# Supplementary material for: Towards an integrative model of C4 photosynthetic subtypes: insights from comparative transcriptome analysis of NAD-ME, NADP-ME, and PEP-CK C4 species
Source: J Exp Bot. 2014 Mar 18;65(13):3579–93. doi: 10.1093/jxb/eru100 (PMC4085959; doi:10.1093/jxb/eru100)
Supplement: Supplementary Data [file supp_eru100_jexbot116442_file002.fasta]

>Contig_1	AT4G30080.1|auxin response factor 16|LOC_Os10g33940.1|auxin response factor 18, putative, expressed
GGAGAAGCTGTCCTCCTTCGCCAAGACGCTCACGCAGTCCGACGCCAACAACGGCGGCGGGTTCCCGGTGCCGCGCTACTGCGCCGAGACCATCTTCCCCAAGCTCGACTACCGGGCCGACCCGCCCGTGCTGACGGTGCTCGCCAAGGACGTGCACGGGGAGTTTCCGAATCAAATCTTGTAATTCGTTCTGCGACTGATAAATGGTGGTTCGATATAGAAATTGATTGCTTCGTTCTGCG
>Contig_2	AT1G64200.1|vacuolar H+-ATPase subunit E isoform 3|LOC_Os01g46980.1|vacuolar ATP synthase subunit E, putative, expressed
GTTGACCGTGATGTGTATCTGCCACCCGCCCCAAGCCATCATGACGCTCATGGCCAGTTTTGGTAATGTTTATGCCACAAGTTATTTGTTTGGAGACTTGTATTATTTGATTGCTCCTGCTTGCCTATATCTGCTGCCTGTTGACATGGTACAATATGTACTTTGCACATCCATTCGTGGTAGAAT
>Contig_3	AT5G64550.1|loricrin-related|LOC_Os04g38525.1|expressed protein
CCCACGGCGGCGGCCGCCGGTGCGGCTTCTCCGGCTGCCCCAAGGCGGCGCGGGGCAAGTCCGGCCGCTGCATCAAGCACGGCGGCGGGAAGCGGTGCTCCGTCGAGGGATGCATCCGGAGCGCCGAGGGCCGCGTCGGGCTCTGCATCTCCCACGGCGGCGGCCGGCGGTGCCAGTTCCCCGACTGCCGCAAGGGCGCCCAGGGAAGCACGCTCTACTGCAAGGCGCACGGCGGCGGGAAGCGCTGCGTCTTCGACGGGTGCGCCAGGGGCGCCGAAGGGAGCACGCCTCTGTGCAAGGCACATGGAGGCGGGAAGCGGTGCGCGTACGAGGGCGGCGGCGTTTGCCCCAAGAGCGTCCACGGCGGCACGGAGTTCTGTGTCGCGCACGGCGGCGGCAAGCGGTGCGCCGTGCCCGGGTGCGGCAAGAGCGCGCGCGGGAGGACGGATCGGTGCGTCAAGCACGGCGGCGGCAAGCGGTGTGCTGTGGAGGCGTGTGGCAAGAGCGCACAGGGCAGCACGGAGTACTGCAAAGCCC
>Contig_4	No annotation available
ATACAAACCAATCAGTTTTCAGTCTGCCATTTTACCAGTTTTTATTGCCTCAATGAACCAGGATGAAATATGACTCATTCAAATAATTACACATTCCAAATCAGGAAGAGATCAGTATGTTAACTATTGCAAGTAATTGTTCTTTTTAAGTATTCCCCAAATTTATACTCGC
>Contig_5	AT1G22040.1|Galactose oxidase/kelch repeat superfamily protein|LOC_Os02g36520.1|OsFBK9 - F-box domain and kelch repeat containing protein, expressed
GTCATGAACTTTCCCAGCTGAGGAGAGAGCTTGGTGTAAGTGAAGAATGGTTGTATGTACTGACCAAAGTTGAGGCAAATAAGCTCAATTGGTATGCCCTCGATCCAGTGTTTCAGAAATGGCAGAGGTTGCCACCAATGCCTTCTTTTGTCAATGAGGAGGAATCCAATAGGACGGGATCTGGGTTCCGGATGTGGAATGTTGTGGGCTCAAGCATTAGGATAGCTGATTTCGTGAGGGGCTGGTTCTGGCGAAGGAATGGATTGGACCAGATGCCCTTTTGTGGCTGCTCAGTGGGTGTTGCTGATGGTTACTTGTATGTCGTTGGGGGTTTTCCAAAGCTGTTGCACTGAACTGTGTATGGAAATATGACCCTTTTCTCAATTTGTGGGAGGAAGCAAGCCCGATGATGAC
>Contig_6	AT4G05320.2|polyubiquitin 10|LOC_Os02g06640.1|ubiquitin family protein, putative, expressed
AGCAATTTCAGGGTTCACTTATTCATCAGAGTTCAACCAAACTGCTGCACAGCAGCAACTGTTCACAAAACACAACCAGACGACACAAGACTCGCATGACAGGAATGACTCGACCAGGACACGACAACCAGACAATCTCCATTGGAGAGACAAGGCACACACCAGACTTTGTGAACCCAGGGACGACAGCGGCTCCATGGCCAGGACTTACTGGCCACCACGGAGACGGAGCACCAGGTGGAGGGTGGACTCCTTCTGGATGTTGTAGTCCGCCAGGGTGCGGCCATCCTCCAGCTGCTTGCCGGCAAAGATCAGACGCTGCTGGTCTGGGGGGATGCCCTCCTTGTCCTGGATTTTCGCCTTCACATTGTCAATGGTGTCAGAAGACTCCACCTCCAAGGTGATGGTCTTGCCAGTAAGAGTCTTGACGAAGATCTGCATACCACCACGCAGGCGGAGCACAAGGTGAAGGGTGGACTCCTTCTGGATATTGTAATCAGCCAGGGTACGACCATCCTCAAGCTGCTTGCCAGCGAAGATGAGACGCTGCTGGTCCGGGGAATGCCCTC
>Contig_7	No annotation available
GGCAGCTCCGACGAGTGGGTCCGGCCGGCCGTGCCAGGGAAAGTGGAGGCGGAGGAGGGCGAGGACGACCGGCCGTACGAGACGGACTCGGACTCTGATTGCGACTCGGACTCTGACGACGAGGGCGAAGGCGGCGTCTTGGGGTGGCTCTGGAGCCTGGCTGGTCGCTTCTGAGAGTTCTGATCGATCGATCCTCGCCGGCCATGGCCGCCGATAGACATGCTCAGATTCAGATGGTTTGATCCTTGTCTGGCGCATGTACTGTATTATACAGTCTGTATACTGGAACCTACTACGATCAGATCATAGCAGCAACACCACTCTCTGTACAAATTTTTACTTATACATATAGATGAAATAAATGATACACCTGTGTTGTTGTAATTGTAAGTTATAACGGTATGAAATGGAT
>Contig_8	AT4G15530.5|pyruvate orthophosphate dikinase|LOC_Os05g33570.2|pyruvate, phosphate dikinase, chloroplast precursor, putative, expressed
GTCGCGATCTCGCGAGGGTGAGCTAACTCCAAAAACCCGTCCTCAGTTCGGATTGCAGGCTGCAACTCGCCTGTCTATTGTAAGTCTAGGGAATCGCTAGTAATCGCCGGTCAGCCATACGGCGGTGAATCCGTTCCCGGGCCTTGTACACACCGCCCGTCACACTATAGGAGCTGGCCAGGTTTGAAGTCATTACCCTTAACCGTAAGGAGGGGGATGCCTAAGGCTAGGCTTGCGACTGGAGTGAAGTCGAAACAAGGTAGCCGTACTGGAAGGTGCGGCTGGATCACCTCAAGCCCTCGTACAATAAAGCAAATTGACAGCACATGTAATCGCCAGTTTATTCGATTGCTCTTCGTCATCATCGCTGTTTGGTAGTATACCATGGTAGTTCAACGAAATTGCAGAAAACTGCCCATGAAGGCTTACAAGCGGACGCACACGGATATACTACATACAACGGCCTTTGCCAGGCAGCAGAGTTTCCACTGTTCCATGGCTTTGTATTACCATTCTTCACCAGACGCACCAACAGCAGGTGATCAAGTTGCCCATGAGGCGGTGCCCTTAGACAAGCACCTGAGCTGCAGCTAGCCTAGCAATCGGAACCCTGAAAGGAGAGCAAGAAACATAATTCAACCCACTCTTTGCAAAGAAAGCAACTGACGAAGGCTCCCCACCATGTTCTCCACAGATGCCCACCTTCAAGTCAGGCCTAGTTTTGCGACCCCTCTCTGTAGCAAACTTAACCAGCTCGCCCACACCTCTCTGATCAAGCACCTCAAAGGGATCATGTTGGAGGATACCCTGAGACAGATAAATGGGAAGAAACTTCCCCACATCATCCCTGCTGTACCCAAATGTCATTTGCGTGAGATCGTTCGTTCCAAAAGAGAAGAATTCAGCATGCTCTGCTATCTCATCAGCCACTAGAGCTGCCCTGGGAATTTCAATCATAGTTCCAATTTTGTAGCTAATGGTTTTACCCACAGCAGTGAAAACTTTGTCGGCAGTTTGACGGATAAGGGCCACTTGATTCCCAAGTTCCTGAGGTGTCCCAACAAGAGGAACCATTATCTCTGGAAAAACTTGAACACCCTGGTTGGTCATTGCTATAGCAGCTTCAAAGATGGCACGCGCTTGCATTTCTGTTAATTCAGGATATGATATACCGAGCCTGCACCCACGGAAACCAAGCATTGGATTTACTTCTGAAAGTTTTTCAATTCTTGCCAGGGCCTCCTCCTGATCGGCTCCAGTTTCAGCACATAATTCACGCACAATTTCATCAACATTCCCTTCAGGAAGAAACTCATGAAGTGGGGGGTCCAGAAGCCGAATAGTCACTGGTAGCCCATCCATAGCACGGAAAATGCCTTCAAAGTCAGACCTCTGATAAGGCAAAAGACGATCTAGTGCATCCTGCCTCAGTTCAACTGTGGGAGCCATAATCATCTGCCTCACGGTCTTAATCCTCTCATCCGAAGCAAAGAACATGTGCTCCGTCCGGCATAGTCCAATTCCTTGTGCCCCATTGTTTCGTGCTGCCAATGCATCCTCAGGGGTATCCGCATTAGCCATAACCTTCAGTTGCCTAACTTCATCCACCCAGGACATGAAGGTTCCCAAATCACCACTCATGACTGGTGGCGCAAGTGGCTGCTTCCCAAGGATCACTTCACCAGTAGATCCATTCAGTGATAGCCATTCACCTTCATGCAGCACCTTGTCTCCAATCGCTACAGTCTTCTCAGCATCATTTACGCGAACTTCTGCGCATCCTGATACACAACATTTTCCCCAACCACGTGCTACCACAGCAGCATGAGAGGTCATGCCACCTCTTGCTGTAAGAATTCCAGCTGCTGCGTGCATGCCGCCAACATCCTCAGGGCTGGTTTCTGTCCTCACCAGAATAGCAGCTTTCCCTTGGGCATGCCATGCTTCAGCGTCCTCTGCAGTAAATACAATTTGGCCCACAGCAGCCCCAGGTGAAGCTGGTAAGCCTGTGGCAATAACTTGGTCCTTGTATGCTGATGGGTTCTCAAACTGAGGATGGAGAAGCTGGTCCAGGTGGCCTGGCTCTACCATCTTAATCGCTTGACGGCGCTCAACAAGACCCTCATTAACCATGTCCACAGCAATCGTTACAGCCCCTTTGCCTGTACGTTTTCCTGATCTGCACTGTAACATCCAGAGCCTATTTTCTTGAACAGTAAATTCAATGTCCTGCATATCTTTGTAGTGGCTCTCCAGTATGTTGCAGTTCTCAACTAGCTCATCATAAGCCTGTGGCATGTGGTCCTTCATGGCATCAAGATCCTCTGGGGTTCTGATTCCAGCAACCACATCCTCACCCTGAGCATTCACCAGGAACTCGCCATACAGCTTCTTCTCTCCAGTGTTGGGATTCCTAGTGAAGAGCACGCCAGTTCCAGAAGTGTTCCCCATGTTGCCAAACACCATGCACTGCACGTTCACAGCAGTGCCTACCAGGCCAGTGATCTGGTTAATGCTCCTGTACTTCTTGGCCCTGGGGCTGTCCCACGAGTTGAACACGGCCAGCACTGCTAACTCAAGCTGCTTCTTGGGATCTGAGGGAAATGGCTCCCCCTTGGCTTCGACGTAGACATCCTTGTACTGACTCACCAGCTCCTTGAGGTCAGCGGCAGTCAGGTCAGTGTCATTCTTCAATCCCTTGGCTTCCTTCATGGCTTCAAGCTTCTCCTCGAACAGCGCGTGGGGAACGTCCATGACGACGTTGCCGAACATGTCGAGGAAGCGGCGGAAGGAGTCGTAGGCGAAGCGCTCGCCACTCTTGGCTGCGAGCCCCGCGGCCACCTCGTCGTTGAGCCCCAGGTTCAGCACCGTGTCCATCATACCGGGCATCGACACCGCGGCACCGGATCGGACGGAGAGGAGGAGCGGCCGCTGCGGGTCGCCGAGGCGGGCGCCCATGTACTCCTCGACCCACTCAAGCCCGTCCATGATCTCGGCCCAGAGGCCCGCCGGCAGGGTCTGCCCGGCGTCCTGGTACTGCTTGCAGGCCTCGGTGGAGACGGTGAACCCGGGGGGAACCGACAGCCCGATGCTCGACATCTCAGCAAGGTTGGCGCCCTTGCCTCCCAGCAGCTCCTTCATCGACTTGTTGCCCTCGCTCTTGCCCTTGCCGAAGTGGAACACCCTCTTCTTCGTGGCAATCGGCGCGGCGTCGGCGATGGCCTTGGCAGGGGCGCAATGCTGGCCGCGTGACGAGGTGGACTCGGAGCGAACCGTCACGGCCGCTTTGGCTTGCCGGGCCTTCGCCGCCGAGACCGATCGGCGGCTGGACGAGGACGCCTCAATGACCCGCCCGCCATTCAAGCCGAGGCTCTGCAGGCTGCACACAGCCCTGGAAACCAGCGGCATGCTTGCCCCCCTCTTCCCACGCTCTCGTTACCTGCACAGGAGATTCGCGCGCGAGAGTTCCGACGAAGAGCTAGAGGCGCCGGGGGGAAGAGGCTTTGGGCCTTTGGCGCGCGTGTGTGGCGGGAGCGCGCGGGGCGATGTGATATCGCG
>Contig_9	AT3G45770.1|Polyketide synthase, enoylreductase family protein|LOC_Os11g01154.1|dehydrogenase, putative, expressed
GTCCGCAGCGATGTGCCCATGGAATACGCCGCCACCATCACCGTCAACCCCTTGACCGCGCTCAGGATGCTCCAAGACTTTGTACAACTCAATCCTGGTGATGCCATTGTCCAGAATGGCGCTACAAGCATTGTCGGCCAGTGCGTGATTCAGCTCGCCAAGGTACATGGAATTCACACAATCAACGTTATAAGGGACAGGCCTGGCTCAGAGGAAGCAAAAGATAAACTCAAACAACTTGGTGCAGATGAGGTGTTCACGGAATCTCAGCTAGACATGAAGAACGTCAAGAGCTTGCTGGGTGCTTTACCGGAACCTGCATTAGGATTTAACTGCGTTGGAGGAAATTCTGCTTCTCTGCTACTCAAGTTTTTGAGGCAAGGAGGCACCATGGTGACATATGGCGGAATGTCCAAGCAACCTGTCACTGCTCCTACTTCGTATTTCATTTTTAAGGATATTTCCCTTCGAGGTTTCTGGCTGCAGAAGTGGATGAACTCAGATAAGGCAGAGAATTGCAGAACAATGATAGACTACCTCTT
>Contig_10	No annotation available
GTGTGGGCGGCGGCGAGCGGGTGGCGCCCGGCGCGCGCGGGCGACGAGGTCGGGCACCTCATGGCGCGCGAGAGCTTGCGCTACGTCATCTACGCCTGACGCCCGCGCGCCGTCTCCGACTCGCCGTGCACATGTGTACGCATGTGTGTGTATGATGCGCAGGAGATCGATCGATACATGTAAACCAACGATTGCTCGTGTCGTGAATCGTGATTACCTGTAATTAGCTTTAACCAATATAGAGATCGTATATGTATTATTAGGACTCCTATATATAATCTACTGACAGTATATAACATCTAAGTTGCTCTGCTCC
>Contig_11	AT3G15351.1||LOC_Os07g30220.1|expressed protein
GCGCTGCAGGTTGCTTCTCTGGTGCTGGTTGCTCGAGTCAAATTGAAGCTCCATAATGGATCCCAATATGAAGCAGCTACAAGAGACACTGGTTGACATTGAGACTGATGCAGAGCAAGTTCTTCTGGCAAGG
>Contig_12	AT2G41820.1|Leucine-rich repeat protein kinase family protein|LOC_Os07g10630.1|expressed protein
CTGGTATCTCACCACCAAGGTTGTTGCTGCCAAGCTGCAGCGCCAGCAGCCGGGTACATCCCCCAATTCCCGGTGGAATGCCGCCAGAGAACCCATTGTGATCAAGGAAAAGGAACTGCATCCTTGATCCATTGCAGATGTCCTCCGGCAAGGCACACAGGGGATAGG
>Contig_13	AT3G06190.1|BTB-POZ and MATH domain 2|LOC_Os07g46160.1|MBTB14 - Bric-a-Brac, Tramtrack, Broad Complex BTB domain with Meprin and TRAF Homology MATH domain, expressed
CATTTCATCATTTCAATTGAATACAGTCAATAGAGTCAAATACAGACGACTATGAATCGACAAATCTGGCCTAGCACAAGGTGAAAACTTCTGTAAAAGGAACATTCTGCACCATCATTCCCCACTTGACCAAACCTTGCGCCAAACCGCCTTTGCCGTGCCACCTGTGTGCACTTATGACCACAGGCTGCAAAGCAACCATGCTTCGCAGCAATGCAATTGGAGTACACCAGTCAGTAGGATATATATTAGCCACAGTCGCAGCAATAGGCTAGGAAGAGAGGGATCGAAGTCACACACACAAACACACGCTACAACATTCATGATATGGCACCACAAAAGCACCAATGTAGGAGAAACACTTTACAACGAAAAAACACAAGGAACTCCTCCTCTAGGCTCATCTGAGCAGCCGTCAGATTCTTGGTTTCACTCGTCTTCCATTGGCATCGCCACCATCAAGGACTTCAGTCGAATACAAGGATGGTGTGACAGAATGCTCTCCTACCTTGGCCACATACTCGAGAAGCTCAGTCAGAAGAGACGGGCAGCTTTGCTGCAAATAATCAAACCCATCGGTTTGCATAACAGCTTTCAAATTCTCAGGCAGAGCCACGAATTTCAAGCAAACAGTTTTTAGCTGATAACAGTGGTGCTGTTCAGCCAGCGCCAAAGTGTTTGCAACTGTGTTTATTGCAACATCTTCACACAGCTTAAGTTCACAGAGCAATTTTAATCTCTCTAATGCATAACGGTCCGCAGCAGCAAGTAAATGCTGAGCCATCAAGGTGGAAACCCAAGTTGTATTTACACCAGTAAGCTCTTCAATATCTGGCAACTCATCCCAGTACATGAAATGGAGTAAAGCCTTGAATACTGGAGCCTCCATGTCTTCAATCTTTATGCACTTCATATTCTTATCCTTCATGGGACCAAAAAAGTTGAGCCCTAAAAACTGGAGACCGAGCTGAAAGAACAATCTTGTGGGCAGGAAACATCTCTCCATCAACATCGAATGTAATGTCAGTTCTCTTTCCAACAGTCAGCAGCTGACCAATATGTGAGCCATGTTGGATGGTGGACT
>Contig_14	AT5G44030.1|cellulose synthase A4|LOC_Os10g32980.1|CESA7 - cellulose synthase, expressed
GAGCGGGGTGAGCCTGGAGGACTGGTGGCGCAACGAGCAGTTCTGGGTCATCGGCGGCGTCTCGGCGCACCTCTTCGCCGTGTTCCAGGGCCTGCTAAAGGTGCTGGGCGGTGTCGACACCAACTTCACCGTCACCTCCAAGGCGGCCGCCGACGAGACCGACGCCTTCGGCGAGCTCTACCTCTTCAAGTGGACGACCCTGCTGGTGCCCCCCACCACGCTCATCATCATCAACATGGTCGGCATCGTGGCCGGCGTCTCCGACGCCGTCAACAACGGCTACGGATCATGGGGGCCCGCTCTTCGGAAAGCT
>Contig_15	AT5G11680.1||LOC_Os09g33800.1|arabinogalactan protein, putative, expressed
CGAACCAGAAATCGGAGAACCAAAACAGCGCGACGCAACCGACCCCTACACGCTAGTTACGGGAAGCATCGCCGCGGAATCTAAACCGCGTTCCATCCCAATCTCATTCGCAGCTGATTCTCAAGTCGTCGTCTCTGTCGCAAGGCGATCGGTCGAGCGGCGCGGCGGAGGGAGGAGGAATCGAAGCGGGGGAGGACCGGAGGGGAGAGGAGAGAAGATGGCGGAGAACCCGCAGCTGTTCGGGAACGGGATGCCGGTGCCGTTCTACGGCGAGATGTTCGTCCTCGCCCGCGACGGCGTCGAGTTCCACGTCGACAAGATCCCGTCAGCTCCTGGCGGTCAAGCAAAAACAAAAGGCACAATTTACCTGTCTAATATAAGGATGGTGTTTGTTGCCAAGAAGCCTGTTGGTAACTTCTTTGCTTTTGATATGCCTCTGTTGTTTGTACATGGTGAGAAGTTCAATCAGCCCATATTTCACTGCAACAACATCTCTGGATATGTTGAACCAGTTGTTCCAGACAACCAGAATAGGGCCCTGTACTCAACTCACACCTTCAAGATCTTATTCAAGGAAGGCGGCTGTGGCACTTTTGTTCCTCTCTTCCTGAACCTGATCGCATCTGTTCGGCGTTACAACCAGTTTGAAGGCCAGTTTGTTGCTAACATGGCACCGCGTGTGGATCCC
>Contig_16	AT1G18720.1|Protein of unknown function (DUF962)|LOC_Os02g36870.1|YGL010w, putative, expressed
GTGAAATATACACAACACAACAGACGACAGTCTGTCCTCATATTACAACACAGATAGCATCAGTATTCAGTAATCATCCCTGGTAACCTCTATGGTTTGGAGCTGTCCTACCACGCATATCTCATGATGATTTCTTTGAATTCTTGTCCTCCCATTCCTTCCGAGCCTTCTCGATCAACTTGCTCACCTTGTCGTGGAAGCCTGGATAGGGTTCATACCCACCAAATGTGTGAAGAATCTCTAGCAGCACAAAGAATGGAGCCATCAAGAAAGCCTGGACGAGATTGTCAAGGAGAGCAGGCGCTCGCTTCTCGAAAACTCCATGGCCAATGAATTGCATAGTCCAACAGACCAACTGAGCCACCAATACAACCTTCCATCCGACGGAGAACCCGAGGCGGGCGGCGAGGGCCCCGCTGGCAGCCCAGCAGAGGAAGCAGAGGAGGCCGCGAGCGCGCCGGCGCGGCGGTCAAGGAGGAAGTAGTAGGCCCGTAGACGGCGGCGCC
>Contig_17	AT1G10630.1|ADP-ribosylation factor A1F|LOC_Os05g41060.1|ADP-ribosylation factor, putative, expressed
CACACAACGAATTACGCGACCATTAAGCTAGCTATGCCAAGAGGCAAGTTTTGTACTACAACGCACTACACCGGCGAGTACAGAGCACAACGACGAGCATAGTATACCTTGCACAGACCAAAACAGAAGCACGGACAATTAACAATACCCACGAAAACCATCTGATAACCAGCTCCTTGACTAAGGAGCTTTATCCTCCCAAAAACACCCCACCCACATCATCTGTCACTGTCACGACTATATAGTTTATAGCAGTATGGTAAAGGAAGTATGCGCGCCAACATCTGAAGTATGCGCGCCAAGACACCTCAAGCCTTGTTGGCAATGTTGTTGGAAAGCCAGTCAAGCCCCTCATACAAACCCTCACCAGAGGTAGCACATGTGCTCTGGATGTACCAGTGCCGCTGGCGCAGGGAGTGCAGGCCAAGCTTGTCAGTGATTTCAGCAGCATTCATGGCATTGGGAAGATCTTGTTTGTTTGCAAACACCAGAAGCACAGCATCACGAAGCTCATCCTCGTTCAGCATCCGATGGAGCTCATCTCTGGCCTCAACAACACGGTCTCTGTCGTTGCTATCCACAACAAAAATGAGGCCCTGGGTGTTCTGGAAGTAGTGCCTCCACAAGGGCCGGATCTTGTCCTGACCCCCAACATCCCAAACAGTGAAGCTAATGTTCTTGTACTCAACAGTTTCGACATTAAATCCGATGGTGGGGATGGTGGTGACGATCTCGCCGAGCTTGAGCTTGTACAGGATGGTGGTCTTACCAGCCGCGTCGAGACCAACCATGAGGATCCTCATCTCCTTCTTGGCGAAGAGGCGGCTGAACAGCTTGGTGAACGTGAGCCCCATCTCCGCTCCGAGATCGCGAGGCCTCTCCTCGAGT
>Contig_18	AT5G33320.1|Glucose-6-phosphate/phosphate translocator-related|LOC_Os05g07870.1|triose phosphate/phosphate translocator, non-green plastid,chloroplast precursor, putative, expressed
GACTGGACATCTAGGGTAAAGCGACTGTTTCGGTGCGGGCTGCGCGAGCGGTACCAAATCGAGGCAAACTCTGAATACTAGATAGGACCCTCTGCTTCATTATCTCATCAATATATCTCGATCTAATCTGTATACCTCAAAATCGTGTATACAAGAAATTTTCACGGACTAATGTACTCTATTTCATCCCTCCTTATGCATTCTTCGGCTTCTTTGTTCTCGTCAGCCTCGAGTACAGGAAAACGCCGCCTAGTGCAGCACCAGTTCCTAGTGCATTGACAGGTGAAATCGGGGTGCTGAAGAACAGAACGGAGGAAACGATCACAACCACACGCTTAACACAGTTGGCGACGGAGTGGGTCACTGGTGATACCCTCGACAAAATCAAGTACGAGAGCTTCTGATAGCCATGGAAGCAAAACCCTGCAAGTGCCGCCCTGACGCAGAGTTCTTGGAGGTTCAAGCCAGTGCTCTGGAGGTACCCTGGGGTGAACTTGACGCCTTCTGCGAACAGCATCAGAGGGCAAGATAACAGAAACGACAGCACAGTGATTACTGAGAATAGGTTGATGTCATCCATAGCATCCTTGTCATCCGCCAGGAGTTTCTTGCTGAGGACATTCCTTGATTGGTTGGTCAGATTTGACGCCATGGCGCTCCAAAACCCAGTCCAGTTGAAAGAAACTTCGGTGAATGACGCCAAGGCAACGCCGCCAACGATCGGCACCAGCGAGCCCAGCACCGGCAGGGAAGGAACCTCGCCGAGGAAGAGGCTGGAGAGGACGACGGTGAACAACGGCCTCGGAGGCCTTGATGGTGTGGGTGAAGGAGACGGCGACTTTGCCCAGGCTCATGTTGGTGAACACCGTGCCCAGCAT
>Contig_19	AT4G32620.2|Enhancer of polycomb-like transcription factor protein|LOC_Os01g08430.1|expressed protein
GAAATTCTGCGAAAATCTGTTCTTTTGATCCGTGGGCTTGTGAATGGAATCCAGTGGCGGTAATAAGCCCACTGCAACAGATGCTACTGAGTCAGTGCTGGGTTTAGATGGTGAGGAGACTCTGTCTGAGAGGGAATCTG
>Contig_20	AT1G15740.1|Leucine-rich repeat family protein|LOC_Os04g42470.3|regulatory subunit, putative, expressed
CATATTTACAATTGTTCCTTCCCATCACAACATTCGTGGGGTACAGTGATACACGGCCATAGTAGCCCGGTGTCCATCAGACACACATCGACACAGACAAAAGACCTATGCACAGCTGCTCAAAGCTTGTTCTTGCAAAAATATGTACAGGGCGCAGTTCAAAAGAAAAGATATGTACAGGGTGGCCTGCCCAAGTCAGGCGCCATTTGCTTACAGTTACAGGTCGCTGCTGCGGGAGTGTCGGCTGTGTCATTCCGGCCGCACGGTGATCAGGTTGGGGGAGGGCGGCCAGCCGGAGCTTCTTGATCTCAGCCGCCGTCACCCGGGAGGACTCTAGGGATAGGGAGCGCAGGTTCTGCAGCGGCTTCAGGTGGTGGAGGCCCGAGTTGGAGATCCGGGAATTGGACACGTTCAGCGACACCAACGCGGTCAGGCCAGAGATCAGCTCCAGTGTTTTGTCCGTGAGGTTGCCATTCTGAGATAGGTTGAGCAGCGTCAGAGCTTTCAGGTCCTTGATGTTCTTCACGCCTGCATCCGTGATCAACCCACCACAGACCTCCAGGGACTGAAGATTCTTGAAAAATCTGAAGCAGTTTGTGCCGGCATCAGTTATGCGAGCTCCAAATAGGTCAAGGTGTGTCAGTCCAGTGAGACCTGTAAGAGCTGCTAAAGCAGTATCTGTGATTTGGCGATTGTCAAGATTAAGAGACTTCAGTGAACTCAAGCCAGAAATCTTCTTCAAGCCAATGTCAGTAACCAAGGTAAAAGAGAGATTGATGCTCTGCAAATTACGTAGACCAGAGAGATGATGAAGTCCGTTGCTCCCAACTTCAGTGTCTGAAAGCTCCAGACTTTTTAGCTGCACGAGGCCTTTCAGGTGAAATAAACCCTCATCACCAATCTTACATGAGTCCAAGTTCAAGCACTCCAAGTTGATCAAATCTTTTAAGTGAATTAAACAGGCATCTGTAATGTGGTTGAACCCTAAATTTAGAGCCTTCAATTTGACAAGACCTTCCAAGTTCTCACAGCCTTCGTCGCATATGCCACACCTACTTAAATTCAACAAGACCAACGAAGCCAATCCTGATATAACCTCCAAACAAGCTGCAGTGACTGCACAGCCCTCCAGGTTTAGATGAGCTAGCTTGTGTAGACCTCTCAGATAAGAAACACCAAAATCAGAGATTTTGCAGGAAGATAGTTGTAGCTCTCTCAAATTTGTGAGATCTGATAAATATTTCATATCTGAATCTGTGATGCAATTACAGTATCTCATGTTCAGTTTTTCCAGTCTTTTTTAAGCCTTTTAAATGCATGAGCCCA
>Contig_21	AT1G15690.1|Inorganic H pyrophosphatase family protein|LOC_Os02g09150.1|inorganic H+ pyrophosphatase, putative, expressed
GTTAGGGCCTCGTTCTTCTAGCTGATGAGGTATATCAAGAGAACATCTATGTTGATGACAAGAAATTTAACTCTTTCAAGAAGATAACAAGATCCTTGGGATATGGCGAGGATGATCTACCTCTAGTATCATTTCAGTCTGTTTCTAAAGGATATTATGGAGAGTGTGGTAAAAGAGGAGGTTACTTTGAGGCTATTACCGGCTATGGCCTTGGTGGTTCTTCTATGGCTCTTTTTGGTCCGCGTTGGTGGTGGTATTTATACTAAGGCTGCTGATGTTGGTGCTGACCTTGTCGGGAAGGTAGAAAGGAACATTCCTGAGGATGATCCAAGAAACCCAGCTGTCATTGCGGACAATGTTGGTGATAATGTCGGAGATATTGCTGGGATGGGATCAGATCTCTTTGGCTCATATGCTGAATCGTCATGTGCTGCTCTTGTGGTGGCCTCTATCTCATCCTTTGGAATCAACCATGAATTTACTCCTATGGTGTACCCTCTTCTTGTCAGCTCTGTGGGTATTATAGCATGTCTCATAACAACACTGTTTGCAACTGATTTCTTTGAGATAAAGGCTGTGGATGAAATAGAACCTGCTCTGAAAGAAACAACTTATAATTTCCACTTGTTGTGATGACCATTGGCATTGCACTCATCAG
>Contig_22	AT1G02260.1|Divalent ion symporter|LOC_Os03g05390.1|Citrate transporter protein, putative, expressed
TATCTTATCGACCGATCGATTAATCAATGGATCTGGCTGATTATGATTTGCTTAGCTACCTGTAATTTTACACTGCAATGTAAAGTGTGGATCTGCTTCCTTCATCACTGTTTGGCTTATTTGATAGAACAAGAATCACAACTGCGAGGAGCGCAGTGCCTTTGGCGCTGTCGA
>Contig_23	AT4G39730.1|Lipase/lipooxygenase, PLAT/LH2 family protein|LOC_Os02g51710.1|wound/stress protein, putative, expressed
GCCAGGGCCACTCCTACTTCGAGCGCGGCAACCTCGACATCTTTAGCGGCCGCGGGCCGTGCATGGCGAAGCCGCCGTGCTGGATGCGGGTGGCCTCCGACGGGACCGGCCCACACCACGGGTGGTACTGCAACTACGTCGAGGTCACCGTCACCGGCCCGCACAAGGGGTGCGCCCAGGAACTCTTCACCGTCGAGCAGTGGCTCGCTACCGACGCACCGCCGTACAAGCTCGAGGCCGTCGTCGACCACTGCTCCGCCGCCGGTGCCGCCGCCGCGTGAAGTGGCCGTGTCCGGCGGACGAGCCAGATCGAGCGCAGCTGGTGATGACGAGTCGTAATCGTAATAAGTAGCTGTGGGCCGTGTCGCCGCGTGATCCACGTGCGCCACGACACGATGTAGTGTATGATGTGCTGCTGCCTGCTGGAGTCGTGCAGCGAGTCTGAATAATCGGGAACCATCTCGCGTGGGACCAGGTGTAGCGATGGATGAGGAGGTTTATTTAGTGGTTTTGTAGGTGGCTTTGTGTTGGATCCTGATCCGTGTTTTGAATTTTGATGATCTTTGAGAAATGGCAGTCCGCGTTTCGATTCGTGTTTCTTGCAA
>Contig_24	No annotation available
GTTAATTTGCCAATGGCAAGTACAAGCCAGCAGACTGGTGGTCCGAACTAGTGTGGCGACATGCCCTGAAGGCGATGGAGGCAATCCTGCATAGAGATATCTCATTTCTATGTTTATCTACTTATATGGACAATGTACGGTTTTATGTTCCTGCAATGGCGACACTATATGAACCAACGAACCATATACATTTGTATAGGTCGCGGTCTCCGCACCCATCTAGGACGCAAATAAGCATAGAACAAACCAACAGATGTTTGTATGAAGTGATGTTATTAAACTTAAATTCTTCTGTTACTAGGTTTGTGCCCATGCGTTGCTACGAGTAATGTAAATCATATAGATCAATGGCATTTC
>Contig_25	AT4G29330.1|DERLIN-1|LOC_Os05g09550.1|Der1-like family domain containing protein, expressed
GTTGCTGTACTCATCAGGATCTTCTTCAGCGATTTTCCTAATCATGTCAAGAGCCTTGCGGATAAGCTTCTTCTCTCCCCAAGCTTCGAACGGACCGACGAGAAGGAAGCGGAAGCGAGACCAGAGTACCGGAAAGCACCCAAGCCTCGGATCGATCGACGCGACGAGATGTCTTCACCCGCCGAGTACTACAATTCACTTCCACCTATAAGCAAGGCACACAGGGGATAGG
>Contig_26	AT3G12490.2|cystatin B|LOC_Os05g41460.1|cysteine proteinase inhibitor precursor protein, putative, expressed
GTGAAGTGATATTCAGTGGTGCTAGCGACTAGTGTCAGTGTGGCCGGCGTTATCCGTCTCCGTCTCGTCTCGCCGCGGTTTAGGCCTCCTCCTCCTCATCCTCCCGCTCGAACCGCGATGGCCGAGGCACACGGCGGGCGCCCCGTGGGGATGGTGGGCGACGTCCGGGACGCGCCGGCGGGGCGCGAGAACGACCTCGAGGCCATCGAGCTCGCGCGCTTCGCCGTCGCCGAGCACAACAGCAAGACTAACGCGATGCTGGAGTTCGAGAGGCTGGTGAAGGTGAGGCAGCAGGTGGTGGCCGGGATCATGCACCACTTCACCGTCGAGGTCAAGGAGGCCGGCGGCGCCAAGAAGATGTACGAGGCCCGGGTGTGGGTCAAGCTCTGGGAGAACTTCAAGCAGCTGCAGAGCTTCGAGCCCATCGGAGACGCCGCGGCCGCCTGAGGCAAAAGCTACCATTTTGCAGCGTGGTGTTTCTACCTGAAAGCTCAAGGGGCTGGAGCAGAGCAATCGAAGAATTTAGCTATCGGACATGAACACACCTCACTGGAGAAGTATTATATGATGAATAAACCAGCTTCTTACCAGATGTATCATATGTTAACTTCTGTAATGTAAAGCCGCTCTGTGCTACATGAAATCTTTAAAAACTTCTTGCATTTTGTTGCCATCGTTGCTTCAACTTTCACCATTCAGATCTCTGTTTTACAACAAAGCAGTAGCAAAAGATCGG
>Contig_27	AT3G42050.1|vacuolar ATP synthase subunit H family protein|LOC_Os07g36470.1|vacuolar ATP synthase subunit H, putative, expressed
CTTGTAGAGGTTGTCAAAGGCTCTACGAAAGAGAAGGTCGTCAGAGTTGTTGTCATGTCCTTCCGTAATTTGTTGGCAAAGGGCGCATTTGCTGCCCAGATGATAGATCTTGGATTGCCACAGATAGTACAAACTTAAAAAGACTCAAGCATGGACAGATGAGGATCTATTAGATGCTCTGAATCAACTAGAGGTCGGACTCAAAGAGAACCTCAAGAAGTTGAGCTCATTTGATAAGTATAAGCAGCAAGTTCTTCTTAGTCAACTTGACTGGTCTCCAATGCACAAAGATCCAAGTTTCTGGCGCGAGAACATTAACAATTTTGAAGAAAATGATTTCCAGATTCTACATGTCCTGATGACAATTATCGACACATCAAACGACACCACTGTTCTTGCAGTGGCCTGCTACGACCTCTCACAGTTCCTCCAGTACCAACCAATCCCGGCCGAATTGTGGTAGCAGACCTCAAGGCCAAGGACCGAGTCATGAAGCTCATGAATCATGAAAACACTGAAGTGAGGAAAAACGCCCTGCTCTGTGTGCAGAGGTTATTCCTTGGTGCAAAGTATGCCAGCTTCCTGCAGGCTTGAGAGAGCAAGTTTTTGTATTTAGATCCAGAGAACCACCACTGGCCATTTTTCAGAATGGCGGAACCATGATTGAGAAAGACCGTGAAAATTCTTGTCCAGTATATACTATTATTATTTGATTTCCAGAACCGATGTATAATAAATAATCAGAGCCATACCCTGCTCGATGTAATAAAGTGTCCATGGGCTTGTTGATTC
>Contig_28	AT5G22060.1|DNAJ homologue 2|LOC_Os03g57340.1|chaperone protein dnaJ, putative, expressed
GAGAAGTTCAAGGAGCTAGCTCAGGCTTATGAGGTCCTCAGTGATCCTGAAAAGAGAGAGATTTATGATCAGTATGGTGAGGATGCCCTCAAGGAGGGAATGGGAGGCGGAGGAGGGATGCATGACCCATTTGATATCTTCCAATCCTTTTTTGGTGGTGGAAGCCCCTTTGGAGGTGGTGGTAGCAGTAGGGGCAGAAGGCAGCGTAGGGGTGAGGATGTTGTCCACCCTCTGAAGGTTTCTCTAGACGAATTGTACAACGGCACCTCAAAGAAGCTCTCACTGTCGCGCAATGTACTCTGCTCCAAGTGCAACGGCAAGGGCTCAAAGTCTGGAGCTTCATCGAGGTGTGCTGGTTGCCAGGGCTCTGGCTATAAGGTCCAAATCCGGCAGCTGGGACCAGGAATGATTCAGCAAATGCAGCATCCTTGCAATGAGTGCAAGGGTACTGGGGAGACCATCAACGATAAGGACAGATGCCAAAAAGCAAAGGGGGAGAAGGTGGTGCAGGAGAAGAAGGTTCTTGAGGTGGTGGTCGAGAAGGGCATGCAGAATGGCCAGAAGATTACATTCCCTGGTGAAGCTGATGAGGCGCCGGATACTGTCACTGGAGACATCATCTTTGTCCTCCAGCAGAAGGAGCATCCCAAGTTCAAGAGAAAGGGGGATGACCTCTTTTATGAGCACACACTGACCCTGACTGAATCTCTTTGCGGCTTTCCAGTTTGTTCTGACCCACTTAGATAACAGGCAGCTGCTCATCAAGTCAAACCCTGGAGAAGTTGTTAAGCCTGATTCTTTCAAGGCGATCAACGACGAGGGCATGCCCATGTACCAGAGGCCCTTCATGAAGGGCAAACTTTACATCCACTTCTCGGTGGAGTTCCCGGACTCTTTGAACCCAGAGCAGTGCAAGGCCCTGGAGGCTGTCCTCCCGCCCAAGCCAGCGTCTCAGTACACGGACATGGAGCTTGACGAATGTGAGGAGACGATGCCGTATGACGTTAACATCGAGGAGGAGTTGCGGAGGCGGCAGCAGCAGCACCAGGAGGCCTACGATGAGGACGAAGACATGCCTGGCGGCGCGCAGAGGGTGCAGTGCGCCCAGCAGTAGGCGCTGTAGCAATATTTGTTTGACGGTGGCAGCAAATTTGGCGTTTCGCTTTGTGCGAGTACTGTTGGGCCTCAAAAGTTTTCCCGCGTATTATGTGATAATACTT
>Contig_29	No annotation available
CCTCTTTCTTATCCTGCAGCAACACAGACAGTTTTCACTAGTATATTACATTTTTTATTAACAGTCACAACTTAACCTAGAGAACCAAGCCCAACTCACACATTATCATCTGTAGGCAGT
>Contig_30	AT4G29950.1|Ypt/Rab-GAP domain of gyp1p superfamily protein|LOC_Os08g40620.1|rabGAP/TBC domain-containing protein, putative, expressed
CCTATCCCCTGTGTGCCTTGGGCGTGGAACTGTGCATACATCACATCTCGCGAAGCAGGTTGCTGATCTTGCGGAGCTCGGTCAGAGCTGCCATCGCGGTAACCTGGCCTTTGCCTCCTAGAATGTTGTTTGAGAAGTTCTCCATGGCGCTGGGCTGGCCACGGTCTTGCTGGAATGACTGACTCGATCACCTGAATATTTTCAAGCATGTTCTGTCCAATGTTCTTGAGTGTGCCCATAACTTTCTTATCACCAGAAGCCAAATTTGTACCACCATGGGAGCTGTCTGAACCAACATCAGGAGGGGAAGCGCTGGGAGGAAGAGCGCCATGTTTATCATCCGATGCCTCACCAACACCCTTTTCCACATTGCCTTCACCTGAAGGTCTGCCAAATCTCAAGAACCATTGTAGCTTATTAATAAATGGCTTTCTTTCATTAGATATCACAGTTCTCTCAGAGGGTCCAACTGGATCTATATCTTTTTCAGAAGTCACTGCTTCTGAGACAGTTTTGTCCTCACAGATGCTACTGGATGACTCGTCTTGCAAAACTTCATCCCCATCATTATCACCAGCGCACGAGTTTGAAGTGATGCTACTCCTCTCAGAATCGTTGTCGTGACAATTATCCGGTTCATTACCAGCACTAGCTGCATAGAACACAGGAGAGTTCTCACCACTGGAACACACTTCAGTTCCTTTTGTTGAACTCTCATCAGCAGGTTTCACTGGCGAATCTGTAAGTGGATTGATCCTTGCCACACTTGGACTAAGTGTAAAATTCTCCTCACTAGCTGCCTTTAACTTCAGCTGCCCAAGAGGCTCCCTTTGAATCGAGACAGGGAATGCATCTTGCTCAAGTTTTCCAGCGACTTCACTAGACCGCACTACTTCATCATAAGAATCCAGAAGACGCCGTCTCACTGAATTCTTGATGTCACTCTTCACACTCACCACCTTAACTGGAGAAGGATCTGATTCTGTTCTGGTTAAACCAAGCCTCTGGCTCAAAGATTTCTTTAATGATCTCTTATAAGAATGAACCTTTTCAATCTCCTTTGGAGTTGTTCCATCCTTGTGCAGGTTTCTCCACTGCTCTTCCCAGTAACTCTCAGATAATGGATGCAATGGAGTCCTTGGAGGAGTTGAAGTAGCAAGATTACTGTAACCCTATCATAATCG
>Contig_31	AT5G25930.1|Protein kinase family protein with leucine-rich repeat domain|LOC_Os02g13510.1|receptor-like protein kinase 5 precursor, putative, expressed
GGGAGATGACCGAGGTGTCAAGGGAGCGATGGACAGTGGAGGAGGGTTTTGGGATGGGGATGTGGAGACGAGCAGTGGCGGCTTCGTGGCACATCCTGTTTAAAGTGCGTCCGTTGCTGGTGTCCTGAAATTCGGTAAGAATTCAGGGCATGACTGACGAAGGACGAAAATAGAGGGTGGGTAGACACGATAGGAGACCGGGATTTATTCCGGGTTGACAACTAATGTACTCATGATAGACACAACAAGAGACCGAAAATCAAC
>Contig_32	No annotation available
CGCCGTCTCTCTCTCCTCTCTCTCTATCTCTCTCCACCACTTCTTCCTCCTCCCCCAAATCGGATCAAACGAATTTCGTTAAATAATCTCTAAAAACACACGGTGAACGGGATCGAAGAGATTAAAACGAAAACGCTCCGATCCCGTGATTAGGACTCGGAGCTAATCGTGTGATTTTTGGGGTGTTTGGGGGTTGTGATTTAGTGTTAGGGTTTCGGATCTGGAGGATTAGTTTCTTCCAAGGCACACAGGGGATAGG
>Contig_33	AT2G37240.1|Thioredoxin superfamily protein|LOC_Os03g17600.1|expressed protein
GGTAAATACATACATTATCCATATTTACGTGGCTTGGCTTTCGCCGCACAAAAAGGTTTGCCCATGCACACTGAACAGGGATCGCTGAAGATTGAGGGGCTACTTACAAGTTACAACCCGATTTGTACTACAACTATACGATGCTACAAGTGTGGGGGCATTAATTTTCTAGGAACAGCAAGCTCTCAACACATCCTGCATGTCAGGGTCATCTCCGGCTTCTTTGTCCTTGTGGATGTAAAAGATGTTGTCGATACCTGGACCGGCGACAAGTAGTCCCCCTTGGTACCATCCACCTTTTGTCCTCGTGTTCTTCTCGAATGACAATTCCCAGTCCTGCCTGTATCCTTCCCTGTACAGCTGAATTATCTTGAGGCCAGCCGCTGGTGTAAAGGTTGAGAACAACCCAACTGCAAATTCAAGAGCTCCATATGATGAGTAAGTTGGGTCTGCATATACTTCTCCTTTGAATTTGGTTTGCTCAACAAACGCGTTTGCCTGTTCAACACTACCTGGTCCTATTAAAACAAGAGCAACTCCAGCAGCTTCCATGACATCCTGTTTCTCGGCAAGAAGATCGGCCCTCTTCCGGCATAGCACACACCCGAAATGGCGGGCAAACGCAACCACGGCCTTCCTGTCCTTCCACAGATCAACGACGGGCACCGCCTTGCCGCTCAGGTCGAACACCTCCACCCCCTGCAGCTTCTGCACCAGCCCCTCCGCCGGAGCAGCCTCCGCGGCGCTCCCGATGGGCTCCCGGCCTGGTGGCGGGGAGGAGGAGGCGGCGGGCCCGCTGCGCCGGCAGCTGGTAGAGGAGGGGGACGCCGCCCGTGCCCCTCGCGCGCAGGCACGGCGTGGTCTGGCGCGGGGCCACGGGTGCAGCAGCCGGTCGCAGGCCGGCGCTGGCGGCGGCGGCGTGAGACATGGCGAGCGGCGCGCGCGCGGCCATGCGGTGGGCGCTGCACTGGGCTACTGCTGGCGGTGGCGGAGAGCCGGCGAGCTCGGGCGGGGGCAGTTACGTGGGGGCTCG
>Contig_34	AT5G11490.1|adaptin family protein|LOC_Os01g43630.2|adaptin, putative, expressed
AAATGAAAGACCGGATATTTGATGAGTTCAACAGCCTATCAGTTGTTTATCAGAAGCCATCTTACATGTTTACAGATAAGGAGCATCGTGGACCATTTGAGTACTCAGAGGATCTTACAAACTTAGCTGTTGGGGCAGAGGCTCAGGAAAATGTAATATCTGCCCAAAGATATCAAGAAAATGACAACGATCTTTTGCTTAGTACTTCAGATAAAGAGGACAATGGTACACGAGCGAGCAATGGTTCGGCCACATCTACATACAATGCTCCTTCCGATTTGATTGGCTCTTCATTTGATAAGTTCTCAAACACCAGCCGAAACTTCACTAATAAATACTAGTGGGCCGACATATTCCTCACAATCAAACTTCAGTCTTGATGACCTTCTTGGGCTTGGTCTTACTGAATCTCCTGCGCCTCCACCACCACCCACACTGACCCTTAACTCAAAGCCTGTGTTAGATCCTGGTACATTCCAGAAGAAATGGGGCCAGTTAGCTTTGGCACTGACTCAGGAATGCTCTTTGACTCCACAAGGAGCGGCATCATTAATGAAC
>Contig_35	AT3G13600.1|calmodulin-binding family protein|LOC_Os03g25760.1|calmodulin-binding protein, putative, expressed
CTACTATACACATCTTCATCCACTGAGTCTTCAAGAAATTTTCATTGCAACTGCTTGCATCAGTCAGCTGCAGTTTCCACCGGGAGTGCTCCGTGCTGTAGAGGCGACCGGGACGCCTCCTTCGGCGCGGAGGCGTCGCACCCCCTCGCCGCCGCTGGCTGGTTGAAGCTCCGCCTCAGCGGAGAGGCGAATCGGCACGCAGCGGCAGCGGCGGCACCGCCACCATGCCTTGGCGAGAGGTTCACCTGCTCCAGCGCCTGAACCTGGAGTTCCGACGGGTAGTCGCGCACGCACCCGATCCGGGGTCCGGCACCCGTCGTCCACTTGAAGGACAGCTGCTTGCCCAGCTGGTACGACTTCATCTCCTTCTTGGAGTTGATACGCTGCAAGATCTTCTCCCGCGGCACGGGCGCCTGTTCTTCGGCCACCTCCTGATCATCTTCTGATGAATCTGGCCGTGCCGCTGCAGTTTCTTCTTCGCGTTTCTCCATCTCTGTGCTGCCAGTG
>Contig_36	AT4G39770.1|Haloacid dehalogenase-like hydrolase (HAD) superfamily protein|LOC_Os08g31630.1|uncharacterized glycosyl hydrolase Rv2006/MT2062, putative, expressed
GGACGCCTTCAAGGTGCTCCGCAAGCGCGGCAATGGCGTCGGCATCCTCGTCTCCAAGCACCCCAAGGACACCTCCGCCTCCTACTCCCTCCAGGAGCCCGCCGAGGTGATGGAGTTCCTGCTGCGGCTCGTCGAGTGGGAGCGCCTCTCCAAGGCCCGCCCCAAGTGGTGATGATCGACGGAGACGCCCGACGGCCGCCGCCGGCGAGATCGATCGGTCGGTCGGTTGCCAGGCGGACGGATTATATATTTATATATATAGTATATATATCATATATACATCTTTCTTCGATGGTTATATTAAACTAGAGGGAGGCGTATCTCGGTGTCAGACCCAGACAGCGTGCCGATCAGGCT
>Contig_37	No annotation available
GGAAAAGCTAAAGGACTTTAAGAGCACACACATACATATATATTAATTAAGCAGACACATTACATTTTAGGCGCTTCAAAGAAGGCCATTTTACAACAAGATCCCTGAGACAAGAGCTCGTCGGGAAGAAGACCAAGGCACCAGCGACGACAAGCAGCATACCAACAACAGGAGCCAGAGGCTCAACACGAGCTTGGTCCCAAGCGGAATCACCTCGCGAGGTGAAGGTTGAAGAGTGGAGCTTTGCTCCGTCGGCCCAAAGATGAAGCATCAACCGACGGCGGAGCAGGAAGGTGCTCATCCATCGATTCCAGAAGGCGGAGCTGCAGAGACGTTGATGAGACAGAGGTCAGTGATGACGAGATCCAGGGAGCCCTAAAGTAGATCGACACAGGGCTGCGACAGCGG
>Contig_38	AT5G58620.1|zinc finger (CCCH-type) family protein|LOC_Os05g03760.1|zinc finger family protein, putative, expressed
GTTGACGGCGCGGAGCTCGTCGGGCTTGTGCGCGAAGAAGCAGATGCGGCGCGCGCATCCGACCTCGTCCTTGCAGAGGCGTGTCCTGTACTGCGCCGGGTGGAGCCAGCACTCGAACACCCCGTGCGCGTACTCGCAGTTGTCCCCCTTCCGGCACGCGCCGCCCTTGCGGAACTCGGGGCAAGGGACGCAGCTGTAGGAGTAGCGGCGCGGGTCGCGGGAGCAGGGCTTCACCTTGAAGCTGTACATGCGGAACTCGTCGGTGCTGAAGAGGCCGCTCTTGAGGTCGGGGAGGGTCAGGTCGGGTGGGTACTCCTTCCTCGCCTCCGCCGGGGCCGGGGGCGGCGAGGCGGACTTCTTCGGGGAGGACGACGGCGAC
>Contig_39	AT3G01910.1|sulfite oxidase|LOC_Os08g41830.1|sulfite oxidase, putative, expressed
GGTTTCTTAATAGAAACTGTGAATTTTCCATTTGTCATTGTAACCGGTTACAAACCCTCACACTGTAATGTGAATGGATCAACAGATATAGCGTTTCCATTTCTGGTCTTGTCAACAAGCCTATTCAGCTAACCATGGCTGACATTTGGTAATCTCTTTTGTTATATTACCATGTGTATGAGATACTATTTGTATTTGATTAAAAGAATTGATATAAACTTTTCATTCAGGGCTCTTCCAAAGTACAATGTCACCGCAACTTTACAGTGTGCGGGAAACAGAAGAACTGCAATGAGTATGGTACGGAAGGTGAGAGGTGTTGGTTGGGGCATATCTGCTCTTGGAAACGGTAAACTATTTTAGAATGTTCAGAACTCAAGGGATGCGTCTTTTTCCATAGCCGTAGAAATGCATTCTATTGCGCTCATCTCAGTGCATACTGGCATCCAAGAGTAAAAATGCTTTTACTACTGTGTTCTAATCTTTTGCGTCATTCCAGCAAC
>Contig_40	AT3G48420.1|Haloacid dehalogenase-like hydrolase (HAD) superfamily protein|LOC_Os03g36750.1|cbbY, putative, expressed
GATCTGTTTAATTTGCTCCAATTGTAGAACCTGAGCCTGCTCTAGGTTAGAGGCCCTTTCGCTTATTTATAATGCATTGTTGTTTGTTTTTATATGAGTTCAATTACAAACAATACTTGTTGATTCAGTGTGTCCGTTTAGCTCACATATTGTTTCTGAAGCAGGTCAGCGCAGAAACCCAAATCAAAGCGTACTTCTGGTGGGTCTCCAATGCAATCGAACACAGCGTCTGCTGTTGCAAAGTCCTCTTCTGAAGTGTAGCCGCTTTTTGTTACAATACACTTCATGCCGGCAGCTTTTGCCGCTGCAAGTCCTATAGTACTGTCTTCAACAACAACACAACTAGATGGATCAACTCCAAGTGTAGTTGCCGCTAATATGTAGATTGCTGGATCAGGTTTTTTGCGAGGAACCACATCTCCAGCAAATATGGTAATCTTTTCTGCTCTATCAGGCCCCAATAAGCATGATACTATTGCTGAAACAGCTTTCTCATTTGACGTACTGCATACTGCGACTTTAACTCCCTTTCCTAAAGCTTCATCGATTAACCTTTGAACACCGGGACGGAGAGGAAGCAACTTCTTCTCAATTAGGTCCATGAATAGTTCTGTTTTCCTCTTGTGAAGAGCAGCAATAAACTCCTTTCTTTCATCATCAGTTTTTGGTGCTTTAGCTGGCCATCCTGTCTTGTTGAAGTAAGCTGTCATCAAGGGAATAGTAGTGACCTTTCC
>Contig_41	AT4G30360.1|cyclic nucleotide-gated channel 17|LOC_Os06g08850.1|cyclic nucleotide-gated ion channel 14, putative, expressed
CTCGTTCCCAAGCCTACCGTCAACCTGCCATCATCCACTCGGACAGTTAAGGCGATCCTCGAAGTGGAGGCGTTTGCTCTTCGAGCCGAGGACCTCAGGTTTGTCGCCAGCCAATTCAGGCGCCTCCACAGCAGGAAGCTGCAGCACACGTTCAGGCACTACTCTCACCACTGGAGGACCTGGGCCGCATGCTTTATCCAGCATGCTTGGCGCCGCCACAAGAGGAGGAAGATGGCCAAGGACCTGAGGATGAGGGAGTCATTCTCCTCCATGAGATCATATGAAGGCGATGCCTCCCCTGAACAGAATCTCGCACTCAGGAGAGGAGTCAGCATCATTAAGGAACTGCCTAAGTTCAGGAAGCCTTCTGAGCCGGACTTCTCAGCAGAGCATGACGACTGAGGGGTATCTGGCAAGACTGCTGTTTATGTTGCAAACAAACCCTGCTCGCCATTGGTCTTTCAGCAAACACGCATTGGTTTCAGGCAGATAGGTTACTGATGTTGATAAAACTTGTTAACATCGTGGCACCGCCTCATATATGGTGAAACAAGCAGGCAAGGTTTCAGTG
>Contig_42	AT5G02930.1|F-box/RNI-like superfamily protein|LOC_Os02g06520.1|OsFBLD1 - F-box, LRR and FBD domain containing protein, expressed
GGCTTGAGAGAGCTGCATTTCCTCATGTTTGGCATGGCCAACTCCAACCTTGCTGACATCTATAGCTTCCTCAAGACTTGTTCGTTTCCTCAGTTGGAGCGGCTCTTTGTGCAGCTCCCGATGAATGTCCGTGATTCATTCACGGAGAATTTCTTGGAGGTAGCGGAGGAAGATCCACCTAAAGGTGGATTAGAAAACCTTTGGTTAGCCAAGATGACAAACTTCAAGGGGCACCGTAATGAGATGCAACTAGTAGAGTTTCTTCTTAGAAAGTCTAGTTGTCTGAAGAAACTACTTCTGATTGCTCCTACGGAGGATCACCCTCAAGGACTCCGCAAGATTCAGTCAGATGTGCTGCCCAGTTTTCTAAAAACAGAAATAATGCATCTGGAAAGAGCTTCAGCAAATACCCAGATAATTTTTCAGTGAGCCTGATGGTCCTCAGATCCAACCATTGCATTCGGAGGTCTTTGTCAGGTTTTAGATTGAAATGAGCAAAATATTGTTGTAGTACAGTTTCTGCTCATAAATTCTAGATTGCTAGCTGTTAGATAACAGACATGGGGGGAAATCTGCAAGGCACACA
>Contig_43	AT1G02130.1|RAS 5|LOC_Os01g08450.1|ras-related protein, putative, expressed
AGGCAAGTTGTTAGAAGCATCGTGCCAAATGGCTGGCTTCTTCGGTCTGCGATCGCCACCTCCGCCCGATCCGCTCGTCGCAACCGCCGGAGGAGAAGGCGCGAAGCGGGAGGCAGGCCAGGCCGGACGGCGGTTCCACCCCGTGGGCTCGATTCGATATGAATCCCGAGTATGACTACCTCTTCAAGCTTCTGCTTATTGGTGATTCTGGTGTTGGCAAGTCATGCCTGCTCCTGAGATTTGCGGATGACTCGTACCTGGACAGTTATATCAGCACAATTGGAGTTGACTTTAAAATCCGCACAGTTGAGCAGGATGGGAAGACCATCAAGCTTCAGATTTGGGATACTGCTGGGCAAGAACGTTTCAGGACAATTACCAGCAGCTACTACCGAGGAGCCCATGGCATTATCATCGTGTATGATGTCACAGACCAAGAAAGCTTCAACAACGTAAAGCAATGGTTGAATGAAATTGATCGCTATGCAAGCGACAATGTGAACAAGCTCCTTGTTGGGAACAAGTGTGACTTGACGGCAAACAAAGTTGTGTCATATGAAGCAGGCAAGGCTCTTGCTGATGAGATGGGCATCCCATTCATGGAGACCAGTGCCAAGAATGCTACTAATGTGGAGCAGGCTTTCATGGCAATGGCTGCATCCATCAAGACCAGGATGGCTAGCCAACCTGCTGCAGCTAATGCCAGGCCGCCGACCGTGCAGATTCGTGGCCAGCCAGTTAACCAGAAGACTTCCTGCTGCTCTTCCTAGATTTTTCATTTCTTTCAGTTCATGTAAACTTTGCACTGTTACTACTGTTTGC
>Contig_44	AT2G28320.1|Pleckstrin homology (PH) and lipid-binding START domains-containing protein|LOC_Os10g33930.1|DUF1336 domain containing protein, expressed
CCAATATCTTCTAAGTAATAGATCCCTCTTTCTCATTCCCCATGGTAACCAGTCGCCTCTTAATTTCTTGTGGATTATGTCTGTGTGTCCATCTAGATGCTCAACAACCTTTCCTTCCTGCAAACAGAAGTCCCACTCAGATCGTGATTGGCCAATGGACATTAGAGTCTGGAAGACAGCCTCAGAATTCGCATCAACAACACCAACTGCCATTATAGCCGGATGATCATCCCAATACTTCCCACGAAAGCCACCATCATTCGCCTCGGTAAACAAACGTAAACCGTTTTTACAGCCAAATATTGTCCATGGAGAAGGTGCGATAACATCAGATGCCATTGGATCGTTATGAGCAGACGAAAAAAGAGTCCAATCTATTGAGTGCATGCGATTATTGCGGCGGCTTAACCTGAAAGCATGCCATCTTCTATGTGAACAAGCAACAATGTGCTCATCTTTTCTCGGGGACTTTAAGGCAGGACTCCATTAAGCACCTGATCCACCTAGCTGCTTCTTCTGAACTTCTCGCACCCAACTTAAGTTGATCGTAATGATTGGAAGCATTATAAAGTGTGAATATGTAAAAATCTCTCCTATGTACACTTTCTCTGCCCATTGTCTGTCACACGTATACAAGAGTCAATTATTGCACTTCTAACAGGATCCTCGCGCTTGGAGGATGGCGCGGACTTGAAGCAGCGGAGCGCGGCGTCCTCGAGCACGAAGTAGCGCTTGCGCGAGTACTGCAGCCCGAAGCGGTTGGATCGGATCAGGTACAGCCACCCCTCCATCCGC
>Contig_45	AT2G02560.2|cullin-associated and neddylation dissociated|LOC_Os02g07120.1|HEAT repeat family protein, putative, expressed
TAGCTTATAAGCAAAGGAACCGTTTCAGCAAGATGTGGTCCAAAACGGTATCCAACAGAACGACTTAGAGAACCAATCATTTGGATATTTGTACGGGTAATTTCAGATTTTGCACTTCTATTTCCTGTATTGCATCACTTGCCCCAAGTTTATCAGATGATCTGTTAGCAAAGGCAACTTCGCAATACAGGAAATAGACTTTTTTCTGACGGTTGCTTGGTTGGAACCCAACTGGGATAAAAGTGCGGTGAGCATATGCTCATGATCTTTTGTGATCAAGTTGCCAAATCTATGAAGCACATCCCCCAATATATCAAGGCACACAGGGGATAGG
>Contig_46	AT2G14820.1|Phototropic-responsive NPH3 family protein|LOC_Os03g41350.1|BTBN7 - Bric-a-Brac, Tramtrack, Broad Complex BTB domain with non-phototropic hypocotyl 3 NPH3 domain, expressed
GCCTTGCCACTATCACTATTCTGCGACATGAACTCCTCCACGATTGCCATAATCAAGTCTATGTTATATATACTGTTTTCATCTGCATTTACTGGTATAAGAAGGTCCGAAACCGAAGCACCATCCAAATGAGGCCCTATTCTCTTGATCAAGTCACTGCGATGGGACTCCCCAGATTCCAACAAGCATGCAGCTCTTAGCAGCTTAAGAAGAAAACCACATGACACTGAACCTTCCTCAGTGGGCAAGAGAAATAGAATAGCATCAAGAGCTGCACGACGCTTTGTGCAATCAACTCCATTACTCACAGCATCTTCAATGGAACCAAGAAGCCGCCGATATGCATAAGCCCTCAATGCTTCTCCAATTACAACAGCTGGTATTCTTCCCTTTGCCTTGATAGCTAAGATCACCCGCTTGTACAAATCCACCTCGAGCTCACAAAGGTCCTCAACCCACCAGTCATTAGGGACAACCGGTTGCTTCCTTACACCATTCCAATGAGAATCAATGCCATTCTCAGATGGGAGTTTCCTTCTGTTGTAAGTGTATGACCACTCAACCTCTGATGGATCAATTGAAGCCTTCGTTGCAATAGAGTCAATGCAGTGGTTGATCACCTTCAAATTCTCACACCAAGGTAGCAGTGACTTTGTGCTCTGCAAAACTATGATTGAGTCCTTCCAGGTGCGAAACACGCTTGATGTCAAGAACACATCAATTTTGTATATGAGGTTTCCTTTATCAATTGTCTCGAACATCTCTAGATACTCAGCCGCACAACGGGCAGCGAGGACATTGTATGCATTGAGAGTTACAATCATGCCATAGCAGAACTTAGCACAAATTTCAAATGCTGAAGGTCCACCAGGGATGTCAGAGATATCCACCTCATCGCTTTTCTCCTCATTGCTTGAAGCCACTAATCTTTGCAATCGCGAACTCTTTGATAGAAGGGGAAACTTGTGAAGATAAAACTTGGCGTCCCCAATGGAGATAACAACGTCTGTTGCCAGCTCTGTTGCAACAAACCTGATATTACTGCCATCTGTCTGAAAGGCATCCGGCTTTGATCCAAGCTTCATG
>Contig_47	AT5G67570.1|Tetratricopeptide repeat (TPR)-like superfamily protein|LOC_Os05g25060.1|PPR repeat domain containing protein, putative, expressed
AGAGTACCTCAGTAACAGTGGTACTATCAATGCCTCTCCTGCTCCCATAATTCAAGAATTTCTGATGCTGATGGAACCTCTCTGTATGAACTGTCACCATAAGAACTCATGGAATCAAGTACTTCATCAATTGCCGATACCTGTGTACCCCAATGCCCAAGGTCACATTGCCCATGTATGCTTTCCAATCGTGGGCGGCTTAATGAAGTGTCCCTGCTCATGACAGCAGCAACACCTAATTGAGGGATATCTCTATCAGAATCAGGCACATCAAGATGTTCATTAGTGCACAAGTTCTTGCTAGTGTCAGTGAGCTGATCATGTTCTGTCAGATTACTACTTGAATGTTTGCCTTCATTCTCTACCAATGAACGTTCAGACAGTTGAGTACTAGTACCATCTACCAGCAAGTATGTGTCCCTGACTTGAAGTTATCTCA
>Contig_48	"AT4G00430.1|plasma membrane intrinsic protein 1;4|LOC_Os02g57720.1|aquaporin protein, putative, expressed"
ACGCTTGATTTGCCACTTGATTCATACCAAATTAACTCCAAGCGGGTCGGCCGAGAGAAGTAATTAAAATTCACAACTAGCAAGTGAATATTGATTTTAGCTGAAAAGGCGCAATCAAGAAACACACTTGGCCTCATCAGCAGCATCACACACTCACACGGACATGGCGACCGATCTGTCGATCGGTAGCTAGATAATTACAGCAGACAGCGAAGGGCGAGCATCATGACATAAAGAAAACACATGCATATATTTGTAGGAGCGCTAGCTTATTGAGGATATGATCCTTGGTTGGGTACTACTAAGCTTGTGGTGGTTTGCTTAGTCGCGGCTCTTGAAGGGGATGGCCCTGATGATCACCACGTGGTAGATGGCGGCAAGAGCAGCGCCGATGAAGGGGCCAACCCAGAAGATCCAGTGGTCGTTCCATGCGTGAGACCTGTTGTACACGATGGCGGCGCCGAGGCTGCGCGCCGGGTTGATGCCGGTTCCGGTGATGGGGATGGTGGCGAGGTGCACGAGGAAGACTGCGAACCCGATGGGGAGCGGCGCGAGGATGGGCACGTGCGAGTCGCGGGCGCTGCGCTTGGCGTCGGTGGCGGAGAAGACGGTGTACACGAGGACGAAGGTGCCGACGATCTCGGCGCCGAGGCCGTCGCCCTTGGTGTACCCCGGGTTGACGGCGTTGGCTCCGCCGCCGGCGCCCATGTAGAGGCCCTGCTGGAACCCCTTGACGACGCCCGCGCCGCAGATGGCGCCCAGGCACTGCATCACCATGTAGAAGAGCGCGCGCGTGAGCGAGAGCTTGCGCGCCAGGAAGAGCCCGAAGGTGACCGCGGGGTTGATGTGGCCGCCGGAGATGCCCGCCGTGCAGTAGACGAGGGCGAAGATCATGCCGCCGAAGGACCAGGCGATGCCCTGGATGCCCACGGTTGCGCACTTGCTGGGGGACTTGCTCACGCCCATCACCGTCAGGATGCTGATGTAGAGGAAGAGGAAGGTGGCCACGAACTCGGCGATGCCGGCGCGGTAGAAGGACCACGACGTCAGCTCCTCCGCCTCGAACAGCGGCGCCGGGGGAGGCTCCTTGTAGTCCTTCTCGTCGGTGCCCTGCGCCGCCGTGCCGATGGGCTGGCGCTCCGAGTAGCGGTTGGCGCCAAGCCGAACATCCTCCTCCTTGCCCTCCATCCCC
>Contig_49	AT4G39280.2|phenylalanyl-tRNA synthetase, putative / phenylalanine--tRNA ligase, putative|LOC_Os10g26130.1|phenylalanyl-tRNA synthetase, putative, expressed
GGGAGAGCCTCTCTGCGAGCACATCATAGTCCCAACCGGCATAGTGGGTTGTTCTTGATGAGGTTGAAATCAACCTTTGGTCCAAACAGGTCCCTAATGTTGTCAATTCCGTATAGGATCATCGTTGGCCTTTCGAGCGAAAGACCCCATGCAATAACATTAACACCTTCTGGCAATCCCATGGGAAGCAACATCTCAGGCCTAAACATTCCAGAATTACCAACTTCCACCCATTTCTTCAGACCATCGTGGTAACTGAAGATTTCCATGCTCGGTTCAGTATATGGATTGTAGGCAGGCTTGAACCGCAACTTTGACATGCCTAGGCTTGAGAAGAAATCCTCCAATACACCAATCAGATCACCAAGAGTCAAACCATAATCACATATAAGACCTTCGATCTGGTGGAATTCGGCAAGATGAGTCCGGTCAACAGCTTCATTTCGGAAAACTCGGTCAATGGAGTAATATCTCTTTGGAGCAAAAGGTTTCTCTTGAGCAAGCTTGTACAACATTCTCGTGGAAACAGCTGTTGTATGAGTACGGAGAAGATTCTTCTCTGCTTCCTCCCGTTTCCAGTCATAACCATATCCTTTGGAGCCATAGCCACCAGATTGATGAATTTGCTTTACTTCTTCAAGATAGTCCTCACGGC
>Contig_50	AT1G53240.1|Lactate/malate dehydrogenase family protein|LOC_Os01g46070.1|lactate/malate dehydrogenase, putative, expressed
GTGACGACTCACCAAGCTTTGGCCGAGCACAAAAGGCACCGGTGACTGGTGTGTTTGTTTCTGGTACAAATTTTGTTCAGGTTGGCAGCTAAGCCGCTGGATTTTTATTACGGAGCACAACGCTTCGGACTTCCCAGCAGAAGAGGGGCACAAAAGGGAGTCCAACAAAAAATTCAAGAGATGTCCACCTCAGCTTGACATGAATTGTTATGATTGTTAGTCCGTGCAAAGTGCCTAGTTCTCGCGGGCAAACTTGAGACCCTTCTCAATGGAAGCCTTGAGCTCGCCCTTGAGGTTTTCCAGCCCCTGCTTCTCAAATTCGTTGAGCTCGCCCAGACCAAGCACTTCCTCCACTCCATTCTTCGCCTAGGCGTACCTTGGAGGCAAAAAACGGCAACTCTGTCACAGTTGATTGCACATAAGAGCACTCCACAATGTCAGGAACTCCATTCAAACCCTTCAAGCATGCATCTGCAAAAACAGCACCAGCATATGCCATGGACAATGTTGCAGAGCCCTTTCCAGCCTTTGCTTCAACGACCTCCGTTCCACCATCTTGCGTCCTCTTGGTGAGGGCCACAATGTCATCCTGGGATAATGAGTTGCTTGCAGGAGTGGCCTGTGAGAAGAGTGGCAGAATAGTGATTCCCGCATGACCCCCGACAACAGGAACATTCACCTCAGTAACTGGCAGGCCTGCCTTTCCAGCATAGAAGGTTTTAGCACGGACAACGTCAAGAGTGGTCACGCCAAACAGTTTCTTCTCATCATAAGTACCAGCCTTCTTGAAAACCTCCGCTGCAATGGGGACAGTGGAGTTGACAGGGTTGCTGATCATGTTGACAAGAGCGTTGGGGCAGTGCTTAGCGATGGCGGTGCAGAGCCCCTTAACGATGCCGGCGTTGATATTGAAGAGGTCGTCCCTGGTCATGCCGGGCTTCCTGGGCACTCCGGCGGGGATGATCACGACGTCCGACCCCTCCAGCGCCTCCCCGAGCTGGTCATCCCCCATGAACCCCTTCACCAGGGCGGGGAAGTTGATGTGGGAGATGTCGGCGGCGACCCCGGGGGTCCCCGCGATATCGTAGAGCGAGAGGGAGGAGACGAGCGGGTTGAGCTTCATGAGGAGCGCGAGCGGCTGCCCGATGCCGCCCGCCGCGCCCAGGACGGCCACCTTCCGCTCCGGGGTGGCCGAGGAGGAGTAGCCGCGGCGGCTGCGGCGGAGGAGCTCGGACGTGGATTTCAGCAGAGCCGACCTCATCGTGGCTTCGGAGTTGGGCTCACTTGGGTGCG
>Contig_51	||LOC_Os06g38210.1|expressed protein
CGTCCTTTTCCTGGGAGGAAATTTCCATGTCCATCCCGTAATCCCCCATCGCAGTTCTATAAATACGGTGGCCGCACCAGATCTGCTAAAACGCGCGCGAGGAAGCGGCAAAACACGTCACGCATAGCATAGACGCAGCGACACGTCCAGGTCGATGCGCTGGTGTTCACACCCTAATGGAGGCGCCCCAGCGTCGGCAGCAGCAGCAGCAGGACGCCGAAGCCCCTGATGATCCCGGCGCCGGCGAGCCCCTGCTGCCACGAGAACATCAGCGCCCCGTTGCTGATGGCCTTCGCCGTTGGTGGAGCCGCGTGCCGTGGCTCACCGTCCTGGGGTTCGTGTTCCTCACGTTCAACTCCCTGATGGCCATCAACCGCTCCAAGGGTGAGCGCAGTGCAGTCGCGTTCGTGGTATTCTCGTACCTCGACCTGGTCCTGCTATTCGCCTGCCTAAGGTGGTATGAGAACGCCGAGCCCGACTCAGTAACGAGGGCCTGGTTAAAAGTGGCGGTTTGGGTGCTCACCACGGCACTTACTGTATTATTCTCGGCCAAAGTCGCTGCCGTAATGCCAGCCGCAGTGGCTGTAGTGGTGTGGCTAATGTCGTTTGCCACCGTCGCAGGGGGATTTTACGCCTTCTTTTGTTACAGCGAGAAGGCGTAATGGTCTATTTCCTCAGCACGTACGTGTGTGTCGAGTATGATTATGGGCATACGATGTGTAATTGTACCGTACAACTGTGAGTCCAATCTGTAATAAAATAATATTATTGGTTGTCACAAACAAC
>Contig_52	||LOC_Os01g72900.1|abscisic stress-ripening, putative, expressed
CCCCTGATAACTTTGCAGACAAACATTTGATCAAGTCATGGCCGAGGAGAAGCACCACCACCACCTGTTCCACCACCACAAGGAGGAGGAGAGCTCCGGCGTGGTCGACTACGAGAAGAAGGAGAAGCACCACAAGCACATGGAGCAGCTCGGCGGCCTTGGCGCCGTTGCCGCCGGCGCATATGCTCTTCACGAGAAGCACAAGGCGAAGAAGGACACCGAGAACGAGCACGGCCACCGGATCAAGGAGGAGGTGGCCGCCGTCGCCGCCGTGGGCGCCGCTGGGTTCGCCTTCCACGAGAAGCACGAGAAGAAGGACGCCAAGAAGCACGGCCACCACCACTGAAGAACCTATCGCCCCTGCTTGATTGTTTGCTGTTGTTTCATCTCGTTTGCGTCAGGTCTTTGATTTGGACTGATATATCGCCTAGACTTCGCGATCTCGATCCTCGGCGTTCATGTATCAAGTGCAAATCAAGAGCCTTGAATAATAAGCGTGTGGAATATATGTGCTTGTTTGTGTACTGGATCGCCTTCAAAATTTTTTTATGGAGATGTTCAGATCTGTATACTCGAATAATGTGAATAAGTACTATATAAAGAAAAT
>Contig_53	AT1G09430.1|ATP-citrate lyase A-3|LOC_Os12g37870.1|ATP-grasp domain containing protein, expressed
CACAACTGCATTACGATCTTGATTATTACGTAATTGTGTTACAAAGGTAGAGTTTACTCACAACAATGATCGTTCTCTGTTTCACTTGAACAATCGCTTACATTGAAAGTCGGGTACAAAACGGGTGCAACTGCGAGCTGCGCAAGCACAACTATACCGTGGTTTACGCGGCCATGATGCAATCAATGGCTTCCTTGCAGATCCCAGTCATAGTTGCCTCTGGTCCATAAACCTCAATCGGAACACCAAGTTCTGCACCAAGAGTGCGCATTTTAGCCAGCCCAGTTTGGTAGTTTGGACCGCCTCTCCGGACATAAATGTTCATCCTTGCGGCTTTCAATTTGGATTCCTTCTCTCTTAAAGCCCGAATGATGCCACTAAATGTGGCAGCAACGTCGGTGAAGTTAGCGATACCTCCTCCGATGAGAAGGGCTCTCTTGCGCCCATCAGGATCAGCAGTAGCAGTATCCAGAACCACTCTAGCATACTGCAGAACCTCCTCCTCATTGGGAGCTCCACTGTACTCTGCATAATTTCCTAGCTCGGAAGCATATCCCAAATCTCCAACCGTATCAGCATATATGACACTAGCACCACCACCTGCAACCATTGTCCAAATGCGTCCTTTTGGGTTCAATACTGTGAATTTCAGAGAAGCACTTGTCTTCTCATCCAGTTCATGGATAAAGCTTTCTGAGGGATTGAGAACTCTTCCGAAAGGTAGTGGGAACTCAATGTTACCCCACTTATTGAAGTTCTTGAAAGCGGCTGTGTCATCTAGTTCTCCTCTCATATCCAGAGGATACGGTTCACCATTTACCAATGTGAATGGGTTCATCTCAAGAAATGAGAAATCCAAGTCTTGGAAAACAGAAAATACACCTCTAATGAAATCACCTATTTTTGTGCGGACCTCCAATGGCAGGGTGGCAATCAACGGAGCACATGCATCAGGTGTCATTTGTTTCTCTGTGGGAAGAAAGATTGTCCTAACCTTGTCCCAGTTCTCCTCAATCTCAATACCTCCACACTCTGAGAAACTAATGGTGCAGCCAAGCCTTTCTGATACGATCGAAAGGTAGTACTCTTGATCATGGGGCACAAATGGCTCAACAATGAAGGTTGTGATTGGAGCTTTGCAGCCACCCATCTCGACCTCAACTCCCAACCGCTCCTTAACAAATTGGCGAACTTGGGCAAGGTCTAGGTTGAGTGCCACGAGTCCGCTCTTTCCACGTTTACCAAACAGCATGTCAGGTTTCACGACCAACTTCATAGATGAGAGCCATGGCTCCTGGTTTGCAAGCTCAGTGAAATCTGTTGATTGCGTGACCTGCGCGGAGAGGATCTGGAGGTCGATGCCGGCGAGGCGCTTGAGGTGCTCCCGGAGGAGGCGCTTGGAGTCGTACTCTCGGATCTTCTTCCGCGCCATCGCCGGCCGAACCTTCTGCAAGCCGAGGGGAGGAGCAGGCGGTTGCGGGTGGAGAGCTCTAGCGGCGAGCGAGCGTGCGGGTGACGAATTCGGCGGGCG
>Contig_54	AT1G68570.1|Major facilitator superfamily protein|LOC_Os06g15370.1|peptide transporter PTR2, putative, expressed
AGCATGGCGAGGAGGGTGAAGACAGTCATGGAGCCCGCCGGGATCTGGAACGATGAGAGGCCCGGCGCCAGGCGGCGGTCCATGGTGGTGGCCTGCTGGAGGGAGAAGGTGTGCTGCGTCGAGGACGCCGTGATCACCAGGATGCCCGCCGCCCAGATCGGGCCCATCCGGATCACCGACTTGAGCTCCTCCACGCGGTGCACCGTGCTCAGGCGCCATGGGTTCGGGACCAGGGGTGGGGATGGCTTGCCGGAGGAGGAGGAGTTGTCGGCCGGCGGAACCAAGTCGCCGTCGGTGACAACCGCCGCGCGGTCGAAGAACCTGAGCTGGTCCGTGTGCAGGAGCTTGCCGTACATGGAGATAGGCTTATCAATCTCATCATTCTCATACAACCTCCCATCTTCCACCACCATCACCCTCCTCTTCCTCACGGCAGCGACCACCACCTGCGCGAGCCTAGTAAACGGGCTCCCCGCCGGCTCAAGCCTCCTGTACATCGGGTACCCAGCAACGAAAGCTGCAACCGAGACCCCCATGCAGGCGGCGGGGACGCCGAGCCCCCACCCCAGCCGACGTTGTCCTGCACCCACACCACCGCCGTCACCGCCAGCAGCATCGACGCGCCGTTGCAGAAGTAGTACCA
>Contig_55	AT1G71900.1|Protein of unknown function (DUF803)|LOC_Os01g65986.1|DUF803 domain containing, putative, expressed
AAGGCCGCCTCCTCCGGTGTCAGGGCCGGGGTCGGCGGATATTCTTATTTATATGAGCCTCTTTGGTGGGTTGGCATGATAACAATGATTATTGGGGAGGTTGCAAATTTTGCAGCTTATGCATTTGCTCCAGCTATTTTGGTCACTCCTCTTGGCGCTCTTAGCATTATTATCAGCGCTGTGCTTGCACATGTAATGCTGCGGGAGAAGCTGCATATATTTGGCATTCTTGGATGTGTCCTTTGTGTTGTGGGATCCACCACAATTGCCCTTCATGCTCCACCAGAGCGTGAAATTGAGTCTGTGACAGAAGTAGTGGGATTTGGCTACGGAACCAGCCTTCATGTGTTATGCAGCAGTGGTAATTGGTATAGTTGTCATACTTGTTTATCGGTTTGTCCCGCTTTATGGGCAGACACATGTCATGGTCTATATAGGTGTTTGCTCTCTTGTTGGTTCCATCTCGGTTATGAGCGTGAAAGCTCTTGGTATTGCATTGAAGCTGACCTTTTCAGGAATGAACCAACTTATATATCCACAGACATGGGCATTTACTCTGGTTGTAATCTCATGTGTCATTACCCAAATGAATTACTTGAACAAG
>Contig_56	AT3G51630.1|with no lysine (K) kinase 5|LOC_Os12g02250.1|STE_PAK_Ste20_Slob_Wnk.3 - STE kinases include homologs to sterile 7, sterile 11 and sterile 20 from yeast, expressed
CGGCGATCTGGACTTTGAGGAAGATGGTGTCCTCGTCGGCATTCAGCTTGCCGGTGATGGTCATGTCAGCCCTGCGGGGGGCATCAGGAGGTCTTCGTGCATCCTCGTCGTTATCATCCTGATCATCACCCAGCAACGACGAAACATCCTCGGAATTATTACTGCTGCATGTAAAAAACAAGGAGCAGCAGCAGCAGGCAATGTCGACGACGGTGGCATCATCATGGCAGCAGATGAGGGTGTCATCGACGACGGATCGTCGAGGAGGAAAGGGTCTAGCAGCAGCTCGGCAGCGGACGGCCTCATGGACGCCCTGAATGC
>Contig_57	AT5G49810.1|methionine S-methyltransferase|LOC_Os05g01470.2|methionine S-methyltransferase, putative, expressed
ACAGCGGGCATTTCTTGCTGCTGTTATTCATTTACATATCTTTGATATTTCCATGAACAATGCCACCACTACTACATATCGCTAAAGCCAAGGTCTTCAAACAATGGATGGGTTGCCTCCCAGGACGGTGATGGAATGGAGGCAATCGACAAACGCCAGCCTGCTCTGTCAGTTGCCATTCGTCTGGGCCTGAGCATTGCCTCCCAGAACCAACTCCTTGAACCGAGTTATGCATCCCATTGCGCGCTCAAATTCTCCTCTCTCCAAAGCAAAGCTGAACCGGCAATAATCAGGTATCCCGGTCCAGGAGCTGCTGTTTATACACAGCCCCGTGGCTCTGAGGATGGCTTCCCTGATGTTGCTCGCATCCAGCTTGCCCTCAAATCCATCAGCTTTGAAGGGCTTCCCAATGTAGGCAGTCGGTTTCGCCAGCATCGATATGCCACCACAACCACTGGCAACGTCCCAGCCACAGCTCTGCAGCGTCTTAATCAAGTGCTTCGCACGATTCTTCAGCTCCACCTTCTGCTCCACCATTAGATTGGAGAAATGCTGATACTTCTGGTTCTTCATGCCAAGTAGCTTTTTGAAAGTGTATTTCAATGTGCTGTGTGGCCGACTCAAACTCGGGAAACTATGAAACGTGTCAGCCAAGGATGAGTCGTTCAAAATCACAAACCCAAAGTCATGTCCTGATGCAATTAGCTCAAAGGACAGCTCTCCCAGAAGGACTACAGAGAATGATGGCTTTGAACATTTCAAAGAAGAAAGGCATCCTTCCAGATTCCACTGACTCCAGCCATCCGTTTGGTACTCCAGGCCCGAGAAGGAGGTATCTATCACTACCCTAGCTCCATATTCAGCACAGACAGAGAGCAGCTCTTGAATATCACTGTCACTGTACAGAAAACCAGTTGGGTTGATCGTAGGGCCAGAAATATACACCCATGCCCGAGATACATTCTTAAGAGCGTCAGCTAGAACCTTTGGCTCAATCTTGAATCCTGAACTGAAAGTTGTCAGTATAGTCAAGGTGCTTGCATTCATAAACTTTGCTGCAGAGATGTAATGGCCATTGGTGCCCAAGGGGAAAAGCAAGGTGCCCTGTTCTTGCATGCAACAAAGAACAAGCTTGTTGAAGAGTGCAAGAGAGGTATTGCCATAGATAATTTCAGAACATCCATCTATCAATAAACCATAGCTATCTTTCACCAGCTGTTGGATGCTGGAACGGACATCGGTCTCAGAATCAGTGATATTTTGCCTCACAAAACTTTCAAAGACACAGGCGTTCACTGCAGAAGGTACTGGCAGAAAGCTACGATCTAAATCCATATGAATAACACTGGATTCATTTGAATGAGGAATGAAAAAATTCAGCTGCCTTTAGGGTAGACATAGCTGGAGCAGAAAATCCTATCATCTGCTGAGGTATCACTTCTGCTGGTTGCCTCTCATGCTGTGGATGCCGGTCAGCAATTTGAAATGCCAGAAGCTCGTGGAAAAGGCAACCATAATAGTGCTGGCTGATCAGAGAAGTGTGACCTTCCAATAGCTCAATAGTTTGTGACAATGCCTTATATACTGCTGCATCTTCAGATATGGCAAAAGCAACTTCCAGATCAGAATAAACCTGGTTTTTTACTAAACCGCACAGTATAGCTGCATGGGAAGGTAGGCTCTTTCCAGCAAGATATTTCAATACACCATTAGAGCTTGGCAGACTAGACAACTCTAGATGCTCCGAAATATCCAGGAATAACCGGGAACCAACATCTTTTGTTGCGTTTAGTAAGTTCTCAAAAGCAGCACTAGTAATAGCCTCAAACTGAGCCATCCCGGTAACAACAACTTGAGGCTTCAGCTTTCTGATCAATTCAATCAGCAAATCTGACTGGCGTGGTGCCTCAATCACAGTGACTGTACCTTCAGCATGGTTACAATCTGATCTTTCCTCAATTGCTAAAGATGTTAACCATTGCTTGGGCAAGTGTCTTGTCAAATGTTCATCAACAATTGCAAGCGCTGGTGAGAACAATTGAAGAGCATTTTCTATTGCCACAGCACGAGAAGGGAACACAATAACATTATCAGGAGTTAGAGGAATGTGGTGGTAGCTCTTCATAAATCCAGCAACAAGTTTCCGAAAGTTTAGACATCCAGCAGGTGGTTCACAGGGATTGGACTTATTCTCTTTC
>Contig_58	AT3G57810.2|Cysteine proteinases superfamily protein|LOC_Os01g67490.1|OTU-like cysteine protease family protein, putative, expressed
CCAATTCTAACCTCTCATCTCCCTCTCCCCCCCCAGCTCGCTTTGTTCCATTCCATCCATTTCCAGCTCCTTGCGTGCTTCTTCCGCCCGCCCGCTTCCCCTCCGCGCCCGGCAGCGGCGGCATCGGAGCAGCCGGGCGGATCGAGGAGGCAGGGCAGGGGATCGGAGGATCGCCGCCGCCGCCCGGCTGATGTCGGATCGGGAGCTCTGCCCGCTGCGCTCGATCAGAATCACAGGGGACGGCCGATGCTTGTTCAGGTCCGTTGCTTACGGCGCCTGCTTGAGGAGAGGAAAGCAATCACCAAGCGACAGCGCCCAGAAGGAACTGGCTGACGAGCTTCGAGCAAAAGTGGCTGATGAATTTTTTAAGAGAAGAGAAGACACGGAATGGTTCCTAGAAGGCGATTTCGAGAGCTACGTGAGAAAGATGAGAAAACCACATGCTTGGGGAGGAGAACCTGAACTGCTCATGTGCTCCCATGTTCTCAGGATGCCCATCACCGTTTACATGTATACAAGCAGCTCTGATAGCCCCAGGATCATAGCGGAATATGGTCAGGAATATGGCAAGGACGATCCAGTTCGCGTTCTCTACGACGGTTACGGGCACTATGATGCACTTCAGCCATCTCTTGTAAGAACACAATCAAGACTGAGAGGTGTGTAGATAACCGGAGATCGCGTTACCTGAGCTTCTTCTCTAGGATAGCTGCATAAGAGGCAGCAGCTCAAGATCCACAGACGTGGTTTTGCTCGAATTGACAAAATATATTCAGTAGCACACATATGAATTCAGCCTCGATTGGCTTCTATGGCCTTCTCTTTTCTTCAAGGATTGATGTATAAATAAACTTCAGAC
>Contig_59	AT4G03020.1|transducin family protein / WD-40 repeat family protein|LOC_Os01g28680.3|WD domain, G-beta repeat domain containing protein, expressed
TTTCGGTGCGGGCTGCGCGAGCGGTACCAAATCGAGGCAAACTCTGAATACTAGATATGACCCAAAAATAACAGGGGTCTTTGTCGTCCTCTGTTGCCTCCCACCGGACCAAATAGCCGTCCCAGGAAGAGCTAACGAGAGTTGGGAGGTACGGGTGCCATGAGCAGTCTCTGATGATTGATCCATGCCATCGCAGTTTTTCAATAACCTTACCCGTCGCCACATCATAAATATAGACGCATTGGTCACTGGATCCTGTGTATATGTACCTCTGACCCGTGCTGTGCATTGGGGAAAAATAACAACGGATAAGTGTGCGCAACACAGAATGGCTTCTGAATGTGGCTAGTGACTGGTCATATGGATGCTTCAAATACCGGGCTTCTGATGGGTATGTCATCCATCTGTAATCCCATTCATATGCTTTTGGTGTGCAATCTTTTGTAGTGGAGGACATTTTCCTGAGATCCCATAATTTAATGGTTTGGTCCTTGCAGTTTGAGATAAAATAGTTCCCATCTCCACGGCTATCAATAAATGTAATCCCATCTAAATGACCGGTCAAAACACCTACTGGTTTTTGTTTCTTGTGGCAGCGCCTATCCCAAACCTTACAGAGGCTATCATCACTTCCTGAGTACAAAACATCACTTGTTTCATCAGCGAAGGTGACCACATTAACATCAGCCACATGTGCATTAATGTGTTCTGTTACTTTGTTTGCCCCAAGATCATAAATACATATTGATTCATTGTTGTTTCCTACAACAAGTTCTCGCCCATCTTTTGAGAATTTTACAGAGAATATCCCAAAGGCGAATCCGTCGTCATCATCAGAAAAGTCCAGACCCTCATGAATTTCTGTAATATTAGCATGTGATTCTCTTACAGCATTCTGGACATTTACTATGTGAACAGTAGGCGACAGACTGGAATAAGCTAGGAATCGTTGATCAGGTGAGAGAGCAATATCCGAAACTGTCCAGCGCAGACGTTTGCAAGTTATATCTTTATGAACCTTCCAATTTTTTTTCAGAATTGTAGAGTCTGATGTGGCTTCCCCGGAATCCACCAATTAGTAGTGAACCATCTGCAGAGAACTGCGAGATGTATGCTTCACTATCCATGTCATCCACACACCATGGGCCTTTCACTGGTAGGTGTGTGCGAAGAGCATAAGAACAATCAGCTGAAGAGAACCTACCCATCCCTGAGCAATTGGATTCTCTCCCTGACAATAGCTTGAATGTTGAGATATGCCTCTTCTGGCCGGAATAAATGGATGCACGAGTTCTCTGACTTGGTTCAGATTTAATTCTACTAAGATGGGAAACCTCCTCATCAATGGCGCATACTTCATCTGCAAGTGTAGAACCGACCAGTTGTTGTTGAGATGATCCTCCATGATGTATCTTTCGTTTCCACCGCATTTTGGGCACTAAGCTTCAAAGACAATTCAACCGTTATAGCAGTATGGTAACCTCCACAAGAAGACTTTAACGTGGACACAGACTTGCAATCCAGCTGTCCAGGCAATTCCAACCAGGACAGTACAATTGATAGCCTGAGGCTTGGACGCTTCTACTGCCAGTCATTCCCAAAGCTCGGCGGAGGCGTCAAT
>Contig_60	AT5G50460.1|secE/sec61-gamma protein transport protein|LOC_Os02g08180.1|protein transport protein SEC61 subunit gamma, putative, expressed
ACAGCCTCCACGACTTCGTCGTCGTCTCCCAGACTCCAAGCAAGCGCAGAGGCCGCGAGATCTCCTCCCCGCGCCGCCGCCATGGACGCCGTGGACTCAGTTGTCGACCCGCTCCGCGAGTTCGCCAAGGACAGCATCCGCCTCGTCAAGCGCTGCCACAAGCCCGACCGCAAGGAGTTCACCAAGGTGGCGGCAAGGACGGCGATCGGGTTCGTCGTCATGGGCTTCGTCGGATTCTTCGTCAAGCTCATCTTCATCCCCATCAACAACATCATCGTCGGGTCAGGCTGATCCGGTCCCGGCAGGTGAGGGGCTGGCGGGCTGCAGGACTGGGACAATGGCGACAATACCTTAAGCAGCACCCAGTTTGCAGCGACAATTGCAATTTGTTAAGGGTTCTTTTTGTTAAGGACACCTCCCTTCTGTTTTGTCTCTGAAGTTTGTGTCGGTAGACCTGGAACTCTTGTAACCTTATACCGTTAGGCATCCGTGAATTAACAGGTGACAAAATCCAATGTTAC
>Contig_61	AT1G52220.1||LOC_Os01g55570.1|expressed protein
GGCGGCGCCAGACAGTTTCATCGGTTCATCCACCACACACACACTATCCATCGCCTCGAAGGCTCGAACCTCCCAATTCCATCTCACACTGCGACGAACTCTAGCGGTTGGGCAGCCATGATGGCTTGTGCCCTCGCCGTCGTCCAGCCTGCGGCGGCTCTCGTGCCAGGCGGCAGGAGGAACCTCTCCGGTCATCTCCCACAGCTGCAGTCCCCCAGACTGCTTTCAGGTAATAGGATCAGGAGTCGCAGCGTCGCTGTGAAGGTTGCGCAAGACAGTTCGGAGTCGTCCGGGAGCATTGTGACATACGTCAAGAGTTCTTTCAGCACTGCTGAAGACATCTTTGCTCTAGCTGGAATAGGTTTTGCAGCCGTAGCTGCATTATGGGCTTCAGTAAATCTCATTGAGATCATCGATAAGCTTCCTGTTCTTCCTCTTTTCTTTGAATTAATCGGGATATTAGTTGCCTGGCTGTTCATCTACAACAATCTTCTCTTCAAGGCAAAGAGGCAGGAGTTGCTGGGGAAAATCAAAAGCACAATATCACGAATCTCAGGGCAGTAACTTTCGGAGGCAACAGTGGGCAACAAACACTGGCAGTCTCCGGCTCTCTGGCTATGACTCTCTATAGGCCTGCCGAGATATGATGTTTAACTTTTTGCGAG
>Contig_62	No annotation available
GCCATATCTACCTACTCACAATATACAGAACAATTAATGGTCCAACAACCAACATTCATACAGATACAACATGAATATAACATATTAGTTTAGCTAATCTATGTACCGCTAAGCTGGTAACATGTTGCCATAAACCATAAGTATACAATTCAAAAGGATTACGATGCACCACTGTGGGAGGAGCAGCATTGAGACTCGATGAGTTTGTGCATGCCTGAGATATCCCGTTGAAGCAACGAATACAGAAACTGATCCAGTTTGCACTATGAAAATGTCTAATGCTTCAACTGAAAATCATCCGACCATATTTCAGAATACATGATTTAGTTGGAAAATACACCACCCAACATGCATTTATGAGCCATACGTTCAACCTAAACCAACACTAAGGCAAACTAGTGCCCAAACATTAGCCTATCGGAAGCAGAAAACGGGAACCTATTTACAGAAAATTCTGAGGCCAAACGCTAAATGTTCAGAGTTAAGATGATAATACTCCA
>Contig_63	AT1G53910.3|related to AP2 12|LOC_Os02g54160.1|AP2 domain containing protein, expressed
CACAAATTCATAATGTTAAAACCATCGTACGGCAGCAACGATAGAAAGATGGACAAATGGTTTTAAGTCTCATAAATGGTTGTCATACAAACACGGTTAAATAGGGAACAGGTGCCATAACCAAAGAGTTTCAGAATGCAACTTTTGCATCTGAGCTAGACACAAGCATATGCTATCCCAAGGTGCCAAGTGGGTGCTTCCCAATCTCCCAGTCTTTATTCCCCTAGTCCCTATGTACATACTCCTACTGCAGGCTTTGAATTCTTCAATAGATATCGCCAGCCATGGGCATGTCATCAAAGCTCCAGAGATCCATGTTGCTCACATCATCCTGAGATCCATCAACATTCAGAAGGCTATCAATTGATTCACTCGCACCATCATGAAGAAGAAACCTCATGTAGGGTTCTAAATCGGTCAGCCCATCAGTGAGATCAACTGTATTGGTCTCCATAACAGAAGGCACCAGTGAGTTGTTTGAATTGCTGTTGACAAATACGCACTCATCACCTTCAGCTATAGTGGAAACTGGAGCTATGGATGTTATATCTGAAGTCTTGGTATCATTTTCCCAGCTAAAGTCTGAGCAGCCAAAGGAGTTACTTCCCTGGTCAGAGTGCAGATTCATAATAGGCTCCTCAATAGGACTAACAGAGTTCATTGCTGGAGGAAATGGCATGTTCTCATGTTGAAAAAATGGCTTGCTCAAGGTGTATTCCGCAGGTGGGTAGAAGGATGCATTTGCGTTGGCAAGGTTGTTCACTGCTGGTTTGACAGCAGGCTTCTGTTCCACACTTAACTTGGGTGCCCTAGCAGCAGCTGGGCCAGAACGGCGCTTCTGAGAAACTGTTGGTGCATCAGGAAAGTTAACCTTGGCCTTCTTCCCACGGATCCTGCGTGCTTCAGCATCATAAGCCCTTGCAGCTTCCTCAGGACTGTTGAAAGTACCAAGCCAGACACGAACACCCTTCTGAGGATCTCTGATCTCAGCAGCCCATTTACCCCAAGGGCGCTGACGGATGCCCCTGTATTGATTCTTTCTCTTCCTTTTAGCTGACCTTGCTGCAGGGCCATCATAACCAGCAGTAGTCATGGTGCTTAAGCCATCTTTGGAGGAAGTCCTCTTGGCGGCGAAGGGCTTGATCTCGACGACATCGTCGTCCTCCCTATCCCCGAGCTCCAAATCCGACTCCTCGGATTCTCCTTGGAAGTCCTCGAAGTCGGCCTCGAAGTCCTCATCCCCCTCCGCTAGGAACCAGCGCCTCCCGCCGCCTCCGCCGCTCTTGGGCTTCTTCTTCTCCTGCCAGAGGTCACGCTCCGTCAGCCGGCGCGGACCCGGCTGCTTGGTGAGGTTGGC
>Contig_64	AT4G21670.1|C-terminal domain phosphatase-like 1|LOC_Os02g42600.1|double-stranded RNA binding motif containing protein, expressed
CAAGTTCGCTGGCGCTCCCATAACATCTTTGTCACCAGTGGCGCGGGGGCCAGGACAGCCTTGGAAGTCAACCAGAAGCCAGGAATCCATGGTTTGCACTGCTTGTCTGGAGCTGACGACAGCTCAAAGTCTCATCCAGTTTAAAAGTCCAGTGCCCAGGCACATCATCTATGCAAACCTCTCAAGGAACATGGCCTTCCATCCTGGAATATGTTCCGTAAGGAACCCTCTGTAGAGTCCTTGGAAAATCTGGCTTGAAGCGCTTGTTATAATTTGGTGCCAATGACCTTGGAGAACCAGACCGTTTATGACCGAGTTGACCTACCATGGATCTTAAAGTTCCAAGAGCCTCATCAGCAGCCTGGAGCTTAGCCTCTTCCCATGTTAAACCAACTCCTTTGCCTAGAATTTGTCCACCAACTTCTACCTGAGCAAAAGATTCTTTCCCAGTTGAGCCATCTCGAGCTAACGAACGAGCTTGAAATCCTAGGCTATATCCCTCCACCGTGCAAAGTTCCTTGAGAGCAGCAACAGAACCTCCTGTTTTTCTGGAGTTATTCTCCTCTATTTTCATAAAGCGAGATTCCTCGGAAGTACTTGAAACTGGCAACATATCATCCCTCATATTTCCAGAGTATCCAAAAAGGTTCCGGTTGCTACTGAAACCCTTTTCTTTCAGATCAGTCATCTTACTTGGATCAGATGACAGGTATTTATTAGCCAAGTTTCTTAAAGACATTTCTGCAGCTTGAC
>Contig_65	AT1G74240.1|Mitochondrial substrate carrier family protein|LOC_Os03g11510.1|mitochondrial carrier protein, putative, expressed
GCTCAGAAGAATATATTCCAGATGCTCAGGACAGTTTGGGCTTCTGATGGTCTGAGAGGTTTTTACAGAGGAATCAGCCCAGGTGTTACTGGATCACTTGCCACTGGTGCAACATATTTCGGTGTTATTGAATCAACTAAGACATGGTTGGAGAATGCTAATCCCAATCTAAGTGGGCACTGGTCACATTTTATTGCTGGGGCAATTGGTGATACACTTGGATCCTTTGTATATGTGCCATGTGAAGTCATGAAACAAAGAATGCAAGTCCAAGGCACACAGGGGATAGG
>Contig_66	No annotation available
GCTGGTTTCGAGAACTTGACAGGTCTTGAAGCCCTTGCTGCAAATGTTGGAGACGCTGGGTCTGATGAGTCAGTCAGAAATAATGTACAGTCAGCGCTGGAGGAAGCCTTTAGTGAGTGTGGAACCCGTCCAATCATTAATGTACAATTGGTGCAGAGAACTTTTTATGGAGACAATGAAATAAGCACAGATCATAGAGATGGGAATGAATTTACGAGGAGTAACGTGACATAG
>Contig_67	AT1G75390.1|basic leucine-zipper 44|LOC_Os01g36220.1|bZIP transcription factor domain containing protein, expressed
GGCGGCGCTGCGCGCCCGGAACGGCGCCATGGCCGCCGCCGCCCACGACGTCGAGCGCCGGTGCGCCGCCGTGCAGGACCAGAACGCGCGGCTGCAGGCCATGAACCTCGAGCTCGGCCTGCGCCTCCAGTCCCTGACCGAGATGATCCAGCTGATGGAGGAAGCTGCCATGTACCAGCAGTTCCACCAGGCGCCGCAGCCGCAGCTGCTCGACGCCAACATGTACAACTACTACTGCTAGTGCCATCTGCCATCCGGCCCGTGTCTTCTGGGTCGTCTTCGACAGGGAATTAAGTTAGCTCTGACTAGTTCTCGACTTGTGTTTTGTGTCCTATGATCTATGTACCTAGCTGTGTGTGTATGGAGTTGCTTTGCCTCGCCCTGTCGTGTGTTGTTATTGGGTGGGCATTGGGGCAAGGGCAAAGTAGGGTTTTGTGGTGGTGTTGTGTCACTTTTATAGTGTGACAGGGACGGCAAAGAGCCAAAGTATGTGGTTAATTGGATGCCCTTGTGGAACAAGCAACTACCTTATAC
>Contig_68	AT1G14740.1|Protein of unknown function (DUF1423)|LOC_Os03g13590.1|potyvirus VPg interacting protein, putative, expressed
AGGAGGAGTACGCCACGAAGCTGGCTAAGCTGGGCTTCCAGGAGACGGAGGAGAAGCGGAGGAAGAAGATGGAGGAGCTTAAAATGCTTGAGAACTCGCACTACGACTACCACAAGATGAAGCTGCGGATGCAGACCGAGATCCAGGGCCTGCTCGAGCGGATGGAAGCCACAAAGAAGATGTGGGTATAGGCTCCGCTCCGTTAACAGTTGTCTGCTGCTTCTGGTGAATACCGGTGGGTATAGGCTCCAGTTAACAAATTGTGTCCTGCTGCTGCTGAATACCTGAGATGTCTTGTTGTTCATTAGGAGAGTTTCTCAACTGTTGTATTCCTTCACCATCTTGTGTCATAAACTGCCCGTTCTTGTTGTAACTTGTAACCTGT
>Contig_69	AT3G18820.1|RAB GTPase homolog G3F|LOC_Os05g44050.1|ras-related protein, putative, expressed
TGGATGTTACAGACTATAGATCTACTGGAAAGGTAACAAGATAATAATACCTAATAGGATGAAGTCTGAAGATTACCCTCCTGACACTCCAAAGCCATCTGCCGGACTACTGATGAAACTGCACAATGTCCACGAATCGACAGCATGAGGGGCAGGCGCCCTTGAGTACATAGCAGGAGACTGGAAAGGTAACAAATGAAATCGAGAACCATGGAGACCCAGCAATGTCAAAGGTATGTTTGGTTACTGCAGAGCCGATGACTGCAGTGCCCCATCATGCGTCGTGCTTTAACAGCAACCGGATGATCTCTGGGCCCTGTTGCCACCCACCACATCCACGGTATCCGGCACATAAAGTTCTTCCTCTGGTTCATTCTTCAGAGCGTTCTTTACGATACACTGGAAAGCATCTTCTACATTCGTTCCATCCTTGGCAGATGTTTCAAAGTATGGGATGTTCCCTTTAGAAGCGCACCATGCCTTTGCCTTTTTCTCAGAGACCACGCGGCTGTTGCCACCATCTACATCAACTTTGTTACCCAGAAGAACAAAAGGGAAGTTATCAGGATCTGATGGGCTAGCCTGAATTAGAAACTCTTCACGCCAGTTGTTCAGATTATCAAATGACTTCATAGAATTAACATCATAGACTAGGACACAACAATCTGCTCCCCGGTAGAATGCAACACCAAGACTCTGAAACCTTTCCTGGCCAGCTGTGTCCCATATTTGCAAAGTGAAGAGCCTGTCGTCGAACTGCACCTCCTTGGTGAGGAAATCCGCGCCAATCGTAGCCTTGTACTGGTTGCTAAACTTCTTGTTCACGTATTGGTTCATCAAGGACGTCTTCCCAACCCCGCTGTCGCCGAGGATGATGACCTTGAGCAGGGTGCGGCGGCGCGAGGCCATCGGGATCTAGAACCCCCCTGGGGCGGCGATCTCGCGCGCGGGGATTGGGAGGGGAGAGGGGAAGGGAGGGAGACC
>Contig_70	No annotation available
GGTACTAGTTAAACAGCCCAGCATCTTTTGTTTTCCTTCACCATGTCAACTTCTATTTCTCAGAGATGAGGTCCTTAAGAATTCACACATCAGATTTGGATTAATTGTCCAAATCACTCAGACAGAGACACAATTCTGACTATTCTAAGAACGAGGGGAAACAAAGAAACTCATCTGGATAAAATCTCATAGTGGTCTTCAGCTTTCATTTCAAGAAAACAAACCATTGCTATACCTGCTTGGGATAAATACGGTCAAGCAGATGACTAGCAGATAAAAGTGCATCCAGCTATTTGACAAATTTAGCAAATAGTTGTGTATAAGACGAATTTAGCAACTGGATTGCCACTATGATCTCGGCTTGTCCACATGGCCCACAGTGGACTTCATCACAACCATGGATACATTTTGCT
>Contig_71	AT3G60030.1|squamosa promoter-binding protein-like 12|LOC_Os01g18850.1|OsSPL1 - SBP-box gene family member, expressed
GATCCCTTCATCGAATTCTTGAAGAAGGTGAAACCTGCTGCACTGCTGACAGAACCGATGCTCTACGTTCTTGATGCGGACCACGCTCGTCCTGGTATGCGCCTCGCACACCTTGTGCCTCTTATGGTAGTCCCTGGCACCGCTGAGATCGGCGTGGCAGCCGTCAACCTGGCAAGACGGACGGTTGCTCAAACTGGCACCTTTCCTCGGCCTCTCCTCTTCACTGCTCCGCCTTGTCTGGACAGACACCACATGGCCGTTGTCTCCATTTGCCACAGCGGAATCGTTACTGCAGCCGGCGCTGCCGTCCTCCTCCGGCGAGAGTCGCCGCCTCTTGTCGACGACGACGCCGAAGTCGATCTCCCCCTGCGCCCGGCTCAGCTCCCTGCTGCTGCACTCAGACGGCGCGGCGGCCGCCGGTGTGGCCAGGAACAGGTTGGCGTCCCACCTCCAGTCGTTTAGATCCCACTCGAGACTCTTGTTCTTGTGCCCGCCGGACATTCTCGCCGCACCGGCTTGGTCACCGTTCTCCTTCCACAGAAATCCAGCTTCCATTTACTGTCTTCCCCGCTCCCGATCAATCCTCTTTGTTCTCCTTGAGGGGATTGATCCTCGTGTTCTTGGCACGTACGATGAGCATCCAAAGATTGCAGAATTAAGCTACAACCCCAGCTACAGATGAAACAGACACATAGAATCAGACACGAAACACATAGAAATTATCAACCTTGGGGA
>Contig_72	AT1G77090.1|Mog1/PsbP/DUF1795-like photosystem II reaction center PsbP family protein|LOC_Os12g08830.1|thylakoid lumenal 29.8 kDa protein, putative, expressed
ATTTTAAGTGACCATCAAAACTGTTCACTTATCCTCTCTCCATAATAGCGTCGCTCATGTCCTCTAATTGTATTAATATAAAAGGCAGCGCTGTAAAAACAAGTCACTGGTAGTCTACACGACACGAAATGATTCTGCTATTTGTTTCAGATCCTTGTAATGCCTCTTCCATTGCAAACCTGCAAAAGTTTGGAGCTCTCGTTCAGGATAAAAAAAGTTCCGATGGAATATCATGCATTTATGAGGTTATTAAGAAGAAAGGTTTTACCGTTTGCAGTTACGCTGAACAGGTAGAGCCTGTTCCCAGCTGCAGTGGCTGTAATGAACACATGGGGCGGCTCCAGCTCAAACTGGTAGTAAGTTCTTCCTGAATATTCTGCTGTCGCCGAGGACAAGACCTTCCCTTCCACATTCTCTCCTATGACCTCTGGGCCAAAGGCGGTGATTACCTTGTCCGGGTTGCCAATCTTCTCGATGGTAGCATCATCAAGATCATCTGTGGGACAGAATTACCAATGATCAGCATGTTTTATTTTATCCTGAGATCTTGTAGTACAGCATCTTCTTCAGAAGGAAATGTTCCTCACCAGCAAACCTGCGAACTGGGGCGACGATGACAAACAACCGGCCCTCCTTTGGGTTGGCAAACCGCAGGTCGATCTCCGTGCCACCGAGATCAGCAATTGACACAGGGACCTCGTCCCAGCCATCAGGAACTTTGAAGCTGTAGGGGATGATGGGGCTCCAGCCGACTCCGTGGCCGCCGGACTTGTCATCTGGTCTACGGTATGTTCTCCAG
>Contig_73	No annotation available
CAAACACTGGACCTGATTCAACACCAATCAGTGGTGATGTGCCAGACAGAAGTTCTTTACAGAACCAAGAGGCACAACCTCCTGCAGCAACTCAAGCGCCAACTGTTCAAGCTGAAGGTTCTGCATCCACCAAGAATGAACCTGTTGAGCGTTTAAGAGATATCAGGTCACTGATACCACTGCCAACTGATGATGCTGTGGCACCTACAACAAGCTTCCCAGCACCTTCAGATTCTTCACAAGGCACACAGGGGATAGG
>Contig_74	AT3G20490.1||LOC_Os04g53360.1|expressed protein
GTACCTGTTAAATCCCCGGCTACGTTCCTTTTTATATTATCCATAGGCATCTGGCCAGTCAACTCCTGCCCATTTATTGAGACATAAACCCTCCTCTCGCTGTCATTAGTAAACCAATGGCCAGAGCCAGATTGACTTCCACTCGCATGCACTCTTCTTTTACCAACATCAGTTGGAACTGGCATCCTTTTATTTGGTGTCACCCACTCATCGTTTGCAGCTGCACTCGAGCGGAACTGCCTCCTGTAGCTGAGACTTTCTCCTCTGCTATGCTCATTTTCTCTGGTATTTCCAGCTCCAATGGGAAAGAAATGCTGCAGCCTACCACGGACTAGGTCACGCACCCTTGGGTCATGGTGGAAGAAATAATGCATAGCAGGAGGATGATCGTCCAGGTTGTCATCTAGTACACCCTCCACTTGAAGTACTCTGTTGCTGCAAATGCTCTTCCATTTCATCAGAGTATTTGGGTTGACTGTTGCCTTCTTTCTGTCGAGAAGATTCGGCATCTTTCGTAGATTTGAAGTACTCATTGCAGAACTCATCAAAGGC
>Contig_75	AT4G26640.2|WRKY family transcription factor family protein|LOC_Os07g39480.1|WRKY87, expressed
GTTGCGTCGCTGTGGTTCGGGCTGATACCAACACCGAGGTCAAGACTGATGGTGTCACTTTCGGCTGCCTGAGAATATTGATTGGTGAAGGCCCTGGCATCGCATGCTCTCATCATGCCACCAAGGCCGGGCATGTTGCTGTTAATAGGATGCACAGCAGGCTTCATGGGAGCTGTGGACATCTCATGGCTTGCATTCCTGGAAGCTGGGACTTCATGGTTATGTTTCCCTTCGTATGTTGTGATCACTGACTTTGGGTCATGTGATGCTCTCTCAACATGCTTCCTGACCGGGCATCCTGTATGTGTGCACTTGTAGTAACTCCTTGGATTGGGGTTTCCTTTCACTACTTTCTGCCCATACTTGCGCCAGCGATACCCATCATCCAAGATATCTACTTCACTGACAGTTTGTACAACAACGCGGGGCTCGCGATTGGGTTTACTCATTAAAGCAGCATCAATGCCAGCAGATTCCATTTTCCTGCGCTTCGAATCCAAATCATCATCCTCATTAGCATCATCCCCCTGGGTAGGGTCTTCCACCTCCAGCATCAACGTCATCATCACTAGCTGGACCCGGAGCAGGATCAAGCATGCCAGCTGAATGTGCTTGATTACAGAGGTTGGAATAATATTTGAAGGCTTATCTTCA
>Contig_76	AT5G62810.1|peroxin 14|LOC_Os01g01720.2|pex14, putative, expressed
TGGCATGAATGAATGCCTCCCTGGGTCAAAACTGCTGTTTGGTGGTATTGCATACATATTGGCTTGCTGAGAAGCTCTCCCTTGATAGTCAATCGGCCCATTCCATGGTGCAGGCTGAACATGATCTTCCAATAGGTTGTATTGTGAAAACCGATTCTCCCTGATATGATTTAACAATGTCTCATTCAAGGATTTAAACACATTTGCTTGTGACTCAAATGCTTCTCTTAACTTCATTAGCACCTCACTATCTTCATCCTTTGAAGCAAGCACTTCTTGGTTTGTTCTAGCTATATCAGAAACGGCTGCTGGCACCAGACTTGCCCTCCAATGGATCCTCGTTAAGGGATTTAGATTGTACTCATTCCAATTACCAGACACTAACGCGCCCGGTATTGTTATTTATTGTCACTACCTCCCCGTGTCAGGATTGGGTAATTTGCG
>Contig_77	AT1G32070.3|nuclear shuttle interacting|LOC_Os05g40260.1|acetyltransferase, GNAT family, putative, expressed
GGAAAGAACACTACCTGATGGCAGCACAGAACAGATTTTATTTTCTTCAGCTGGAGATGTTGATATATATGATCTTCAAACCTTATGCGATAAGGTAGGCTGGCCTCGCAGGCCTCTATCAAAAATAGCAGCATCCTTAAGAAACAGTTACTTGGTTGCTACACTACATTCGATAATTAGGTCTTCAGGAACAGTTATTTGACAGAGGGAGAAGAGAAGAAACAGCTCATTGGGATGGCACGAGCAACCTCAGACCATGCCTTCAATGCTACAATATGGGATGTTCTTGTTGATCCTTCATATCAGGGTCAAGGTCTTGGTAAAGCACTCATGGAAAAAGTAATTCGTACTTTGCTCCAGAGAGACATCAACAATATTACACTGTTTGCAGATAATAAAGTTATAGATTTCTACAAGAACTTGGGTTTTGAAGTTGATCCTCAAGGCATCAAGGGCATGTTCTGGTACCCCAGGTTTTAGCGCCAGCAGCCAGATAGATTGTACCTGAAGTATCTCCCATTCCCAAAGGGTAATGCCAGGTCAGAGACTCAGAGTAACACCCGTCAGGGCTCCACGCCCAGATGGATTGCCCTGAACATTTCATCCTGGTCTGCTCAATTTTCTCCAATGCTGAAGTGATAAGATGAGTCTGCTCATCTCAACTCACCTCACCCCACCCCTGTAACCATAACTCGAGCAAACACGCTATTTGCAATACCCGGGTTTCATACATGCAGTCTGCGCCCTGTCCATTTGTATGTACATTTTCCACACGCGAAATGAAT
>Contig_78	AT1G78900.1|vacuolar ATP synthase subunit A|LOC_Os06g45120.1|ATP synthase, putative, expressed
ATTTATACAGGAATTACAATTGCTGAATACTTCCGTGACATGGGCTATAATGTCAGTATGATGGCTGATTCTACTTCCCGGTGGGCTGAAGCATTGCGTGAAATTTCAGGACGTTTGGCCGAAATGCCTGCAGATAGTGGTTACCCTGCGTATTTGGCTGCACGATTGGCATCATTTTTATGAACGTGCCGGAAAGGTCAAATGTCTTGGCAGTCCAGATCGGACTGGCAGTGTCACAATTGTTGGTGCTGTCTCTCCTCCTGGTGGTGATTTCTCAGATCCTGTTACCTCTGCAACCCTTAGTATTGTGCAGGTCTTCTGGGGATTGGATAAGAAACTAGCTCAGAGAAAGCATTTCCCATCTGTGAATTGGCTCATTTCATATTCAAAATACTCCAAGGCTCTGGAATCCTTCTACGAAAAGTTTGATCCAGACTTCATTGATATTAGGACAAAAGCACGTGAAGTCCTACAGAGAGAGGATGATCTAAATGAAATTGTTCAGCTTGTTGGCAAAGATGCACTGGCAGAGACTGACAAGATTACCCTGGAGACAGCAAAGCTCCTTAGGGAAGATTACTTGGCGCAGAATGCATTTACACCATATGACAAGTACTGCCCATTCTACAAATCTGTTTGGATGATGCGCAACATTATTCACTTCAACACATTAGCGAACCAGGCTGTGGAACGAGCTGCTAGTGCTGATGGACAAAAGATAACCTACAGTGTTATAAAGCATCGTCTCGGTGACCTTTTCTACCGCCTGGTTTCCCAGAAGTTTGAGGATCCTGCAGAAGGTGAAGACGCCCTAGTCGCAAAATTCAAGAAACTGTATGATGACCTTACCGCTGGATTCCGCAACCTAGAAGACGAAGCACGATGAATATTGTACATGCCGCATAAACAATAAGACCACAAATGCTCCGGAATGTTCTGGGAGCAGTTTTGTTTTGCCAAGCCTGAGGTTGTAGATGTAAATTACGTATCAGATTGCC
>Contig_79	AT5G46170.1|F-box family protein|LOC_Os01g56390.1|OsFBX26 - F-box domain containing protein, expressed
GCTCCTTCAAGGAGCTGCGCCGCCTCCACATCGAGCTGCCAACGGGCGAGCTCGGCATCGACGAGGGCGTGCTTCTCAAGTGGAAGGCCGACTTCGGCTCCACCCTCGGCAGCTGCGTCATCCTCGGCGCCTCCTCGGTCTCGTCCAAGCCGCCGACGTCGCCATCCGCTGAGCCGGAAGCTGCTGCTGCAGCCGACAGCGTGGACGCCTCTCCCGATCCCAATAGGGAGGCTGAAGACCTGGGGAGCGTGCCTGAGTCGCTCTATACCAATGGGGGGCTCAAGCTTCGCGTCGTCTGGACCATCAGCTCGCTGATTGCTGCATCCGCGAGGCATTACTTGCTGCAGCCGATAATTTCTACTCACGCAATGCTGGAGAGCTTGAACCTCACCGACGCTGA
>Contig_80	No annotation available
TGAAGATCTAGGAGATAAGGAGTGGCAAGTAGAAGCATGGTACCACAAGCATGCGTGCTCTGTCTTAGTGATTGAGTTCTCCTCACAAGCAAGGCACACAGGGATAGG
>Contig_81	AT2G30300.1|Major facilitator superfamily protein|LOC_Os05g39800.1|NFD4, putative, expressed
GTAGCAGCAGGAAGAACGCGCCGGACATGGGCGCCATCAGCGCCGCCATCGATGCCGTCCTTGACAGGGAGTAGCCGCTCCTGGCAGTGTAGTAGTCCAAGAAGGCGGGAAGTAGGCGGCCGAAGAAGCCGAAGGAGGAGGACAAGGAGACCAGAGTGGACGCGTCGGCGAGGCCTCGCGACTCGGCGATCTGGCCGAGGTTGTTGAGGAAGACCAGCCCCAGCGTGCCGCTGAACATGTAGCTGAAAAAGTAGAGCCAGAAGTCAAGTTTCCTCAGCAGTCCGAGGCCGCCGACCTCCTCTTGACTGCCTTGGCTACTACTACTCTGTTGCTCGGCCTCCTGCTCCTCTTCTCGCTTGTCCTCCACCACCTCAAGCTCGACCACCGACACCGACACCGCCGTCTCGGGCCCGTCAGAGTCGTGGTCGTGGACCCGGTTCTCCCACTTGGTCTCCCGTAACTTGGCCATGCTCTTCCTGACCTTGAGCACCACTGGAATCAGCAGAGGCAGCGCGAGCAGCACGAAGAAGCTGACCATGTGCTCCCTGGTCGAGAGGCCTATGGACTTGGCGCCTACGCTGCCGATGATGGCGCAGGCTCCTGTGGCCAGGGTGATGGCGAACATGGCGAGGAACGGCGCCTGGCTCCTCTTCTTGCTGTTTTCCTTGACCATCTCGACCACCCTGAGCGACGGCGCCACCACGAGCGTGACGGCCACAGGGACGACGGCATTGAGGAGGAGGTAGACCTTGGTGTTGGAGTACCTCTCTCTCGCCGCCCTGGGAAGGGTCTTGGCCACGGTGGTGTACAACTTGGCGCTGAGGCCGAGGTAGCTCGTGGCGAGGCTGACGGCGACGCGGCTATCGGAGGGGAAGTTGTTGATGCAGAGGAGGTAGCAGACGGTGTTGATCCAGCAGATGCCGTTGCCGGCAAGGGATGTGAGGAGGAACAGGTGCCAGTAGGC
>Contig_82	No annotation available
CCTTTTCTCTCACGGCCGTGGGCTGCCTACACTCAGGCCCACGTGCTGCTATGCTCTCAATTGCGACTTCTCCTTCTCCCTGCGCAGGAAGGAGCAGCTGGCAGCTTGGGCCGATCGTTAGTAGTGCCCGTAACTGCTGCTGTGTCGTTTGACCGAGGAAGGGGCCGGCCGCCCTTAACAGCCATGTTCATGGAACATAGGAACATAGGGAGTGGGAAACCGGAATATGAAATGTGGATCATCAATTTGAGAAATCATGAAACGAAGGAGGTGTACCTCTTCTCTTACGTTCTTATTAAAGATGGAGCGCGTTTCCGAGCGGGTGGACCCGCCGCCGGCCAGCAGCGTATGGCCCAGTTGCCACCAACCTTGTACCTAGGATGTGTTCTTCTCCTTTCCGTTCCGGTACGGATCTCGATCAGTTTTGTCCTCCCCAGTTTGTTTATAAT
>Contig_83	No annotation available
TATACATAGTTACTAAAGTTCAAACTAGATAACCATAGCAAGTAAGTTTTATGGGAATAAAACTCCTCCTCTTTTCTCTTAATGATCTTACCAAGTCAGCAAATTTGTTGATGTGGTATAGAACTTAATGACTATGGAACTTTCTATAAAACTCGCATTGACAGTTGACACGGGCCATGCATTTATTTGGTATTTGTGTTTGACGTTAATTTGTTTTTCTACTACTACTCCTGTGAACTAGCTTAAAGTTAAGATTTAAACTAAAACGACCTGAATTTCGGAACGGAGAGGACATTATCTAACACCTAGGCCTACGGTGATAAATATGTGCCGTCTTAGACATGGACATCTCGCTAAGACCGAACAGTACCGATGAGAGTTACAGGCATGTCTGCGTGCGTGCACGCGTACGAGCGCATCATTAAAACGACCCCGCGGACGTGACCACACCGACCGGGGCGCGCCCGCGCCCGCGCCCGCTTTGGCTCGTGTCGCGGCAGTGCTCCTTCGCCTTTAGCTTTTTGCGCGGTCAAAAGCGGCCGCCGGGCCGGGCGCGGCCGAGGCTTTGCTTTCCTTGCTGTCGTTGCTGCTGGTGCGCGACCGCGACCGCGACGCCACGCTCGGCGCACGCGAGGACAGCTCGGCGTCACATGGCCAGTGGCTCCGTCACTTGGCTGCTTGCTGTCCACGGGTTAGTTGCGCATGCTTGCGAGCTGCAATGCAAGCCGGCATGTGTGTGACATGTCCCTGGTGATCTAAGTAGGAACAGTCTTGCTTGGATCCATGGAGAATTCTTTTTTTTAAGATCTTGATTTGTATGATAGTCCTAAACTATTGTTTTTTAAAAAATAACTAAATATAATACATATAGTATATCCTTGCCATGGCCATGAGCCCCCTGATGATTAACCCATCGATGCAAAATGTCGTTTGTGATGTGTCACATGAACTACTAGATGATGGGAGGTAGGCGCTAGGACAATAGCTAGCTAGTAGCTAGGCTCTAGGAAGGCATAAAAGCGGCCAACCTGTCAGCTATGGTACTGTTGTCGTGTGAGCTCGCGGTCAGTCACGAGGGACAAAATAAAAGGAGATGAAAGATCTCCATGACATCCTGTGGTTGGAGGAGGAACAGATCAGATGAGTGTGTACTGTGATCGGGACATGCATCAAAACAAACTTGCTTTCTGTAGCTTCCTTCCTCTCCCTCTCTCTCCTCCCATCTGCCATCTCTACTCACTGCCGGTCAAGCATATTCAAATCTTTTTGAGTTCATGTGCCTTCTAAGACTCCTCCTATTTATGTCACCTTTATCTAATAACTAGACCACACTGTAGCAGCAGCGATCAGCAAAAGCATGTGTATCTTTCACGGTTGGGTTTCGTCTTTAGTCCTCCTCGGTTTAATGACGCCTTCGCCCAGTTAACAAAAGTGCACGTCACCAACGGTTGGTGTACCGGCCAAATGCTCTGACTCTGATCTCTGAGCGAGCAATCTCTCTGCAGGGACTTCTGGAGTGCCGACAGCAAGATTCTAGCAAAGACAAGACAACGATCCGCCGAGGTGAAGGAAAGATGGAACTGCAGATGGGTGTGATTTGTCCCGGTGTTTAGTAGCGTAATCATGGCCTAATGTCTGGTCCCTTGGCACTTGGCAGGGGATACCTAGGTGCTCACCAGCTAGGCTACAACTTGTCTGCCGAGGAATGG
>Contig_84	AT1G14990.1||LOC_Os01g42120.1|expressed protein
GCCCACAGTCCCTTTCTCGCGTCGTGGTGTTTCCCGTCGTCGGCGCCGCGGAACCGGCGGTGACCGGCGTCGGAGCCTTCGGAACCCGAGCCCTGTCAGCGAGAGGGAGGCGGCGACGTCCGGTTGTGGAGAATTGAGCTGAAGTGAAATGGATATATTTTATCAATGTAAGGATGTCTTAAAGATCCAGAAGTTTCGGCGTATGGTGTCCTACGCTGGATTCTACTGCTTCGCCACCCTCATTACATATGCTTACACAAGCAATACGACAAGGGCTGGGATCTCAAGAGCCGACCAGTATTATGCCTCTTACCCTGCTGGTACTGAGCTACTAACTGACACTGCAAAGCTTTACAAGGCTGCATTAGGTAATTGTTTTGAAATAGATGACTGGGGCCCTATCGAGTTCTCCATCATGGCAAAGCATTTTGACCGGCAAGGGAAACCACCCTATGCATACCATGCTCAATACCTGGCACATCT
>Contig_85	||LOC_Os02g12480.1|expressed protein
GTCATGATATCCCATGGATTACGGTGGTCGGTTTCTTGTTCCTGAGTTTCAACTCGGGCATGGCGGTGTACCGATCGAATGGAGACTTGGGGGCCATCTTCTTTGTGGCCTTCTCCTACGTGGACCTAGTCTCGCTCTTCTACTGCTTGCGGTGGTACGAGAGTACACGCCCCGAGTCACCCCGCCGTGAACACCTCAAGATGGCAGTGTGGCTTCAAACCACAATGCTCACCGCTGCCTTCTCGTACAAGGTGGCGGCAATCATGCCATTCCCGGTGCAGGTTCTGGTTTGGAGCATGGCGGGCACGACAGTGCTCGGCGGCTTCTATGCCTTCTTCCTGCACCGGGAAGGAACTAAAGCATAATGAGGATGGTGTCTTGTGGGAAGCAGCGATTGATAAGTCCCAGAGCCTCGTCTGTGATCGTCGACCCTGGTTTGGTACTTCATTCCGTGCTACGCAGGCAAACTCTATTGTTTACCAGAG
>Contig_86	AT4G00630.1|K+ efflux antiporter 2|LOC_Os04g58620.1|potasium efflux antiporter protein, putative, expressed
GACAAAGGCCATTGCTGAATTTGGAGTCGTGTTCTTGCTATTTAACATTGGACTTGAGCTTTCCGTGGAACGGCTAAGCTCAATGAAGAAGTATGTCTTCGGCTTGGGCTCTGCGCAGGTGCTGGCTACTACCGCAGCTGTTGGTATGATAGCTCATCGTTTTGCTGCACTACCAGGACCAGCAGCAATAGTTATTGGGAGTGGTCTAGCTCTGTCATCAACAGCTGTTGTCTTGCAAGTACTGCAAGAGCGTGGTGAGAACACGTCACGTCATGCTGCTCAAATTTTGATGCCAGAAACTGCCCTCCAGCAGCTAACCATGGTGTCATAGCCATCGAAATTTGAGCAGCATGACGTGAGGAGTTTATTGCCAGTGGAAAGTGAGACTGACGATTTGCAAGACCATATTATTATATTAGGCTTTGGACGTGTTGGGCAGATCATTG
>Contig_87	AT5G13430.1|Ubiquinol-cytochrome C reductase iron-sulfur subunit|LOC_Os02g32120.1|cytochrome b-c1 complex subunit Rieske, mitochondrial precursor, putative, expressed
CGAAGCCCCGGTGAACGGCGGCCGTAACAATAACGGTCCTAAGGTAGCGAAATTCCTTGTCGGGTAAGTTCCGACCCGCACGAAAGGCGTAACGATCTGGGCACTGTCTCGGAGAGAGCACTCATCTTGGGGTGGGCTTACTACTTATATGCTTTCAGCAGTTATCCTCTCCACACTTGGCTACCCAGCGTTTACCGTAGGCACGATAACTGGTACACCAGAGGTGCGTCCTTCCCGGTCCTCTCGTACTAGGGAAAGGTCCTCTCAATGCTCTAACGCCCACACCGGATATGGACCGAACTGTCTCACGACGTTCTGAACCCAGCTCACGTACCGCATTAATGGGCGAACAGCCCAACCCTTGGAACCACCTACAGCTCCAGGTGCCGACGTACAGCTTCTTGGAAGAGAACAAGCTCCTCATCGGCTGAGACTACTGGCTGTAGTGTCGGTCCTATGGCGCTGTCATTTTGTGTTTGATCGACAATTACCTTTTTTGTTGCC
>Contig_88	AT5G13430.1|Ubiquinol-cytochrome C reductase iron-sulfur subunit|LOC_Os02g32120.1|cytochrome b-c1 complex subunit Rieske, mitochondrial precursor, putative, expressed
ATCATTCCTCTTGAGATCAGGAAACAGTGACCAGAACTTGACAACAATTAACAGTATCCTTCAAGTACCGGCAGGTTATTCATTACTGTCAGGTGCTAGCAACAACACTGCACTCGGATACACAACAGTCCACCAAAGGTATACCCCAGGCAACAAAAAAGGTAATTGTCGATCAAACACAAAATGACAGCGCCATAGGACCGACACTACAGCCAGTAGTCTCAGCCGATGAGGAGCTTGTTCTCTTCCAAGAAGCTGTACGTCGGCACCTCCAGGTTGAAGGGTGCTGGGCCCTTGCGGATCCTACCAGAGATGTCATAGTGCGAACCGTGGCATGGACAGAACCAGCCGCCAAAGTCTCCTGCATTGGGGAGTGGGATGCAGCCCAGGTGGGTGCAGACACCAATGACAACCAGCCACTCAGGGTTCTTGACACGCTCTGCATCCTGCTCTGGGTGGCGGAGGGACCCAACATCAACGCTGTTGGCCAACTTGATGTCATCCTCTGTCCTTCGCCTGATGAAAACTGGCTTGCCCCGCCACTTAACAGTCACTGTGGTGCCTGGCTCAATGCTTGAGAGGTCAACCTCAAGGGAGGCCAGCGCGAGCACATCCTTACTCGCTGACATGCTCAGGACAAATTTCAAGACGAGCAGACGCAACAGGGAGGCATAAATGAATCTCCCACCACTCAGCACAAAGTAGGCAAATGCACGCTTGCTGGGGTCCCCAGGAGGGTAGCGCTCGTGGTTATACGTCATCATAG
>Contig_89	AT1G70330.1|equilibrative nucleotide transporter 1|LOC_Os08g10450.1|nucleoside transporter, putative, expressed
AGAGTCTTTACCAAGGCATTGTACCCACAAGATTCACATGGGCTAAGGCAAAGCGCAATCCTCTACTTCATCGTCGGCATTGTGGTCATGCTCATCTGCATTGTCTGCTACAATGTGGCCGACAGGCTTCCGGTCGTCGTGTACTACAAGAACATCAAGAAGAGAGCTCAGAAGGCAGAGGTTGGTGGCGGTATGACAGGTCCTGCCTGGAGATCAACCTTGTGGAGTATTGTTGGGACAGTGAAATGGTACGGCATTGGAGTCATCCTCATCTACGCTGTCACACTCTCCATATTCCCGGGCTACATCACAGAGGACGTGCACTCAGAGGCACTCAAGGACTGGTACCCCATCCTCCTCATCAGTGCCTACAACATATTTGACCTCATTGGCAAGGCCCTGCCCGCTGTTTACTTCCTCCAGGACGCCAACATCGCAGTCGCAGGCTCCTTCGCTCGGCTTCTG
>Contig_90	AT4G31170.1|Protein kinase superfamily protein|LOC_Os04g51950.1|serine/threonine-protein kinase HT1, putative, expressed
GCCCAAGGCGAAAACGATGGTGACCAAGGCAGACTTGGCAGTGATTCTGGTACTGTCGAATAGACATCATTCAGGACAGGACAGGACCAACTCCATGCTGGTTAATTATACATATTATATATACCATGAAGCATCAGAGCTTCCACATGTAGCCGCATGATGATAAGCACACAAACAGCGGGCGCAGCAGGAACATGCACTTGTTACAACAGAAAGGGTATGATGTCAGGGATAAAGCTACCTCTATTACAACCACTCTGATGACAGAAACTAGGTGTAATCAACGATAAACATGTCAAAGACAGAAGGCACACTCGGCTTTCTGCTTCTGAAGCGCAAGTCTATTAAATACGATAAATACACAGGACTAGACCTCTCTCCAGGTTCTTTTTTCCTGGATTCTGGATGACTCAGTCCAGAGTCATAGGTTGGGCGATGCAGCAGCGGAAGCGGGCCCTACGGACAGTGGTCAGGACCTCCATCTCCACCTGTTCCAGCATCCTGACAATCTCAGTGAATGGGGGGCGGACATCAGGGTTTGCATCCCAGCACCTGGTCATGATCTCCCCTAGAGCGGGGAGGCAGTCATGGGGTATGGTTGGACGGACACCCTTGTTCACCACAGCAAATGCAGCTTGCACCGCAGTCATGTTTGCAAAGGGAACGCTTCCAGTTACAAGCTCCCAAAGGACAATGCCAAAGCTGTAGACATCGACTTTCTGGTTGTATGGTCTATGCTGAATCATCTCAGGAGCCATCCAACGATATGTTCCTGTTTCAGGTGTCATGCCCTCGGTCTTCACTTCAATCCTAGCCACTCCAAAGTCAGCAATCTTAATGGACTTATCACCAGAAATCAGGAGGTTATCTGACTTAAGATCTCTGTGGATGAAGCCAAGCCCATGGACATAGGCCATGCCACGTGCAACATCTAGAGCCTGTTTCACTGCTAATTTCAGTGGAACAGACCTGTTCTGCCTTCTGCTCAAGAAATTCTGAGCGATCCGCCTTGGCATACTCAGTAACTATACACCACACCAGTGGCTTCCTGCAAGCACCAACGAACTTCACGATGTTCGGGTGCCTTAACGTAGACAGCATCATTACCTCCTGGACAAACTGTTGCTCGAGCAGCTGTGCTTTCTCGGGGTCCGCCTCTGGTCGCTCCAAAAGCTTTATGGCAACATCCATACCATTGTATGTGCCCCTGTAAAGCTTTCCAAATGCACCCTGGGCAAAGGGCATGCCAAGGTGCAGCTTTCCAAGGTCCATGGTCCACTCCTCATAATTCTGGAGCGTCTCAGTGGGGAACCTATTGTCCATCAGAGCCTGTGCCAGCGCATCCTCGCTCAAGGCATGGGACACCCTCCCTGGGCGGAAGATGCTGTTCCCAACTGAATAGCTTCCCACAACAACAGGCCCCTTGAGTCCAGGATGGCCTAGCATCCCCGTACGGGAGTCACTGTTAGACCCCACACTACTGTTGTCGACGGACATGGCAATGGAGCCGCCGTGCATGCTGGTCTGCATGCTGTTGAGGCTGTC
>Contig_91	AT1G36160.1|acetyl-CoA carboxylase 1|LOC_Os10g21910.1|acetyl-CoA carboxylase, putative, expressed
GTTTGGTTTGCTTTTAAAGTTTAGCTCCTCCACTCTTCCACTAGTAGGCTTAAACCCATCGTCAGGATCCTCACTAGTAACTCTGACTGCAACACAGTGACCCTTTGGCTTCACTGACTGTGCTTCATCCAAATCAAATTTAGTGGCAACAGCTGATATTTTCCTCCAATCGTGATAGCCGCCCCCATGATCCATTCCGTAAAAAGCGTCTAATCTCTGGAATGTTATAGAGGGGTATGCCCATTCCGACTGCAACTTGGGCTGCTGGTAAGTTTATTTCAGCTATCCATTCTGTCACAGGATGCTCTACCTGCAATCGTGGATTAAGCTCTAGGAAATAATATTCGCCCGTTTCCATGCTATACAGGTATTCTACAGTAGCAGCACCAACATACTGCACACACTTTGCAAGCCGCCTTGCTGCCTGCTCAAGCTCTTTAACTGTCTCTGGAGCAGCAACTGTGATTGGCCCCTCCTCAATAATCTTTTGGTGCCTTCTTTGAACACTACAATCTCGGCTGTGCAATGCTGCCACATTGCCATGTTTGTCACAGAGCAACTGAACCTCCAGATGCCGGCTCTGAGATGCCACTTTCATAATAAAAATAGGTGAGCCAGGGACTTCTCCTTGAACTTGCTTGAACAGTGCCCTCACCTCATCATCATTATGTACCTTCCTTATTCCTTTACCACCACCACCCAATGATGCCTTGATCATGGCAGGATACCCGACCACCTGACAACTAGCCACTGCTTCCTCCGTAGTAGAAACACAAGCATCCTTATATATCTCCTTCGGAATCGAGTTGCAGCTTTCTGGTGGAACTTTCACATGTGATCCACTCCATGGAAGAGTTGGAACTCCTGCTGCTTGCGCAATAAGAGAAGAACC
>Contig_92	AT4G05320.2|polyubiquitin 10|LOC_Os02g06640.1|ubiquitin family protein, putative, expressed
GGCTCACTTTATTCAGCACATTCAACCAAACAGCTGCAACCGCAGCAAATGTTTTTCATGAACACAACCATACTTAGGACTTGCAACAGACAGGTAACCAAGACCGACACAACCAAGACCTACCACGAGTCGACCATGACACAGACCACAGGACACGCAGACAATCTCCATAGGAGACACTAAGGCGGCACCAGACTTGTGAACCCAGGGACAGCAGGAGCTCCATGGCCCAGGACTCACTGGCCACCACGAAGACGGAGAACCAGGTGGAGTGTGGACTCCTTCTGGATGTTGTAGTCAGCCAGGGTGCGGCCATCTTCCAGCTGCTTGCCAGCAAAGATCAGACGCTGCTGGTCCGGGGGGATGCCCTCCTTGTCCTGGATCTTTGCCTTCACGTTGTCAATGGTGTCAGAAGACTCCACCTCCAGGGTAATGGTCTTGCCAGTGAGGGTCTTGACAAAGATCTGCATACCACCACGCAGGCGGAGCACCAGGTGGAGGGTGGACTCCTTCTGGATGTTGTAGTCTGCCAGGGTACGCCATCCTCAAGCTGCTTGCCGGCAAAGATGAGACGCTGCTGGTCTGGGGGAATGGCCTTCCTGTCCTGGAT
>Contig_93	AT1G67090.1|ribulose bisphosphate carboxylase small chain 1A|LOC_Os12g19381.1|ribulose bisphosphate carboxylase small chain, chloroplast precursor, putative, expressed
AAGCGTTATCCGGAATGATTGGGCGTAAAGCGTCTGTAGGTGGCTTTTCAAGTCCGCCGTCAAATCCCAGGGCTCAACTAAAGCAAGTGAAGTTTTACGCGCTAGATCTCTAGCTCGTCTCCTCAGCTAGAGAAACCATGGCTCCCACCATGATGGCCGCCACCTCCGTCGCTCCATTTCAGGGCCTCAAGTCCGCCGCTGGACTCCCTGTTAGCCGCCGCTCCAGCAGCTCTGGCTTCCGCAACGTCAGCAACGGCGGAAGGATCAGGTGCATGCAGGTGTGGCCGGTTTATGACAACAAGAAATTCGAGACCCTGTCGTACCTGCCGCCTCTGACCCAGGACGAGCTCTTGAAGCAGGTGGACTACCTGATCCGGAACAACTGGATCCCTTGCCTCGAGTTCAGCAAGGTTGGGTTCGTGTTCCGTGAGAACTCCACTTCCCCAGGTTACTATGACGGGCGCTACTGGACCATGTGGAAGCTGCCCATGTTCGGGTGCACCGACGCCACCCAGGTGTACGCCGAGCTCGAGGAGTGCAAGAAGGCTTACCCCGACTGCTACATCCGTGTCCTTGGCTTCGACAACATCAGGCAGGTGCAGTGTGTCTCGTTCATCGGCTACAAGCCCCCAGGCAGCGAATAAGTGCAGCTACCGAGACTCAGCTAGCTCCTGCATGCATGAGCGACCATGATATGTAAAGTGTTTTATTCAGTTTCGTTTCATGTCACCTTGATTTCCCTTTTATTTATTATTTCCATGCTGGCTTTTGTTGTATCCATGGCTTGCTCATGTATATCACTCCCTCAGCCCCGAGAGTTATTACCTCAATTCCGGCTATACACAGTTAACACATAATGATATGTTTTTTATCACTCCCTCCAGTGGTTTAATTCGATGCAAAGCGAAGAACCTTACCAGGGCTTGACATGCCGCGAATCCTCTTGAAAGAGAGGGGTGCCCTCGGGAACGCGGACACAGGTGGTGCATGGCTGTCGTCAGCTCGTGCCGTAAGGTGTTGGGTTAAGTCTCGCAACGAGCGCAACCCTCGTGTTTAGTTGCCACTATGAGTTTGGAACCCTGAACAGACCGCCGGTGTTAAGCCGGAGGAAGGAGAGGATGAGGCCAAGTCATCATGCCCCTTATGCCCTGGGCGACACACGTGCTACAATGGGCGGGACAAAGGGTCGCGATCTCGCGAGGGTGAGCTAACTCCAAAAACCCGTCCTCAGTTCGGATTGCAGGCTGCAACTCGCCTGCATGAAGCAGGAATCGCTAGTAATCGCCGGTCAGCCATACGGCGGTGAATCCGTTCCCGGGCCTTGTACACACCGCCCGTCACACTATAGGAGCTGGCCAGGTTTGAAGTCATTACCCTTAACCGTAAGGAGGGGGATGCCTAAGGCTAGGCTTGCGACTGGAGTGAAGTCGAAACAAGGTAGCCGTACTGGAAGGTGCGGCTGGATCACCTCCTTTTCAGGGAGAGCTAATGCTTATGCTTATTGGGTATTTTGGTTTGACACTGCTTCACGCCCAAAAAGAAGGCAGCTACGTCTGAGCTAAACTTGGATATGGAAGTCTTCTTTCGTTTAGGGTGAAGTAAGACCAAGCTCATGAGCTTATTATCCTAGGTCGGAACAAATTAGTTGATAGTGATAGGATCCCCTTTTTGACGTCCCCCATGTCCCCCCGTGTGGCGGCATGGGGGATGTCAAAAAGGAAAGGGATGGAGTTTTTCTCGCTTTTGGCGTAGCAGGCCTCCCTTTGGGAGGCCCGCGCGACGGGCTATTAGCTCAGTGGTAGAGCGCGCCCCTGATAATTGCGTCGTTGTGCCTGGGCTGTGAGGGCTCTCAGCCACATGGATAGTTCAATGTGCTCATCAGCGCCTGACCCGAAGATGTGGATCATCCAAGGCACATTAGC
>Contig_94	No annotation available
TTTCCCTTGTTCTTCTTGTTCTGCTTCTTCTTGTTCTGCTTCCCCTTGGGTTGCTGACCCTTGTTTCTTTGGTCCTTTTTAGCTTCAACCATCATCCGCTCCTCTGCATGCTTTGCGCGTTGAGCAGCGTGCTTGTCTTCCAGAGCGCGCTTTTTGCAGAGCGGCCTCCCGCCGTCTCGCTTCCTCCTCGATCTGCATGAGCCGGAGGTTCTGGTGGTACTGGTTGTGCCTCCGGGACATCTCGATCGGAAAGAAGCCGTGAAGGCGGCATGGGTTGCAGTCGATGCGCATCGTCATCTGCAAAAATTTACTGTCCTGTCATAAATAAATGAATTCTGAATTGATTGGGCAGATTCTTTTTGCACAGCAATCCGGGTTAAGAATGCAATTGGATCACGCGGACTATTGAAACAAGGCAAG
>Contig_95	AT1G19190.1|alpha/beta-Hydrolases superfamily protein|LOC_Os09g28750.1|gibberellin receptor GID1L2, putative, expressed
CCAAGGTAAATTAAATATAGCTCGGTTAATTTTTGCTAGATCCCTCCTTACTATTAAAATTTGAGAAGCTTTCGTAAACCTTAGCATCTAGTAGTTCATAGGAATTGGACTACAGACTAACTGTAATTCAGCACCAAGTTAAGGCACCCATATAGTCTCTATAGGCTGGACATATCTATGAGAAAACAATCAAACCAAGCATGTTCTTAAACAAAATACAGAACTGAAAATGTAATTGGATACAAAATTTGAGAACAATGCACCATTGCCGTGAGGAGTGGATAAACAGAGATGTCATCCATAGCTCAGAAATTCAGCAATGACACGGACTTGCGCCTCCGCCTCTGTGCTCGTCGGACACGAGAGATGGAAACCATGCCCCTGGCCGTCTGCCTCCCAGTCCTCCACCTTCCCACACCACCCACTTCCCTTCAGCTTCTCACAATACAGCCTTCCTCTGCCCCTCATCGGGTCCTTTCCCCCAAGGCACACAGGGGATAGG
>Contig_96	AT5G35970.1|P-loop containing nucleoside triphosphate hydrolases superfamily protein|LOC_Os09g04440.1|DNA-binding protein, putative, expressed
GTGGCTTTCAACTCTGCATGTGTGAATTCCAGTTCTGCATCTCGTTCTAGGTGTAGAAGGTCTGTCATCTTCTTAACAAAATCATCTATTTTCGTCTCCATCAGCCTTGTCTTGTCCAGGCTTATACCAAGGGTACTGTGCATAGCAGGATTCCTGGATCTGCGTGCAGCTTCCCGATGCTCAGCTGATTTGGCCAGTTCTTTCAGTAGCATCCACGATTGTGTGGAGCACCAGTCAGTAATAAGGCCCTCATTCTGCTGCTGCAACAGAACACCACGGAGTTCTCGCTGAAAATTGTCAAATAGTGTAGGGTAGTGCGTCGAGGCCTTGAAGCAAAGAGACTCCTGTCCCTTGGGCATGGGAGTTGCAGAAAGGTATGTCTGTGCCTGCATCACAAACCCCATATGGCCATCTGACGATCCCCCCATCTAATGACAATGTTGTCCCATCGTCTTGTATCTCTGAGGAAGCGAATTTAGAGGCCATTAAGTGCATGCCTTGCTTTAGCCATTGCACCACATGTCGGCCCAACTCTTTTCTCCCAAGAGGGTCACCACTCTGGTACAGCTTTACCATCCTAATCGACAGTTCCTCCTCTGATGGCACACACTCACCTTCTTCTTTGGTTGTTTGCTTCCTCTTCCTCCACCTTCTCCGCCTTTCCTTGTTTCTGATTCCATTATCATCAGGGCCATGATGTGAAGACGAATGGCAATCAG
>Contig_97	AT3G01660.1|S-adenosyl-L-methionine-dependent methyltransferases superfamily protein|LOC_Os04g40530.1|methyltransferase domain containing protein, expressed
GTTCCCAGCATGTCTGAAATCTGAATCTGTTGTTCGATGTATTATGTCTCTGTATCTGAACTTTCAGCTTATCGCCACAGCAGTAGCAGTACACATCTTGTAACCCTCTCACTACCGATGCTTCTATATAGCACAGATCCCAGAAATGTTTATCAGTAACCTGTCTATGGCTCTACATTGGCTTGAAACTCCTGTACGAGATGACGGCGTAGAACGGGTCGGAGCCGGCCATGCCGAACAGCCTCATCACAGCGTCCAGCGGCGACGTCCCGCCGGCCGACGACGGCAGCTTCCTGACCACCTCGGGTTGCGTGAACCCCTCCACGCACTGGAAGTACTGCGTGACGAGCTGGGCGCGGCTGTACGCCGTGCCCTCCCGCCACGCGCCGATCGCCTTCTCGTAGAACATCCGGTTGCTGAAGCTGACAAGGCAC
>Contig_98	AT5G09810.1|actin 7|LOC_Os05g01600.1|actin, putative, expressed
CGAAAACAACTTATAAAACTATCAGCTATAACAGTTACAACCGATCAAGCCAACCATTGTTCCACAAGGTGACCTCACTGTCACAGAGCAACGAAATAGTAGAGTACAAAGGGAACTGGGGCAACCACAAATACAAGTGGCCAAAATAAGGACCGTCTGCAGAACACAAACATAACATGCAATCTCTCTCCCCCCCTTGAAAAAAACCCCACACATTGGAGACTACACGAAAAGGGCAGTGCAACTCAGAAGCACTTCCTGTGGACAATTGCTGGGCCAGATTCGTCGTACTCATCCTTCGATATCCACATCTGTTGGAAGGTGCTGAGAGAAGCTAGGATAGACCCTCGATCCAGACACTGTACTTGCGCTCAGGGTGAGCAACCACCTTGATCTTCATGCTGCTCGGTGCAAGGGCGGTGATTCCTTGCTCATACGGTCAGCGAT
>Contig_99	AT2G29990.1|alternative NAD(P)H dehydrogenase 2|LOC_Os01g61410.1|NADH-ubiquinone oxidoreductase, mitochondrial precursor, putative, expressed
GCCGAAGGTGCTATTGATGCTGCTAACATTTTGAAGCCAGCATTAGCAAGAGGTGAACTACAGTGCATTGGAGCTTACAAAAGGTCAACTAATAGGATGTTGGGATAAAGATCAAAAAAAAAGTAACCGTGACCTATAGCACTGAATCGAACTTATGCTGTGCATTGTTCAGACATCAACGCCGAGGTACTCTTAGATACGGCTTATGTCCCGGCCAAACAATAACGTGGTCAGCCAATTGATAGCCACATAGAACCTATTCCTCCAGCTAACAACACGAGTTAAGTATGCAGAGCGCCAGATAATCCAGCTCAAAAATCCTGCAAGAGATATCCCTCTCGACTCCTTGCTTTGCCTCAGATCGACGAGAGCTTTGTTTCTTCCAACAGTTGCCATGCTGCCTAGATGCTTGTACACAAAGGGTGGCCCTGGATCGGCTTCAACCTCAGAGTTTGCATGCCCTCCTCCAGCTTTCATGACATTGTTGAGCTGGCTGGCAAGGTACATACCTTGTCGTTCCGCAACCTGGGCTAGGGCCGGGAGCACATCCTTGCCAGTGCTTTCAAGAAATCCACTGCAGTCACCAATAGCATACACATCCCGAACAGAAGGAACTCGTAACCATTCATCTATACCAATCCTTCCACCAGGTGACTTAGAAAATGGCAACGACTCGACAAATGGTGAAGCACCAACTCCGGTGGACCATACTAACAAACCATAAGGAACCTCCTCTCCATTGTCAAGGATTAATTTGTTAGGTTGTACACCCTTAACAATTCCTCGCACAAGCCTAACACCTGACTTAATTAATTGGTCTGTGGCATATTGCCTGAGGCGAACATCAAATGATGACAATATCTCATTTGCCTCAATCAGGGTCACACGGATATAATCCTTCACATGTGAATAACGTTGTCTAACATCTCGCATGATGAAGTCACTAAGTTCACCACTAAATTCCACCCCTGTCGGTCCACCTCCAACAACAACACAGTGCAATAGTCCGCGCTTTTCTTCCTCTGAAAGTCCAGGTACTTCAGACAACATCAGATTAAGGAGGAGCTTTCTGCGAATCTCTTGAGCATGGTGAACTTCCCGAAGAAAGATTGCATGCTCCTTAACACCATGTATCCCAAAAGTTGATGCCTCAGCTCCACATGCAAAAACTAGCTTGTCATAAGCAACCTTGAATTTCCATGGTTCCAAGGCATCTTTCTCACCGTCTGTAACTGTCTCGCAATCAATCGTGTGCGCGTCGGGGTCGACGCCGGTGCAGCGCGCGAGGAGGAAGTGGGAGCCCGGCGACTTGGAGACGGCGGGCTGGATGCGCGCGACCGGCTCGGCGACGGAGCGGAACTCAAGCGTGCCGACACAGGTGGAGGCGAGCAGCGGCGTGAACACCATGTGGTTGCGCGGGGAGACGCAGACGATGTCGTAGCCGCTCGTGTCGATGTCCTTCATGAGCCGCGACCCCGCCCACCCGGTGCCCAGCACCACAACCCTCGC
>Contig_100	AT2G40840.1|disproportionating enzyme 2|LOC_Os07g46790.1|4-alpha-glucanotransferase, putative, expressed
AGAGCGGCGACCGGAGGAAAAAGCCTCCTCTGTCACTGCAGTTGCAGGCGACGCTTTCCCAGGCTCGCTTCCCCCGTCGTAAACGTCGCCTTCGCATCCACCCTTCCCCTCGCGTCGCCTTCTATCTTTGGGGGGAGAGCCGAGAGCCTTTGCCGCTCTCTCACTCGTGCTGTCTGCCTGTCTCGTATCGTATCTCCTCGGTTGCTGATTCCCTGCTCGTTTGTCGCCATTGCCGCAGCTCGTGCTCTGTCAAGACATGGCGAGCTCGGGGCCAACGTCCGGAAAGAAGTCTCTAAATACAGTGACTTTGCTGTTCAAATTGCCATATTTCACACAATGGGGGCAGAGCCTTCTGATTGCTGGCTCGGAACCGGCACTGGGATCCTGGAATGTCAAGCAAGGACTGTCTCTGACTCCAGTTCATCAGGATAATGAGCTATTCTGGTGTGGAAGCGTGTCTGTTGCTGCCGGCTTCACCTCTGAATACAAATACTATGTAGTGGATGACAACAAGAATGTTTTGAGATGGGAGTCTGGGGAGAAAAGGAAACTAGTCCTGCCAGAGGGTGTTCAAGAT
>Contig_101	AT1G03130.1|photosystem I subunit D-2|LOC_Os08g44680.1|photosystem I reaction center subunit II, chloroplast precursor, putative, expressed
GTTAACGTGGACATGGCGCATCACCAAATTAAAGCAACATGTACATATAATTCGTTCCATGCAGCGCCTCCACAATCACCAAGGAAGAAAAACTTGATAGTAAAATTACATATCGACCGATCCTCCATCATCTGCACCCATCGTCTTTACCCAACAAAACACCAGCTAATTAATTAACGCATACAAATTACAGGTCGAAGGTGCCCTTGCCGGTGAACTTGACCTCGATGGGGCTGACGTTCTTTCCAATGCTACGGAAGTTCTGGCCCACACCCTGCCTGCCGGCGTTGACCTTCTCCGGGTAGACGCCATCCTTGGGGTGAAGGTACTGGACCTCGCCGTTGGGGAAGACGCGGTAGAACTGGTAGTTGATCTTGTACTTGGAGCGCAGCCTGGTTCCAAGCGCAAGGCACTGCTCCTTGCGCGCCAGCTTCAGGAGGTTTGGCCCCTCACGCATGATGGCGGCGCCGCCCGTCGGCATCTCGAACACCTGCTCCTTCGGGGACGTCCACGTGATCACGTAGAACTCCTCCACCTGCGCCTTCCGGAGAAGCCCACCCGTGCTGCCGCCGAAGATTGGGGACGGCGTGTTCGGGTCAAGCTGTGGGGGGACGAATCCCTTGGGCGCCTCCGTTGCCGCTGGTGCGGCTTCCTCGGCGGCCGCGCGGAGTGGGGCCGGACCGCGGGAGGAGGAAGGGAGCGCCAGCTGCGACGGCGAGCGCGGCGCCTTGGACGCCGGCGACCAGGACGCAGCCAGCAGGTGGCGCGTCGCGGCGGAGGCTTGCGTGGCCATGGCCATGTGGGCGCGGATGCTGGTGCGGGTAGGATCGGGTGGAGCCGAAGAAGCTGCAAGAGGATGATGGGGAG
>Contig_102	AT3G27060.1|Ferritin/ribonucleotide reductase-like family protein|LOC_Os06g14620.1|ribonucleoside-diphosphate reductase small chain, putative, expressed
CAAGAACAAGCCGATGTATTGAGAAACCGATTATACATTACATCACGAACAGGAAGCACCTGTAATACAGCAACTGAAACACCACCACGCTTGACGGAGTACATGTATTACAGCTACTCCTAAAACTAGCAAGCGACCAAAGCAAGTAAGATTATCGGGGTAACAGCAGGTTGATCAGAAGTCCTCGTCGATGCTGAAGACGTGGTTTGTCGCGGCGCCGCCGTTGAGGCTGGACATGACGGATGCCTTCTGGTAGTCGCCGACGCGCTTCTCGAAGAAGTTGGTCTTGCCCTGCAGCGAGATGAGCTCCATCCAGTCGAACGGGTTGGCAGCGTTGTACATCTTCTTGCATCCGAGCGCCCATGAGCAGCCGGTCTGCGACGAACTCGATGTACTGGCTCATGAGGTCGCCGTTCATGCCGACGAGCGCCACGGGGAGCGCGTCGCAGACGAACTCACGCTCGATGTCGACGGCGTCGGCGACGATCTCGCGGACGCGGGCCTCATCGAGCTTGCTGCGGAGGAGGTCGTAGAGGAGGCAGGCGAAGTCGCAGTGCAGGCCCTCGTCGCGGGAGATGAGCTCGTTGGAGAAGGTGAGGCCCGGCA
>Contig_103	AT5G42740.1|Sugar isomerase (SIS) family protein|LOC_Os06g14510.2|glucose-6-phosphate isomerase, putative, expressed
TCATCCCTTGCGATTTTATTGGTGTTGTAAAAAGTCAGCAGCCTGTTTACTTGAAAGGAGAAACTGTGAGTAATCATGATGAACTGATGTCCAATTTCTTTGCCCAGCCTGATGCACTTGCTTATGGAAAGACTCCTGAACAATTGCATAGTGAGAAAGTTCCAGAACATCTTATCCCTCATAAGACTTTTAAGGGCAATCGGCCCTCACTAAGTTTGCTGCTGCCTCAACTATCAGCATATGAGATTGGACAGCTTTTATCCATCTATGAACACCGGATCGCAGTTCAGGGCTTCATATGGGGAATTAACTCGTTTGATCAGTGGGGAGTGGAGCTAGGGAAGTCACTAGCTTCTCAAGTGAGGAAACAGCTGCATGGATCCCGGATGGAAGGGAAGCCTGTTGAGGGCTTTAATTACAGTACATCAAGTTTGCTAGCACGATATCTCGCTGTCAAGCCATCCACCCCATATGACACTACTGTGCTGCCAAAGGTGTAACCGTGTAACTTGAGGTGTTTCAGAGGCTAATTGCTAAGTTACTGACTTGGCAAGGTTGAGCGTGTCTATGTTCCTTTTGGGAGTTGTCGCAGCTAGTTTGGCAGTGCTGTAATCTTGCGGTTTTGTGTACTACTACTCTTGGAGAAGAGGAGAAAGCGGCATATATTATCGAATAAGTAAAATTTACCTGGAGCCTGGGACA
>Contig_104	AT5G43630.1|zinc knuckle (CCHC-type) family protein|LOC_Os01g56780.1|plus-3 domain containing protein, expressed
AAGAGTTTCTCCGCCCATGCCAATTTGTTTGTCCAACATAGAATTGCTATTATTTAATTCCAGGGTCAGTCTATTGAAAACATGACTGGTGCAGTTGCTTTCTGGTTGATGACAGTTATTTCTTGAAGTTATCATAACATTGTGAGCATACAGAGACTGGAAGAGTGAATTGAAGCCAACAGAGTGCATAGGAATGCCGCTGTTGTTTTGAAGTGGCAGGGGAGAAGCTGCAGATCCCTCTCCTGTAGTTGCTGAAAACTTCTGATCAAGTGGAACGGCAGCAGTGGCTTCATCAAGCATGGGTAACCCATTTGTGAGTGATGACATCCAGTTAAAGAAAGAGCTACCACATTTTTCCAATAAACCTGAGCAAGAACTCTCATTGTCTCCCCTTCTAAATCTTTTGTTTCTAGAAGGCAGCATGGCTTCAGAACACTGTGCATGCTTCCGCTTTGGAGCTTTTGCACTCGTACAGCTCTCTATGCTCTCATTGCTGTGATCACTCTCCTTTGTATTGCTAACAAAATTGCTGTCATTGTACGTAACTTTTTCTTTGCCCTTCGCAAGCTTTCTGGCATCAACTCCAGGTGCTGACTCGCATTTTTCAACAGCATTGGCAGCAGATGCGTCCCCTCTCGCAACAACAGGCTCATCCTTATGGCTTTCCTGCAGAACTGGACCTAGGAGATTGCCACGAGAATGAATTGCTGGAACATTACTAATTGCATTGCTATCATTGCCCAGACTTTGAACATTTCTGTTACCTAGGCAACCTACCAATTTGCCTGAGAGCTCTCCTGCATCACATGAAATTCCCAAGGAAGGTGGCAATGCATTCTCTGTGTTCTTTGGCAACATAGAGTCTGTCTGACTAACTGCTTTTTAATAATCGAGCACGCCATGCATTAGCTGCCCAAGATCTTTCATTATGGACAGTGGTTGCACAGTAAACCTGGTTTTCTGAAATACTAGCCATGACTTCTTTTCTGGAAGCTGAACTGTGGGAAGCATCCTTGCAACATCTTGTTGGACAACTACCCACTTCCATGTCCTCTGGCTTCTCCACACAGCAGTTTTCAGACCCTTCTTTCCCTTCATTCATAACATTGATCCTTGAAT
>Contig_105	AT1G76080.1|chloroplastic drought-induced stress protein of 32 kD|LOC_Os07g29410.1|thioredoxin, putative, expressed
GCCATCACACAAGGAAGCTGCAAAATAGCGGCTCCAAAACTGTACTATTACTAACAACACTTCGATTAACATACAAGTATCGTAAAGGGTACCCAATAAACAATCTAAACATCGACCAATCGTCGATGGATATCGCAGTAATTTTACAAATCGTATCTTCAATTCTCTCACGTGTGTACCTATCGCCTGTTGCTGGTTGCTGCTGCTGAATGAGGAGATTGGATCATTGGAGACATTTGCAGACAGACCTTCAGTAGGTGACCCTGACGCCGTTGTATCTGAGGATCTCGCCGACGAGCTCCCCCTTTCCGGATCCGACGTAGCGGCCGACGATCTTACCGTCCCTGATGAAGACGAAGGTGGGCACCTCGACGATCTTCATATCCCTAACGAACTCCATGCAGCTATCATTCTCATCGCCATTCATGCGCGCGAACACGGTCGTCTCAGCCATAGACCTCGACAGCTTCACCACAGTAGGGTACACCTTGACGCAAGGCACACAATGCTTGAGCCCAACGTCGAGCACGACGAGCTTCCCCTTCTCGCCGCGGTGCTCGTCGATGAGCGCCTCGACGTCCTCCCGGGAGTGGAGCTGCACGACGGCCGAGTGGCTGTCGCCGTAGTAGAGCACGTCCCCGGCGAGCCGCTCGGGCCCGATGGCCATCCCGGCCTCCTCCTCGTGCACCTTCACGGCGCCCTTGTAGAACCCGAAGTGGGGCACCTGGGTGATCCCCTCCCGGACGAGGAGGTCCCTCGTGGCCTCCGACTCGTCCCCCATCACAAGGAGGAAGTCCACGTCACCGCACGTCCGGCTCAGCTGCACCATGGTTGGGTAGATCTGGCTGCTGCTCTCGCTGTCGCTCGCCGCGAACTCCACCACCACCAGACGGTTCTTCGCCGCCTTCAGCGCGGAGTCGAATTCGTCGGCGTTGCGGACGCGCACCACCCGCTCCGAGGCGTTCTGCTGCTTGTCGGAGGACGGC
>Contig_106	AT2G37170.1|plasma membrane intrinsic protein 2|LOC_Os07g26690.1|aquaporin protein, putative, expressed
AGTGCACACAGCTAGGTTAATTTAGACAGAAGCAAGGTTTTCACTGATGATGAAGATGATCGTCGCTACATAATAATTAAATAGAGATACATGCTGGCTAAAGGAAGAGGAGAGGAGAGGAGATGGAATAATAATCTCTTGACAGAGTCACGACACGATGGTTGATTACAGGAGGAAGTAAGGAAGCCAAATTCCACGCTCACGCACGCAGCTGCTGAAACAAAACGACCAGCGGGGCAGGCAACAACTTCTTGACGACAGATGATTGCAAACTTATTCTCCTCCCAGCGTCGATCGCCATTTGCTTCAACAGCCTTTGCAAGCTCGATCACAGTGATCTTAAGAAGGCGAGAGGCTAAAGGTCATCAGGCGTTGCTCCTGAAGGAGCCGAGGGCCTTGATGGCGCCGGCCCTGAGGATGTACTGGTGGTAGAACGCCGCGATGGCCGCGCCGACGAGGGGGCCGACCCAGAAGATCCAGTGGTCATCCCATGGCTTGTCCTTGTTGTAGATGACGGCGGCGCCCAGGCTCCTGGCCGGGTTGATGCCGGTGCCGGTGACGGGGATGGTGGCAAGGTGCACCATGAAGACCGCGAAGCCGATGGGGAGGGGAGCCAGCACCGGAACATGCGAGTCGCGGGCGTTGCGCTTGGGGTCGGTGGCGGAGAAGACGGTGTAGACAAGCACGAAAGTCCCAATGATCTCAGCCCCAAGCCCGGTGCCACGGGAGTACCCAGAGGCAAGCGAGTTGGCTCCGCCGCCATACCTGTCAAAGTACGCGCTCTGGAACGCCTTGACGAGCCCGACGCCGCAGATGGCTCCGAGGCACTGGGCCACGATGTAGAGGAGGGCGCGGACGAGGGAGACCTTGCGAGCGAGGAAGAGCCCGAAGGTGACGGCAGGGTTGATGTGTCCACCGGAGATCCCGGCGGTGCAGTAGACGAGCACGAAGATCATGCCGCCGAACGCCCACGCGATGCCGAGCACGCCGACGCCGCCGCACACGTCGGTGCCGGCGATGTCGGTGTCGGTCTGGTGCTTGTAGCCGATGACGGTCAGCACGGTGATGTAGAGGAAGAGGAGCGTGGCGATGAACTCGGCGATCACGGCGCGGTACAGGGACCAGGAGCCGAGCTCGGCCGCGTCGATGAGAGGAGCTGGGGGTGGGTCCGTGTAGTCCTTGGCTGCGAACTCGCCTCCCCCGCGCCGCTCTCGATCACGTCGTCCTCGGCCATGGTGGAAGCTTGGCAGGAGCTAGCTGCTGGGAGAAGAGCAGGGGCGAGAGCAGAGAGGTTGGCTTGGAAGGAATGGAATGGATGAGAGTGGTGGTCCGGGTGTTCTCGGTGATAGACTTGTCGCTGTAGTCAACTTCACGAGTGCGCTCGTTGAAGACGTACG
>Contig_107	AT1G61140.1|SNF2 domain-containing protein / helicase domain-containing protein / zinc finger protein-related|LOC_Os01g57110.1|SNF2 family N-terminal domain containing protein, expressed
GACCTAACCACCGCAATGCCACCTCAAAACTACAAAATACTCTACAACTGTACAAGACTACAAGCACTAATAACCCCTAAATGAAACTATTTGTTATTTGCTTTCAGAGATATTTTATCTCTACAACTGTGTACACCATCCAATGAGCAAAACTGTTTTCACTCTCAGGAGCGATGCTAAACCATAAACAGATAATTCAAGTCTTCCACGGTCAATCGAGTCTGGCGGGAACCAGATCTGTCTTCCCCAAACGCAGAAGCAACCATCTCCCGCTTTTTCTCCTGGAGAGCCAGGATACGATCTTCAACAGTGTCTTTTATAGTTAATCGTGATACCGTGACCGGCCGCGTTTGGCCAATTCGATGTGCTCTATCCACAGCTTGGTCTTCTGTGGTAGGGTTCCACCAAAGATCTAGCATAAGCACATGGCAGGCAGCAACCATGTTCAAACCAAGACTCGCAGCTTTGAGTGACATGATCATCACAGTAACCTCAGGAACCGTATTGAAGTCATTCACAGCTTTATCCCGTGCAGCAACAGACATTGTTCCATCAAGCCTACGATATGTCACATGAGAAGCTTTCAAATGAACCTCAAGCAAATCTAGCATTCTCGTCCACTGAGAGAAAACTATTGCTTTCTCTGTCTAACTTGGTATCAGTTTGTTCTGAAGAACCCTTTCCATCAAACTTTTCAGAGGCTAGCCCGATCGAAATTTTGTTATCATTCATTTGGGCAGGATCTATTTTGGGCAGCGAAAGAAGAATATCTAATGCAGCTCTCACTTTTGAAGATGCATAGGATGAATCTACCCGAGGACGCTTCTCAGTATGTGCCATTTCCATACAGGTATTGTTAGACTTAAAATCACAGGTTAATTTACTCAGAGAGCATTCAAGGGTGCCTCTGGAGAATAGTGAAGTTGTATTTAGTCGGACTCTGCAATTGGACACTGGGCATATGCTGTCATCGCCAGTGAGTTGCTCCAGTATGCATTGGTTGCCAAAAGACATTGACCACATATAGTGACAACAGCATCCTCTGGTGCGTCATTGCAGAGAGCACATATTGCAGAACAAGATTGCAAGCAAATAAGTAATTCTTGCTGTCTTTCCATGGGAAGTTTCTTCACCATCTCCAACGAAGACATCCAGTTAGAAGTAGACTCATGACCTCTAACTAGATGAGGGTGATCACATGCCTGTCTGAGCCGCAAAAGCATCAATAATATGTTGACATAATTTTGCTTTACGGTACCGGCAGCTGCATATTCCTTGAACTGTTCTCGTGATTCAACTTCTAAATTGTTATAAAAATTACGCTCTTCACTAGTGAAGTCCACCGTCTTAAGTGAAACAGTCTTTGGCGGTAAGGATATGATTGGTTTCCCATCAAGCATGGTTGCTTTAGTCCGGCGTAGCATTACCGTCTTCAAAACAACCTGAAGCTTCTTGTAACCATTAGTTGGGTTCCTACTGATAGGAATCTTATCAGAGTACAAAATTG
>Contig_108	AT3G16780.1|Ribosomal protein L19e family protein|LOC_Os03g38260.1|60S ribosomal protein L19-3, putative, expressed
ACCACCACAATCAAAAGAAGAGCCTGGACATACGAACCATTCCAAACCATATAGAGAACTAAAAGTATGTTCCATAAAACATAACGAGATTTTCTTAGACCTGTTACACAGAAAACACTCCATAAACAGGTCCACTACATTATCCAACCCAACATAGACAAGATAATTCATGGATATCAAGGCACACAGGGGATAGGAAGGCACGATAGCTTGGGTGTATAACAGCAAAACAGTTCACTCCAAAATTAGGCTACTCCTGGTACCAGAAAGCTTAAGGGATCAGATGAATCCTTCACTTCTTTGCCTTCTTTGGTGCCGCTGCAGCTGGAGCTGGAGATGCAGCTGCTGGTGCTGCAGGTTCCCTCGGGCCCTGGGCCAACCTCTCT
>Contig_109	No annotation available
ATTAAGACTGTTATAGAGAAAAGGATTCAAAAGGAAACGACTAAGCATAGATAGATGAAGCTGCAAGACATACCAAATCTGGGATACTGTGCATCTTCCGCTCGCTCAATTCTAAACACAGGGTCACC
>Contig_110	AT4G05320.2|polyubiquitin 10|LOC_Os06g46770.1|ubiquitin family protein, putative, expressed
AATTCTCCAAGCGATCGAAGCCAATCCAAGGAGCCTCTCCCCATCCTCTCAAGATGCAGATCTTCGTTAAGACCCTCACCGGCAAGACCATCACACTCGAGGTTGAGTCCTCGGACACCATTGACAATGTCAAGGCTAAGATCCAGGACAAGGAAGGCATTCCCCCGGACCAGCAGAGGCTCATCTTTGCTGGAAAGCAGCTCGAAGATGGACGGACCCTTGCTGATTACAAC
>Contig_111	AT1G26830.1|cullin 3|LOC_Os02g51180.1|cullin, putative, expressed
GTTGTTTAAGTTGATGAAATACTCAAAGGACGAATTCAGAGCATTCTGGAAGGTTTTGTCATTGCCAAAAGCAACACTGATGATCTTATCATGCTTGTCCTTCTCATTTAACAAGCGCTGAACGAATTCCACTGGGTCTTTTAACCTTTCTGGATCCGTCACTAATTGCTTCCCTGTTTCCCTCAAGTAAGAAGTCATCACATCTCTGATCGTTGATAGCCCATCAGGAACCCTTCGGAACAAGGCACACAGTCCGACCCAAATCTTCGTACTTGTCATCTACTAGCATGTTAACAAGCCCTGAATTTTCCATGTGAACCAATCTGTGCATGTGATTGGCAATCATTTCTTTCTCCACTACACTAGTTATCTTTGCCTCACTGCCAGCATCCAAGTAGTGCGAGACACGCTCCATTTCCTCATTTAGACGCCGCTCAGCCTTTTTAAGGTAGTTCCCACAGTCACAGCACTCAATGAACTCTTGAGACTCCCCACTGTAGAAGCTGGCTGAAACATCCAGAAATGGTTTCTCAAAATCATCTTGGTACACAGCAGGACCAAGATCCATCAGCATCTTGGTAATGCTCCGCATCAGGCCTCTGTTAATCACTTCACCCATTCTTTCCCTGTCAATAAGATCCAGAAGTGTGTCAAGCAGCCGACTATGGATCAAGGGGGAGTGAATAATATGATCCCTCCACAAGTTCAGACCAAGTTCATGGACAGGTGTCCTATGAGCTGTCGGGACATATGTCCTATCCATGTACATTAGAATATCTCGGATCATCTGTAACGCCTTGTTGTGATCCATCCATTTTGCATTCAGTTCCTCCAGAAATAAACCACCCTGTGCAGTCTCTATCGATTTCGA
>Contig_112	AT3G51370.1|Protein phosphatase 2C family protein|LOC_Os06g50380.2|protein phosphatase 2C, putative, expressed
GCTGATTATTATTTCATATATATAACATATGCACTAGGGTTAATTCCACCATTGGAACAAACACATACTTGCCATTCCAGGTGGCAATATTTAGCGTTTTCCACGGAGCATCATCAGAACAACAGAAGACCTATTGCCAATCTTGACACGTACATTACTGTGCGGGGAGTAAATGACGCCGGGAGAAGAGCTTCTGTGCCTCTCCCATTTCTTTACACCGTTGAGGGATGGGTGGTCTTGGCCAATACAAATATGACACATTCGATAAGGAAAAATAACCTTCGTCAGTCAGGTGCTTCATCTCTGCCAAATCACGTTGGTGTGAGCGTGTTCTTGCGCATGGCAGCACCGCCGCCTCTCAGGGAAAGAGCAGGACCTCGGTTCGTGCTCGCCCTACTTACGAGGCTGGAGTCAAGGAACACTACTATGACTGTTATGTCATCGTGGAAGTGGCGGCGAACACCACGATCAATCTTCTTGAGGTCCGAGTACCTCATCTCTCTTTTCTTGGCTGCTAGTTGCAGTGCCGCTCTTATCAGCTTCCTGGCGCAGCCATTGCGAGGGCTGTTGTGAACAATATCAACAGCCTCTTGGTTGGTTAAGTGCTCCCAAAGTCCATCAGATGCAAATATGAGAAACTGATCATGTGGTTGTAGTGGTTGCACACTGATTGACGGTTCTGAACTTAGTATAGGCTTGTGAAAAGGTTCACGGAGGCGAAATTTTGCATATAGAGGTTCCCTGTTGAACTCTTGCTTTTTCAGATAAGCGTCACCAATTGATCTGCAAACCTGAATTAGTCCTTTTACACGCCAAACATTGTGCTTGAGAACAACAATATGCCTATCTTCTGGGTGCATTGACTGCTAGTTCCTTTCTCACTGACTCAATTACTTACGTTGTGCTCTGCTGACAGTTGGACAGCCAAAACTTCTCCAGTGGCCTTAACATGTCTTCCTAAAACAACACGGGAATCCCCAACATTGGCAATATAAAGCATGCCGCCGCAAATTACACCAACCAGGCAGCATGAGCCAACAGCCGCTATCTGAGGCTTTACAGGCCACTGTTTGGTAACAACAGAGAAGAATCCATCTTCTGTAGCTTCATATGCTTTCTTCAGTACATCAGCAGACATTGAATTCTGCTCAGATGCAAACCTTTTCAGATTTTGGAAAAGATGTTCGTTGATATAGCAAGCCGTCTCTGGACCACCATGTCCATCGTAAACGCCAACGAAAGTGCCACATGGTCCAGAATCTAGAAAGCTCAGAGGGCCCGACTCAATCTGACACTGGTCCTCAAGTAAGTTATTGGCCTGGACAACTGCCATGGAGAATTCC
>Contig_113	No annotation available
ATGGGCGGTTGGTTCCGACGGAAAGCATCTCAGGATCAGATCAGTCTCCCGGTACCCGTTCCGATCAACCCTTCCTCTGAAAAGCTGATGTCTTTAGGTTGTAGAATAACTAAGAGTTTAAGGCTGGTTGGTGGATTAAGGGCTTGGTTATTTGGTTGTAGGTGGCGTTTGGTTCAGGAGTTGGGTAAATTAGCGTGTGAATTAGTTGGTTTAGGTGATCTGCTAGTCGACGACCCGAGTATGATTCAGGTTAGGTTATCGTTGCAATAATCGAAGGTTTGGTGTGCGTTTGAGTTGTGTTTTGTGGTAGCAGATGTTCCTAGTGAGTCATGATCTAAGTTATGTGTATGTTAAGTGTTCAGGTGAAGGTACTATGTAAGATACTATATGTTCTCATAAGTTTGTATCTGTCAGTTTAGCTGTGATATATCGTAAGTGTAAGTGGTAAAAGTTTATTACTAGATATGAAGTCTCTTGTCTATTGGGCCTTCGTTCTGGAATGGTTAACTTCTTTCGACGAATTGCCGTTCTGGAATGGTTAAACACAGCTGGAGGGGAGATTATTTCTTCCG
>Contig_114	AT4G26270.1|phosphofructokinase 3|LOC_Os01g09570.1|6-phosphofructokinase, putative, expressed
CGTAATGCTCACATCAGATTTAATTCTATCGTAGTGGTCTCTCTACAACGCCGGCACCAAGACAATCAGAAGAGAAGGTAAAAAGAAAAAAGAAAAGAAAGAAGAGCAACTATAGTTACATGCTCAATACTATATCCTTGGCGTGCTCTTGTGCCCCTCACACCGCTGCTGCCACCCCATTGCACTTGGGCGAGTTCTTCACCGGCGAGCTCTCGCCTTCCAAGAGCTGCGTGTTGTGCAGGTGGTGCTCGTGATCATCATCGTGCTTCATGTTCTCCACATCCTCATGGCTCAGGAAGCAGGGCTGGTTCGTCGAGCACAGCACCCTCGCCCACATCCGGTCCGTGATCACCACCTTGTTCTGCTTCTCGGTGATCCTATAGAATGGGATGTAAGCATGTCTGCCGTTGACCGGAGCGACGGTGAAGCCAGTGTACCCTGCCATGGCGCCATGGAGGGCGCTGTGAGCCAGCAGTGTACAGTAGACATTGTCCGATGCGTTTGATTTGACGGCACGGATCATGTAAGTTGGGTCGATGTATTTGAGAGTTATGGGAAAGTTGGGCTTCTTCTTGAAATGATCCTTTATCTTCTGGGATAGCCAAAGGCCAACGTCCAGAAGCAGCTTATTTCCAGAAGCATCTTGAGTGTCCACGAAATTCATGCTCTTCGCGATGAGATCCTGCCCGGCACCCTCAGCCACCACAATGACCATATGACCATGGTCCTTGAGCCGTCTCTCGATGAACTCAAGGAGCCCTCCCTTCCCTTCAAGGTAGAAGGGTGACTCTGGGATTAAACAACAATCCACATCACGACTGGCTAGGGTAGCATACATTGCAATAAACCCACTGTTGCGGCCCATTAGCTTAACAACGCCAATGCCATTCTCTGCACTTTCAGCCTCAACATGAGCAGCATTGATGGCTCTCTGGGCCTCCTCCACGGCAGTGTCAAAGCCAAACGACTTGTCAATCACCGCAATGTCATTATCGATTGTCTTCGGGACACCAACAACAGAACATTTGAGGCCCCGTCTACGGACTTCCTCATAAATTACAGATGCACCTTTCTGAGTACCATCACCACCGATAATATAAACCTGGTTAATGCCACGGTCCTGAAGACAATCAACAATTTTGGCAGTGTCATGCCCTCCTCTTGAAGTTCCAAGGATAGTCCCGCCTCTCTTATGGATGTCGTTCACTGACTTCGGTGTCAATGGAATAGTATTTTTTAGAATAAAAACCCTTGTATCCACCCTCTATGCCAACAACGCTGGTGACACCATACATATGATACAACCCACAAACAAGCTACGACGGATGACTGTGTTCAGCCCGGGGCAGAGGCCTCCGCAGGTGACAATGGCCGCGTTCACCTCATCAGACTGGAAATACACTCTCTGCCGTGGCCCGGCACGCCGAAAGTGGGTACCCCTCGCACTGGTCTTATGAACAACAATCTTTTGCGTGACGGTGTCGTCTGGGTTGACGAAATACTGCTTGACGACCGAATACGCCGGAT
>Contig_115	|||
CTCGTCTCTGGGTGCCTAGGTATCCACCGCAAGCCTTTCCTCTCGTCGTCTTGTAGAGTTGTAGGTTCCGCCAGCTTCCGGCCGCTGCCCATCGGGAGGTAAAAGCCCGCCGACCCGTTTCCCTCCGACTCGTGATTAGGTCATTTCAATTAGGGCCTGGGTGGTTTATGTGGGTGGGTTGCTTGTTTGGGTTAGGATTTGTGAGCTAGAATCTTCATTTTTCCTCCCGAAAATTGCCTACTTCTTCTTTACCAATACTGACTCTTCCCCCTTTGCCAACCATGAAGTTTTTCTGTATGCAAGGCACACAGGGGATAGG
>Contig_116	AT3G11130.1|Clathrin, heavy chain|LOC_Os11g01380.1|clathrin heavy chain, putative, expressed
GCGAGAGATCTCGGCACCGCCGCCCGTCGCCATGGCGGCGGCCAACGCCCCCATCGCCATGCGCGAGGCCCTCACGCTCACCAGCCTGGGCATCGCCCCGCAGTTCGTCACCTTCACCCATGTCACCATGGAGTCGGAGAAGTACATCTGCGTCCGCGAGACATCGCCGCAGAACAGCGTAGTCATCATCGACATGGCCATGCCCATGCAGCCGCTCCGACGGCCCATCACCGCCGACTCTGCGCTCATGAATCCAAACACCAGGATCCTCGCCCTCAAAGCCCAAGTACCCGGAACAACACAGGATCACCTTCAAATATTTAATATTGAGGCTAAGACTAAGATAAAGTCTCATCAGATGCCAGAGCAGGTTGTGTTTTGGAAATGGATCACACCCAAGTTGTTGGGTTTAGTAACACAGACATCCGTTTATCACTGGTCAATTGAGGGCGATTCTGAGCCCACCAAGATGTTCGATAGGACAGCTAACTTGGCAAACAATCAGATCATCAACTATCGGTGTGACCCAGCGGAGAAGTGGCTTGTGCTTATTGGAATTGCACCTGGTGCCCCAGAGAGACCACAATTGGTGAAGGGAAATATGCAACTCTTTTCTGTTGAACAACAGCGTAGCCAGGCACTCGAAGCCCATGCAGCATCTTTTGCAACGTTTAAGGTTGTTGGCAATGAGAACCCATCAACCCTCATTTGTTTTGCCTCGAAGACAACTAATGCTGGACAGATCACTTCAAAGTTGCATGTTATTGAACTGGGCGCCCAGCCAGGGAAACCTGGGTTTTCTAAGAAACAAGCCGACCTCTTCTTCCCACCGGATTTCCAGGATGATTTTCCTGTAGCTATGCAGGTTTCACAAAAGTATGGGCTTATCTATGTAATTACAAAGCTCGGCCTTTTGTTTGTATATGACTTGGAAACTGCCGCAGCAGTTTACAGAAATAGAATTAGTCCAGACCCTATATTCTTGACAGCAGAATCTTCCTCAACTGGTGGATTTTATGCCATCAACAGAAGAGGGCAGGTTTTACATGCCACAGTCAACGATGCAACCGTTGTGCCTTTTGTCAGTGGTCAATTAAACAACCTTGAGCTAGCTGTGAATCTTGCTAAGAGAGCCAATCTTCCTGGCGCAGAGAACTTGGTTGTGCAAAGATTCCAGGAACTGTTTGCACAAACGAAATACAAGGAAGCAGCTGAGCTGGCTGCAGAATCTCCTCAAGGCCTCCTGAGAACACCTGAGACTGTCGCAAAGTTTCAGAGTGTTCCTGTGCAAGCTGGGCAGACACCCCCACTGCTGCAGTACTTTGGTACATTGCTGACTCGGGGGAAGCTCAATGCCTTCGAGTCTCTTGAGCTGTCTCGACTTGTCGTCAATCAGAACAAAAAGAACCTTCTGGAAAATTGGTTGGCCGAAGACAAACTAGAGTGCAGTGAAGAACTTGGAGATCTTGTCAAAACCGTGGACAATGATCTTGCACTAAAAATATACATAAAGGCTAGGGCAACCCCTAAAGTTGTTGCTGCTTTTGCTGAAAGGAGGGAGTTTGACAAGATACTTATATACTCAAAGCAGGTTGGGTACACTCCAGATTATCTCTTCCTCCTCCAGACCATTTTACGAACTGATCCACAGGGAGCTGTGAACTTTGCCCTCATGATGTCACAAATGGAGGGAGGTTGCCCTGTAGATTATAATACTATAACAGATCTTTTCCTTCAGAGGAATATGATACGGGAGGCAACAGCTTTTTTGTTGGATGTTCTGAAACCAAACTTGCCAGAGCACGCTTTTCTTCAAACCAAGGTTTTGGAGATAAACTTGGTGACTTACCCAAATGTTGCTGATGCCATTCTTGCTAATGGTATGTTCAGTCATTATGACCGTCCTCGTATTGCTCAGCTGTGTGAAAAGGCTGGCTTATACTTGCGGGCTCTTCAGCATTACTCAGAGCTACCTGATATCAAGCGTGTCATTGTCAATACCCATGCCATTGAGCCACAGGCACTTGTTGAGTTCTTTGGCACCCTGTCTAGAGAGTGGGCCTTGGAGTGCATGAAGGACCTTCTACTGGTCAATTTGAGGGGAAATCTTCAAATCGTTGTGCAGGCTGCAAAAGATACTCCGAGCAGCTAGGAGTTGAT
>Contig_117	No annotation available
CTAGCATTCCTTAATCATTCGCTACATTTTCGTCCATATACCAAGTTACCAACATTTGCATACGCATTGCAGGCATTAATCTTGCCAGTACATTTTCTTCAACAATGATGGAAGAACACACCGCTACCGCAGACAACAGCAACATTTTCTTAGCAATGCATACAAGTTATAAACATCTGTGCATCACAACACAATGACAGAAGACAAAAAGCGTACACGTACACGCACACTTTAGAATGAATTGCACATAGTATCGCGGTGCTAGTCTCCCCTTCCAAGGCACACAGGGGATAGG
>Contig_118	"AT4G00430.1|plasma membrane intrinsic protein 1;4|LOC_Os02g44630.1|aquaporin protein, putative, expressed"
GTTGTTGTTGACGGGGTCGGCGAGATGGTCGAGCAGGTTCTGGAATGGCCCAACGCCGGTGACGAGCCCCTGGATGAAGTACCCGAGGATGGCAAGCATGGCGAGCCTGCCGTTCTTGATCTCCTTGAGTTTGAGCTCCTTCATCTCCTTCTCGTTCTTTCCAAACCCAAGCGGGTTGAGAAGCAGGCCAGCCATGGAGGGGAAGGAGGAGGATGTTCGCCTGGGCGCCAACAAGTACTCGGAGCGCCAGCCCATCGGCACGGCAGCGCAGGGCATCGACGACAAGGACTACAAGGAGCCACCTCCGGCGCCTCTCTTCGAGCCCGGCGAGCTCAAGTCCTGGTCCTTCTACCGCGCCGGCATCGCCGAGTTCGTGGCCACCTTCCTCTTCCTCTACATCAGCATCCTCACCGTCATGGGCGTCAGCAAGTCCCCGTCCAAGTGCGCCACCGTCGGCATCCAGGGCATCGCCTGGTCCTTCGGCGGCATGATCTTCGCCCTCGTCTACTGCACCGCCGGCATCTCCGGTGGGCACATCAACCCGGCGGTGACCTTCGGGCTGTTCCTGGCGAGGAAGCTGTCGCTGACCAGGGCCCTCTTCTACATCGTGATGCAGTGCCTGGGCGCCATCTGCGGCGCAGGCGTCGTCAAGGGGTTCCAGCAGGGGCTGTACATGGGCAACGGCGGCGGCGCCAACATGGTCGCGCCCGGCTACACCAAGGGCGACGGCCTCGGCGCTGAGATCGTCGGCACCTTCGTCCTCGTCTACACCGTCTTCTCCGCCACCGACGCCAAGAGGAACGCCAGGGACTCCCACGTCCCGATCCTTGCCCCCCTCCCAATTGGGTTCGCCGTGTTCCTGGTCCACCTGGCCACCATCCCCATCACCGGCACCGGCATCAACCCGGCGAGGAGCCTTGGCGCTGCCGTCATCTACAACAGGGGCAAGGCCTGGGATGACCACTGGATCTTCTGGGTCGGCCCCTTCATCGGCGCTGCTCTGGCTGCCATCTACCACCAGGTGATCATCAGGGCGATCCCGTTCAAGAGCAGGTCTTAAGCTGCTGCTGCTGCTGCTGCTGCTGTGTCGTGCCACTCCAAACAGGGCAAGCTTTGATTTGCTTCGGATGGAGGAGTGGCCGTCTCCAATCTCTGTGTTGCTGTGGAGTTCCATTTCTCTTCAAGTTTGATGTACTGCACTCTGTTTATCTGAACCCAGACTTGTAATTTCAGTACCCAATTGTGTAATATGCCGCTAGTGTTATGTGGAAATTTAAG
>Contig_119	AT5G08740.1|NAD(P)H dehydrogenase C1|LOC_Os06g11140.1|pyridine nucleotide-disulphide oxidoreductase domain containing protein, expressed
CTCAGTTACGTACATATTATTGATCTCAGTCTTGCTCTCCAGTGCATTAGATTCAGAAATTGGCAGATCACAATGCATCTGACAGCCATACTGTCATGGGCTTGTGAGCATGTTACTTACTGCGTTTTGCACGGAGGCCAGTGAATCGATCGCAGTCTTCGTGAACCAGCTGATTCCAACCTTCACCCTGTGTTCATCTGTGGGCATTCTAAGGCAGTACACTAGCTTCCGAGCAGCATGTCCTAGAGGTCCTTCCAAGGTCAGTCCCTCGATGAAACTTGCTGTTATTGCAGCGTCATTTCTACCAAGCGTCATCATCTCACCGAGGTTTTGGAACCTGAATGGCAGGAGAGGCCGATCATTGATTGCCGCCCAGAGATTCCATCCAGCAAAATCTGCTTGTTGAAAAGCAACCTGTGCAGTGGCTGGGAGAAGTTTGCCTGAGGGGTCCCTTAGAGCTGCTGAATCTCCAATCGCAAATGTCCGGGATGGCCTTTTACCTGAAGGGTTTCTTCT
>Contig_120	||LOC_Os09g25690.1|retrotransposon protein, putative, unclassified, expressed
TGAATAAGCAAGCAGCAAGGCAAAACCACAAGTGCAGTGTTCCTATAGCTTCTTCCTAGAGGCTTATTTTCCAGGATGTCTCGCCCTCAATTCGTGCCCATTTTCCTCGGCATCGCCGTGCTAGCTGCCCTTGTTCTCACATCTGAGGGCCGCATTTCTCGGAAGGATCTGAGCATCGACCTTGGTGGTGGCGGAGGTGGAGGCATCGGGATCGGGACTGGGATTAGCATCGGCATTGGTGGTGGTGTCAGTGGCTCCGGCTCTGGCTCGGCGTCCGGGTCGGGATCAGGTTCTGGCTCCGCATCCGGATCAGGATCAGGTTCTGGCTCAGCCTCAGGTTCCGGGTCCGGTGCTGCTTCTGGTGCAGGCTCGTCAGCGGGATCCGGCGCGGGCTCAGCTGCAGGATCGTATGCTGGCTCCGGTGCAGGATCAGGTGCTGGGTCTGGTGCAGGCTCTGGAGCGGGATCAGGTGCTGGTTCAGGGTCCGGTTATGGTCAAGGGCAAGGCGCAGGTGAAGGACAGGGCCAAGGATCCGGGTACGGTGAAGGTCACGGCTCGGGCCATGGACAAGGTTCAGGGTCTGGTTCTGGGTACGGTGAAGGCGAAGGTCATGGTCAAGGAAGTGGCTCCGGTCAAGGATCAGGCTACGGAGAAGGTTATGGTTCTGGTCGCGGAGAAGGATCCGGTTCCGGCTACGGTGAAGGCTATGGCTCGGGTCACGGCGTCGGCCAAGGCTCCGGGTATGGTGAAGGATATGGCGAGGGTTCAGGAAGAGGATATGGAGATGGTTCGGGCTCAGGGTACGGCGAGGGACACGGGTACGGGTACGGTTCTGGACACGGCAAATGACACGATGAAAGAGCTTAGACGTTGCCAACCAGTGTGTGTGCTTGCTGTTCTCTGTGTATCCGTAAAATAAATCCGTGTGTGACGAACTATATGGATGAAAAACAGAGCATGCATGGTTTTAACATTCAAGTCTTGATGTGTTGATGCGAATTATATTGTGAAGGAAG
>Contig_121	No annotation available
GAAAAACCCAAAAAAGAGAGAGGAGAGATCATGGAGCTCTGCGTCTCCACCACCGCCTCCGCCCGCGCCACCGCCGCGGCCTTCGCGCCCCTCGGCTGCGGCGCGTGCCCCGTCACCGCCGTCCCGCTCCGCCGCCGCCTCCCAGCTCGAGGCTGGCGCTGCGCCACTGCGGCTGTGCCTGACCCGGTGCCGTCCGAGGAGACCGCCTCCGCCTCCGCCACTGTCGTCGTCACGGACAAGCCCGATTCGGATTCGCCTGCCGACGAGAAGGTTGAGGAGGTTAGCGCCGCGTCCAGTGGCTCCGCGGAGGCGCCTGTTGCAGAGCTGGTGTCGTCGGAGGCGTCTCCGAGTCCGAGTCCGTCCCCGGATGACGGCGGCCTGGATGAGATACTAAGCAAGTTGGACATTGAAGTTACTCCCACTTTAATCCTCACTGGATCTGGTGCCTTTGTCACTTTATGGGTTCTATCTTCCATTGTTTCTGCAATTGATTCAGTTCCCCTGCTTCCAAAATTTCTGGAACTAGTAGGAACTGGCTACTCTATTTGGTTCACAGCACAATATCTCATTTACAAGGAAAGCAGAGACGACTTGTTCGCGAAGTTTGAAGATCTCAAACAGAGGATTATTTGAGCTGTCCATGAATGATCTTTTGGCACACGTTTAGGATTTGCAGCCATCTTATCATTAGGTTTTCTCCTTTTCTTTTCAAATATTACTGAAGGGTAAAAGAAGGTCGTGTATCTAAAGTTATGTTTCTTCTTTTGAGTCGACTTCTGAAGCTTGGCTAGTGTGCTTGTTAAGTTTCTGGTTATTGTTTACTTGATCCAATGTGTATACTGTCGAGCAAAGTCTAAAAAATCACTCATTAAAGG
>Contig_122	||LOC_Os01g07330.1|expressed protein
AGGTCATGTGGTGATGGAATTCCTGTACTATTAAATTCTGCGCTAGATCTTGTTGAGTTTCTTCGCTCTGGAGAGTATCTATCTTTAAATCCATAGCCACTTGTATCAAAATGTTTCTCGCTTTGGAATAGGAAAATTATCTTCTGGATTAAATTGATCTGTCCTCCAGAGTCTATCAGAATCCTCATCAATAAGATTGCCATCTGATCTCATATGCTTTGATTGCCATTCCTTTTCAGCTTGAGGTTTATAAAACATGTCTTCATCCTCAAGATAGGGATCAACATTATGGTTCTCAGATGAATCTGGGAAATAGCAGTTAAACTGTTTCCCTCCTTTCATAGCCTGATTCATTTAATGCACTGCCCATTTCGGCTGATAGTCTTCGCTCCTTTGACATATTGATGCTTTTAATTGAATTCAATGCCTTTGTGACATCAAAGGGGATAGACCGTTTTGCTTTATGTGTGGACCTCATGGCCTTTGGAGGCAAAGGTAAAACCCTTTTGATTGGCCTCGGTGAATGGGGAGGTGTTTCCATCTTGATATGACCAAGGCCTTTAACAGAAAATGAAGCATGAAGCTCACGGGCAGGTCGCACGGTAGACTTATTCTTTGATCCCTCATAACTGACCAAATCAATAAGTGAAATTTCTGCAAGT
>Contig_123	No annotation available
CCAGTTCCGACATCTGCAAACTTTCCACCACTGTGCATGTAATCAACATGTTTTCGATCAGCCTGCATAAACCTCAAACTAAAATCCTTCCACAAAGTACATCTCGTAAAAAGGATGCATGCCACCTCATCCACAAAGTACACCAGTTTGCATTCTCAATTGAACAGAAAAAAAACCAAAACAAAAAACTCTTCCATGGTGCGTTGAACAAGCACTGACACGGTATTACTACAACAAGACCAGTTGAGATCCTCGCTTAATCTTGGAATAGTGAGTTCCTATGAAGATTCCCACTGATAAAATATACATATGGAGCACCTAAGCTGTTGAGCTTAGGCCCATATGGACCCCCTTCAGTTCAGTATTTGATTACACGGCGACCTCGCAGAGAAATGGGCAACTATAACACTGTAGAAGACAAACA
>Contig_124	AT3G59820.1|LETM1-like protein|LOC_Os02g39550.1|calcium-binding mitochondrial protein anon-60Da, putative, expressed
CCTATCCCCTGTGTGCCTTGTCAACAAGGAGATAGAGCTATATAACTCCATGCTCGAAAAAGAGGGTGCTGACGGCGAAGAAGAAGCTAAGAAAGCATATTTTGCTGCCAGGGAAGAGCCAGCCCATGATCCTGAGGACGACGAAGAAGAAAATGTCTCATCAGCACTGATTGAGAAGGTCGATGCTATGCTTCAAGAACTAGAAAAGGAGATTGATGATGTGGATGAACAAATTGGAAACCGATTGCAACTGCTTGATAGGGACCATGATGGCAAGGTGACTCCTGAGGAGGTTGCCGCTGCAGCTGCCTATCTCAAGGACACCATCAGAAAGGAAGGCGTGCAAGAGCTCATCAGCAACCTTTCAAAAGACAAAGAAGGAAAGATCCTCGTGGAAGGTCAACCAGAGGAAAACAACGAGAAAGAGGAATCGAGGCAGTAGCTGGAAACAAGTCGCGTACTTAGATAGGTGGCATATTATTCAGGCAGAAGACTCCAAACTTCTCAGCTACTTACTGGCAGTGCCTTCTTAGTCGAAAGGCAATACAGCCGTTTTTGTGCCTCTTGGCAATACAGCTGGTTTTTTTTGTCAGCACTCGTGATACGTAAGATAAAGATGGTGAGTGGTGATCTGCATATAAGTTAGACGCAGAGCTAAATAGTTCGCAACCGAAGTTTTGGGTGGTTGCTGTGGAAGTGAAATACAGTTAGGTCGGTCTTAAGCTACCCTCCATGCTTAAGATATTGGCTATCTCGAATTCTAAAATAGCTGGTGCTGGGTGTTTTTGGGTTAAGCATATTCTGTGAAGTTTTTATGTGTTTGGTGTGTGAGTTTCTATGTTACGAGCAGATAATACTTCCCCATTCCTCCGGCTCCGGTACCTTAAATCCGTTTATGTCGCAGTTTTCATATGACGTGGGACTGTCAATTTGTCAAACGTGTCACTGGCAATTATAGGTCAGTTTGGAACCCTTGCTAGCACCTCGCCTAGCCTTGCCGGGCAAGGCCAGCCGCTTTCCTTGCTCAGGCTTGCTTGGCTTTCCTTGCTCAGGCAGGAGAGCCGATTCCGCTCTCCTGCGTTGGCAAGGCAAGCTCACACGCCGAGACGAGCACGCGACAATAATGGATACGAGCTCACAGCCATCAAATCGAGTCCACCGCTGAAGAATCGAGCTTCACTGCCGCCGAAAACAGCCTCCCCACTGCCGAATCGAGCTTCGCCACTACTGAATCAGAACTTGCTGCTACTGAATCGAGCGCTGCCCCGCCGAATCGAGCATCGCTGCTGTTGAAT
>Contig_125	AT1G80940.1||LOC_Os02g55080.1|snf1-related kinase interactor 2, putative, expressed
GTGGATGTCGTAGGCGGCGGCGGCGTTATTCCGGCAACCAGATAGATCTCCGACGAAGAAGTGCTCCTCCGCCAAGAAGGGCACAGGCCCACTCCGCCCCGGCGTCGTCCACGTCGAGGGCACCGTCAAGGCCGTCGTCGCCCTGTCTACGACCGCTTCCACGCCGCCCCGCTCGACCTCCTCAAGTTCCTGGACCGCTAGGTAAGGACGAGGGCATTGTTTTGTCTGTTCTGATTACCATTGGTTCAAATTAAATCGCTTGACATGAATGAGTGCGAGAAATTAGTTGTTATTATACATTCTGCATGGTGTGTAACCCTGAATTTTACCTTTCAGGATGAAATTTGTCTACATAAACAAACCATGGAATGGAATAAGACAAATAAAATCTACACAGGGCAGGATACATCTCTTGGTTACCCAAACTGGCACCAGGAGATTCATGGTTTGATATTGTCGGAAATGGACAGTACTATAATGTTTAATCAAAGGAATCAGGAGGTGGAGCTTCTCCTTCCTCATCGAAGCCCTCATTTTCATCGAGCATGTTCATCAGCATGGACACCTGCTCATGAAGCATAGAGTTCTCCTTCTCCATCTCTGCCCGCTTCTTGCGTTCATCTGCGAGCTGCTTCTGGAGAAGCTCGAGAACACGGGAGTCTTCCTCTAGCTGCTCGTTCAGCCCATTGATCTCACGGTCCTTTCTGTTCATTTCTTGGATTGCAATCCTCCTCATGCTCTCCACAACATCAACATTGACGAGCTTTCGCTTCTTGCCCACCAACCACCCCTTGGGATATGATGCGGGCTCAAAGTCAGGTGGTGGAAGCAGCATTTCAGCACTGCGCTTGCCATTAATAGGTTCCAGAGGCTCAAAGAGAGCCTTCCGCTTCTCAGATAAGTTAGCTTTTGGGTCTGGTTGAACATCCTCAGTTGTACCTGTTGTATCTGTTGCATCGTCGATCTTCATGGATTCCTCTTGAGCCTGCTCATTCACTGATCTCCTGGACTTCCAGAAAATCCTGGGGGATCAGCCGGAGCGGGGTCCTCCATGCCTTGCCGCTCCCTGCCTGCACCTCTAAGAGCTTCTTGTCTCCAAGCTAGCTCGGTTTCCTTTCTCTAAGTTGCCGCGCG
>Contig_126	AT5G19140.1|Aluminium induced protein with YGL and LRDR motifs|LOC_Os11g05050.1|stem-specific protein TSJT1, putative, expressed
CGTGGAGTGTGGAAGCAGGAAGCTTATGCTACCTTGATTGATTAGTATCAGAAGGGGGTTAGTATTAGTAGGTTCTTTTTGCTAGGTTGATTAGATAGAGGCTTGTATTGTGAAGATGTTGGCGGTGTTCAGCGGCGGGGTTGTGGAGGTGCCGGCGGAGCTGGTGGCGGCCGGCAGCCGGACGCCGTCGCCTAAGACCAAGGCGTCGGAGCTCGTCAACCGCTTCTTGGGGAGCTCCGAGCCCGCCGTGTCCATGCAGCTGGGCGACCTCGGCCACCTCGCCTACTCCCACACCAACCAGGCCCTCCTCCGCCCAAGGTCGTTCGCGGCAAAGGACGAGATCTTCTGCCTGTTCGAGGGTGTGCTGGACAACCTGGGGCGGCTGAGCCAGCAGTACGGGCTGTCCAAGGGCGCCAACGAGGAGGTCCTCGTCATCGAGGCCTACAAGGCGCTGCGGGACCGGGCGCCATACCCGGCCAGCTTCATGCTCTCGCAGCTCACCGGCAGCTACGCCTTCGTGCTCTTCGACAAGTCCACCAACTCCCTGCTCGTCGCATCTGATCCCGAGGGCAAGGTGCCACTCTTCTGGGGGATCACTGCAGATGGCTGCGTCGCCTTCTCTGATGACATTGACATGCTCAAAGGATCATGTGGCAAGTCACTTGCACCTTTCCCACAAGGTTGCTTCTACTCTAACGCTCTTGGAGGCTTGAAGTGCTATGAGAACCCCAAGAACAAGGTGACCGCTGTTCCTGCAAACGAAGAAGAAATCTGCGGTGCAACTTTCAAGGTGGTGGAAAGCTCTACAGTCCTCACAGCACTGCATTTTTAGGTTGAGATGCTGGTGTGGAGGCGTGGATGTGGGGCAATGCAAAACTCTGTACATGGTGGTGTAACATAATGGCAAGGCACACAGGGGATGTATCTGTATCATCATCTCCCATAAAACAAAAAGGTGAAGTGCTGCCAACGTGGCAAGAACTTCACCAGTGTTGTTGGTTGTGTGTGTATCTGCTGCTGTACTATTCCTAGTTGCTCAACTTACATGGAACTTGAGACCCGGGTGCTAATGGAATAGTTAAGCTTTACTTACAAGAAAGGCACAACGAAAACCGCCACTGTTACGCCGAGATCCCAAGGGGAAGGAGTCAGCACCGGAAGAAATGCAAAACCCTCAACAACGAGGAGCAACAGAATGGCAAGGCACACAGGGGATAGGG
>Contig_127	AT2G35680.1|Phosphotyrosine protein phosphatases superfamily protein|LOC_Os10g41240.1|dual specificity protein phosphatase, putative, expressed
GGTTGCTGCAGACACGAGTTACGGACCCACATTGCATTAATATGTACAGGCGCAAGGCAAAAACACAAGAGGACTCGGATAGTCATGGATTAACCACGACACCTTGCAGTAGACAGGGATGCCCAGTTGACATCTGCTCTGCCTCAAGAGAGCAGGTCTCTCTCCCCACATTCTCAGGTAGAGCCTCCTTGCAGGCACGACATCGAAGCCACAGGTATGAAAAACCAGCAAAAGCTGCCTTGCTAGCAAATTGCACACGGTATATTAAGCTTATCTCCCACAATCCACTGCCCATATTAAGTGCCAACGCATCCGCATTATACCCTTCTAGGTCTGATTTAGAGACCATCACAAATGCGCTGTCATCAAAGGCAACAAGGTTGCGAGTCGCAAGGAACAACGGTGGCGTTGATGATAGGATTGTTGAGGGCAAGTAGACCTCCCAGTTTTCTTCACTCTAAGTTGGTAGAATTCTTGCACGGCTTGCCACTGTGCAGAAGCTAATAACACCCTAGGCCGACGCAAGCGGACATGTTCATAAGCTTCAGCAGGAGTCATATTTTTATATTGCACCAAGTAGCAAATAACAACTGTAGTGCTACGTCCACGACCAGCTTTGCAGTGGACGTATGTCAATTTCCCAGATAAAGCATTTCTGTGGATGAAATCAGCAGC
>Contig_128	AT3G16090.1|RING/U-box superfamily protein|LOC_Os06g19680.1|zinc finger, C3HC4 type domain containing protein, expressed
AGGGATCTTGAAAATTCACTGCAGAAGGCACAAGAAAACTTTATAAAGAGCCAGATAGAGATGTTGCAAATACAACTGCAAATGGTTCAGCGCGGTGCTGCTGCGTTGGCAACTAACAATGAGAACGCCGAGCACACAAAGAATGACTGAAGCTGTAAATAGGTGGAGATGAGGATGGGATAACAGAGACAAGAATTGGCAATACCTGAGGGGGAAACAGTTAGATAATGCCTTGCCTTGATTTTGGTAGGCTTTAAACTTTCCTGCTGGAGTGTTGGTGCCTTCTTATCAACACCGAGCGTTTCTTCTATGTGTGGTGGTGTCCGTAGTTTGGATCCGTCAAGCCCGTATAATAATACCTTTTGACAGCGAGAGGTTGTGTTGTAACAATGGCTAGTTTCACAGTAATTATGAGATTAAACAAAATCCATCTACCGAGGAAAAATAGAAT
>Contig_129	AT5G06600.1|ubiquitin-specific protease 12|LOC_Os01g56490.1|ubiquitin carboxyl-terminal hydrolase, putative, expressed
GCTGAGACAATGGATTGTGTTGAGTAAGCCGAATTTTAGAAGGTTCATCCAGACAAAGTTGATGAGCAACCTTCTCAACAACATCATCATATGTAGAACGCTTTGAAAGCTCCAGAGAGAAGTCGTCTTCTTTTGGCTTCTCAAGCAATCTGAAACGGACGACCTGTTTATTATGAATATATTCGAAGAACAGAGACACAGTAGGATAGCGATATTGATCCATTTTATCAGGACAACAGCGTTTTTGGTAGCATATTATATCACCGTTCTCAATCTGTAATGCATGGAAAGAAACATTACTCTCAATTGGTTCGCACATCACACATGGCTCAAACTTTATTTCCTCATAGAGCTCAATATCTTCATCAGACGCAAATCCAGCGATCTCATTCAGTCTTTCTACTATATCAGATGGTCGTCCTGATGCATTCACAAAAAATCTTCCAACATATCTTAGGTCTTCCTTTTCAGGATCATAGAGCTTGAAGAAAAGTAATATATCATCTTTGGTCTTCACAGGAGGAGCAATTGGTTGATTCTCCTGTCCGAAATGAACCTCCAAGAACAGCCTTACTTCAGAAGTCGGTAATTTGGTTACAGTTGCACCTTTAAGCAGCCCAATAGCAGTTTTTTCCTCCTGGAGGGTCAATGGACGACTAGGCCTGTAGGTATGGTTCTCCCGCTTAGCCCACATCCAAAATCGTTGGAATTCCACCGGGATGCCAAATTCTCTTGAAAGTTCCTCCTTGACTTCGTTGATTGACATGTTCTTAGGTGCACGGTAGCTATGAATTTTGTCGAAGTCCACGAGATCGAACTGCACATGTCTTCCAATTTGCTCTTTCATATCAGAATCTCGGGCCACCTTCAATGCAGTGAACATGTGAGCCTCAGCTTTCTCCTTTTTTCTTGCATTCCTTCTCTTCATGTTCCTTTCTTTAACCTAACCTTAAGGTGTTCTGATATGTCTTCCTCATCCAAACCACAGATAATTCTCTCTTTGTCACTTTCTCGAATGTAAACAAGCATATAAGCATTTGAATGCTTAGTGAATCTCAGAGGTGTGGTATTAAGTCCAGGGTTGGTATGGGGGAGCTCTTCTTCACCACCATATTGCTCTTCTAACGCCCGTTTCATGTCTTCTTTTGTCACCCGTTCATCATCGAACTTGTACCATTGATCAGACAGCGTCGGGCGAATAAATGCATAGTAGTGCCCTCCATTAACTCCACCACTATGAACTAGTACACTGTGAAGAGTATATAGGTTACGCACACTTCTATCCGCTTCTGGAGAAAGATATTTTCCATCATCTCTATCCAGATCCAACTGAAGTGGGAACTCATAGCGGTCGTTTATCTTGACCATTGTATCCCGCACAAAATCGTATTCAAACCGTTTTAACTGAAGTTGCA
>Contig_130	AT4G28706.4|pfkB-like carbohydrate kinase family protein|LOC_Os10g32830.1|kinase, pfkB family, putative, expressed
GTCATCTTTGTGCAGTTCCAATTTCAAGGAGTCAGCAACAACCTGTATATCTGCTGCATCTACTGCAGAGCCATCACCTACAGCTTCACTCCTCTCGAGCATCATGCAACCTTTTTCTCCGAGGGTCGCAATGACAAATTGTGCTCTAGGATATTGTAGAAGGATCTCAAACAGGGCACAGGGTAAGGATGGGTTCGATGTCCAGTTCTTTGGAAATTTCCCTGAACAGACAATGTAGCTTGCTAGACTGAGCAAACCTTCCAATTCTTCCTTTGTCCTCTCTTGCTCAGCATCAACTAGTATTGGAATCTTCATCTGATCAGCCTGTACATTTCTGCTGCGCAACAGCCAGCGCCATGTCCGGTGAATATCCATCTAGATATAACAAGCTTACATCTTGCAATGCAGGTGATAAACTTGACATCGGCAAGTCACTAGGAACCAATGGAGGATCGCCCGGTGTGAGTATGCATGTACGAGTTTTCCTTGGAGATCACCCTCGTGTTCAGTCCGAGCCGAGCCGCGGCCGTCAGCGCGTTCCCGGCGTTCCCTCCGCCAGATATCTGCAGCTCCCCGGTGCGGATCTTGTCGTCGGGCCGCGGGTACGCGTCCACCGTGGCGAGGTAGTCCAGCGTCACCAGCCCGCAACCCAGCACGACGCGGTTGTCCGTGGCGAGGGCGGCGTGGAGCCGGCGCGCACCGGGACATTGCCCGGAGCGTAGAAGGAGGAAGCCACTGC
>Contig_131	AT5G20410.1|monogalactosyldiacylglycerol synthase 2|LOC_Os02g55910.1|monogalactosyldiacylglycerol synthase, putative, expressed
GGTGCTGGAGACCGTCGCGGCGTACCACAACCAGCAGCGGATGAGGCGGAAGCTGCGCAAGAGCCTCACCTACGCCGGCGAGCTCTCCTCCGCGGGACGGGCACGCGGGGACGGCGCCTCCTCGTCAGCCTCCGTCTCCTCGCTCTGCGGGCCCGAGGACGACGACGAGCCCTTCTGGGAGGAGGAGGAAGGCACCGTCGAGCTCGTGCAGCTCGGGGCCAACCGCGCCAAAAACGTCCTCATCCTCATGAGCGACACCGGCGGCGGCCACCGCGCCTCCGCGGAGGCCATCAAGGACGCCTTCCGGATCGAGTTCGGCGACGAGTACAGGGTCTTCGTCAAGGATCTGTGCAAGGATCACGCCGGTTGGCCGCTCAACAACATGGAGAGCTCATACAAGTTCATGGTGAAGCATGTGCAGCTCTGGAAAGTGGCCTTCCACACGACCTCGCCTAAATGGGTCCATAGCTTCTACCTCGCCGGTCTCGCCTCCTTCTATGCCAAGAAGGTGGAGGCTGGGCTGAAGAAGTACAAGCCAGACATCATAATTAGTGTCCACCCCCTCATGCAACACATTCCTCTGTGGGTGCTCAAATGGCAAGGCCTACAAAACAGAGTAGTCTTTGTAACCGTCATTACAGACCTCAACACTTGCCACCCTACATGGTTCCATGCCAATGTGAATAGATGTTACTGCCCCTCAGAAAAAGTTGCCAAGAGAGCGGCATTGGACAACCTACAACCTTCTCAAATCCGTGTGTTCGGTCTTCCGATTCGACCATCATTCTGCCGCGCAGTTCTTGTTAAGGATGAGTTGAGAAAGGAACTTGAATTGGATCCTGAGCTACCTGCAGTGCTGCTCATGGGAGGTGGAGAGGGCATGGGTCCTGTCAAGAAGA
>Contig_132	AT4G00350.1|MATE efflux family protein|LOC_Os08g44870.1|MATE efflux family protein, putative, expressed
CGTCGACTCGCTCGGCATCTGCATGAACATCAACGGCTGGGAGGGCATGATCTTCATCGGGCTCAACGCCGCCATCAGCGTCAGGGTCTCCAACGAGCTCGGCTCCGGGAGGCCCAGGGCCGCCTGGAACGCCGTCATCGTCGTCGTCGGGGAGGCGCTGCTCATCGGCCTCGCCTGCATGGCGCTCGTGCTCGTATTCAGGGACAGCTTCTCCATCGTCTTCACCGGCGACGCCGACTGCCACCTCGGATGCTACTACATCTTCGGGCTCCCGCTCGGATACCTGCTCGGATACTACTTCAACTACGGAGTCGGGGGGATTTGGTCAGGAATGCTCTGTGGCGTTACCCTGCAGACGCTCATCTTGCTGGCCGTCGTCTGGAGAACGGACTGGAAAGCAGAGGCCGCCCAAGCTTCCAGCCGTGTGCAAAAGTGGGGCGGCAAGGCCGCCACTGATGATGAAGCCAACAAGCAGCCTCTCCTCGAATGAAGATCGACAATTACTACCAATTATATTATTTGCCTTTTTTCCCGGCCCCATAATTAACGCTTTTTAGAACACACAAGATGCTAGCTGTTCATCTCAATAAACATGATCGATCGAGCGCTCTGATATGATATGATGTACTCCTACCACCGATCGATCGGCAAAGAGGTGCTGGTATGCTTATTTGCCTTGTCTTAATTGACAGGTAGTTTTGATTGATTCACCATACCTACGGTTAATTTGGAATGAACTCAAGCAATGCAATTAAGTTTCGGCTCGTCATGGATGACGGCCACAGTGTCATCCCCAGGCATGAAGCGCTACAGAGGAGCTCCAGGCGGCGGCCATGGCGGTGAAGGAGCTCCGGCAGTGGCCATGGCCGGCGAGGAGCTACGGTTGGCGGCCATAGCGGGGGAGGGCTGGGCGGCCGCGAAGGTGGAGCTTCAGGAGGCGGCCATGGCAGAGGAAGATCGGTTGTCGTGGAGGAGGAGCTCCGGGCGGGGGCCATGGCCGGGGTCGAGCTCCCTGCTCGTCATCCTCCTCTTATTCTTCCTGCCTCTATCTGTGTTAGGGTTTGCTGCATGTTGCAGGCGTATGTTTTGCGTGTTTCATATGTCTCAGACAAATGTTGCAACTATTTTACGCGGATGTTGCAAAAATAGATCTGGATGTTGTGAATGTTACATATGTTTCACATGCATGTTGCAAGTGACTTTAATACCG
>Contig_133	AT3G54300.1|vesicle-associated membrane protein 727|LOC_Os08g44430.1|vesicle-associated membrane protein 727, putative, expressed
CCTTCTCCCACAAAGTCATCACAGGTAACTCCAGCTGCCTACCATTTTATCATATGAAACACAGCAAGGACCGCACGGAATTAACATCCGCTACACGATACCAATACCCACAACGCATCTGAAACATGATTTGGTGACCATTCTGTGCATGTGAAACAGTGAACACGGACATTTAAAAGAAAAGAAAAGGCGAACGACGACAGTGGGTGCTTTAACATTTGAATCCCCTGCAGACCATCAGCCAAAGGATGAGAATCAGAGCCGCAATGGCTCCACCAACCATCAGCTTGAACCTCAGGTTCTGAAGCCACATCTTTCGCCTCAGTTCTCTGCCATGCCTGTGGAAGCTGTCAGCCTGCGATTGTAAGGTCTCCGTCTTGCCCACCAAAAGCTCAATCTTCTCACCACGATCCAATATCTTCTCGATATTATCCATCATGATCCCTTTGACCTCCGACAGGTGGGCTTTGACCTTGGAGAGCTTGTTAATTTCCTCTGGATGATTAATACAATACTGCATATGATCCTTCAACCTCGGGCCAAATTCACGGTCAAGGTTGTAGGCAATGCTGAACCGGTCTTCAAACAGAAAGTCATCCTCATCCGCATCATCAGCGAGCGGGTGCTGCCCCTCCTCGTCGATGCTGGACCCATACCGCTGCATGAAGTCTTCCCAAACCCTCTCTAGGAAGACGAAGGGCACGCTCCGCCCGGCCGCCTCATCGGCAACCACTAGGAACACGAAGCCGCGGTCGAGGAGGAAGTTGAAGGTGTGGCCGTCGCAGGAGTAGGTGGATCTGGTGCTGTTGGGGGGGCAGCTTCTGGAGGCACTGGACGGCGACGGTGCTGAAGTTGCCGGAAAAGGCGGTGTGCTCGGCCAGCACGACGGAGCCCTTGGCCACGAAGCTGTAAATCAGGGCCTGCTTGCTGCTGTTCATGGCGCCCGGAGTCGCCCGCAACGGCCGCAGCCAAACGAAAACGCCCTGCGAGAAGCTCCCGCTTCG
>Contig_134	AT4G04910.1|AAA-type ATPase family protein|LOC_Os05g44310.1|vesicle-fusing ATPase, putative, expressed
TGGAAGTTCACATCGAGATAAATCTGCCTGACGAAAATGGCCGTTTGCAAATCCTTCAAATTCATACAAATAAGATGAAAGAGAATTCTTTCCTATCTCCGGATATTAATCTTCATGAGCTAGCTGCACGGACAAAGAACTACAGTGGAGCAGAGTTGGAAGGTGTTGTCAAAAGTGCTGTCTCGTATGCTTTGAACCGGCAGATAACCATGGATGACCTCACTAAACCTTTGGATGAGGAAAGCATTAAGGTTACTATGGATGACTTTGTGAATGCACTTCATGAAATCACTCCTGCATTTGGTGCTTCTACCGATAACCTCGAAAGATGCAGACTGCGTGGTATTG
>Contig_135	AT5G67480.2|BTB and TAZ domain protein 4|LOC_Os01g66890.1|BTBZ1 - Bric-a-Brac, Tramtrack, and Broad Complex BTB domain with TAZ zinc finger and Calmodulin-binding domains, expressed
CTTCCTGCCAAGATGCTGCATCTTCTCCTTGAAATGCCTGCAGAGAGGAACCTTGCAGATGTCTGGAGTGAAACACATGCGAGAATGCAGCTCAAGGAGCTGCCACATGCGCTTGCAGTTTGCGCAACCACCAGGCACCCGAACTCTGCAGGTTGAGAAGTGGCGAACGAGCAGCTCGATGCACTTGCAGGCAGGGAACTTGCAGACACCTGCTCGGCTGCCCTTGAGCGCTTGGTCTCGGGGACCGATCGTCCTGCATCCGTCTCGGCATATGTGAATTAGAGCCTCCATTGCTTCGTAGAGCTGCAGATAGACCTTCTTTTCTTCCTTCTTCTTAGCTCTTTCCTGCCTTTTTGCATCAGCTTCGACAAGAGACTCGAGCAGCTCCTGCTCCAGGCTCGGGTTGACCCGTCTCATTACTTTCCACCCATCTGTCACAGAGATGGTCTTGAAATCCCACGTTGTCAGGAGCAAGGATGATCCTCTCGAGTTGGTCGATGCAGACTGTCTTCAGAGATGAAACCGAGAAAACATGGGAGAGTACAAGCAAGTGCAGCACATGCTTCTTCATCTGCTCCTGCTCAAAACTTCACCAAAGAAACAACAAAATCCAAAACGTTTGTATCTTATCGAAAAAATGCTGACCATATACTTAAAAAAAGAGAGAGTACACATCAGGATGGAAACAGCCTCCACTATCATCAGCTTCAGTCACTGAAAACTGTTTGGGCCGAAAGCTGGTTTTCATAGAACAGGAGAATTATCTAAACAAGCAACAAAATTCCATACCGTGAAGAATAGAGAAATCTGATGAAAACATGGATTGCTTCTGAAGGCGCCCCAGATATTCGGATACACCTAAAACCATGGTTCAGTTTAGCGTCTTCCAATATAGCTCTCAGAACAGGAGATTTGACACCAAGAACACAAGAGTGGGACAGAATTTCAGTGCCATCATCATCTGTCGAAACACGGAGATCAGCTTGGTATCCCTCTAGGAACAACTTGTCCCAGGAATCCAGGACCTCTTCAGGGACACGGCTGCAAGCCGTTGCCTTCCTAGAACGTCTCCGCGCGCCATAAGAAGTTCCAGGTAACGGAGGTGGATCAGGGGCATTACTGCAACGAACCTGAGCATACCGGCGATGATCTGGCACAGCTTTGGTGCCTGCCAAGCTATTGGACTCAAGATGGATGTCCAATGGGCCGTCGATTGCATCGCCGTCCAAGAAGAAATCAGAAGAATCCCATTCAAGGCATTCCATCGACTATGCGCCTCTTGATTTGGCTGAAATCAGCCTGGGCTCTAGAGTGACAAAACTGCAAACCCCCCCCTCTCTGAACTTCTGAAGTGGAAAGAGAACGAGGACGATTGGACAAGAAGAAGGAAAGAGAGC
>Contig_136	AT4G39330.1|cinnamyl alcohol dehydrogenase 9|LOC_Os09g23540.1|dehydrogenase, putative, expressed
GTGTACAGCCCGATGATGCGCCACGGCCTCAACGCCCCTGGCAAGCACCTCGGCGTCGTGGGCGTCGGCGGGCTCGGCCACGTCGCCGTCAAGTTCGGCAAGGCGTTCGGGATGAAGGTCACCGTCATCAGCACGTCCCCGGCCAAGAAGCAGGAGGCCGTGGAGCACCTCGGCGCCGACGAGTTCCTGGTCAGCCGAGACCCCGAGCAGATGAAGGCGGCGACGGGCACCATGGACGGCATCATCGACACGGTATCGGCGTGGCACCCGATCACGCCGCTGCTGGCGCTGATGAAGCCGCTGGGGCAGATGGTTGTCGTGGGCGTGCCGAGCAAGCCGCTGGAGCTGCCGGTGTACGCCATCGTGCCGGGAGGTAAGGGCGTCGCCGGGAATAGCGTCGGCAGCGTCGGGGACTGCCAGGCTATGCTCGAGTTCGCCGGGAAGCATGGCATCGGCGCCGAGGTGGAGGTCATCAAGATGGACTACGTCAACACGGGCCATCGAGAGGCTCGAGAAGAACGACGTCCGCTACCGCTTCGTCATCGATGTCGCCGGCAGCCTCGGCTCCGACGCCTAGCTATATACTCTGCTGCACAAGGTGGAATCAGACAGAGCCACCAATAATTGATGCTTGTTGTTGTTGTTGATTGATAAGATAGTGTGCTTATTGTGGGTTTGTGGCTCTGATAGTTTGGTGTGTACAATAAGAGCGACGTGGTTTTTAGTCTCTGCTTGAGT
>Contig_137	AT4G18070.1||LOC_Os01g50450.1|expressed protein
CGACGATGGCGGAAACCACGCCAACAACGGCAACGGAAACGGCAGCGACGACAGCAACAATAACGCCTCCGGCCCCGGCGGCGGCGACCACCACCTACGGATCCCACCCAAGGGTTCGCGCGTGGATGCGAGCGAGGACTCCATGGAGAGCTCCGAGGAGATGGTGACGCCCAGGGCCGCCACGTCGGAGGCGGACGAGGAGGAGAGGAAGGCCGCCGCGGCCGAGGTGCCCATCGAGCGCGCCAGTGAGGTGGATGCGGCGGTGGAGGTGCACCCCGTGGTGGAGGCGGCAGGAACCGGAGGTGAAGGATGTGATGGTGGCCGAGGAATCCGTGGTGCAGGAGCCAGTGGCCGAGGCACCCGCGGTGGAGGTACCAGAGGTGAAGAGGGAGGTGGCCAAGGTCCATCCGGTGCATGAACCTGAGCCCAAGGTTGATGAAGTGGTGGTGGTCGAGACGCCTGCGGCACCTGATGTGCAGGAACCGGAGGTGAAGGGTGACGGTGCCACTGCCGTGGTGGAGGAACCAGAGACAAAGGGCGGCAATGTGGTGGTCAAGGACTCTGCAGAGGTGTCGCGGTCTCGGGAGGCTGTTGATGTGCATACTACAGAGGTGGCGCGTGGACCTGCAGTCGCAATGGCTGCTTCAGCACAGCGGACAACATGGTGGAATTGCTGTGGGCTATTTGATGCATTTTCTGGTTCAGGGAGGTAGATGAAGGGTTGGAACTTGGAAGTGAAGAAAACACAAAAAACAAAAAAGTGCAGAGAAAACCGGAGCACCAGCTGAAACAACAAAAGGTGGAATAGCCACACAAATGGATCAGAAGGATTTCAAATAACATCGAGCTGATGTTTCTACTCTACTTTCTCCCTTCCCTGTGCTGGTTCTCGCGTCTGTGCAAAGTTCACCTCTGGTTNTGGTTAATATTCTTGAT
>Contig_138	AT1G78020.1|Protein of unknown function (DUF581)|LOC_Os09g20240.1|DUF581 domain containing protein, expressed
CAAGAACCCGATGCGGCGAACGACGAGCTGACGGAGTTCGCGCCGCCGGAAGCGCTGGCGGCGGTGGCGGAGGACGAGGAGGCCCCGCAGCTCGACAACAACAGCCACCGCGGCGGCGGCGGAGGCGGAGGCGTAGGAGGGGGACAGGACTGGCTGTCCGCGTTCGGCGGCGGCGCCGGGAGCGCCGCGGCACAGGAGGACTGGCTCGCGGCGTACCGCGCGCGCGCGGCGCCGGCGCGGGCCGGGCTCCGGCGGAACTCCGCCGACTACTCCGTCGTCGAGACCGCCGCCTTCCTCCGCGCCTGCGGACTCTGCCGCCGCCGCCTCGGCCCCGGCCGCGACACCTTCATGTACAAGGGTGAGGCGGCGTTCTGCAGCCTGGAGTGCCGGGAGCGGCACATCACCAAGGAGGAGTGGAAGGACAAGTGCACGGTGAAGTCCATCAACAAC
>Contig_139	No annotation available
GCAACTCTCTGTCCTTCAGTGAGAATATCTGACCTGGAAACAAACCTGGACATATGAATGGAATGCTGATGAGGGGCGATGATGTTCAACCTTTTCTGAATTGCATGCCATTGAGAAATCATGGCAGCTGTGGGTATCTAATTTGAGCTGACCTCTCCTCTCTTGAAGCCTATTTAACCATCCCTTATTGTTTGTGGTTCTGTGCCTAGGATGGTCACTCAGAGATGTGATAACCAGCTCAGTTCCACTTAATTAGGATGAGTAATAAAGTGGAACTGAG
>Contig_140	AT3G27690.1|photosystem II light harvesting complex gene 2.3|LOC_Os03g39610.2|chlorophyll A-B binding protein, putative, expressed
CTAGCCAACAACAATCTCACCGACCAGCAACTAGCCGCGCCGCCGAGCTCGCCGGACACGAAGAAGATGGCCGCGTCGGCGCTCCACCAGACCACCAGCTTCCTCGGCCAGGCCCTGGTCTCCCGCCCCGCCGCCGCCGATGCCGGCGGCCGCATCACCATGCGCCGCACCGTCAAGAGCGCTCCCCAGAGCATCTGGTACGGCCCTGACCGTCCCAAGTACCTGGGCCCATTCTCAGAGCAGACCCCATCATACCTGACCGGCGAGTTCCCCGGCGACTACGGCTGGGACACCGCCGGGCTCTCCGCCGACCCGGAGACCTTCGCTCGGAACCGTGAGCTGGAGGTGATCCACTCGAGGTGGGCGATGCTGGGAGCCCTGGGCTGCGTGTTCCCGGAGATCCTTGCCAAGAACGGCGTCAAGTTCGGCGAGGCCGTGTGGTTCAAGGCCGGCGCCCAGATCTTCTCCGAGGGCGGGCTCGACTACCTGGGCAACCCCAACCTGGTGCACGCGCAGAGCATCCTCGCCATCTGGGCCTGCCAGGTCGTGCTCATGGGCTTCGTCGAGGGATACCGTGTCGGCGGTGGGCCGCTCGGTGAGGGCCTCGACAAGGTGTACCCTGGTGGAGCCTTTGACCCGTTGGGCCTCGCCGATGACCCCGACACCGCCGCCGAGCTCAAGGTGAAGGAGCTCAAGAATGGACGCCTCGCCATGTTCTCCATGTTTGGATTCTTCGTCCAGGCCATCGTCACTGGAAAGGGTCCCATTGAGAACCTCTTCGACCACGTCGCTGACCCCGTCGCCAACAACGCGTGGGCATACGCCACCAACTTCGTCCCCGGCAACTGATCGGTCTTCTGCCTGTTTTTGCGTTGCGTTTGCATGCAGTGTAGGCGTGTAGTAGTTTCACGCGCCGCCGGCGTGCTCTCCCCGTGCTCTTGTAAGATCAGATCAGCAGCTGCCTGTACTACGCGCGCACGATGTAAAATTGTTGTAAACTAGGCACAGATTATGCATGTGTCAGCTGATGAATCAATGCAATGGTGTGCCGTTCATGAGTGAATCCTCG
>Contig_141	AT1G61140.1|SNF2 domain-containing protein / helicase domain-containing protein / zinc finger protein-related|LOC_Os01g57110.1|SNF2 family N-terminal domain containing protein, expressed
CTACAATAGGATTTTCTTGCTTCACTGTGTTGCTTGTCACTTCAGAGCTACATGTCTGCATCTGCTTTTTCAAATGAGGCTCAGCACAATCATCCTCGTCATCATCGTCTAGAGTTACAGCTTCACATGGCTCTTTCTTAACAGTAGATGACTGTGGCACTGGTGGCCGTTCTGTCAGAATCAGTGATATGGTTGATACAGTTTTACCCAGGCCCTGATCATCTGCAAGAATTCCACCAGAGCAATGTGGACTGCTTGTCTCCTTTTGTACCATCCAAGACAACGCAATTTTCTGATGCCTCAATAAAGGAACTGCTAATACCCCATCAGGTGGATTAGCCTCAGATTTTGGCTGTGAAATATCCTGCAATGCAAGCCGCAGAGTGATTCTTTCATCATGTGGCTTGTATCTCATCCCACCAAATGCAGGAAGAATGGGATTGCCATACATAGGCTGCTGAAAATTGTGATGGAACTTCCCCTGGATTGGCAATCGGTGATCAAAAGCAGGATTCTTATTACCGTCAAGCACACATAAATCAGAAGCCCCATTGCCATCCATACTGAAGCAAACTCTTGATGAATTGCCCTGAATAGAGGAATTGTCACTTCTATAACCATATTGTTTATGCAAGACCGGAGATTTTTGATATCCCGCGTTCTTAAACAGATGCTGGTTGTTGAAAGGGATAAACTTGGAATCCAGCAACTGTTTTGATGCCTGGCCTAAGTATTTATCAACATCCTCTGTGGTGGAGTTTCTGCTAGAGGGTACTGGAGAAGAGTCAGTACTAGACTCACTCTTGAAACAAATATCTTCAGACTGGTTCTGTTCACAGGATATAGACTCTGGCGAGGACACATCAATATAAATATCTGATAAAGATGTATCGTCACAATATTGATCCGAAGAGTACTGCATTGAACCACTTTCACATATATTTTCTGGGAACTGCTCCATCTCATTCTGCTCATTGTTTTGTGCAAAATCATGTGGCAAATCATGCAGAGATCTTTCACCAACCATATCAACAGAAATATAATCCCCCTGCCGATGTTCTTCCTGCATAGTAAGGCAGCTGATATTGCCGTTTTGAATGCTTTCAGTTGTCTCCCCAATGTTGAACTCAGTGCAAGAAATATCAGGAACATCTGCATTGTGGGTAAGAGAAAACATGTCCATCGAAGTGAAATGATCACCATCCTGACTAGTAATACCAAGCATCTCATTTGTATTCTCCCATTTAATATCACTCAAAGATGACTGGTCTGTGGACATACCACCTGAAAAATAAGTACTCATTTGTGTCTCCATGCCTTCCATGTGATTATCTACTTGGTCAGAGTAAATTGTTTGCTGTCCAAGGTATGAACCATTTGAGAGATCTTCATGAGGAGGGCCAGTTGCTTCTTCAAAATTAGCATGGTTTGATGCATCCCTTGGAATATGTTGATTGTCCAAGTTGTATGTTCTTGATTGGTTCTGTAGATCATTAATAAACAACCCACAAGGGCTAGCCTCTGAGCGATCAATTGTTTGTTTGCCTTCATTCAGCTCCATGTTAACTTCCATCAGGCACTCCGAAGGGTCCATATGCGAGTAATTTGACCAAAATTCTACATTCTCAAGCATTTCTTCATGGCTTTGGAATATTTCAGAACCGTTGGTGTTGGCAGGCATCTCCAAACAAACTTGATTGACCCCAGGCTGCTCCTCCTCCGCGCCCTCCTCTCCCGGCACGGGCTCAGTCTCGAGGAAGGCCATGAAGTCGCCGAGGGGCATGGACAGGTTGTCCTCCGCGCCGACGGCGCCAACTCCAGCGCCGGCGGGAGCCTCGAATCCATCGTAACCGACCGCCGGTTCCTCCGCCATCACCCGCGGCGCGATTCGACCATACGATTCGCCGGGGGCGGGGGCGGGCGCCTTGCCTTCTCCGGGCGAGCGAAAC
>Contig_142	AT4G34450.1|coatomer gamma-2 subunit, putative / gamma-2 coat protein, putative / gamma-2 COP, putative|LOC_Os07g10150.1|coatomer subunit gamma-2, putative, expressed
GTGAGTCAACCAACGCGCCAAACTTTGCCAATGTGCTTACTGCACTAGCTCGAACCGTAGCATTTTCAAGTATCACCCTGTTGTATATATAACGTATGTACTTACTGGGATCAGATGTTTTTGGGCCTTCATTTCCCAAAAAGTGAAGTATCTGAGTGGACAAATAGGTGAATTCACAGTCTTCAATGAATTCACATAAGTGAAATAAACCACTTTCCTTTGCATCAGGAATATCTCTAATGAGTATGATAATTGAATCAACTATGGCTTTCTTGTACTCAAATCCACCCTCTTCCCGTAGAATATTACTCAAGAAGTTCATCAGGGAGCGATATTTCAGAGGGAACTTCAAGCACAGGGATCTTATTGCTTCAACGACAACAATCTTGAATTCATCAGCTATGTCTGACATAAAGTTGGTCATCTGTTTCATTAAACGATCAACACTTGACTCGTTGCCTGTCTTCAACAGTGTTGTAATTGCAAGGGTTGCAATGCTCCTGTTCTGATCAGATATTAAGCTCTCCATGTCTATGTTACAATTTGTGACGGCCAAAGGATGAGTTGATGCAACCTTATTAAGCGTGCGAACAGCTGCGAATCTGAGAACAGGTTTGGATGAACTTAAGAACAACTGCAGCACAGTAATTGCAGGTGTAAGCTCGCGGCTTGTGACACCATTCAGTTCAGTTATCGCTCTTGCAGCCTCAAGTATGACCATTTCTGCTTTGTTCCGGAGACAGGACTCAAGGAAATCAAAGAAAGGACGATCTCCACCTTGGTTCATGCCAGACTCTCTAATCACCTGGCTAGTGTAGCGAACAAGC
>Contig_143	AT2G41900.1|CCCH-type zinc finger protein with ARM repeat domain|LOC_Os03g49170.3|zinc finger family protein, putative, expressed
GGAGACATTACCGCTGAAACTGATGATGGGGAACCAGGCATCAAGCCCATAGCAGCAGCCATCTCCATTGCAGCTGTTGCTGAAGCCCTTGGGGATGGTACAGCCGATCCAGTGGAGACATACAGTGGGCGAAGCTCATCAGTTCGTGTGGGCAAAGAAACAGACACGCCGGTTGCAGCTTGTACCATCCTTGCAAAGCCGTGTACGGTACTGTGCTGGATGGAGCCAGCACTCAAATACTCCATGAGCATACTCACACATGTCGCCACGCCGGCAAACGCCCTTCCTGAAGTCT
>Contig_144	AT2G34410.1|O-acetyltransferase family protein|LOC_Os05g50510.1|CAS1 domain-containing protein 1 precursor, putative, expressed
AGGTGTCATTTCTGCTAGGTCTATTCCCTGTCCTCATCGCATGGATCTACTCTGAAATCCTCTACAGGAAGTCTTTATCACATGGGAAAGTACATTCGGATGCTAATTTGGATAATGGAACCATCAAGGAGGATGACAAGGGGGTATTACTTGAAGGAGGCCAGTTGAAATCACCATCCACAAAGTTCCGGAACTTGTCTACGAAAGCCAATTTGATACGATTTATAACAATGGATGAATCTTTTCTGCTTGAAAACCGTGCTGTACTGAGAGCCATGGCTGAATTTGGCATTGTTCTGGTTTATTTCTATATTTGCGACCGGACAAACATATTTTCAGAAAGCAAGAAGAGCTACAACCGCGATCTGTTTCTATTTCTGTACATTCTTCTTATCATAGCGTCAGCGCTTACTTCACTTAAGAAGCACCATGAAAAATCAGCATTTTCCGGAAAGTCCATACTCTATCTTAATCGCCC
>Contig_145	AT4G14342.1|Splicing factor 3B subunit 5/RDS3 complex subunit 10|LOC_Os08g34480.1|splicing factor 3B subunit 5, putative, expressed
GATGATTCACGTAGGAGATAAGCCAAAAGCGTACAAGCAGCCCTTTTACATGACCCGGGAAACATTACGCCAGAGTACTAGGGTGGCCAATCTAGTGTGCCCCCTCTTTTACTTCGGTAGAATATCCGAGAAACATAAGCTACTGTAGTGATGCACTAGGATAATGCAGATGCAGAAGCTCCTCAGTCTTCATCTCTCTCAGGAGGGAGGCCACATGGAAGCAGCATTTTCTGCATAAAATTGTAACGCTCTCTTCCAATTGATTCATTTTCAGCAATAGCGAAATATGCCAACATTGGATAGTGCCCAATATACGAGGCATAGCCGTCCCTCTGGATGTTTACAGCCCATTCAAATCTGGTCAAGTCCGCATGACCCGTGCCAACATATTTGGCTTGAAGATGCTCAAGCTGAGAATTTATGTTGAACCTATCGCTAGCCTGCATGGTTGTTGATTGGTTTGGCCCCGGAACCTCACGGGAGAGCTGGGAGCTCCGAAATCAGAAGCGTACCTGCGGGATGGCGGGAGCCGGAAGGTGGAAGCTGCCGGCCGCGAGGGATTCGCGGCTGCCCGCGGCAGTGGGTGGATCGGCGGAAGGGCAGCGTCGG
>Contig_146	AT2G07050.1|cycloartenol synthase 1|LOC_Os02g04710.1|cycloartenol synthase, putative, expressed
CTTGTCCAAGTGTTCACCGTGCAACTCCGGATACAGCATCAGTTGCACGAGAACGGAGAAAAACAGAATCTACCAAGCAGCGGCCTGAAACTAGCTACATTATTCACCCCATTTCATATACATTATTAGAACTAGGAGCAGTCCCTGAACATAGCTACTTATTCCAACTACTAGGCTCATCAGGTAAGCTGATTCATGAGACAAACCTCCCACTCAAGCAAAGTAGCTAGCCAGCAAGACAGTCCTCGGCGTGCCAAGGCAGAGCGGACAGAGAGCCATTCAGTCTAGTCTACGAGGCACTCACTACTGCTTGCCGGCGCCCAGGACTCGGCATCGGTACTCTCCAAGAGCCCAAATTGGGAAGATGTTCCTGTACTGTGAGTAACTGATCATGCAGTTCTTGTTGAAGACTCCAATGATTTCTTGCTGAGGAAATTCTCCGTCCTCTAACTGCAAGTTGATCAACACCTTTGCTGCTCGGTGTATAGGTTTTGGATCTCTCTCAGCCTGTCCTGCGTCAATCAGTGTCAGCATGGCCCAACCAGTGTTCACTGCATGAGCTCGCTTGCCTTTGAGATTGGTGTAAAACCTGGTCTTGAGATGACAAATAGCTTTCTCCCCAACCACCGGAAGGAAGCTCTTTTGATAACAGAAATTCACACGCCTTTCTGATTGCAGGACTGTTCTCAAATGTTCTACCAGCAGCAATTAATCCCTTCACACCAAACCAAGTGCCGTAGGTGAAACAAACAGCCCAAGAGCCATACCATGAGCCGTCGCTTTTCTGAATACTCTCAATGAAACTAGCAGCTTTGATGATACAGCTGTCTACCTCTTTCCTGCGGTGCCCAGGGTAGAGCTTTCTGAATGATGTCAGGGCCTGAATCGCTGCTGATGTACATTCAACATACGGGTAATCAATCACAATGTCCCCAAAGGTCTCAGCAGGATTAATAAGCTCCAACCAGGCATAAGACCGTGTGAGTTCATATGTCGCAAAACCACCATTATCATTCATATAAGACATCAGACAACTGACAGCATCATAAAATCGAATCAGCTTCCAGAGATTCACCAACAATTTGTGGAGAAATCTTTGATAACAATAATGAGGCCTTCAGTCCTTCTGCAGTGCAATCCGATATAGGCCAGCCATGGTCCGCAGTAGAGAATGGCCATGCACCTTTAGATGTGTGGCGGTACCAGTCGTCCAGATTTCCAGGGCAGTCTTCACGAACCTGCGAATTCTTAAGGTAGTCATGTGCTAGTTTAAGCGTAGGACCAAACTCTTCAATAAGGTTGGTAGACACAATGGCTTGAACTGTGAAAGCTGTATCCCAAAGCTGGCTGCCATTATAACCCTGCATCTTCATGCCATCTTCAGCGAGCCACAAGTAATCATAGACTCGTGGGATGTGGAGTTTGAATGCCTCTGAGTTTGGATCTTCAATCCAGCAAGCAAGCATATTTAATACCTTGTTTACAGGACCAATGCAAATGTATC
>Contig_147	AT2G27100.1|C2H2 zinc-finger protein SERRATE (SE)|LOC_Os08g40560.1|ZOS8-11 - C2H2 zinc finger protein, expressed
GTGACAGTCACTTCGTCCTCAGGAGCATCAAGGTCTTGGTAGCTTCGTATTCTACGAGGATCATGCATATGAGGAGGAGGAGGAGGAGCGCTGAAGATTGGGGGATGGACCACGCATTGGGGGTCCACCACCCCTCCCTGCTTTCCTAGGATGTGGACCTCCAGCTGGCTCAAAAGGAGGTGGCCCACCCTGATCCCTCATCATATGCATGGCAACTTCCGGGGGTGCAGGAATAAATGGTCCCAGCGGACCAGCACCAGGCACGGGCATTAGAATTGGGGGAGCGGGAATATCTGGAGGGAAGGCACCATGCATAATTGGATCACCAAACGAATCATAAGCATCATCAGGGTTTCACCAGATCCATCATGTGGTGGTGAATCAACATTTGCCGTCGAACCTACGACTTCCACGCTCATCTCTCAGACGACTCTCTATTGGTGGCCTCTGCCTGCCTTTTCCCCTTGTAGCGGGTTGCTGCATGATAGGTGTTCCACCAGGCGCCTTTGGATCATTCATATAGTTCTCAAAGTAAATATCCTCTCTCACTTTCGAAGTTAGCTCAACCACCACATCTGCATGCTTGAGTTTAAGATGCTTCTGGACAAACTCAGAAGCATGGAAAAGCTTAGTGCAACCCTTGGCTCCACAACCATACTTCCACCCATACTTTTCATCCCTTATTTTCCTCACATATGGATCCAACACATCAGTAGCAGCTGCATCAATCTTCTCCTTTGCTTTCAATATTTCTAATGGATCCTGACCTTGAATCCTGTCTTGCCAGAACGAATCAAGTTTATTCTCCCATTCAGTTGCATTGGAGCTATCCCCATTATATGTCCTTGCATCAGCTTTCACATGCCTCAGGCCTTTAGGTTCATTTGTCTCAGACATACCATAATAATCCACACCATGGATGCGCCATAAATAAGTAACAAGAGTGTCCAGCAACTCAGGACCCTCAAGACCCTTCACAGTAGATGATCCCCGT
>Contig_148	"AT5G07450.1|cyclin p4;3|LOC_Os02g43550.1|cyclin, putative, expressed"
CGGAGCTCCACACGTGCGCACCTGACCACACCCAAAGGCCAGGGAGCCGCCATGGCCGAGTGCGAGGAGCTGGTGGAGAGCGGCGGCGCCGAGGACATGCCGCGCGTGGTGTCCGCCCTCGCCGGCATCCTGGAGCGCGTCGCGGAGCGCAACGACGCGGCGACGGCGGCGGCGGCCGCGGAGCTCTCGGCCGCCGTGGCGCCGGCGTCGGCGTTCAGGGCGACGACCAAGCCGGGGATCTCGGTGCGCGCGTACATGGCGCGGATCGCCCGGTTCGCCGGGTGCAGCCCCGCGTGCTATGTCGTCGCCTACGTCTACCTCGACCGCCTCCTCCGCCGTGGCCGGCGATTGGTGCTGGCCGTCGACTCATACAGCGTGCACCGCCTCCTCATCACCGCCGTGCTCGCTGCCGTCAAGTTCATGGACGACATATGCTACAACAACGCCTACTTCGCCAAGGTCGGGGGCATCAGCCTGGTGGAGATGAACTACCTGGAGGTGGACTTCCTCTCCGGCGTCGGCTTCGACCTGAACGTGTCGCCGGAGACGTTCGCCGACTACTGCGCCGTGCTGCAGTCAGAGCTGCTGTGCGCGGAGGCTCCCCCGGCGCCGCCGCCGCTCAGGCTGCAATACTGCTGCCTCCCCGACGACGACGCCGGCGGCGCCGGGTGCAGCGCCCAGCAGCAGCTCGCTGCGTGAAACCGAGCCGCGATCAATCGACGGATCGTGTGTTAGTCAGCAGCTAGTGTCCGGCTGTGTTTCTTGATGTGCACTCTTCATGCAATTTTTGTTGGTGTAGTGGTGGTGTAGGTGAATCAAGCGTAGTCTTGATCAATTGTACCAGTAGTAGA
>Contig_149	AT1G56720.1|Protein kinase superfamily protein|LOC_Os10g02720.2|OsWAK99 - OsWAK receptor-like protein kinase, expressed
ACCAAGATGGATGAGTCACTTGCCACGAAGACAAGCCTCACCACACCTACTCTTCCGGTCACCTTGATGCCGTATCCACTAAGGAGCTTCTCCACCAAGAAGGGGGTCTCCACGTCCCCCCGCACACGGTCGCCGTCGCCTCTCCACACCAAGCCGGAGGGTCGAAGACTTGCCGGCGAGTCACCAAGACTCCAAGGCGCCGGCCACCACCTCTTGTACAAGATTGGTTCACTCTAGAACTCACACAAGGTAGCAACACCTTGCACTCACTCAATCCTAGCCTAACCTAGCACCAACACTTCACAAAGCTTGTGCTAAAGGCCTTTGATTTGATCTCTATAGCACCAAGGTGGGTTGGATGTGTTCTTGATGTGGTTGTAGCTTCACTGAACTCTTGGGCACTCCAACAACCTGAAATGGGCGAGTAGAGGGGGTATATATAGCTCAAACCCTCGGGGAGAGCCGTTGCAAAAAGCAACACCAACGGCTAGTTACTTTTTATGTGCACCGTAATATCCGGTCGCTACTGAGATGCACTGATCGGATATTCCGGTCGCACTCATCCAATGACCAACTAGCCGTTGCACCCTCTGCCCATGCTGACGCAATCATCCGGTCGAAGCTCCGATCCATGCAATTTCCTTTTGATCGGATCTTCCGGTCACTAATAGCCTGCAGCTCATACTTGACCGGATGAACGGGCAAAGATCCGATCCATATATTTGACACCTTGACCGGATCTTCTGGTCGCCACAATCAACCATCCAAACTAGCCGTTGCTCCTTGTATTGAACTGACGCAATCTTTGCTGACCGTAATATCCGGTGCCCGATCGGATTATCCTGTGCAGGACCGGATATTCCGGTCGCCTCATTGCGCCACTCAAAACCTTCTGTCGATTTCGTCAATCATTCGATATTTTCTTTCATTCATCCGGTCAAAGCTCCGGTCGGCTTCTCCTCAACACGATCGGATCATCTGGTCACTCACAGCCCGCAGCTCATACTCGACCGGATGAATGGGCAAAGCTCCGGTGCGTGTATTTGCCTCCTCGACCGGATATATTGGTCGCTTGTCTTCACTTGTGCATACAGCAACCATAGGTGACCCGTAATATCCGGTCACACATGTCACGGTTCTGATTTCCTTGCGACCCTTCTATCCGTTCCATGTATTCAGGGATTGACCGGATCTTTAGGTGCTGGATCGGATGTTCCGGTCACTAATGTATTTGTCCAATTCAAGCCTCTTTGAATCCGGAGTCTTTTCCCAAACTTGATCTTGCAATCCTTGGGACCTAAATAGCCTACAAATCACATGCTTAACAACCCGTTAGTCCCAATGACTATGTTGTCATTCAATCACCAAAAAAGGGGGAGATTGATGACAACACAATCAAAGCAAGTATAAAGTTTGCAAGAATTGACAAATTGAACCACTTACACTTGCTTGGATGCTTA
>Contig_150	AT5G11260.1|Basic-leucine zipper (bZIP) transcription factor family protein|LOC_Os02g10860.1|bZIP transcription factor domain containing protein, expressed
GGAGATAGGGAAGGAGAAGCAGAGTGCGTGCAGGGCCTTGAGCGCGGAGAGGCGGGGACAGACAGGGAGGCTGAGAATGCAGGAGCAGGCGACGAGCTCGCGGCCGTCCAGCAGCGAGAGGTCCTCCAGCTCCGCGCACCATATGGACATGGAGGTCAAGGAAGGGATGGAGAGCGACGAGGATACAAGGATAGTGCCGGAGCTAGGCCTGGAGCTGCCGGGCGGCGCTTCCACGTCGGGCAGGGAGGCCGGCCCGGGCGCCGGCGGCCAGGACCGCGCCCAGTCGTCCACGGCGCAGGCCACCTCGCGCCGCCGCGTGCGCAGCCCCGCTGACAAGGAGCACAAGCGCCTCAAAAGATTACTGAGGAACCGGGTGTCAGCCCAACAGGCAAGAGAGAGGAAGAAGGCTTATCTGACTGACCTGGAGGTGAAGGTGAAGGACCTAGAGAAGAAGAACTCTGAGATTGAAGAGAGGCTCTCCACCCTCCAGAATGAGAACCAGATGCTCCGACAGATACTGAAGAACACTACTGTAAGCAGAAGAGGGCCAGGCAGCACTGCCAGTGGTGAGGGCCAATAGCAGAGAAGATGACAGGACAAA
>Contig_151	AT2G26830.1|Protein kinase superfamily protein|LOC_Os09g26700.1|choline/ethanolamine kinase, putative, expressed
TTGTGTCACGCTTCCCTCGCCTGTGTCGCTCGCTCCTCTCTGATCGAATCGAACCGGGTGGGCAAGTGGGCTCGTCTCCGAAGAAAGCGCAACGAGATTCCTCGCGCGCGCAAGGCAGATCGTGCGAGTGGAGTGAGGCCTGAGGGGCCAAGAGGGGGGGACGAGGCGTCAGGCTTGAGCGCGAGGAGCATGGGATCGGAGGGGCGGGGATGGAACGGCGCGTGCGCCGGCAGCGGCGACGGCGTCGGAGTCGGAGGCAGGGAGGAGAAGCCGACCACCACCGCCGCGGTGGCCGCGGGGGCGGCCGCGGACGTGCCCACGTCGCCGGCCTCCGTCGACATCTCGCTGCCGCTCCCGGAGATGACGCCTCACATCATAGGCCTCTGCAAGGAATTGGTCAAAGGGTGGTCGTCGCTGGACAGCTCGTGCTTCTCCATTGAGACGGTGTCCGGCGGCATCACGAATCTATTGCTGAAGGTGTCTGTCAAAGAAGACACTGGCAATGAGTTTGCTGTGACTGTTCGGTTGTATGGACCAAATACGGACTTGGTGATCGATCGGAAAAGGGAATTGCAGGCGATACCATATCTCTCAGCTGCAGGGTTCGGGGCTCGGCTACTTGGGATTTTTGAGAATGGAGTAGTTCAGTCATTCATCAATGCTCGAACACTATCACCTGCAGACATGAGAGAACCTAGAATAGCAGCTGAAATTGCCAAGGAGCTCCACAGATTCCATCAAGTAGACATTCCAGGGCCTAAAGAACCGCAACTGTGGGATGATATATTCAAGTTTTTGAAAAAGGCTTCAGCACTGAAGTTTGAGGATAACAAGAAGCAAAAGAGATATGAAGCAATCTCATTTAGAGAAATACAAGATGAAGTTAAAGAACTTAAGGATCTCTCGGATCTTCTGCATGCACCTGTGGTTTTTGCACACAATGATTTGCTGTCAGGAAATCTGATGCTCAATGATTTGGAAGGGAAGCTCTATTTTATTGATTTTGAGTATGGGTCATACAGCTACCGCGGTTATGACATTGCAAATCATTTCAACGAGTATGCAGGATTTGATTGTGACTACAACATGTACCCAGATAAAGATGTCCAGTATCACTTCTTCAGGAATTATCTGCAACCTGAAAGACCAAGTGAGGTGCAGGCACAAGATCTGGAAGCACTTTATGTGGAAACAAACACTTTCAGATTAGCATCGCACATTTACTGGGCATTATGGGCCCTTATTCAGGCAAATGTATCCCCAATTGATTTTGACTATCTTGAATACTTCTTCCTAAGATACGGTGAGTACAAGAAACAGAGGGAGTCCTGCTTCTCCTTGGCCCAAGGCTTCCTATCTGAGCTGAGGAATGGCTAGAGCCTGAGAATCTGTTCACGCTGTGGTCCACTTACTCACGGCGGGTAACGCGTTATGATTTTCGGTTGCTGCTCGGAAACTCTATTATGGTGGTGGTAGCAGCCTCTCGTTGTTGTATCTGATGTTTTAGATTCGTCGTGGCCTGATAGGGAAGCCGCACGATTGGTCCTCGGGAAAACACCTGTATACTTCTGTTTGTAATAAAAAAACAGTCCTGATGGGTTCTGCTCCGTGCAATTTGGTGTGCATAAAAGGTATCCATGTAAACCTTTTTTGTACATTCT
>Contig_152	AT5G05690.1|Cytochrome P450 superfamily protein|LOC_Os12g04480.1|cytochrome P450, putative, expressed
GGCCCCAATGGGGAAGAGGATGAGAAGATTGAGAAGAAGGACATGGTGCAGGAGCTTCTGGAAGCAGAGGGTGGGAGCTTCTCAGTTGAGGAAATGGTGGATTTCTGCCTGTCTCTGCTGGTGGCTGGCTACGAGACGACGTCCGTGCTCATGACGCTTGCTGTCAAGTTCCTCACCGAGACACCCGCTGCGCTGGCGGAGCTCAAGGAAGAGCATGACAGTATCAGAGACATAAAAGGCAAAAACCAACCTCTGGAATGGAGCGATTACAAGTCGATGCCATTTACACAATGTGTGATAAATGAAACACTGCGTGTGGCTAACTTAATTAGTGGGGTATTCAGACGTGCAAACACTGATATTCAGTTTAAAGGTATTTCTACAGAAACTATCTTTAAGTTTCCCAAAAATTTACAAGGGATATTCATTCGTTCATAACATGTTGTTTTGTTCATCAGACTACATTATTCCAAAAGGGCTGCAAAATATTTGCTTCATTCCGAGCTGTGCACCTTAATACTGAACACTATGAGAATGCTCGGACCTTTGACCCTTGGAGATGGCAGAGTAAGAATAAACTTCAAAATGCGGTAGGGGCAAGTTTGTTCACTCCCTTTGGTGGTGGACCTCGCCTGTGCCCAGGCTATGAGCTTGCCCGGGTTGTTGTATCTGTTTGTTGAGGATGTTGAAGATGACGTTGAGGAAGTACCACATGAAGAAGAAGAAGCCGGTGACCAGGGCCGGATACTTTTCTGCAAAACCGGCGGGCTTGGCCTACTCGGCGG
>Contig_153	No annotation available
TGTGCCTTGCTCTTTTGATAGAGTTGCTCGTGCGCATTGCTTTATTGTACTAGATCTGTAACGCGATGCAGTGAGCTGCGCACGAGACTGGTTGGCTCCAAGGCCATGGGTCCGCATCTCTTTGCATTTTTCTTTAGAGGACAGTCGGACTCTAAAATTGGTGGTAGATCACATTGGACGTTTGTAATGTGACGTGCCTGCACCGGCTTGTACTCGAGTCATGCTACCTCCACCATCGTGGCTCCGCACAGCTTTGTGTGTTCTTTTTGGCGTGCAATACTCCATAATCATAGATAATGGTTCACGTCCACGTTTGCAACTTGACTCGTGGGTGAATTTCCTTGGTTGTTGTTGCGGAGTGTGGACAGTCATCCGCTTTCTCCTTTCAACAATCTCGAAAATTTGTTTCAGTCTCCATCCATTCCATTTACGAATTTTTTCTTGATCATCTTCAAGAGAAGATTGTCTTTTTGCAATCAATTGTTGTCCTTCCTTGCACTTTTTTTGTGTTCTCAAGTGTTTCAGCCACAGAAAGCTTCAACTTCTCTTCAACTGCTACGAGTTGAGCTTCGAGTTGAGCTTCTAACAGTTCAATCTCACGTTGTCGGTGTGAGATCTCCTGAGGGTTGATGGAGGCTGGGAGGCGGCT
>Contig_154	AT2G30980.1|SHAGGY-related protein kinase dZeta|LOC_Os06g35530.1|CGMC_GSK.8 - CGMC includes CDA, MAPK, GSK3, and CLKC kinases, expressed
GGGGCGTTCGCTAGTTCCTGCTTAAAGTTGAACAGTGGAGGAAATGGGCGTCCATTTGGGAGTCTTGCATGTGGTTCTCGTAACTCGTCAAAGAATGAATGAGCACACGCCTCAAGAGCACTACATCGCAGATTTGGTGAATACTGAAGAAGGCGGGAAACAAGATCTATTGCTTCTGGAGGCATTCGCTTGTGGAAGATCTTGTGCCATGGACACGCTTTTATCTGAGGAAACTTGAATTCTGTGTAATTGGGATTCATACACCGGATTTCCTCTCGTGTTGGAGTACCCAAAACCTTAATAATCTCAACAAGCTGGTCCACAGCACTTTCACCAAGAAACAAAGGTTGACCCAGAAGCAGCTCAGCAAGAACACATCCAGCTGACCATATATCAATAGATGTTGTGTACTCAGTTGCACCAAAGATGAGCTCAGGAGCACGATAGTAACGCGAGCATATATACGATATATTTGCTTCGCCTTTAACCAAGATTTTAGCACCCCCGAAGTCACAGACCTTGACTTGGTGGGAAAGAGGATCCACCAGAATATTCTGAGGCTTAATATCTCGGTGACATACTCCTGGTACAGTATGAATATAAGCTAATCC
>Contig_155	AT3G22830.1|heat shock transcription factor  A6B|LOC_Os03g58160.1|heat stress transcription factor, putative, expressed
GTCCTCAAGCCCCTTCCTCATCTCGTGCTGGGAGACCAGTTGACGCATGAACTCAGGGTTCTGCATTACTCGTGCCATGAATGCCATCATCTGCTGTTGCTTCTGCTCGGTATCTTTTAATTTATCCTCCATGACCTGTAGATCTGACTTTGTATTTTGCTGCTCCTGCCTCAGTTTCACTACTTCAGCCATCAACAACTGCTTCGTCCCTCTTCAGCTGATCAATCTCTTCATCATATCCAAAGTCGCCCTACCTCAAGGTAAGAACCAAGAGATTGCTGATTCGGAGATGAGTGTGGAGGTTTCCGAC
>Contig_156	AT1G45688.1||LOC_Os06g06780.1|harpin-induced protein, putative, expressed
GCCGCTTCTCCGGGAACCTCCGCAAGGGCGGCGCCGGCGCAGGCGGGGAGCGCAAGGCGCTCAACGACAAGGGCTGGCCCGAGTGCAACGTCATCGAGGAGGAGGGGCCATACGAGGACCTCGCCGGCGACAGCGGCCTCTCCCGCCGCTGCCAGATCATCCTCGGCTTCCTCACCTTCGTGCTGCTCTTCACCGTCTTCTGCCTCATCATCTGGGGCGCCGCGCGGCCGTACGAGCCCGAGGTCATTGTCAAGAGCTTGGTGATGGATGATTTCTATGCTGGTGAAGGCACAGACCACAGTGGGGTGCCAACCAAATTGGTCACGACGAACTGTTCTCTGCACATATCCGTGTACAACCCTGCTACAATGTTTGGAATTCATGTCACCTCTGGCCCCATTCATCTGATCTATTCAGAGATC
>Contig_157	AT3G26510.1|Octicosapeptide/Phox/Bem1p family protein|LOC_Os11g25780.1|PB1 domain containing protein, expressed
GAAGCTCCTGGGCAGCTACACCTAGCCAGCCGGCCACTGAGCTTAGCTACCTTAATCCCTGCTCCTGAGATTTCCACTAGCTAGCCTACTACACGTTACCACTAGCTAGATCGGGCATGGTGGGCACGTCGTGGTCGTCGTCATCGTCCTGCACGTCGTCGTTCGGGTCCCTCGACGACGACGTCGTCTGCGTCCTCAAGCCCGCCGCCACCGCCGCCGCCACCGAGGGAAGCGTCAAGTTCCTCTGCAGCTACGGCGGCAGGATCCTGCCCCGCCACACCGACGGCGCGCTGCGCTACGTCGGCGGCGACAACCGGGTCCTCTCCGTCGACCGTCCCCTCCACTTCTACGAGCTGCAGCGGAAGGTGAGGGAGCTGTGCGGGTCGGATGTGTTCCTCCGGTGCCAGCTGCCGACGGAGGACCTGGACGCGCTCGTCTCCGTGACAGGCGACGACGACCTCGCCAACCTGCTCGAGGAGTACGACGCCGCCAGCAAGGACCGCCTCCAGCCGCTCAAGATCCGGGCGTTCCTCTTCCCGAGGACGCCGCAGGCGCCGCCGCGCGGCAGCTCACCGCCCACCCCAGCGTCCAGGGCGTCGCCGTCGAACGCCCACCACCTCCGCCGCCACAACACCTTCCCGGCCACCGCCGCCGCAGCGTCATCGACGACGACGTGCGCGCCGCGGTGGTGGGCGGCGCCGCTGCAGGCCTCGCGCCCGGCGCGCGCGCACCACCAGCAGACGCAGCGCTACGACCGGCACGGGCCCGGCGGGGTGCGGCCGCACGGGTACCTCGTCCACAACGGCAGCCACTGGCAGTGAGCCGCGCGTCGTTCCCGGCCACGAGAGTGACGAGACGCACCTCGCTCGACGGGGTGGACCCGTTCGCGCTGGCCCACCCACCGCCGCGCCACGCCAACCACACGCCCGTCGAGACGGATCGGAACGCTCCAGACCAGAGCTCAAGTCGAATACTTTGTGGATCGAAGAA
>Contig_158	AT5G45370.2|nodulin MtN21 /EamA-like transporter family protein|LOC_Os06g49500.1|integral membrane protein, putative, expressed
GCTGCTTATCTAGTCATACAGGCTCCTGTGATGATAAGATATCCTGCAAGCTTATCCTTGACAGCTTATTCANATTTTTTCGCCACCGTATTTATGGTGTTAACCGGAGTACTTGCAACCAATGGGCTCCATGAGTGGGCACTGACAAAAACAGAGATCATAGCTGTTTTATATGCTGGAATTGTTGCGTCTTGTATGAGCTATGCAATTATGACATGGGCAAACAAAATTCTTGGACCTTCTCTAGTTGCTCTCTATAATCCACTCCAACCAGCATGTTCCACTATCCTCTCAACTATTTTTCTTGGTGACCCAGTTTATGTCGGAAGCATTATTGGGGGAGTCTTTATAATTGCTGGTCTATACATTGTTATTTGGGCTCGCTACAATGAAGCACAGCGAAGGTTGACTGACGGTTGTTTGAACCCTCTTCTTTTGGGACCTCCAAGAGTCCCCAAGGCACAGGAAAGTTCATTCATGGATCCATAAATCTCAGTGTACCAATTGGTTGTCTCAATTGTTTCCCCAGGAGAACAGCAAAAGTCACATGTCTGGATTTATTTCAGCAAATGGTTGTCTCAATTGTTTCTTGAAGACAACAGCAAAGGTCACATGTATAGATTTTTCCCAGCAAATATTTATATCAATTGTTTTCTCCGGACAACAGCAAAATTCACATGTATATATTTATCCTAAAATATTCTTGTAGTCTTGTATTTATTTGTTAGTAAATATGTTCTAATAAAATATAGTAAGCC
>Contig_159	AT3G16780.1|Ribosomal protein L19e family protein|LOC_Os03g38260.1|60S ribosomal protein L19-3, putative, expressed
CCAAAATTCTAGGGTAGTCATGGAACCAGAAAGCTAAAGCTGATCAACCCATTCACTTCTTGCCCTTCTTTGGTGCCACTGCAGACGGAGCTGGAGCAGCAGCTGATGGTGCTGCAGGTTCCCTCGGGCCCTGGGCCAACCTCTCCTCCCTCCTAGCAAGCTTCCTCTCTCTGCTTGCCTTGCTCTTGGCACGTCTTGCCTCAAACTGATCATTGAGGGTCTTCTCCCTCAGCTTCTCAGCTTTTGACTTGTGGATGCTCTCCATCAGTACCCTCTTATTTTTGAAAGCATTGCCCTTAACTTTAACATACATCTCGTGGTACATATGTTTATCAATCTTCTTTGCCTCCCTGTACTTGCGGAGCAGGCGCCTCAGAACCCGCATTCGGCGCATCCATAAAATTTTGGTGGGGAGCCTAGCCTCCCTGGTACCCCTGCGCTTACCATATCCAGAGTGACGTCCCTTCTGCTTGGCCTCATGCGCCCTCCTTGCACGGGACCTGGAGTGGATCTTCTGAGGCTTCCTGATGATTAAAACCATCCTTAACCAACTTCCGGATGTTCTGGCGGGAGTTCGCCATGGAGATCTCGCTGACTTCATTGGGGTCGAGCCAGACCTTGCCCTTGCCGCACTTGAGGACGCTGGC
>Contig_160	AT5G61430.1|NAC domain containing protein 100|LOC_Os03g21030.1|no apical meristem protein, putative, expressed
AATTAACACCACACACGACACACGCATCAGCTATCAGACTCGATCCATCCATCTCGTCGGCTGATTCAATTCTTCCAAACCTCCAACTAGCTAATCGATCCGGCCAGCCACGCCGCCGGCCGGCCAAATCAAACTACTAGTACGTAGTGCTTGCTATATATAGCAGCTACCTCCAACGAACCAACTAACTCTGTTGGATGGATTAATTCCAGCAGGCAGTCAGAACTTCCACATGTTGGAGTAGTCCAAGAAGCCGTCCTCGTCAAGTAGCAGGTCGTCCAGCTCAGGGAACGCCGGCCTCCACGACGACACGTCGGCCTCGCCGCGCGGCCTGCAGTGCTCGCGTATCGCCTGGCTCGCCGCCGGCAGCGAGAAGTACTTGGGGTCCTGCTTCGGCTCCTCCTCCGCCTTCACTACCTGCAGCTCGTCCTTGAGGTCGTCGACGGCCAAGTCCATGAGCGGCGGCAGCTCGGCGCCGAAGATGTCGTCGTCGAGCACCAGGGGATCCATGACGGCGGGCGGCGCCATTTGGGCAGGCTTGGCCGCCAAGTCTTTGTTCAACACGCGGCACACGGCCCATTCGTCCTTGGCGGCGCGCGGGAGGTTGTGCGGGAGCTTCCCCTCGAGTCGGTACTCGTGCATGACCCATGGCGTCTTGCCGCCTCGCGGTGCGCGCCCCGTGTAGAAGACGAGCGTCTTCCTCATGCCGACGAGGTCGCGGCCGCGGAAGATCTCCTTGTCCTTGCCCGTCGCC
>Contig_161	AT3G14470.1|NB-ARC domain-containing disease resistance protein|LOC_Os03g20840.1|disease resistance RPP13-like protein 1, putative, expressed
CTCTAAATGGATGTTTAGATTTAGAATGGTGGGATTCATCCTAGACACCCTTTCGTGTTGAGTAGTGATCAGAACCTTGCTTCCTTTCTCTCCAGAAGTCAGTGAGGGCCTTAGAAATTCCCAGAACTGATAGCCCTCAGCCCAGAGGTTATCAATCACCAGCAAGAACCGCTTTTCACGCAGGTGGTCACGGAGCCGTTGCAGCAATATGTCCAAGCTTAGAAGCTCACATTTCTTACTGGTCATAGCTTCAATGATCATCTTGGTGGCCATCCTCTCATCACACCTATCTGGTAACCAAACCCAAATCCTGTCAGTGAAG
>Contig_162	AT5G61910.3|DCD (Development and Cell Death) domain protein|LOC_Os06g12260.1|N-rich protein, putative, expressed
CACTGGGTAGCCCGAACAAGCGGTTCTGGTAGCACTCCTGCTTAGTTTTTGTCATTGCACATGAATATAAACCCGGCTCCCTTATTGTCACCCCTTTCTTCTTTCTTGCCCACAGCCTTCTTCCCCTTCCCCTTACTTCCTCCATCCTCATCAATCTCCTTCCCCTTGCCATTCCTAGTTCTCTCTCTTCTGTTCTTCATCCTGCCATCACCACTTCTATTATCCGCACCCGCGCCCTTGCCCTTGCTTGCAGCAGGTGCAACTGCAGCATCAGCCTCAGCTGGTTTTGTCTTTGGCTTTGGCTTTGCTGCCGAAGCTGATGCTTCAGCAGTGGCTGGCGTTGGTGCAGGCCCAGATCCTTCGGCATCAGTGGCTGGGTTAGGCTTAGGCGTCTGTGCCACAGGTGATGCCTCAGCAACAGTGGCTGACTTTGGCATTTGTGCCACAGGCGATGCCTCAGCATCTTGGGATGGCTGCGGTAAGACCGCTGATGCAGATGCATCGCCACCAGCAGTGCCTGCGCCCACCGAGGCGGCCTCGTCAACGGCTGCGGCGGCGGCCGCTGCCTTCTCGCGGTTGGCCTTGACCCTCCGCTTCTTAAACTTCGAGGTCTTGGCCGACCCAGGGGTGGACGGATTCGCCTTGGATGGTCCGGCCGCCGCGCCGGCAGAGGCCGGAGCGGCCTTGGAAACGCCGTTGGGCTTCTTCACCATGGCCGCTGCTCCGTGCAGCTGACGGCGGCGATAGTC
>Contig_163	AT3G58180.1|ARM repeat superfamily protein|LOC_Os12g06620.1|deoxyhypusine hydroxylase, putative, expressed
GCCAACACCGTTTTCTTTATTGCGAGTGTACAATTGGGAACAAACCGTCGACAAAAAATGCAATCTGTTTTGCAAGCTTTTACAGATTATACATGGTTTTGTTCCCTTCTCTTTTCAGCTGCTCCATATTTCAGCCTCCATATCACAAATTGACTAAAAAAAGAAAATCCTATCAGGATAGAGTAACATCGAAGCCCATGTAAATATGACTGGCGCAGTCACGTTGTTAGCCAAGCTTTCAGCCGCTTCATGATGAGTGATCATCGATGAACAGGAACCTAGGCACCTGACTGATAGCATCTACAACAGAGAGGACTCCTACTGCACATGAGGAGTCTGGAGGAAGAGAAACTCGAAGGACTTCCCCGATCTCTCATACTCAAGCATACTGAGAGCTACTTCACAGCTCTGCGAGACTATGGGCTCAGGATCCTTCGCAAACTCCTCCAAAAGTGCAATGCTTTCTTGATCTGCGATTGAGCCAAGGGCTTCAGCAGCTTCATGCCTGACCATTGGATGCTCACAGACATCCTTCAGGACTGTAGAAAGTGCATCTGAAGCGGCTTTATTTGGCAGCTGACCTAATACATAAGCTACCTCATGCCGTAGAAGTGCACTTTTGACACCCANAGCTGC
>Contig_164	AT3G18210.1|2-oxoglutarate (2OG) and Fe(II)-dependent oxygenase superfamily protein|LOC_Os01g31770.1|oxidoreductase, 2OG-Fe oxygenase family protein, putative, expressed
CTACATATCAAACCCTAGTCCTAAACGGCTCGATGCTGTGAGGTCGCCCACGGTGCCCATGGCTCGTGGACGGCCCGGCGGAGCGACGGGACGAGGTCCAGGTAGCGAGTGGGGAAATGGGAACGGCGTGGCGCCGCTGCAAGCGTCGCGGCCTGCCGGCCGGCCGTTCGGCGGCGACGGCGCCATACATAGATCGGCGACTACGGCTGAACCCCAACGCGGAGCACAAGCCGCAGGACTACAGCGATGTGCGCGGTGAGTACGCGCCGGCCGTTTACTGCGCACTCGAGCGGCATCTCCCACCGAGCCTTCTCGATGTTGACCGTGACATCAAGCTACACTTCATGCGGGAAATTCTAGCGCGCTACTGGCCCCAGGGCGAGCGCAACAAGGTGCAAAGGCACAAAGAATACAGGCAGAGGATACTCCTCCTTTACAAGCCTCTTCATGAAGAATTATACAATATGCGCCCTTCAGCATTCTTCTTACCAACATTCCTTGAAGCAGTTAGAAGCAATTCAGAAGAAAGCTTTAGAAG
>Contig_165	AT5G53770.1|Nucleotidyltransferase family protein|LOC_Os01g48210.1|PAP/25A associated domain containing protein, putative, expressed
CCCGCTTGGATGATCTATCCTCTCTGAACCCATTTGCAGCATTACTACTGCCTGAGGCATCAGCCTTCGACTTCTTTCGTGATTTTTGTTTTGACTTGGAAGATTTCCGTTTTTTGGGGGATGAACTAGTGTCCTCGGATGTGGATTGACTATTTCTGGGCAATGGTTCATCCTCGTCTATCACATGCCAATTGTACACTACATCATTCTCACTGTCAAACAGTCGAGTTACCGGTTCCCATGGTTCCGTTAACATGTCAGGCAACTTATCTTCGTTGTTCCAGCCTTTTCGGTCAACGAGAACTGAATCGGGTCTGACAATGGTACCCAGAATGCTCCTCTTAGGTCCCAAGTTTGTAATCAAGTTTGCATCAGTTAACACAGAATATGCCTTCGAAAATGCTGACTTCACCTTGAAGTAGTTAAATGAATTTTTTCCAATATCATTATCTGGTGCCATAGGATCCTGAATAGATAAAAGATGGGGCCGATCGAGGTTCATAAAGTCTTTGTCAAGTTTTTTGACTTTTATGGACGCAAGCTGAACCATTTTGATGTCGGAATATCTTGCAACTCTTTCAAGACCTTCTTCTTAAAAATTGACAAAGACTTTATGAACCTCGATCGGCC
>Contig_166	AT5G09650.1|pyrophosphorylase 6|LOC_Os02g52940.2|soluble inorganic pyrophosphatase, putative, expressed
AGGTTGCCCTTCTTGGTGTCCTGCTTGATGGGGGTGAAGGCCTCATCGGTGGCGACCTCCATCTTGGCGCTGATCAACCAGGACACCAAGAAGGGCAACCTCCGATACTACCCGTACAATATTAACTGGAACTATGGATTACTTCCTCAAACATGGGAGGACCCGACTTCTGCAAATTCTGATGTTGAAGGAGCATTTGGAGATAATGATCCTGTTGACGTTGTTGAGATAGGTGAAAGACGTGCCAATATTGGGGATGTTCTGAAGGTTAAACCATTGGCAGCTCTAGCAATGATTGATGAGGGGGAGCTTGACTGGAAAATTGTGGCCATTTCTTTGGATGACCCCAAAGCATCTCTTGTGAATGATGTGGATGATGTTGAGAAGCATTTTCCGGGGACACTAACTGCCATCAGAGACTGGTTCAGAGACTACAAGATACCAGATGGAAAGCCTGCCAACAGATTTGGTCTCGGCAACAAGCCCGCAAGCAAGGAATATGCTCTGAAGGTCATTGAGGAAACCAATGAATCATGGGAGAAATTAGTGAAGAGGAATATCCCTGCTGGAGAGCTCTCACTAGCCTAATCGTGGATCCATGGGAAGCCATAACATTCTTTGAACCGTGTTCTTCTTAATGCCGTTTTGTGTGGTGTAAGCATGATTCTTCACATTTGCAGACCTTTTTGCGAACCGTGTAACAGGAATAATCTTGTCAGGTGAATAATGATTTTGGAGCGAGTTTGCCAGAACGGCAACGGTCAGGTGAATAATGTTTCTTGA
>Contig_167	AT3G54230.2|suppressor of abi3-5|LOC_Os02g07070.1|RNA recognition motif family protein, expressed
GCTTCTCTCATAGTCCGAATCATAGCTGTGACGTCCGTATTCATGATCTCTCTCATAGCTGTCCTCTCTGCTTTGGTGAGAGCTGCGGTAGCGGTCTTCAAACTCACCATGAAACTCTGCACGTTCTCTGCTTCCAATCCTTTTGCTCCTATCAACACCAAAAATCACGGTGACTGCCAGATTCATAGTAGTTGTCAGCAGCATGATAGTTACCGCGGAGTTTATCAACTCCTCTGTACGAATCAAACTCATGATGTTTTCCATCATTGCGATAATCAGTGTCATGCCTTCTGTGATCTCTGGCAGTTGCACATTCCTCGTCATGATTCCTCCGAGGCTGAGACCACATAGCACCAACAGGGGCTGGTGGTGGATACATATTTCTGTCATGTACATCCTGATAGAACGCACCCCTTCCATATGGAATCTCTAGAGAAGCCTTCATCCACAGGCCTCCTACCATTGTAGGATCCATCAGCCCTATAATTTGGTTCATTGATTACACCATACCCATCTGGTGCACTGTTGTTCTCCCATCCATGATGTGGAGCATAGCGCCCATGATCCATTTCCAAAATTCAGCACTTGTGTTA
>Contig_168	AT5G24530.1|2-oxoglutarate (2OG) and Fe(II)-dependent oxygenase superfamily protein|LOC_Os04g34010.1|aluminum-activated malate transporter, putative, expressed
AGCCCGGCGGCTCCTCTTGTTCCTCCTCCCCGCTTCGCGCACGCACGCAAGAGCTCCGTAGGCTCGCGCTGAACAAAACAGGGCCGCCGGCGGCGCGACGCACACAGATCGATCGATGGCGGAGCACCTCCTCTCCACGGCGGTGCACCGCACCATGCCGGGGAACTACGTCCGGCCGGAGTCGCAGCGCCCGCGCCTCGCCGAGGTCGTCTCCGGCGCGCGCATCCCCGTCGTCGACCTCGCCTGCCCCGACCGCGCCAAGGTCGTCGCCGACATCGGCGGCGCCTGCCGCTCCCACGGCTTCTTCCAGGTGCTGAACCACGGGATAGACGCCGGGCTGATCGCGGAGGTCATGGCGGTGGCGCGCGAGTTCTTCCGGCTGCCGGCGGAGGAGAAGGCGAAGCTCTACTCCGACGACCCGGCCAGGAAGATCCGGCTGTCCACCAGCTTCAACGTGCGCAAGGAGACGGTGCACAACTGGCGCGACTACCTCCGCCTGCACTGCCACCCGCTGGACCAGTTCGTGCCCGACTGGCCGTCCAACCCGCCAGACTTCAAGGAGACGATTAGCAGCTACTGCAAGGAGGTCCGGGAGCTCGGGTTCCGGCTGTACGCGGCGATCTCGGAGAGCCTTGGGCTGGAGGCGAGCTACATGAAGGAGACGCTTGGCGAGCAGGAGCAGCACAT
>Contig_169	AT5G19140.1|Aluminium induced protein with YGL and LRDR motifs|LOC_Os11g05050.1|stem-specific protein TSJT1, putative, expressed
TGGAAGCAGGAAGCTTATGTTACCTTGATTGATTAGTATCAGAAGGGGGTTAGTCTTAGTAGGTTCTTTTTGCTAGGTTGATTAGAGGCGTGTGTGTGTGAAGATGTTGGCGGTGTTCAGCGGCGGGGTTGTGGAGGTGCCGGCGGAGCTGGTGGCGGCCGGCAGCCGGACGCCGTCGCCCAAGACCAAGGCGTCGGAGCTCGTCAACCGCTTCCTGGGGAGCTCCGAGCCGGCCGTGTCCATGCAGCTGGGCGACCTCGGCCACCTCGCCTACTCCCACACCAACCAGGCCCTTCTCCGCCCAAGGTCTTTCGCGGCGAAGGACGAGATCTTCTGCCTGTTCGAGGGTGTGCTGGACAACTTGGG
>Contig_170	AT2G46860.1|pyrophosphorylase 3|LOC_Os04g59040.1|soluble inorganic pyrophosphatase, putative, expressed
GGTAGCCTCATGGATCTCTGTGATTTGATGGCTGCTGTTGGGATTTTGGTATTTGTTATTATTGCAATTCCTGGGGCTTGGTTTCCTCACTTCTTGTTTCCATCGGAGGAAATGGTTTGTGAAACTTGCTGCTATATGTTTACTCGCAGGATGAGTGAAGAGGATAAGACTGCCGCCGCTTCTGAGCAGCCGAAGCGGGCCCCTAAGCTCAATGAAAGGATCCTCTCCTCCTTGTCCAGGAGGTCTGTAGCTGCTCATCCATGGCATGATCTGGAGATAGGTCCTGGGGCGCCTGCTGTCTTCAATGTTGTCGTTGAGATCACAAAGGGAAGCAAAGTTAAATATGAGCTTGACAAGAAAACCGGACTGATTAAGGTTGATCGAGTCCTGTACTCATCAGTTGTATACCCTCACAATTACGGTTTCATTCCAAGGACTCTTTGTGAAGACAACGACCCAATGGATGTTTTGGTCCTGATGCAGGAGCCTGTTATTCCTGGTTCATTCCTCCGGGCTAGAGCAATTGGTCTTATGCCCATGATTGACCAGGGTGAAAAGGATGACAAGATAATAGCTGTCTGTGCTGATGATCCTGAATACCGTCACTACAATGACATCAGCGAGCTGTCTCCTCACCGCCTGCAAGAGATCAAGCGCTTCTTTGAAGATTACAAGAAAAATGAGAACAAAGAGGTTGCTGTTGATGAATTCTTGCCTGCGACCACTGCTCGAGATGCCATTCAGTACTCCATGGATCTGTATGCGCAGTATATTTTGCAAAGCTTGAGGCAGTAGAATGCCACCAAGTATTTATTGTGGCGTCTTGGGTTGTGTGATTTTAAGCCAGAAGCTTGCGATCAATTACAATTGAGAACAATGTCGCTAGGTGTAATTTCCTTGTGATTTTCCCAGGACTTGTACTCCTTTATTATCGTTAAAATAAACGAAGTTCATACATTTACATTTTTTTCGTTGGGTTTTATCGATCTTGGCTGGCCAACCAAGCTAGCTAGCTAGAC
>Contig_171	AT3G25800.1|protein phosphatase 2A  subunit A2|LOC_Os09g07510.1|HEAT repeat family protein, putative, expressed
AATGAAAACAATAGTTGATAATCTCGCAAGTCTCAAGGAAACCACATTAGGCACATCTAGCCTTAATCAGACAAGTACGATCTACCTTGTAAACACACATAATAATGACGTGTTGGGTCTTGCTCAATTACAACATTAACAAAACAACGAACAAGGGATCAAAACCGTCCATTTATCAGCATGGCAGTGTTGATCTGTTACTGAGACGAGACTAGATGGAACTCTTCTCAATCTAAAGGCAAAATTACAGATAATCCAAAGTTGGACTAAGAAAAACAAGCTCTATATCAGACTAGTTAGCTCGACACCATCATTTGATCGCAAGCCTGCAGTGCCTGGTTTGCGTAGTATCTTACATCCACATCAGGGTCTTCGCTGAGCTCAACAAGGCACACAGGGGATAGG
>Contig_172	AT5G45550.1|Mob1/phocein family protein|LOC_Os03g38020.1|mps one binder kinase activator-like 1A, putative, expressed
AGTACAGATGGGCTGATGGTGTACAGATAAAGAAACCCATAGAAGTATCAAGCACCAAAATATGTGGAGTATCTAATGGACTGGATTGAAGGCCAACTTGATGACGAATCCATATTTCCTCAAAAACTTGGCACACCATTCCCGCCAAACTTCAAGGAAGTAGTAAAGACAATATTCAAGCGTCTGTTCCGTGTTTATGCCCACATATACCACTCCCACTTCCAGAAGATTGTCAGCCTCAAGGAGGAGGCTCATCTTAACACCTGCTTCAAGCACTTCATTTTGTTCACAAATGAGTTTGGCCTGATTGACAAAAAGGAATTGGCTCCACTCCAGGAGCTCATCGAATCGATAATTGTTCCTTACTGAGAGGTGTACTAAAATGGATCTGGAGCTCTCAATGCTGATGGCTGAGATATTAGTCTATTTGTGACAGTATACTTCACTGGCATAGAGCTTAATGTTCCAGTTACTAGACATAAAAAGGAGACTTGATATTGCTAATGCTATATTTGCGTGTACCCGTGTTTTCATCCTGATTTTATATTGGCCATGTAAGTGTGCCTGTAAGATTGTATCA
>Contig_173	AT5G67370.1|Protein of unknown function (DUF1230)|LOC_Os03g32490.1|DUF1230 domain containing protein, expressed
GGCTTCCCAGCGAGGAGTTTATCCATAATCCATGCTGCTCCGGCTGAAGATCGTCGGCGTCCACTCGGTGCTGCTCCCGGGCGGCCACGATCATGGTGGCGCTGGCGCCTGCGCGGCGGCGCCTCGGCGGCGGGCCGGCGCGGCGAGGCGGCGGAGGAAGGGGGCGGTGACCATGGCACTGAAGGAGGAGCCCGATAGCAGCCGCAGCGGCTTCGCCGGCGGCGGGCCGAGCTGGGACCCCGGGCTGGAGATCGAAGTCCCCTTCGAGCAACGGCCGGTGAACGAGTACTCTGCTCTCAAGGATAGCGTCCTGTACTCGTGGGCAGAGCTGAGCCCAGGGTCCTTCTTCCTGCGGCTGGGCGGCCTGTGGATGGTCACCTTCACTGTACTCGCGGCCCCGATTGCAGCCGCGAGCTTCAATCCCGGCAAGGACCCACTCAAGTTTGTGCTGGCAGCTGGGATTGGAACTCTGCTCTTGGTGTCTTTGGTGGTTCTCAGGATTTATCTGGGATGGAGCTATGTTGGCGATAGACTGCTGTCAGCAGTCGTGCCGTATGAAGAAACTGGATGGTACGATGGCCAAATGTGGGTAAAGCCACCAGAGGTGTTGGCTCGGGACAGGCTCTTGGGATCTTACAAGGTAAAGCCGGTGATCAACCTGCTGAAGCAGACGCTGGTGGGCACCGGCGCGCTCCTCGTCGGGGCGGTGTCGCTCTTCGCGTTCGCAGCGCCCGTCGAGGACTTCCTCCACTCCTTGAACCAACCTCCCTCCGCTGCGTCGTCCAAGCCGAGCTTGAGGAGGGAGGAGCTGCTGCGGCTACCTGTGGAGGTGATGCAAGACGACGACCTCGCCGCAGCCGCGGCAGAGGCCGCCGACGGGAGGCCAGTCTACTGCCGGGACCGTTACTACCGGGCACTCGCCGGAGGGCAGTACTGCAAGTGGGACGACCTGCTGAACTGATCACTACTACTCTACTAGCACAACGCCGTTGGGAGTATATCCGCAGTTTGCCACTTTGTATGTGCTTGAAGAATGAAGACAAAGTATCTCGTCAGCATGAAAATTTTGCGACGAACTTGCTGGATGTGTAATAGATAGTTCGATCCTTCCTGCCAAACAGTTGAATTACTGTTAATTTTTCCAAGTAGTACTGCAGTACAGGGCATGCACACATTCACAAAATAAATTAGCCAGCCGATTAGTTTGGATGATCTCGAAATAGAGTATTTTC
>Contig_174	AT5G08390.1|Transducin/WD40 repeat-like superfamily protein|LOC_Os10g35200.1|katanin p80 WD40 repeat-containing subunit B1 homolog 1, putative, expressed
TACTATTGGTGCTTCTAAGGTACAGCAGTTGCTGGCTGTCTCTTCCGGCCGTCAACGAAATTTGGATTTAACCTTACTCTAGGAGAAAGGAGAGGTGCAGAATCAGATCTTGTAAGCTGGAGATCCCTTTTTCCAGGTGGCTTTGCTAATCTCTTCCTTACCGCAGAAGAAGCTGAGATAGGAATTTCTTTTGAAGCAGACATTGAGCGTTCAAGCAGAGTATCCGAACAAGTTTCATTGGCTGGGCTTCTGGAAACTGATAGTCTACCAAACACCGACGACATGCTATCATCCGATTGAATTAGCCTATCTACACTTCCATTTAAGTGTGATCCAGCAAAATTATTGGTATATGGCTCGTGTCTCATCAAATCCACAACCCACACACCAACACAATTTTGGTTATAAGAGCAACCAAGTAGCTTTCCTTCATCAACAGTAAGATCTGCTAATGTGGACCAACCTACATCAACCACATCATGACATATGATGGGTTCCCAGGAAAGAACCTTTAAGCTTTCATGTAATCCACAGAAAAGTCTTTTACCATCACTGTTGAATTTCACAGAACGAACTACACTAGCCTGAAAATTGAGAACAGCTGCCATTAAGCAATTGATTATCTGATTACGGATCATGTGCTTTGTTTCCAACAAGCACTCCCATCCATTTCCACACACAAATTCCAGACATACAACAATATGAAGAAATTGATGGTCAGAAACCATACCGGCTCAAAGTATTCTCGGCTGTTCTGCATTAATCTGGAAAAGGTTATTATATCCAAGAAAGAAACAAGGTA
>Contig_175	AT3G13690.1|Protein kinase protein with adenine nucleotide alpha hydrolases-like domain|LOC_Os01g41870.1|protein kinase, putative, expressed
CAGCCCAGTGACAAGCTCCACTAACACAACCCCAAAAGAGTACACATCAGCTTTCTCTGTTATTTGCCCACTCTGCGCATATTCGGGTGCCAGATAACCAAATGTGCCAATGACTCTTGTTTCTACACCCATGTCACCATCAGGTTGCCATCTTGCCAGGCCGAAATCTCCAACCAGTGGTTCAAAATCATGCGTGACAAGGATGTTGTTTGGTCTCATGTCACGATGGATTATGCAGCCAACCCTACATTCCTCATGAAGGTACCGCAACCCACGAGCAGCACCAACTGCAATCTTTTGTCTCGCAGCCCACTCCAATGTTTCTCTATTACGACCATAAAGATGTGAATCCAAAGATCCATTGCAGATGTACTCATAAACTAATAAACGTCTTTGTCCTCAACGCAAAACCAATCAGCATTACAACATTTCGATGTTGTGCGCAACTAAGAAC
>Contig_176	AT1G01720.1|NAC (No Apical Meristem) domain transcriptional regulator superfamily protein|LOC_Os01g66120.1|No apical meristem protein, putative, expressed
ACGGGGTCGAGCATGGAGCCGCCGCGGGTTNACGGGGTCGAGGCGAAGGTGCGCTCCCACTCGGTGATCTTGGGCTGGCTCTGCACCTCCCGGTCGCAATTCGACGCGAACTGCTGCTCCGGCGACAGCACCTGCTCCGAGCCGCTCGAGTCCGCGTGCAGCCGCGGCATCGAGTCCGACGGCCGGTCGTAGTACGCCGCCAGCTGGTCCGCAAACGCCGGCGGGAGCCCGCCGGGCGCCGCCACGAACGGCTTCTGCTCCGGCGGGGATCCCGCCGCCGCGTAGGCCGCGTGGTGGTTGTTGACACCCGCGGCGAGCGCCGGCTTGCGGTCGCCGGCGATCGTCGGAGGCTTCTCCAGCCCGCCCTTCTTGTTGTAGATGCGACACAGAACCCAGTCATCCAGCCTGAGGCTGTTCTTCTTGCGGGCGGAGCGGTCGACGTCGGCGAGGCGGTACTCGTGCATGATCCAGTTGGTCTTCTCGCCCTTGGGCGCCTTGCCGGCGTAGAAGACGAGCGCCTTCTTGATGGCCAGCGGCTTGGGTGTTCCCACGGGCTTGTCGGCGCCCGTGGCCTTCCAGTACCCTGCCCGGCGGCCCGGTTCGGCCTCGACCCGTTCGGGTACTTGCGGTCACGCGGGGAGAAGAAGTACCACTCCTTCTCGCCGTACAGCGCCATCCTTGGGAGCTGCCATGGGTCGAACTTGTAGAGGTCGATCTCGGCGATGATGGGGACGGCGATGGGCAGGCCGGCGCAGCGGCGGCAGAGGTAGTGCATCACAAGCTCCTCGTCCGTCGGGTGGAACCGGAACCCGGGCGGCAGCTGAAGGTCGCTGCTCATCGTGTTGCGCTTCAA
>Contig_177	AT1G53850.1|20S proteasome alpha subunit E1|LOC_Os11g40140.1|peptidase, T1 family, putative, expressed
AGAAGAAGGGAGGCGACGCCGCGGAGTTCCTGCTCGATCCAGCACCCGCCGAAGCCGACAACGCCGCCGACAGGATGTTTCTCACGAGGACGGAGTACGACCGTGGGGTGAACACCTTCTCGCCGGAGGGGCGGCTGTTCCAGGTCGAGTACGCCATCGAGGCCATCAAGTTAGGATCAACTGCGATCGGGTTGAAGACAAAGTATGGCGTCGTCCTGGCTGTTGAGAAACGTGTCACCTCACCATTGCTGGAACCAAGCAGTGTGGAGAAAATCATGGAAATCGATGAGCATATAGGCTGTGCCATGAGTGGACTTATTGCTGATGCTAGAACGCTAGTTGAGCATGCTCGTGTGGAGACCCAGAATCATAGGTTCTCATATGGGGAGCCAATGACTGTAGAATCTTCTACACAAGCTATCTGTGACTTGGCTCTGCGCTTTGGCGAAGGTGACGAGGAGTCAATGTCACGGCCATTTGGAGTCTCTCTCCTAATTGCTGGACATGATGAGAATGGGCCTAGCTTGTACTACACTGACCCATCTGGGACCTTTTGGCAATGCAACGCAAAGGCGATTGGTTCAGGCTCTGAAGGAGCTGATAGCTCCTTGCAGGAGCAGTACAACAAGGACCTGACCCTCCAGGAGGCGGAGACCATAGCCCTTTCTATCCTGAAGCAGGTTATGGAAGAGAAGGTGACCCCGAACAACGTTGATATTGCCAAGGTTGCCCCCAAGTACCACCTCTACACCCCTGCTGAGGTCGAAGCCGTCATTGCGAGGCTGTGAAACACTTCCAGATTCTTGCTATTCCCATCATCTTATAGACAGTCCTTGTACCAAGCGTGGACATGTTGATGCGGGCCTATCGGCCTGGTGTGTTGCCATATGGCTGTCATCATCATACTCTGTTGTCAACTCCAAAGGGGCAGTCTGCTGATAGTCTGATTCACAGCCCAGTCAGCTCAGTTGTTTGTTTTAAAGAAGCATTGAGAACTTGATGTACTGGCAGAAAGAAAGTAAACTTGTTTTACGTGTCTTTGGCTTTCG
>Contig_178	AT5G06530.1|ABC-2 type transporter family protein|LOC_Os03g06139.1|ABC-2 type transporter domain containing protein, expressed
GATGGAGTCGATAATGGAGAAGCCGGTGGCGCCGGCCGCGGACGGCGTCGGCGGCGGCGGAGGAGGAGCAATGATCGGGCGGACCAAGTCGGACCAGCTGGTAGCGCCGTCGCAGTCGCTGAGCCGGACGGAGTCGGCGGAGACGGTGCTGAGCCGCAGCAGCGCGGACACGACGGCGGCGGTGGCGAGCCAGCAGCCGTCGTCGCGCAAGTCCAGCTTCGCGCGGAGGCAGCGCTCAGCGTCGGTGGGCGGCGCCGGCGCCGGCGGCAACAGCCGCATCCGCAAGTCGAGGAGCGCGCAGCTGAAGCTGGACGTGGAGGACCTCGTCAGCAGCGGCGCCGCGCTCAGCCGCGCCTCCAGCGCCAGCCTCGGCTTCTCCTTCACCTTCACCGGATTCACCCCGCCGCCGCAGTACATGCACTCCGCCGACCCAGCGCACTTCAGCGACGACGACATCCCCATGGACATCGAGGCCGGCACGCGGCGGCGCAAGAAGCTGATGACGGAGCCGACCTTGCCGATATACCTCAAGTTCTCGGAGGTGAAGTACAAGGTGGCTGCGAAGGGCTCGCCGCGGGAGATCCTGGGCGGGATATCAGGGTCGGCGTCTCCCGGCGAGGTGCTGGCGCTGATGGGCCCCTCCGGCAGCGGCAAGACGACGCTGCTCAGCATCCTGGGCGGGAGGCCGGNGCGGCGCCGTCGAGGCTGCATCTCCTACAACGACGAGCCCTACGGCAAGTCCCTCAA
>Contig_179	AT1G66980.1|suppressor of npr1-1 constitutive 4|LOC_Os01g02390.1|protein kinase domain containing protein, expressed
ATTTTTTCCTTAGGGAACTCACGAAGGAATTCTCCCAATGTATTGTGTATATATATGCTCGTAACCACGGGAAATGAACGGCAAACCATATCTCATGAACCTCACGACATCTGCAAAACTTACGTTATCTGGCATCATTTTGCCACGACCTCCACCAAGAGGAATCGTGGCCAAGTATCCGCAAGAAACCTCGAGGTCTCCCACGGCTGTCCAATTCTCCCTCAGCAACACATAAACGAACGAACTGCTCCTGCTCAGGCAATCAACTGGTATGCCGTTCCTTACATCTTGAGAACAATTCAAGAAGGTCGCCCACACGATCCAATCATCAGCAAGTTCCAAATCCACGCCGCTGCCGTCGCCGTCCAACCATTTCCGGCCATCAAGATAAGGAAACTGATCCCCGCGAGGAAGTGGGCAGCTGCTGTGCAAGTCCAAGTTGGCGTCCACTACCCGGAAGGAAGGCCACCGCAGCGTCTCGCGTGTATTGGTATAGTCGATGTCTACAACATGGTACGTACCCGTGTTGATCAGAATCGTAGCCATGGTGCCGCTACAATTCAGCTCGTATGATGGAACACCGCACCAAGCTGGATCACTTGCCGACGGAAAGGAGGAGACACGTTGTAAGGCTGCC
>Contig_180	AT2G21970.1|stress enhanced protein 2|LOC_Os04g54630.1|expressed protein
CTCGCTGACGTTCAAAAAGAATGACGGGTCGTCGATTGGTTTACTCACAATCACAGATTCCCGATCGGATTCCAAGCAGCCGAGTGAATCGCAGGTTCGCAGCAGCTCGTCAAGTCCGCGCGCGCACGGTTACACAGACCTCCGCTATGGCGTCCGCGGCGCGCGCGATCATCTGCGAGCTGGCGCCGCAGAAGGCGGCGGCGGCGGTGCCGGCGCCGGTGAAGAAGCGTGACTCCGGGAAGGTGGTGCTACAGCCCCGGCTCTGCACGCTGCGGTCGTACGGCGCCGGCAGCGGCGTGGTGACGCGGAGGATCCTGGCCGGGGAGGAGGAGGGGACCGGCGTCGCGGACTCGGGCGGCGCCGGCGGATCTGCCGCGTCCCCGTTCTTCGCGTCGCTGGCCGACTACATCGAGAGCTCCCGCAAGAGCCAGGATTTCGAGACCATCTCCGGCCGCCTCGCCATGCTGGCGTTCGCGGCGGCGGTGGCGGTGGAGCTGACGACAGGGAGCTCGCTGTTCAAGAAGCTGGACGCGATGGAGATCGAGGAGGCGGCGGGGGTGTGCGTGGCCGTGGTGGCCTGCGCCGCGGCGTTCGCGTGGGCATCCAGCGCGCGCAACAGGATCGGCCAGATGTTCACGCTCGGATGCAACGCCTTCGTCGACTCCCTCATCGACAACATCGTCGAGGCGCTCTTCTCCGAGGGCGAGCTCCAGGACTGGTCCGACGACATATAACTATACTGTCTACACTACACATGTATAAGCATAGCAACTAGATAGACACAGTATATACATAGATCAAGTACCTACAGATAGATCAAGCTAGCTGTTGAGATCCGCATGTTTCCCAAGCTTCGTCGGAAGTTGTTCTCAACTTCCGTTCAGAGATGGATCCAAGATTGCCGGACGTGGATCATTCAGTTCAGAGTCGTTCCAATTCCAAACATCTGACAGCTCTTGCACACGGTCCTGCAAGGGCGCGCTGCGATCAGAAACCTTCAGCCTGCGTAGGAACACAAGCAGAATGCCAGGCAGTCAGTCCTGCAAGATTGTGAAATGTGTACATCTCTTCAGAGTAATAGTTTACCGGGGAGGATGAGCCCCTCTATTAAATTAACTGTACCTACTATTAGACTTACTGAGACTGTGATTAGTGACTCAAGCATGTATGCAAAACCATGTATTTTCTTTACGAGTCAAATCTGGACTGTTGACTCTTGATATTATAGTTAATGGACTGG
>Contig_181	||LOC_Os01g68300.1|expressed protein
GCTCGGAGGAGGCGAGGATGATGAGGCAAAGCAAGTCTCGCACACAATTCACAAGCACTCCAAAGGCACAGGCACTGCACAAGTAACCCAAGCATCACCAATGGCGCACTACCACGAGGTGGACTACTGCTCGGAGGAGGCGAGGATGATGAGGCAAAGCAAGCTGCCGTCCTTCGCCCGCCACAGCGGCGGCGTCCAGGAGCACGTCCTCAGGGAGAAGTTCGAGGAGGTGGACAGGGTCTCGCGCACCGGCAACCACGGTCGCCACCACCACGGTCACCTCGGCCACCACCACGGCCACGGCTCCGGCCACTTCGTGATGCGCGAGACCACGGTCGAGGAGGACATCAACACCTCCACCGGCGAGGTCCACGAGCGCAATTAGTAGAGCTACTTTGTCAGGTCCGACTGATCGGCCGGATTCACGCGGCCTCGATCATTCACGTATCTGCAGGACTGTGGACCGGAGGCTCGTATCACGTACGTATATGCGTGTTCTCCGTATGTATATGATTTACAAGTTTGTCTGCAAGGTCGATCGTCTACCGTATTCGCGTACTTTGCTGGCGTGTTTGCACGCTGTCTCTGTACGTACTACTAGAAAAATAAGCTCGTGACCTGAATAAATCTTCTCCG
>Contig_182	AT3G05545.1|RING/U-box superfamily protein|LOC_Os01g24880.1|zinc finger, C3HC4 type domain containing protein, expressed
GACTAGGAAATATGTACTACATCGAATTGCATAAACCCAGGGTCGAAAATGTTTTCGCCTCAGGTCATTTTCTTCAGCTTCCTGCACATTAGGTTTACCATCCGACCAGACTTTCTTACAATGGTGTTTCGCTTCTTACAACCAACAGGGTTTCCATGTCTGTACTTAATTTAGACCTTGCCAGCGCTGCACTACATCCGAGGGATGTGCATTGGACGGAATGGCAAGTCGTCTGGCGATCTATTCTCCTGTGGTGGCGACCTAGTAGCGCCGCCAATCCACTGGCCGGACAGCCTTCTTGAGGCAGATGCAGGCTCTCGGTGTGCCATGAGGCTGCTGTTGTTGTGAAGCGTTCCACCAGGTACCTTCATTATTCGCGGACACCAGCGGGTAAGGAGCGAGGCGGTCCCTCTCCCAGGCGTAGAACTGGTTTCCTCTGACATCCTCAGTCTCCATTGTACTAGGGCCTGATGAAGCTGGTGGGAACAAGCAAAAAGAGGTGCTCTCCGGAGGTGCCACGGCAGACCCGATAGCTCCCAATGGATGCATGCCTCCTGATCGCTGTGACCCAGCAAATAAGCTAGAACTATGCTGGAGTTGATCATTTATGTTGCCATGCGCTCTTATGAACTGTGGCACCATAGGAGGAACACTTGGGATCCTAGGTGTTCCAGACCTGCAACAAACCAAGATTATGTTTGTGGACATCAAAGATATCTAAGACTTGTTGTATAAGAAAGAAGGCATACTAAACCATGTGTCATTAGTTCATAACTATTTTGTTATACATCTGACGATATTGATACGGC
>Contig_183	AT5G14420.1|RING domain ligase2|LOC_Os01g68060.1|copine, putative, expressed
CTATTGCACTACGTTCGGACCATCCTTGCGGGTAGAATACTGGACNCAAACCCCTGCTCCATCTTGGAGCACTGAATCAATGGCCCTGCAATCCTAGGCCTGAATCCATTCATAGTGGGGCGCCTCACTGAATGGATTGTAAACTATTTATGCTGTTCCGTTGTCTGAGTCTGATGCGGGGTGGCGCTCCAGTATACCACCCATTTGCAATGATCCAAACCACTACTTGCTAGTAAAGTTTTATCCTTGTGGTGATGGGAGTGCGACAGATCGGGCACGACTCGAGACTCTGTCCACAGTCACAGCAGGTCTGGTGTCCACAGCCAAATGCCATGTCTTTCGGGTTCACAAGGCAGATAGGGCAGACCTGGTTGTCATAAGTGGACGTAGGCGCAGCTGGTGGGGTCGCGCTATGTGGATTTTCGTAGTGAGGGTACGATGAGG
>Contig_184	AT2G47390.1|Prolyl oligopeptidase family protein|LOC_Os03g19410.1|OsPOP7 - Putative Prolyl Oligopeptidase homologue, expressed
GTCAAGTTTATGCAGAATCTCTGGCTGTTCACCATTTATGGGCTCGGCATTTTCCATGTAAACTATGTCACGAGGTGAAACTTCTACTTTAGCATCTCCACCATCTTGTGTCTCTACCCAATACAAAGTTGAAGGTTTGTCTGCCCTCCAATTGATTGAACGCTTTCCCTTGCGCACACTGCTCATTGTAATTGGAATGTCCTCAGCCAGGGGCAAATCACAAAGTTCCCGAATAAACTTCCCATCTACAGCCCACAATTCAACTTTCTTTGGAAATCTCCCACAAGGTACAATGTAGGATATGGACGGTGGATGGAAGAAACCATTAGGTATTTATC
>Contig_185	AT5G53550.1|YELLOW STRIPE like 3|LOC_Os04g45900.1|transposon protein, putative, unclassified, expressed
AGCATGGAGCATCAGCACCACACACGCCGCCGCCGGGCGCGCATGAGGAGATCGAGAGACGCCGTCCGGTCGCGCCGCAGCGCCGGTGGACATGGAGTCGGAGCCCGCGGCGGCGCGCGCGGCGGAGCGCGTCCCGCCGTGGCGGGAGCAGATCACGGCGCGCGGGATAGTGGTGGCGCTGCTCCTCGGATTCGTGTTCACGGTGATCACCATGAAGCTCAGCCTCACCACGGGGCTCAACACCACCATGAACGTCTCCGCCGCGCTGCTCGCCTTCCTGACGCTCCGGGGGTGGACGCGCGCGCTCGAGCGCCTCGGCATTGCGTCCCGACCCTTCACACGCCAGGAGAACACCGTCGTCCAGACCACCATCGTCGCCTGCTACACCATCGGATACGGCGGTGGGTTCGGGTCATTCTTGCTGGGCATGAACAAGAAGACGTACGAGCTCTCCGGGGAGACCACGCCGGGGAACGTGCCGGGGAGCTACAAGGAGCCAGGCATCGGCTGGATGACGGGATTCCTCCTCTCCGTCAGCTTCGTGGGGCTCCTCACTTTGCTCCCACTCAGAAAGGTACTCGTGATCGACTATAAACTAACTTATCCAAGTGGAACTGCTACTGCGGTTCTCATAAACGGGTTCCACACACCCCAGGGAGATAAGAATGCAAAAAAGCAGGTCCATGGATTCCTCAAGTACTTCGGGCTCAGCTTCCTCTGGAGCTTCTTCCAATGGTTCTACTCGGCCGGCGAGGCCTG
>Contig_186	AT5G67480.2|BTB and TAZ domain protein 4|LOC_Os01g66890.1|BTBZ1 - Bric-a-Brac, Tramtrack, and Broad Complex BTB domain with TAZ zinc finger and Calmodulin-binding domains, expressed
ATATCAGCCTCATATAGACGCTCAACAGGGATGAATTGAACCAGTATAGTACATAATTTCTCCTCTGTACTCACAATCCGTGTTCTTCCATGTTTTTCACTGAGCACTCGCCACTTGGCGTCTCACACCTCTGCCTTATGTCTTCGCAGGCCTTTTCGATAGCCATTGGGTTCATACTGCTTACAGAGCTCTTCTTGAGCATGGCACTCCAGTCTGCTCCAAATCCCATCACGGTGTTGATATTTTTGCCTGTCGTAGCGTTGGTGTTCACTGCTGCCGTTGCTGGGTGCATCTTATTGACACTCTTGTACTAAGTCAATTCTGTAAGAACGCGCTGCGCCACGAATGCGCGATGACCTGTCACTGTTTGTATAGTGGACGTGTATGCCAATAACTGAGCAAAGTTTCCATTGTATGTGTAAGCCTTCACGAGGTTGTAATAATGACGATTTTGATTCTGAGAGAAGCACGGTGGGTGCAATTTTGACCTTTTGCCATTGTTGAAGTCACAAACCAGTGCCCCAACTATGACGCGTGTTTTTTTTCCCTCACATGCTTTGGTGATGTGATGATTGCAAAGTTCATGATGACCCTTCAGTTCATGAGACTGAATTCCTCTGCACAAAACCAAAACCTGCACCGACGTTTCAAATAGCTCCCACGAGGCGATGAGCCACGTGATGACTCCCACCAGGCTTTATCAGGGTTGAAAACTCTCTCCTCCTTTCAGAGATAGGACCCATTGTTCCTCTGCTCTCCAGCACCTTGCACACCAAGAGGTTCCATTTGGTCTCTTCCTTCCTGCCAAGATGCTGCATCTTCTCCTTGAAATGCCTGCAGAGAGGAACCTTGCAGATGTCTGGAGTGAAACACATGCGAGAATGCAGCTCAAGGAGCTGCCACATGCGCTTGCAGTTTGCGCAACCACCAGGCACCCGAACTCTGCAGGTTGAGAAGTGGCGAACGAGCAGCTCGATGCCCTTGCAGGCAGGGAACTTGCAGACACCTGCTCGGCTGCCCTTGAGCGCTTGGTCTCGGGGACCGATCGTCCTGCATCCGTCTCGGCATATGTGAATTAGAGCCTCCATTGCTTCGTAGAGCTGCAGATAGACCTTCTTTTCTTCCTTCTTCTTAGCTCTTTCCTGCCTTTTTGCATCAGCTTCGACAAGAGACTCGAGCAGCTCCTGCTCCAGGCTCGGGTTGACCCGTCTCATTACTTTCCACCCATCTGTCACAGAGATGGTCTTGAAATCCCTGATGATCATACGGGTACAGATGAGGGAGAGCCGTGGAGCGTCACACAGTCCGGCAAGTTGGAGGATATCTACCACGTTGTCAGGAGCAAGGAAGATCCTCTCGAGTTGGTCGATGCAGACTGTCTTCAGAGATGAAACCGAGAAAACATGGGAGAGTACAAGCAAGTGCAGCACATGCTTCTTCATCTGCTCCTGCTCAAAACGTGAAGAATAGAGAAATCTGATGAAAAC
>Contig_187	AT2G28190.1|copper/zinc superoxide dismutase 2|LOC_Os08g44770.1|copper/zinc superoxide dismutase, putative, expressed
GACCCTCCCAAAGGCCACCTGCCGCCGCCGCCATGGCCGCGCAGACCTTCCTCCTCGCGCCTCCCGCCGCGCTCTTCGCTGCGCCCTCTTCCTCCGCACGCCCTTTCCACTCGCTCCGCCTCGCCGCCGGCCCAGGGGCCGCCGCCGCCAGGGCGCTCGTCGTCGCCGACGCCACCAAGAAGGCCGTCGCCGTCCTCAAGGGCACATCCGAGGTCGAGGGCGTCGTCACGCTCACGCAGGACGACGAGGGACCTACCACAGTTAGCGTCCGTATCACTGGGCTTACTCCTGGACTTCATGGCTTCCACCTCCACGAGTTTGGCGATACCACCAATGGATGCATCTCGACAGGACCACATTTCAACCCAAACAACATGACACATGGTGCGCCAGAAGATGAAGTTCGTCATGCGGGTGACCTGGGAAACATTGTTGCCAATGCTGAGGGAGTCGCTGAGGCAACCATCATTGATAGCCAGATTCCTTTGACCGGCCCAAATTCAGTTGTTGGGAGAGCATTTGTGGTCCATGAGCTTGAAGATGATTTGGGGAAAGGCGGCCATGAGCTTAGCCTGAGTACTGGAAATGCTGGTGGAAGACTGGCATGTGGTGTTGTTGGCCTGACTCCGTTGTAGATGCATCGCTGGATTGCAGTTGAAGCTTCAGTGTCACACCACACCCATGGTGCCCCTTATGTCTTGAGTCTTGTTATTGGGGCAGCTTCCCTTTTTTGTATTACTACATGGATTTGCACCATATGCATGGTATGGTACAAAATAGCCTTTGCAGGTCGGTCATATAAAAAATACTAATATTTAGTTGAGGAAATAAGTGTTGTGACATGTTGATCTATGAAGCACTATATGTGAGCATCAACTCTTTACTGCTATGCTGTTCCACCTGTAAAACGTTTGGACATCTGATCTCTGTGGCTATGTTGTATTAGC
>Contig_188	AT5G04410.1|NAC domain containing protein 2|LOC_Os02g57650.1|No apical meristem protein, putative, expressed
AGTCGCCCTTGTTGTCACCCTTTTGGGCAAAGTTCGATGACATATGTGCAGGTTGATAATTTGAACCCTGAGCAGAACCTGAAATATCATACTTAAAATCATTCTCCGTGGCATCGAAGTAAGCCATCATATCATCTCCATCAAAGAGTGATTCATTTCCAAGTGGCTCATTGAGGAGGTCATTCAAATATACAAAGTCATCGTTTCCATCCACCAAGTTGTAATCAGACGGAGCATCATAAAATACTGTACTGCCATCCACTTGGTGAGTAGCTGGAAAGCCATCAGCCTGCTGGTACTCTGAATATGCATTCTCACTGGTGTCATTCCGTGTGTCAAAGAACTCCTCGGCACTAAGAGTACCATTGGCATAGTTCTGATTACTATATGCTCTCAAAGGCCAATGTGTGTGATTGCCATCTGCCGGGCAACTCCCATTCAGAGTGACATCCTGGCCTACATAGTCATCATCTTTCCTGGGGCATGCAGATAATAAGCCATCAACACTGAAGTTATCATCAGTGGCATTCTGCCCTTCAGATATACCTATATTTTCTGCATTAATATTTGGCAAAGGTTCCTGTAAAATCTCCTCCAGAGAAATAACACCGTCAGCGCAGCTTCCGTCACTGGTGTCTTTGGAGTCTTGAGCTTGGAGAGGAGCCATCTCTGGTGAAGTGATCATTTCATGGGCTTGAGCAAGCTCATTGGTTTTACAATACCCATTCTCATCCTCCTCATTCGACTCTTCATCCACAGTTGATGTGATTGCAGCCATTCGAGCTGATCTTACACTGGCAGATGCATTCTCAATGGCATCGTCTTCTTCTTCCCATTCCTCTTCCATGTACGGTGCACCATACTGCCGCTCCATTCTGTGGTCCAGACCATGCTTCTGGAAGATCCTA
>Contig_189	AT1G50480.1|10-formyltetrahydrofolate synthetase|LOC_Os09g27420.1|formate--tetrahydrofolate ligase, putative, expressed
CTGCAGCCCGCCCCGCCCGGACCCGTCGGCCGCGACCGAGTCGTCGCGAGATCCGGCGCCATCGTCGCGCCAGCGCCGCCGCTGCCACCGCCGCTGATCCTGCCGGAGATGCCGAGCCACACGATCCGGAGGCTGGACGTGGCCTCGCCGGTGCCGGCGGACATCGACATCGCCAATTCCGTCGAGCCGCTCAATATCGTTGACATCGCCGCGGAGCTCGGCCTCGGGCCCGAGCACTACGACCTCTACGGCAGGTACAAGGCCAAGGTATTGCTGTCGGTTCTTGATGACCTCAAGGAGCAGCAGGACGGGTACTACGTCGTGGTGGGCGGCATCACGCCGACGCCGCTCGGGGAGGGCAAGTCCACCACCACCGTTGGGCTGTGCCAGGCTCTGGGCGCCTTCCTTGATAAGAAGGTTGTCACATGCCTCCGTCAACCATCACAAGGGCCTACCTTTGGAATCAAGGGAGGTGCAGCTGGTGGTGGCTACAGCCAAGTTATACCCATGGATGAGTTCAATCTTCATATGACAGGCGACATACATGCAATTACAGCTGCAAACAATCTTCTCGCTGCTGCTATTGATACAAGGATCTTCCATGAAAATTCTCAGTCAGATAAAGCACTGTTCAACAGATTGTGTCCCGCAAACAAAGAAGGCAAGAG
>Contig_190	AT5G51380.1|RNI-like superfamily protein|LOC_Os02g44104.1|F-box family protein, putative, expressed
TTCGGTCATACATAAATACTCTGGTCAGGCTCTTCAGAGCAAATCTCAGCTTGTCAGTTACAACTCAGGTACAAACACAATCGGGCGCCTGGTACCCAAAATAGTGCTTCTAACTATCTCTGACTAGCTATGTGGTGTGTCCTTGATCCGAAGTCGAAGTACGGGTGCCAGACTTTGTGTACGGACCCCTTTTGAGTATCAAGAAATGTGGCTGCCTTTGGTCTGAAGTCGGGGAATTCAGCTTCAGAGCATGAAGAACTTTGCAGGAGTGCGCAAAGTTCTTGACTAGCGGCAATCCAACTAAGCGGCAACACCTGCTGAATAGTTGAGCACCTTCCCTTTGATCCGTTGGTGGGCCGGTAAGATCTGCTGCAAGAAAGGTCAATCCTTACGGGGCAGATTATAGGTGAAGGGCATCGCAGGGAATGGAGCACCAGGATGGTCAGACTTCATACCCTTTTGAAAAATACCCTGCCCTTCTTCCCCATTCCAGTCCCTACAAGGCTTGCAGTAAGAAGTGACTTGTTGTCCGGCCGCCATTTCAGCTCTTTGAGATTGGAGAATAGTTCTGAAAGGGCAGGTGTTATTTCCTCATCCTTGATTTTATTGCAGGAGACGACTTCTAGGCTCTGCAGGTCGCTCCATGAGGTTATCACTGATTCTAGACCTCGAGTTGTTAGTAGTGAGCACCTTTCTAATGACAGGAATTTCACTCTCCTGCATAGGCCAACCAAGGCAAACATAGTACAGCCTCCAAGCCCCAGCAACTCTGGAACTGAATCTCACGGGCACCCTCACAGACCAAAAAGAGGACGGTGGAGGGCGATGACGGTCATG
>Contig_191	AT5G51070.1|Clp ATPase|LOC_Os02g32520.1|ERD1 protein, chloroplast precursor, putative, expressed
GACAATTAATGTGTTCTTGAAGGAAACTCTTCGCCCTTGCGAATTGGTCAGATGTCCATCCTCAAATACTTGGAGAAGAATATTGAAAATATCTGGATGAGCTTTCTCTATTTCATCAAGCAATACTACAGTAAATGGTTTTCTCCGAACTGCTTCAGTCAAAGTACCACCTTCACCAAATCCCATGTACCCTGGAGGAGAACCTATCAGCTTGCTCACAGTATGCCTCTCCATATACTCACTCATGTCCAACCTAACCATAGCTGACTCAGATCCAAAATAACTTGCTGCTAGTGCTTTGGTGAGTTCAGTTTTTCCAACTCCGGTTGGGCCACAGAATAGAAGGGTAGCAATAGGCCTGTCAGGGTCATTCAGGCCAACACGTGATCTCTTCACAGCTTTGGATATCGCCACAACAGCATCATCTTGACCTATCACACGCTTCCTAAGCTCATCATCTAGTCCCACTAGAAGCTTTGTATCATCTGCAGTCAACTTCTGGACTGGTATCCCTGACCATAATGATGTGACTCTTGCAATTTCCTCTGAACCAACCAGAATCGGTTCATCTACTGACGTTGGAGGCGTCAATGGCGAAGCAATCTTGTCCACATCTATTACTTCAGTATTAACAATGTCCTCTTCGTCATTCTCATCTAGAGAATACTTCAACCTGTTAGTCAGTGCCACTTCATGCATGCTCTGGACAGCTCTAATCTCCTGCCAATATTCATCTGGCGACTTGGAGAGAATAGAGCACTGTTCTTCCTTCTTCTTTTTAAATGACTCCATTCGGGCTCTACTACCAGCTTCATCAATCAGATCGATAGCTTTATCAGGAAGATGTCTGTCAGGGATGTATCTTGCTGACAAGTAAACTGCTGCATTGATTCCTTCTAAAGTGTATTTGCATTTGTGATACACTTCATATTTCTCACGCAGACCAAGTAATATCTTCACAGCGTCCTCCTGACTAGGCTCATTCACAAATACTGGCTGGAATCTGCGGGCCAAAGCCTTATCCTTCTCAAAATGCAACCGGTGTTCATCCAGAGTTGTAGACGCAATGCACTGCAATTCACCTCTAGCGAGTGCAGGCTTCAGCAAATTGGCAATATCAAGGCCAGCTCCCTTACTTCCTCTTCCAGCAATTCCAGATCCAATAAGAGTATGAACCTCATCGATGAAGAGCATAACATCACCTGCTTTGCGCACTTCACGTAGTAAGCTAGTGATCCTGGCTTCCAGTTCACCCCTCTCTTTTGCACCAGCCATAAGTAGAGCAACATCCAGTGATAATATACGCTTTCCCACAAGGAAAATAGGAACATCTCCATTAGCAATTTTAAGAGCCAAACCCTCAGCAATTGCTGTTTTACCAACACCTGCTTCACCTAAAAGAATTGGGTTGTTCTTTGTTCGCCGGCATATAATCTGAACTACTCTTTCGATCTCATCTTTGCGACCAATAACGGGATCAATTAATCCTCCACTTGCTCGCATGGTCAAATCTACACAAAATTGAGCTAGTGCACTCTTCTCTTTCTTTTTATTCGAATATTTGACAATTGCCGTCTTGCCAGCTCCTGCAGCAGATTTTTCACGTAACTTGAAAGAAGATAGCCCAACAGGCTCCCTGCCATCTTTGGCAAGCTCCCCTTGGACCCGGGCAAGTGCCTGCTTGGTTAGCTGACTTGGATCTGCTCCTAAGCTCTTGAGGACGCTGTTGGTGGTGGGATCGTCCAGGTTGAAGAGTCCCAGCGCGATATGCTCCGGCGAGATGAAATTGCATCGCATGTTCCTGGAGAACTCAACGGCGGCCTCGAAGACGCGCTTGCTGG
>Contig_192	AT1G50920.1|Nucleolar GTP-binding protein|LOC_Os07g01920.1|nucleolar GTP-binding protein 1, putative, expressed
TTTGTGGCTATCCAAATGTGGGAAAGAGTTCTTTCATGAACAAGGTTACAAGGGCAGATGTGGATGTCCAGCCTTATGCCTTCACAACAAAATCCCTGTTTGTTGGTCATACAGATTACAAGTACCTGCGCTACCAAGTGATTGACACACCAGGTATCCTTGATCGGCCTTTTGAGGACAGGAACATCATAGAAATGTGCAGCATCACTGCTCTGGCACACTTGAGGGCTGCGGTGCTGTTCTTTCTGGACATTTCTGGATCTTGTGGATACAGCATCGCCCAGCAAGCTGCACTCTTCCACAGTATCAAGTCTTTGTTCATGAATAAGCCTCTGGTCATTGTGTGCAACAAGACTGACTTGCAGCCTCTTGAAGGGCTTTTCTGAGGATGACATGAAGCTAGTAATGGAGATGAAGGCAGAGGCTATGAAGACTATAACCCAAGCTGGCGATCCAAATGAAGAGGGTGTTTTGTTGACTATGAGCACATTAACAGATGATGGTGTAATGGCTGTTAAAAATGCTGCATGTGAGAGGCTTCTTGAACAGCGTGTGGATGTGAAGATGAAATCAAAGAAGATGGTTGACTGCCTGAATAGGTTCCATGTTGCTGTTCCAAAGCCTCGTGACAACAAGGAGAGACCTGTCTGCATCCCTCCAGCTGTCCTGGAAGCTAGGGCGAATGCTGCTGCGAAGGAAAAGAAGAAGCTTGAGAAAGACATTGAGCAGGAGAACGGAGGTGCCGGGGTCTATTCTGCCAGCCTCAAGAAGCATTATATATTGGCCAATGATGAATGGAAGGAGGATATTCTACCTGAGATATTGGATGGGCATAATGTTGCTGATTTTCTGGATCCGGATATCCTGGAAAGGTGTGAAGAGTTGGAACGAGAGGAGGGGCTTCGGTCTGGAAGAGCAAGCTACACAAGATGCATTTGAGATTGATGGCCAGCAATCCAACAAGAAACTGCGACTAAGGTCAAGGTCTAGGTCGAAGTCACGAGCTCCTGAGGAGGTCCTCCCAGGTGAAGGATTCAAGGACTCTGCGCAGAAGAAGAAGGCGATCAAGAAATCCCACGACGCCACCAGGAATAGGAACAAGGATGCTCGCCGTGGAGAGGCCGATCGTGTCATTCCCACTTTGAAGCCGAAGCATCTGTTCTCTGGGAAACGTACCCTTGGGAAGACAA
>Contig_193	AT1G32220.1|NAD(P)-binding Rossmann-fold superfamily protein|LOC_Os04g33060.1|NAD dependent epimerase/dehydratase family protein, putative, expressed
GGATTTGGAAATGAAGAACAAATGAAAGGATAAATGGTGAGGCAAATGTCATAGCAGTAGATGCTGCAAAACAATATGGAGTCCCAAAGTTCATTTTAATCTCTGTTCATGATTACAATCTTCCATCCTTTCTTCTTACCTCGGGTTACTTCACTGGTAAGAGAAAGGCCGAGTCTGAAGTCCTCTCCAAATACCCATCCTCAGGTGTCGTGCTGAGGCCAGGCTTCATTTACGGTAAGAGGAAAGTAAATGGCTTTGAGATACCGCTCGACGCTGTTGGACAACCTTTGCAGAAGCTACTTTCCTCGGTTGAAAATTTCACCAAACCATTGAGCTCATTGCCTGCTTCTGACCTAGTCCTTGCACCCCCTGTGAGCGTGGACGATGTTGCCTACGCTGTGATCAACGCAGTCGTAGACGACAGCTTCTTTGGGGTGTTCACAATCGAGCAAATCAAGGAAGCCGCAGCCAACGTAAGAGTGTGAACCTGGAGTCTCGTTTCACTGTCTGTGAAGGACTGAAGGTATCGTAGTTGGAAGGTTTCTAAACTCAGCAGTAACGCAAATGATCCGGTTTTTCTCCTTTTGTTTTCCTGAATCTTTGAC
>Contig_194	AT5G28780.1|PIF1 helicase|LOC_Os11g38300.1|retrotransposon protein, putative, unclassified, expressed
GTGTATTTGAATAAATACTTCTCCATTCCATTGCGATTAACTCTTTCTACATTTATATGTGCTTGATACTTAACCAATAGATCCACATTATGTGGTACCACAAATGTGTTATCCACCTTAACTCCATTTTTCTCAGTAGTAGTGCCATTGTCTGGGCGTGCGTAATTAACATGACCATTAGGCAGCACAGTAGTGCTCTTAGAAAAACCCTTTGGATAGAACTTGCCACATTTTCCATCAACCATGCAAGGAGAGGATGCGTTCAGAGATCCGCAAGGACCATGAATCATGAACTTAGAAACAGCCTCAAAGCCTATGGGATCAATGGATGGATTTGGCAACTGTGCTGATATGAAGGCATCTATTTGATCAGCGTCAAAGGGCTTAGTCTTTTTTAGCCATAGAATCAAGTGGACATGTGGAAGGCCCCACTTTTGGAACTCAATTGTGTAGACAACTTCGAGTATAGGTCCAAAGAATTCATACTTCTCTATGTCGTCCACAAGCAGTTTGAGTTTCATTTCAAAAACTCGGTTAACAATATCAGGTCGATCAGAAGCATGTTGTCCTGGTATGAATGCTAAGGCTTCCTCAATTTCTGGCCATAACGCATTGCATGTGAAAGTGATGAACAGATCTGGGCATCCAAACCTACGACATAGTGCAACACAATCCTGATAGTTTTGATAGTAGTAGCGTGGACTTCCAGTGAATGAACCTGGTAAGAAAATTCTCTGCCCAGAAGACGAAGCTTCAGTGATCGCACTACT
>Contig_195	||LOC_Os10g21190.1|expressed protein
GTCAAGCTCCCTTCTGCCTTTGCACTCGAGGACCAATGTCCGTCTGGCCCGAGGGAGCTTGACTGCAAGACTCACCCGTCGAGCAGAGACGAAAGTCGGCCTTAGTGATCCGACGGTGCCGAGTGGAAGGGCCGTCGCTCAACGGATAAAAAGTTACTCTAGGGATAACAGGCTGATCTTCCCCAAGAGTCCACATCGACGGGAAGGTTTGGCACCTCGATGTCGGCTCTTCGCCACCTGGAGCTGTAGGTGGTTCCAAGGGTTGGGCTGTTCGCCCATTAATGCGGTACGTGAGCTGGGTTCAGAACGTCGTGGAGACAGTCGTCCATAGTCGTGTGGCGTTAGAGCATTGAGAGGACCTTTCCCTAGTACGAGAGGACCGGGAAGGACGCACCTCTGGTGTACCAGTTATCGTGCCTACGGTAAACGCTGGGTAGCCAAGTGTGGAGAGGATAACTGCTGAAAGCATATAAGTAGTAAGCCCACCCCAAGATGAGTGCTCTCTCGTACTAGGGAAAGGTCCTCTCAATGCTCTAACGCCCACACCGGATATGGACCGAACTGTCTCACGACGTTCTGAACCCAGCTCACGTACCGCATTAATGGGCGAACAGCCCAACCCTTGGAACCACCTACAGCTCCAGGTGGCGAAGAGCCGACATCGAGGTGCCAAACCTTCCCGTCGATGTGGACTCTTGGGGAAGATCAGCCTGTTATCCCTAGAGTAACTTTTATCCGTTGAGCGACGGCCCTTCCACTCGGCACCGTCGGATCACTAAGGCCGACTTTCGTCTCTGCTCGACGGGTGAGTCTTGCAGTCAAGCTCCCTTCTGCCTTTGCACTCGAGGACCAATGTCCGTCTGGCCCGAGGAAACCTTTGCACGCCTCCGTTACCTTTTGGGAGGCCTACGCCCCATAGAAACTGTCTACCTGAGCCCTCGACCTATTCTCAAACTTTAAATAGGTAGGACGGCACGGCTGCTCCGGTGAGCCGTGCCATGGAATCGGGAGCTCCAAGTGGGCCATTTTTGGTAAGCAGAACTGGCGATGCGGGATGAACCGGAAGCCGGGTTACGGTGCCGAACTGCGCGCTAACCTAGAACCCACAAAGGGTGTTGGTCGATTAAGACAGCAGGACGGTGGTCATGGAAGTCGAAATCCGCTAAGGAGTGTGTAACAACTCACCTGCCGAATCAACTAGCTAATCAGACGCGAGCCCCTCCTTGGGCGGATTTCTCCTTTTGCTCCTCAGCCTACGGGGTATTAGCAACCGTTTCCAGTTGTTGTTCCCCTCCCAAGGGCAGGTTCTTACGCGTTACTCACCCGTTCGCCACTGGAAACACC
>Contig_196	||LOC_Os11g06720.1|abscisic stress-ripening, putative, expressed
GCTAGCCAAGTGTATACTCCCCAGTGAAGCCACACACTAGTAGCGCTAACCAACTAGCAAGGCAGCAGCCATGTCGGAGGAGAAGCACCACCACCACCTCTTCCACCACAAGAAGGACGATGAGCAGCCTGCCGGCGGCGAGTACGGCGCCGGCGGCTACTCGGAGACCGTAACTGAGGTGGTGACCACCGGCGAGAACGAGTACGAGAGGTACAAGAAGGAGGAGAAGGAGCACAAGCACAAGCAGCACCTCGGCGAGGCCGGCGCCATCGCCGCCGGCGCCTTCGCTCTCGTACATGTCCTCCTTTAATTTGTCTTCGCCATGGCCGGCCCGCCGTGCGACATGAACGAAATTGTAATTGATGCTGTTTCTTCGATCTCTGCTGGATTTAATTAATTAATCAATTAATTGTTTGTGCACGTATCTAGTACGAGAAGCACGAGGCGAAGAAGGACCCAGAGCACGCGCACAGGCACAAGATCACGGAGGAGATCGCGGCGACGGCGGCCGTCGGCTCCGGCGGGTACGCCTTCCACGAGCACCACGAGAAGAAGAAGGACCACAAGGAAGCCGAGGAGGCCAGCGGCGAGAAGAAGCACCACCACCTCTTCGGCTGACCGTCCGGCCGGCGATCGAGCTCCGGCCAGTCGCCGCCGGCCGCCGGCGCGCACCACCACCTGTCTAGTTGTGTGCACGCGTACGTGTTCATTTGACGAGTCACAGTACAATAAGTCCCTTTCGGGACCTTAATTAGCAGCTTGCTTGCTTGTGTGAGACTGAGAGGTGGGGCCGGCCGTGTGCGGCGAGGTGTTCATCATGTACTCGCTTGATTTTTCTCTGCGTGTATTATTGCGTTGAATAACCGGGAGCGACGTGTGTGGCTCCCAAAGTCAAGCTCTCCTGTCCATCTGTGGTTGAATGTCTGTACCCTGAGGATAAACACGTGGAAGTTTGTTACTTGTCCCCGTCTAATAATAATAATCATCATACT
>Contig_197	AT3G28670.1|oxidoreductase, zinc-binding dehydrogenase family protein|LOC_Os10g11110.1|expressed protein
CGAAATAGTCATCTCTTTGCAATTCCTTTTTACATAAAAATAGCTCAACTTTAACACAGTTTCTATAACATCTTCGACATGCCATCTACTGGTGTAACAACACGAGGCAGGCTTAGGTGTTGGAACCCGCAGAGAAGGTGAATACAAATCCAGCAATCAGAGCAACCAGCAGTGCAAAAAGAGCTGCTAGGACGCTCAAGTTCACGCCGCCTTGTCGTCTTCTGCTCCTATCATCGTCATCATCCTGTCCAGTGCAGTCACTATTCTTAAGCCTGCTTGATTTGTCTCGTGCTCCACTACGAGCTCCAGGTACCATAGCCCAAAAGGATTCTAGTGTACCACAGGTCGCTGCACTTTCTGGTTCCAGGATTGAAGAGCTTTCCGCAGCTGTTTCCAGTGGTATTACTTCCTTGCAGCGATCCGTTGCATCCTCTGTTGTCTCTGATTGTTGCGAGTANCAANAAT
>Contig_198	AT5G13750.1|zinc induced facilitator-like 1|LOC_Os11g04104.3|major facilitator superfamily antiporter, putative, expressed
AGTCAACAAGAATTAGAAAATTGGGTTAAAGAAAGGTTTGTCATAAATTAAAGGTAATTGCCAATAGCTAGTGGCTATGTTTCAACATTTTCCACAGCATGTCCATGAATTTATTCCACCCCAAACTTTGCAATAGGTAGAATTACTATCAATATGCTATCCTAAATAATACATTTAGGAAGCTCATGAGCTCAATGTGTTTAGCCAACAGAAAGAATATAAAAGGGCCTTACTAGGCATCCATAGTCTCTCTCTATCAAAGAAATCTCCAGGGAGATATTATATGATAAAGCATTAAATCATGAATATCAGAATATGAAGCCTACTTAGGTTTTTTAGTCACAGATGATTGGAATAACAACAAAGCTGATCAGTTAATTTCGTGGACTAAAAAGTTGATACCTGTCACCACAAGTACATTACCAACATCTTCAGATGAGAAACTTAGTCCACCATACTTTTTGTCACT
>Contig_199	AT5G58490.1|NAD(P)-binding Rossmann-fold superfamily protein|LOC_Os01g61230.1|dihydroflavonol-4-reductase, putative, expressed
GGCAGTTTATTTTTTAGCTAGAAAACTTTCATACAGCAGCAGTTTCTGATCCACCATCACATTCAGCATACAAGCTATTTCTTCTCCTGAAGAAATGCACGTGACAAGCTAGATGAGTCCTTTGGCCCTAAAGCAATCCATAGTGTCTGTGATGATTTTGTCGAATGGATTGAAACGAACACCCAACTCGATCAATTTCTTGGACGGGTCCTTTGCCCTCACCACCCACTCTTGTTTGTCCTCTTGGATCCTTTGAACCGGAAGTTCAGGGTAAAGGTCGGCAAGTTTGTTGGTGAAATCAACCATCCGTTCAGCTGACTCGAGGCACAAGTGGCGTCCCTGTGCCGACGGGTTCTCATACAACGCAACGAGAGACTGCGCCACGTCCCGGACATCAACGCAGCCAAGGAAGTACTCGTCCATGTCAAACCTCCCGCCCTTCATAATCTGCAGAAAAACTGGGAGACTACCAGTAAGCGAGGGCGTCAACGTAGGGCCCAACACCAGCACTGGATTAAGCACGGCGAGCTGCAACCCCTGCTTCTCGGCGAAGTCCCACGCAGCCTTCTCCGCCAGTGTTTTAGACACGCTGTACCAAAGCTCGAGTTTCTTGAGCAGCTCGATGTCGGCCCAGGAGTCCTCGTTGATGACCTTGCCCGCAGGCCACTCGGGATTCGGCACCATGGCCGTCTGCGACGACACCATGACGACGCGGCCTACGCCGCAGTCTTTGGCGGC
>Contig_200	AT2G36630.1|Sulfite exporter TauE/SafE family protein|LOC_Os03g51650.1|membrane protein, putative, expressed
GTCGCCGCCGACGCCGCGGCCTGCATGATGGTGATGGAGGGGAACGTGGGCTCACTATACGGCCGCCTCAACAGGGCCAGCACGCGGGGGTTCCTCGCCTACGTCGCCGCGGGGGCCGCCTGCGCCGCCGTACTCGCCTGCTTCGTCCTCTCCGCCGCGGACCCGAGCGCCGCCGGGCGCAACGATGGCCTGCTGCGCCTGGCATCCCGCTCCGCGCGCGTCTGGCCCGACCTCGCGTTCAATTGGCGGGTGGTGGTGGCCACCGTCGTCGGATTCCTCGGCTCCGCGTTCGGCACCGTAGGCGGCGTCGGCGGCGGCGGGATCTTCGTGCCCATGCTCAACCTCGTCGTCGGCTTCGACACCAAGTCCGCCGCCGCGCTCTCCAAATGCATGATCATGGGGGCCTCGGCGTCGTCCGTGTGGTACAACCTCCAGGTGTCGCACCCGACCAAGGAGGCGCCCGTCATCGACTACAAGCTCGCGCTGCTCTTCCAGCCCATGCTCATGCTCGGCATCACCATTGGCGTCGAGCTCAGCGTCATCTTCCC
>Contig_201	AT3G01850.1|Aldolase-type TIM barrel family protein|LOC_Os09g32810.2|ribulose-phosphate 3-epimerase, putative, expressed
GTTACATGCAGCGGCATCAGGGCCACCATCGAATTTTATTCTCAGCTTTTCGGTGCAACGTGAGACCCTTTTATATGATTGACGTGCAGAGCGGATACAGTTTACAGCCGAACGGTGGATTACAAATCAAATTTAGTTCTGGGAGCTCTCAACGCTCTTCCTAAGCACCGATATGACCTCTCCTGGGTCAGCAGCGCCAAATATGGAGCTCCCAGCGACGATGCAGTTAGCCCCTGCAGATGCGGCCACATCGATGGTTGAAGGACCTAGACCACCATCGACCTCTATGTCCAGGGAAGGGTACTTCTTTCTCAGTATGCGCACCTTATCCATCATTTCTGGCATGAATTTCTGACCACCAAAACCAGGCTCAACTGTCATGACAAGAACCAATTCTACTGGATTTTCTGCTTCCACCAGGGGAAAAACTTCCTCCACTGGAGTACCTGGCCTCAATGATACACCAGGTCTCATACCCTTCGATTTAATGCTTTGGATAAGATCCTGCCAGTTGTCTCTGGCTACTTCTATATGGAATGTGAATCCTGAGGCACCAGCCTTTCCCATTGGTTCTACATAATCTGAAGGGTTTGTGACCATAAGATGGCAGTCCAGATATGCTTT
>Contig_202	AT3G18500.2|DNAse I-like superfamily protein|LOC_Os06g15410.1|angel, putative, expressed
CCATTTTTCAGAAAGAGCATTTGCCTTCTCAAGTAGCAAGCGAATCTGGCCCAATTTTACATCACCCCTCTTTGGATTAAACAAAACATGAATGTTCCCGAGTACTAATTTGTGTGTTCCATTAAGCTCAAAAACACATATTTGAGCAACATTATTTCGGAGATTGAATTCACTAAAGTCAATACTATCTTCCTCAAGCAGACGCAACCGTTTTGACTTCCAAAACATGGCACATCCATCTCTAGTATCTCCAGTCCGCCTCTGATATATACCTTCATACCCTCTGCTTTTCATTCCTGAAGCAATGTCCTGAAACCTATCCACCTCCTGAAGACAGACTAGGTCAGGATCCCAGTGCCTAATTTCACGAATAATAAGCCGCCTCCTTGAATCCCACCTCATTGCATCCCAAGGCACACAGGGGATAAGGTCAGGATGATTCCTTGCATTGTAATTAGCCAAGATGTTGTATGACATGATTGTGCAGGGATCTCCGGAGGAGGAGGTCGAGGCGTCCTCTGAGGAAACCCACCGGCGCGAGGAGGGCAAGGCAGGCTGCGGCGGGCGGAACTGCCGCCAGACGCGGTCGAGGGCACGCTCGGGGGCTTGCCAGCTGCTGCGTTGGTCGCGGGCCGGCGCGTTCTCGGTGGACGCGCGCCACGAAG
>Contig_203	AT1G01950.1|armadillo repeat kinesin 2|LOC_Os06g04560.1|kinesin motor domain containing protein, expressed
GTCGCTCTAGATTCACATTTTGCAAAATTTGCAATGCCACGTGCAACTTGTGCAAGGACATCGGGGTGCCCACACCTAACCATTCCAAGCAATGCTTTAATTCCACCTTCTCCCCTCAACCGAGTTTGCAGTTTGTCATTGCCACAAAGGTTAGCAATTGCTCCAGCAACCATTCTTAGAGTTTGTGGATCCTCTGCATCAGATGCTGTCATAGACAACAAGGTTACACCTCCTTGTGCCATGATAAGGTCTTGATTTGTCTCATTCATTGCAAGATTAGCAATTGCTCCTGCTGCTACTCTGCGAATTGTCTCATCCTCAGAGCTCCTAAGTAGCACAAGGAGCGAAGTAAGGCCACCTGCTTCTACAATCTTTTCCTGATTTGCCTCTTCAGCAGCCAGATTTGCAACAACTTTCACTGCATGCACACGAACATCAGGTTCTTCAGATTCCAGCAACGATAATATCTTCTGTAACCCAACTTGTTCAAAGAGTTTGGCAATTGGTTGCTTAGGTCCATTGCTTTGTTCTCTGGGTTGTGAACCACGAGTCTGAGACACCAAAGAATCTAAACCGGGGAAATATTTTTTCCTGGCCCGTCTCCTTTATCAAGACTCCTCCTTGTCTCATCGGCTTCCATACTCATCTGCAATAACTGACTT
>Contig_204	AT1G47420.1|succinate dehydrogenase 5|LOC_Os04g34100.1|expressed protein
CGCCGCGCGCCGGCTCCTGCGCCTCGCACCGGCCGCGTCGTCGGCGCTCTCCGCTGCCTCCCGCCCCGCCGCTAGGTTGGCGCCGCTCTCGCGCCCGATCGCCGCGCTCTCAGGTGGGAACAATCCTATCTCATGGAACCTGAGGCGCTTCTTCAGTTCAAACGAAAAACATTTGCCTTCAATATCTGACCCAGAGATAGAATGTGCATTCAAGGATTTGTTGGCTGCTAGTTGGAATGAACTTCCAGATACTCTTGTAGATGCGGCAAAGAAAGCAGTATCTAAAGCTACTGATGATAAGGCTGGTCAAGAGGCTTTGAAAAATGTATTTTCTGCAGCTGAGGCGTGTGAAGAATTTGGTGGAACCTTGGTTACCCTAAGAATGGCTCTTGATGATCTCTGTGGCCTGACTGGTGAGAATGTGGGCCCCTTGCCTGGTTATATTGAAGATGCTGTTAAAGCTGCATATAATCGCTACATGACATATCTGGAGTCCTTTGGCCCTGAGGAACATTATCTAAGAAAGAAGGTGGAGACTGAGTTGGGGACAAAAATGATACATCTCAAAATGAGATGCAGT
>Contig_205	AT5G20720.1|chaperonin 20|LOC_Os06g09679.1|chaperonin, putative, expressed
GAATACAAGTGAATACTCCAAATAAAGGGGGTATTTCATCCCCAAAATATCCTTTGTAAATCAACTCAGTGCTCTCACTATCAAATGTCGACGTCTATACCCCACACACGTAGCTCGTGACTTGTGACCATACAAATTCTATCCGACTGTCCGGAACAGAATATGTAAGGAATCATGATCAACAGTTCACCACAAAGCCATCGTTTCATACCACTTCACATCTATGGTTGCCAACTAAAAACTGGGAAACAAAAAAGCTCAAGAGAGGACAGCCATCACGTCTGACGCTCTCAACACGATGTAGCCCGTGCCGTCCGCGCCCTTGAACTCACTCCCTGCATACTTGGAGTACAGCACGGAGCTGCCAACCGGAACTGACAGTGGCTGCCTCTTGCCTTCCTCGTCCAGAGGGCCTGGGCCAACAGCTACAACTGTTCCAATTGATGGCTTCTCTTTAGTTGTTTCAGTAAGGATAAGGCCCCCAGGAGTTGTCTCTTCAGCTTCTGCAACCTTGATGAGAACCCGGTCATTGAGAGGCTTCATATCCTTCACA
>Contig_206	AT1G12370.2|photolyase 1|LOC_Os10g08580.1|FAD binding domain of DNA photolyase domain containing protein, expressed
TTAAAAAAGATTCTTGCAGTCATGCCATTCTCATAATAGCTACTTACATTCAGATTCAATATCTCAGATTTACATTCGGAACCAAAATAGCAGGTTACATCACATGCAATGAATGTATCTATGTATTGCTCTGAACGTTCACAAGCTATACAACAACCAAAATCACCTTTGATCCCTTAGGCTATAATCTCCATCCTCAGATCCCGCTGTTGCTGTCACTCCTCTAGTGGGGAAGATGGAAGAGGAATCGCTGGCCGTGCCGGGCCTTGTTAAGATCTTGTAACCCAATGCCCTTGTCATGAACTTGTCATTCAAATATATTGCTACTGAAAGTGATTCTACAGGTCCATTCTAGAATCTTTGGCCCAATACATTCTGCAGAAAAGTATTGTATGAGTCATACTGTATCAACACAAAGTAATCTCTTATATAGAGAACACAACTGAAGAAATAAAGCATCAATGATACATAAACAAAGCTTTGTCAGAGAACGCAACCAACTGAAGAAATAAAGCATCAATGATACTGAAGAAATAGCAACTCTATAGCTTTGCAATCATGGCCAAAATTGGCTGCTGCCTGTTCCATGTTAATTGATAGTACCTGCAACTATAACTGATCCATCTATGCAGGTGAAA
>Contig_207	AT3G04240.1|Tetratricopeptide repeat (TPR)-like superfamily protein|LOC_Os01g68680.1|tetratricopeptide repeat domain containing protein, expressed
GCAGAGCACAAGAAGCACTACAACTTCTTCCTCACCAGTTCCTGCTTCCTTACTCGTGATCAACAAGATCAGCATGTCTTCTTGCTGCAGCGGCAAATGCGGGTGCGGCTCCAGCTGCAAGTGCGGCTCCTCATGCAACGGCTGCGGCGGGAAGTACCCTGACGTGGAGGCCACATCCGCCACCACCACCATGGTCATAGCTGCCGCCACCAGCAAGGCGAGCTCCGGCGGGTTCGAGGCGGCGATGGAGGGCGGCAGCTGCGACTGCAACACCTGCAAGTGTGGCACCAGCTGCGGCTGCTCCTGCTGCAGCTGCAACTAAGGCTCGCTGCCATGTAGCACGAGCAAGGAAATTAAGTCCCCAGGGCGTAATATATAGTAGCAGGCCAGCGTGTCTAAATAAGATCTTGCCGAATGAGAGTTGTGGTTAACTCAACACTACTGTATCAATGAAATTCTATGTGCCTGCCTGTTTGGGGAAATGAAACATGCACACTTGAAATGAAGTGCAATTGTTGGTCTTCAACGAGGAATGCCTAGTAAGCGCGAGTCATCAGCTCGCGTTGACTACGTCCCTGCCCTTTGTACATCGATACAAGTTGACTTTGGACCAAGAATTCCTGGTTATTAATAAATAGACTCTGGTAACAATAGTGATAACAATACAGACTACCCCCTACAATATTTGCTAGTGTACATAGGTTAGTCTCCGCAGAGGTGATGTGAACAAGCAGGTCAGGCGGTATCAAACAAGCACCTGGAGCGGTCACATACTAGTATGCTAACTCTCGCCTTATTTACAGAGCCGGGCTGGTGATGTAATTTCGTTAGCGGTCAAATGGAAACTCAGTATCGTCCTCTTCCACCTTGAATGGCTCCGGATGGCGACTGGAGCAATACAGGTTCCACATTTTGTAGTAAGCCCTTTCAAGGTTGCGCACCCATCGGGCTGTATCAAATAATGGACAGGACATTCGAACTTCCTTCAGTTTATTAGTCAATGCTTGAAGCTTCGCCGGATTTAGTGCAAGTTCAACTGCTCTATCTTCATACTCCTTCATGCTGCTAACAATCATCTCTTCCCCGAGCCCAGTAGCTACACAGAGGGAACCAGCTACTCTGGTTGCCATCTTCTCTAGCGGAAGGGTGATCATTGGCAAACCAGCCCACAGTATGTCGGTGCCAGTTGTGTGCGCATTGCAGAGGGGGGTGTCCAGGAAAAGGTCTGCCAGTTGACTGCGTCGTATATGCTCATTTTTCATGGCAACATCTGTGAATATGATTTGATCTGGCCTTACTCCTCTGGCAATGGCATGTGATCTTACTCTAGTTTCACCAGCTGCTGGGAATCTTAAGAGCCATAATGCACTGTTGGGAACACGTTTGAGAATATTGCACCATGTGTCAAATATTTCTGGATCCATCTTATAAAGCTGATTGAAGCATGCAAAGATAAATTTATCCTCAGGTAATCCATAATCGGATCTTTTATGTGGACATACGGGAGTGAGACAGTCTTGATTTTTCTGCTTGTAGTCATTGACAAAATAGCAATGAGGCAAATGGACGAGCTTTTCTGAATATATATGTGCATAGCAGCTTGGAGAAACAAACTCATCTGTGACCAGGTAGTCTATGTATGTGGCACCCGTTGTGCCAGGGAACCCCATGTATGAAACTTGGATAGGAGCTGGCTGCAATGCAAAAATTTCATTCCTGGCTCCCTTTGTGTAGCCATTAAGATTTATCAATATCTGTATCTTGTCTTGATTGATAAGTCTGGCGATCATATCAGAGGTCATGGCAGAGACATCAACAAAATGCTCTGCCTCAGACTGAATACGCTGCCTCCATTCAGTACCATCATTTTGACTCAGTGCATAGCAAAAGACCTCGATATTGTCACGATCATGCATTCCAAATACTGATCCCATGAGATGGGAGAGCGGATGATTTCCAAAATCACTACTTACATATCCCACCCTGAGTCGGCAGTGTTTACCCTCCACTTTGACAGGAACAGGTGGTGGATGCACAAAAGGCGGAAGACCAAAACGAGAAGCAATCAAGGAACAATGAGCTGCATATTTACGGCTTATTTCCAACGCAAGTATCGGATCGATAGGATAAGCAATGGCATGGAAAGGTTGCACACTTGGAAGTACTGACATCTTTATTTGCCTTCTTATAATTTCTTCAACATCACGAAACATGGCATCCCTGTTTTCCCAGTCACAGACACACTGTAAGGTATGAAGAAGATTGCAGGTTGCCTCAGGAAAATCAGGACGCAGCTGGAGAGCCTGTTTGTAGCTAACTATAGCTGTCTCTACGTGCCCACTATCCTTGTAAGCTGAGGCCAAGTTGGCATGGGCTTCTGCCATGTTTGGTCTGATCCTTGCAGCCTGAATATAATCCTGAATTGCTTCGTTGACTCTACCAATTTCCTTGAATGTATTCCCTCTATTAACTAGTGCATCAGCTGCTGTAGGGTCTATACGAAGTACTTCAGTGTAACATGTGATAGCATCAGCATAGTTTCCCTGTTGCTTGTATATTACAGCCAAGTTGTTAAGTGGGGAAGAGAGTCCAGATGTCACAGATATAGCTGCTTTGTAAAATGAAGCGGCAGCGCTTATCAGGTTCCACTCCATATATATGTTTCCTAAGTTTGTCAGGGCTTGCGGGTGGTTTGCTTGCAATGAAAGGCATGATCTGTAGCAGTTGATTGCTTCTTCCACTCGTCCAGCATCTTTGAGTGCATTGCCCATGTTGTTATAAGCTTCGACAAACTGTGGATCGCAGACTATAGCTTGATTGTAACAACGAATTGCCGTATCAAGCTGGCCTTGCTCATAGTAAATAGTAGCAAGATTACCATAAGCCATAGCATAGTCAGGTCGTGCCTGCAATGCACGTTGATAACACACAATGGCATCTTGAGGCATTCCCAAAGCCTTATAAACATTCCCTTGGTTAAGATATGCATCAGCAAAGGATGGCTTAAGTTTAACAGCTTCCTTGTAGTACATTAAAGCTTTATCCAGGTCCCCTGCCTCCATAAACAGACCAGCAAGGTTCGACCATGCGATTGCGAAGTGAGGATCTATGCGTAACGCCTCGATGTAGCAACTATATGCCTCTTGAATGAAACCTTGAGCTTTCATCAGATTTCCAAGATTACTGTGTGCATCAACCAATCTAGGATTTATGGCAAGTGCTTGTCTACAGCATTGAGCTGCTTCATTCAATCTCCCCTTCCGCGTATAAGCACTAGCAAGGTTTGACCATGCATCGCAGAAGTTTGGTCGGAGCTGAATGGCAGTCAGATAGTAACGAATCGCAAGATCAATATCGCCTTTCTCCTTCCAAGCATTCGCCATATTGCCGTAGCACTCGGCAAAATGTGGATCTATGGCAAGAGCCTCCTCGTTTTTTTGCAATGCACATGTCATAATTACGGATCTGATAGTAGATAGCTCCAAGGAGGAGGAGGTTATCAGTTCGACGTGGATTCTTCTCATAAACAACATTGCCATGCTCTAAGGCCTCTCTG
>Contig_208	AT5G20480.1|EF-TU receptor|LOC_Os02g40240.1|receptor kinase, putative, expressed
AGCAGATTTCCGGCAAGATTTAGATTACTCAACTTTGAAAGTTTTCCAAAAGAGCTTGGGATTTGGCCAGTGAAATTATTTTCTAGTAGCTCTATGGTGTCTAGACTTGTAGGATTGCCCAGGGAAGCTGGAATCTGACCCTCAAAACTGTTATTTCCCAAGTAAAGTTTTTGGAGACTAGGGAGGGCATCGCCCATGTTTGATGGCAGTGTGCCTCCTAGCATATTAGTGTCCAAGGATAATATCGTAAGAAAGGATAACTTAGAGAGATTCTGTGGGATTGCACCTGATAGCTCATTTCCTCCTATATACAACTGTGTTATGTTGGGAATTTGCCAAACCTCATTTGGAATGCTTCCGTTGAGTTGATTTTTCTGAAAGATCAACATATTGTAAT
>Contig_209	AT1G07350.1|RNA-binding (RRM/RBD/RNP motifs) family protein|LOC_Os03g15890.2|RNA recognition motif containing protein, expressed
GGACTCTATAAGAACATGTCATTAAAATTAAAAGCAAGAGTGACCAATTATTGAGAATCTGAATATCACATTTAATATGAAAAATATACAATGTAGGGCATACAACCCTTTGGTTGAGGTGGCATGGTTTGGTGTTAGGTATGAGTTTGTTGCAGAGCAGCTACCAACATCTACCCTGTTGCTGCCAACAAAATCTTCAACGAACAGAAGAACACTCAAAAGTTCAGCTTAGAAGACTAATCAGAGATAATAAATATCACTCCATAAATAAGTTAGATCCAGAAAGTAAGCAATCTTATGATTTTACCTTCTCAACAGTTATGACACGACCTTCCAACACAGAACGGTCCAGATATTTGATGCAGCGATCTGCCTCCTTAACAGTAGCCATGGTAACAAAACCAAACCCTCGCGATTCCCTTGTCCAAGGATCATGCACAATGCTTGCATCAATGACCTCTCCCTCAGCAGAGAAGTGCTTCTCCAGATCTCGATCTGTTACACGAGCTGACAAACCAGTTACATACAGGTTGTTCCCAGGGTTTTCAGCATCACTCGAGTCCACACTCCTAGAGCGACTTCTATACCTTGAATAGCTGCTTCTCCTGTAAGGTGAGCGAGATTCATACCTTGGTCCTCTTGAGTAAGACATCTTTCGTGGCCGCAACGATCCTGCCCCGTCGAAGCCTTCTCGTCGTTCCGCTTGCGTCTCGCGTCAGTGGTGC
>Contig_210	AT1G51980.1|Insulinase (Peptidase family M16) protein|LOC_Os01g09560.1|mitochondrial-processing peptidase subunit alpha, mitochondrial precursor, putative, expressed
GGTATTTTGTACACTCTTTGGGCCTCGTAAACGAAAGACGAGCCCTGGTATCAGTTAAATTTACAAACACATGACTGGCCTATCACCAGCAATAACCACCGACTCAAGTGGATGAATGCTTTCGCAAAAGAAAAGGGAGGAAAGAGTAATTGCAAAGTGAGCAAAGGTTTAACGAACAAAATTGTATGAGGTTCCTTATTTTTCCTGATGAAACTTCGACCAAGAATATAATGGCCTAGGCGTGAAACATTCAGGCTGTTAAACATTTCCAGCAGGCAGAGAAAAAGAAGGTCCATGTACTCATTTCGAGCTGAACTTGCCACTGACCGACTCGTAAGTTGGCATATTCAGAACATTTCCATGGGATGCCATTGTTAATGGTGAGGAAATGATCTTTTCAGCAACTGCTGTTACGTCCTTCAGAGTAACACCATCAACAGCCTTGAGAAGGTGCTCAACAGGTTTCCTTTCACCAAATGCCAGTACTTGACGCCCCATGTCTTCTGTTAGTGATGCCTTTGATTCCAGGTTCGACAATATTGAAGATTTAGCTGAGGCTTTAGCACGATCCAGTTGGCTTTGGTCAACTTGTCCAGGAGTTGCAAGGGAAATGAGTTCTCTGGCTGCCAGGTCAATAGCTTTAGGAACAAATGATGCATCTGTAGATGTATGAATTCCAAAGATGCCAGTGTTACTGTGAACATCCTTGAAAGAAGAGATCGACTTGATTTGGTCAAATTCATTGACAAGATGATTTAGACGCGAATGCAATCCCTTTCCCTGCCTTCCCCAAGAAAATGTGCCACCACCACCCAGAAGTGTCTGAAGAACTGATACAGTGGCAAAATCTTTTTCTTTGAGCCAACCACCAGAGACCTCAAAGGCCAACGCAACATCTGTGTTCGATGAATCTGCAGTTCGTCTATATTCTCCACCAGTGTAGGTAGATTTTGGCCTTGTGGTTCCAGCTACAGCGGGAAAGTCAGACAGAAGTGGTTCGGCAATAGATACCAATTCATCATGATCAACACCTGATGCAGCTAAAACAATTCGCGGAGCAGTGTAGTTCTCAGCTATAAACTGTTCCAAGACATCTGTATTCAATCTGCTAATTGAATATTCTGATGCAATCAGAGGGTTTGCCAAAGCACCAGAATAGCCAGTAGAATGAAGAGCCTCCAAAAGAAAATTTTCAGGGTTGCTTGATGCTTTTGCAAGCTCTGCCTTGAGCCTCAAACTCTGTTCCTTGACCTCCCAATCAAGAAAAGCGGGATTGCGTACACAATCAATAAGCACCTCAACCATTTCAGGCATGTATGTCTTCAGGGCTCCATAAGTGTAGCTCATCATCTCACGGCCAGCAGATGCGTTGGCACTACCTCCTATTGCCTCAATTTCACGCACAACACGCAATTCACTCCTGCTGGTAGTGGTTGCAAAGGCCATTGTCTTCAACAGCTGACTGGCACCTGTTGTCTCGGGCATTTCATATACAGAACCACAATCAACATAAACTCCAACAGAACAAGATGGTCCTGCAGATGTCTCGGAGGCTATTTTTACACCATTGGAAAGTGTTGTGATTTGCGTCTTGCCTGGCTCCACGAGATCAGGTAGCGGAGGCGGAATAGTCACTCCTGGAAGTTCGAAATCTGGAGGAGGCAAAGCATTTGAGCGCGCACCAGTTAACCAAGTCCAGAAGCCACCTGATGAGTGCTGTGCAACACTAGTGCTGGCAGACCTGATTGCAATATTCATCATTTGAGCATCTGCCCTATGCCTCTTGAGGGCGCCGAGGCCCGAGACGGCACGGTACATGGTC
>Contig_211	AT5G65840.1|Thioredoxin superfamily protein|LOC_Os03g51960.1|expressed protein
GCTCCCGTCGCCGCCGGCGCGCCCGTGTGGGACGCCCTGGGCGGCGTCTCCGTCCTCGCCGCGGGCTCCGGCGACGCCGTCCCGCTGACGGGCCTGTGGGACCACACCGAGGGGGCGGCCGTGGTGGCGCTGCTGAGGCATTTCGGGTGCTTCTGCTGCTGGGAGCTGGCCTCTGTTCTCAAGGACTCCATGGCAGAGTTCGACTCGGCGGGGGCTAAGCTGATCGCGATCGGCGTCGGCACTCCCGATAAAGCTCGCATCCTCGCCGAACGTCTGCCGTTTCCTGTCGATTACTTGTACGCGGACCCCGAGCGCAAGGCTTACAACGTGCTGGGACTGTACCATGGTCTGGGTCGGACGCTCTTCAGTCCAGCTAGTGCTAAAATATACTCGAGGCTCGACTACCTCAAGAAGGCGACGAAGAACTACACGCTCGAAGGCACCCCGGCCAACCTGACCGGTGTCCTGCAACAGGGCGGGATGTTCGTGTTCAGAGGGAAGGAGTTACTGTACTCATGGAGAGACGAAGGAACAGGCGACCATGCTCCTCTGCACGATGTGCTCAGCGCCTGCCGCAACGTTCCAGTTGCTTGATACTATATGATAATTCCTTCTTCAGCCGGATTGTAAGGCTAGATAGCTAGACTGAAACGACCAGGCTCCGTTTACCCATCAAATGCGGTATTGCAGTTCCACCACATCGAAACAGATATCATATGATACAGGAGGCGAATCAAGATTATAAACAAAAAATGCAAAAATCTCTC
>Contig_212	AT1G72770.1|homology to ABI1|LOC_Os05g46040.1|protein phosphatase 2C, putative, expressed
CTGTCGTGTGCTCCTCCCATTTGGTGGTCGCAAACTGCGGAGATTCACGTGTTGTGCTCTGCCGAGGGAAGGAGCCAGTGGCGATGTCCATTGATCACAAGCCTGACAGGAAGGATGAGCGAGCACGGATCGAGGCCCTGGGAGGGAAGGTCATCCAATGGAACGGTTACCGAGTGTCCGGTATACTTGCTATGTCGCGATCAATAGGGGATCGATATTTGAAACCGTTCGTCATTCCAAAACCAGAAGTTACAGTCATTCCTAGGGCAAAAGATGACGACTGCCTAGTTCTTGCAAGTGATGGGCTGTGGGACGTTGTGTCGAATGAAGAGGCATGCAAAGTTGCGCGGCGACAAATCCAATTGTGGCACAAGAACAATGGTGCTATAGCGTCATTGTGTGATGAAGGTGATGAATGCACTGACCCTGCTGCGCAATCCGCTGCTGATTATCTTATGAGGCTCGCACTGAAGAAGGGAACCGAGGACAATATCAGTGTCATTGTGGTTGACTTAAAACCTCGAAAGAAGCTCAAGAACAACTCATAACATGAGCTGGATTCATCAAGAGTAGCTAACCATGGTATGTTAAAGAGTTCATACTGCTAGTTGGTCGTCCGCATGAGACTTGACCCACAAGTTTTTTTCCCGTTGGGCCTCAAGAATTGTACATGTATATGCTAGATGCATTTTCCATCTAGGGGGCCATGATGTGAAGCTCACCATCAGGAGGGTGCCCACCGTCGTCTCCAACTACCAGGAGGACGCCGACAAGCCGCGCGCCGGATGCGGCAGGAACTGCCTCGGCGACTGCTGCCTCCCTGTTTCCAAGCTTCCCCTCTACGCTTTCAAGGCACACAGGGGATAGG
>Contig_213	AT3G28430.1||LOC_Os04g23210.1|expressed protein
GTAATGTACAGAATTTTGACGACTTACTCAATGGTAGCCCAGCTTGTTTTTTCTGTTTCCACAGTTTAGATGTTCAACAATGCACTTTTGTGGTAACTTATTGCGCTGTCTGTCATCATTTGTGAAGTCAACAACTGCACTTGGTGAAATTTCAAAGTGAGTCATGACCCATCATCAGAAAGAGTTTCATGCGATGAAGGCTGTGGATGCTGCAATCCATCCTCAGGCATGTCGAATTCAACCAATGGCTGCAAATGTTTCGCGACAGCATCCTGCTGGAGCTTCATCTCTTCAACAACCATAGCCTCTGCAGCCTTACAGGACTGCTCATCACTAAAAGCAAGGGTCCATCTCCCATCAACAAGATACTTCTTTGTCTTCCCTTTATGTTTTTCAGAATCCAAAAAGGAAGTGTAGAAGGACGAATGCGTAGATGTAACCACTTCTCATGTTTTTCATCTATTCTTGGATCAGATCCAGCCAGAGGAGCCATGACACGGACAATTCCACGTTCTTGCTTGANAGGTAATTCTTCTAAAGAAGAATCCACCCAGAACTTCCATTAGAT
>Contig_214	AT3G18820.1|RAB GTPase homolog G3F|LOC_Os05g44050.1|ras-related protein, putative, expressed
CTCGTATTCGACAATATTATTCATAGTATATTCTGAAGATAAATACACTGCACATCATGTAATGTGACAATTCGAGAACAGATGCATGAATTCTTCATTTCGTACAGAAGGGGTGGTGGATTAAGGTCACAAATGAAATACAGAACCATGACATTGTACAAGATGAACAATTGGATATTTAATGATTGATGAGGCCTCCAAAGATTATCGCCTAACAGCAGCCTGATGACCTTTGGGTCCGGTTGCCACCCGTCACATCGACAGTGTCAGGCACGTACAATTCTTCTTCAGGTTCATTCTTCAGGGCATTCTTTACAATGCATTGAAAAGCATCTTCCACATTAGTTCCTTCTTTGGCAGATGTCTCAAAGTAAGGTATGTTGCCTTTCGAGGCACACCAAGCCTTAGCCTTTTTCTCAGAGACCACACGGCTGTTGCCACCATCAATATCAACTTTGTTTCCAAGCAGAACGAAAGGGAAGTTATCAGGATCAGATGGGCTGGCCTGAATTAGAAATTCTTCACGCCAGTTGTTCAGATTATCAAACGATTTCATAGAGTTAACATCATAAACTAGAACACAACAATCAGCTCCACGATAGAATGCAACACCAAGACTCTGAAACCTTTCCTGTCCAGCAGTATCCCAAATCTGAAGAGTGAAGAGCCTGTCCTCGAACTGCACCTCCTTGGTGAGGAAATCGGCTCCGATTGTAGCCTTGTACTGATTGCTGAACTTCTTGTTCACATATTGGTTCATCAGCGAAGTCTTC
>Contig_215	AT2G18790.1|phytochrome B|LOC_Os03g19590.1|phytochrome B, putative, expressed
TGACCAGCGAGAATTGCTGAACATATCCTGTATAATGTCAGGGGGGAGGCCCTCGCCAGGACAGGCAAACCTGAAAATGAAAAGCCCTGTATCCGTTCCATCAGGATTTTGTTTTACATTTGGTCTGACTTGTATTTCTACCCAACCACTTTCGTTTGGAGCAAACTGCAACATGCTTAGCAAGAAGTCAGACAAGACTTGTTGAATTCTATATTGATCACCATATGCTGATGCATCCTTGATTTCATCAGGGATATCCCGAATAAGCTGTATATCCCTCTCTCTCAACAATATCATTGCTTGGCTGACAACAGCATTCATAACACTTCCAAGAGAAAATTCACCTTTCTCAAGCACCAAAGAGCCATCGTCAATACTTTGAAGACTGGCATCCTTTACAATCTTGGACATCTGTTTCTCACAAGCAGAACTAGTTTCAAGGAACTGCCTCTGGTCATCATTTAAATCGGTCATCTGCAACAGAGAGTTGGTAAATCGGATGCCACTAAGAGGATTCTTTATCTCCTGGCAGATATATGCCAATTCTTTCATCCTTGCATAACACTTCTTTTCTTGTTGTCTCTGAATCTCAAAGGCTTGCTGTACCTCCGCACTTGCAATCTGCAAGAAACAAAAGGCCCCGATGGACTTACCATCCACTTTGCTCCTTGTGTTGGCTGTCAATAAAGCCTGCACATACTTTCCATTCTTGTCAAAAAATGAAAAAGGGAACTTCTCATAATCCTCCCCTCCTATAGCATTATGAAGGATAACCATGAACTTTGTCAATGCATCTGGGCCCTTAAGTCGACAAAAATTTCCAAATACCTCTCCAATAAGAAGCTTACCAACAACTTCACTTCTCGACCATCCTGTCAGTTTTTCCATGGCCATGTTCCATTCTGAACAACAAGTGTTCTCATCTGACGCAAAAATCG
>Contig_216	AT4G28370.1|RING/U-box superfamily protein|LOC_Os07g31850.1|zinc finger, C3HC4 type domain containing protein, expressed
GATAGCTTTCCCACAGTTGCAGCCTCGCCTTATTGTACCTCAGTCTCCACCTTGTATAAGCTGAGCTACCTACTTGTTAACTATATGGTACAAAGCCCTCATCTAAGCTGGCGGTAGGGAGCGCCTGCAAGTTGGGCACTCCATCTTAATGTCCATCCATCGTTGTAAACAGCCTGAGTGGAATATATGCTCACAAGGTGCCACCATGTATTCACTTGTTCTTTGGGTAAGATCAATTGTAGTCATGCAAATAACACAATCAATGGGCTGATTTGTGCTATCCTCGACCTTCCTGTGGTAGCAGTATTTCTCAGGCAGGATCTGGCGAGGAATAAAGCAGCGAGAACCAAGATAGTGCTGAAGCAAAAGCACTGCTGCTTGTATACCCATGAATACTGAAACAGCTATGCACCATTTCTTGTCGGGCTCAATGCGCATGAAGTTACTAGGGCAACCAAATATATACAGTGGAATAGCAAGGCGGGTAACTGTCATGCCTAAAATATACTGCGGGTGCAGAGGTTTTCTGTATCTCTGATGACATTTGTGACAATTTGAGGTACCCAAAAGGAGTACATCAGGAGGAGAAGTGGGCGTAAGAAATTGTGCAACTCATACATTAGAAGGATTCCTCCCAAAAGAATGCCATAAAAAGCGGCTGTAAAGAACAGACAGCTCCCGCCTCATTATCTCCCAACCTTCTCCACTGCTGAGAGGCCTACTTGCTTTCCATATGGCAAGAAGGTACCTCATTTCAAAAATAGAAAACACTACAAATTTGAAGAATGCAGCCGTCGCGAAGGCGTTAAAGAGCGACTCAACCAATATCCCAGCAGTCAGGTGAAGTAGACAGAGATATGCATCCATGATAGCTTGTTGGCCAATCATCAAAATAGAAACCTTAGCAGCTCCAGACTGAGTGTTGCTATGCTCCATTTGTCTAATCAGCAGCAAAACTTGAAGGAAAGAGATAAAAGTGACCATCAGTGTGTAGTTGACTGCTTTGTTGTAATAAACTTCAACATTCAAAGAAGTAGCATTTAGTAAGATAGGTGAGAAGCACTCTCCATCATCATCAACAGCCGGACTCTCAATCAAACCCTCCAAGCGGTACTTCTCATGTTCTCCATCATTCGGGTTAGATGACACACGAACCACCTTAGCAGCTATTTCTGTGCTACAGTGTTTCTCCATGTCATATGTGAGAGAATTCTTCCTTCGGTTCTTCTCTTCAGAAGTTTCTTGGAACACTTGAGAGGAGAAAATCCGCAGCAAATGGTATGGATTTGACAAAAAGTAATCCTCTTCTTGAAGTGGCTCACCATCTGCACCACTGTTTGCTACCATCCGAAGTTGCCTGAAAGGCCATATGTACACCCCTTCCAACCTGATTTGAGCTACTCCATGATCATGAGCATTGTCAATGACATCATGGAATGTAATTGATCCCT
>Contig_217	AT5G11520.1|aspartate aminotransferase 3|LOC_Os01g55540.1|aminotransferase, classes I and II, domain containing protein, expressed
CTTACAAGGATTCCCCTAGTAACGGCGAGCGAACCGGGAATAGCCCAGCTTGAAAATCGGGTAACTTTTGTTGCCCGAATTGTAGTCTGGAGAGGCGTCCTCAGAGACGGACCGGGCCCAAGTTCCCTGGAAAGGGACGCAGAAGCAGAAACCACCACCCTCGAATCGTCCCCCACCATGGCGTCGCAGGTGTCCTCGGTCTTCGCCGGCATCCAGCAGGCCCCGGAGGACCCCATCCTCGGAGTGACGGTCGCGTACAACAAGGATCCCAACCCCGCGAAGATCAACCTCGGCGTCGGCGCCTACCGTACCGAGGAAGGGAAGCCCCTCGTGCTCAATGTGGTCAGGCGCGCCGAGCAGCTGCTGATCAATGACCCGTCACGTGTGAAGGAGTACCTACCAATCACCGGTTTGGCTGAATTCAATAAGCTGAGCGCTAAGCTTATCTTTGGTGCTGACAGTCCTGCTATCAAGGAGAACAGGGTTGCTACAGTGCAGTGCCTGTCAGGAACTGGTTCTTTAAGAGTGGGAGGTGAATTTCTTGCAAGGCACAAACAGGAGCGCACAATCTGCATCCCAGCAACAACCTGGGGAAACCACCCAAAAGTGTTCGGCCTAGCCGGATTGACTGTTAGGAGCTACCGCTACTATGATCCCGCAACCCGTGGTCTTGACTTCAAAGGACTCACAGAAGACCTCAGTGCTGCACCTGCAGGATCAATTGTACTGCTGCATGCTTGTGCCCACAACCCTACTGGGGTAGATCCTACCATTGATCAGTGGGAACAGATTAGGCAGCTCATGAGATCAAAATCAATGCTTCCGTTCTTTGACAGTGCTTATCAAGGCTTTGCGAGTGGAAGTCTTGACAAAGATGCGGAGTCGGTGCGCATGTTTGTCGCTGATGGTGGTGAATTGCTCATGGCTCAGAGCTATGCTAAGAACATGGGATTGTATGGAGAGCGTGTTGGTGCTTTGAGCATTGTTTGTGGAAGTGCTGATGTAGCTGTTAGGGTTGAAAGTCAACTCAAACTTGTGATTAGGCCTATGTATTCAAGCCCTCCTCTTCATGGTCCCTCTATCGTCGCGACCATACTCAGGGACAGTGAGATGTACCACGAATGGACTGTGGAACTGAAGGCCATGGCTGATAGGATAATTAGCATGAGGCAGCAGCTATTTGATGCGCTGAAATCCAGAGGAACACCTGGAGATTGGACCCACATCTTGAAGCAAATTGGGATGTTTACTTTCACCGGGCTCAGTAGTGAGCAAGTGGCCTTCATGAGGCAAGAATACCACATTTACATGACATCGGACGGGAGGATCAGTATGGCAGGTTTGAGCACGAGGACCGTGCCTATTCTCGCAGATGCCATACACGCTGCGGTTACTCAAATGAAGTGAACGGCAGCATTCCGTCTTCCTCCATGAATAAAATCCAAATCACCTACAACAGTGTCCTGGGGATCAGCTATTTACTGGCAGACATCATGTTAGTTGCCTTGTAATAGACATGATTCACTCTGCTAATGGGACAGTTTTGTACTGACGAATTCAAAGTTTATGCTGCTTTCGGGACTCCTGATAAAAGTTTGAACATGCACTGTTTTTGCTCAATCAGTGGCAGGTATTTATCCTATCAGCCATGGCCTTCAGTTCCACAGTCCATTCGTGGTACATCTCACTGTCCCTGAGTATGGTCGCGACGATAGAGGGACCATGAAGAGGAGGGCTTGAATACATAGGCCTAATCACAAGTTTGAGTTGACTTTCAACCCTAACAGCTACATCAGCACTTCCACAAACAATGCTCAAAGCACCAACACGCTCTCCATACAATCCCATGTTCTTAGCATAGCTCTGAGCCATGAGCAATTCACCACCATCAGCGACAAACATGCGCACCGACTCCGCA
>Contig_218	AT4G34360.1|S-adenosyl-L-methionine-dependent methyltransferases superfamily protein|LOC_Os11g35340.1|methyltransferase, putative, expressed
AGGAGCACTACGAGTGGTTCAAGGACTTCTCCCACTTCCGCCACCTCATCGCGCCGGTCCTCTCCCCGACCTCAAGGACCGAGATGGCCGGGTGCGGCAACTCGCGGCTCGGGGAGGAGCTCCTGCGGGAGGGCGTGGCCGGCGGCATCACCTGCGTTGACCTCTCGCCCGTCGCCGTCCAGCGGATGCGCGACCGCCTCGCCACGCAGGGCACCAAAGGCGTCGATGTTGTGGTGGCAGACATGCTTGACCTGCCGTTCGAGCCGGAGAGCTTTGACCTTGTGATCGAGAAGGGCACTATGGATGTGTTGTTTGTGGACAGTGGCGA
>Contig_219	AT4G13250.1|NAD(P)-binding Rossmann-fold superfamily protein|LOC_Os01g12710.1|oxidoreductase, short chain dehydrogenase/reductase family domain containing protein, expressed
CCCTTTTCTTCTGAGCACATGGTTAGCCAAGCCTTAAATGGTGACAGCAAGCAACTGCTGATCTCCCTTGCACCTATCTACATTTGTGGGTTTATTATCTTCTTCCCCATTCACAGTGTTGTGTCATTTGCCTTACGATAATACCCCTTTGGTGAAAACAAATGGAGTATCTACTTTGGAAGCTCTGGTGCATCATGTGCCTGGAAGAGGTCCACCTGAGCTGGAAAGAATTATGAACGCACAGACCACGGAGAGCGAGAATACGGAAACCCATGTGTTTTCCGTGTACATCTCCATGGCATCGGTGAAAGAGAAGCGTGCTCGACTTTCAGCCCAGTTGCGAATTCTATCAGCCTCAGCTGCATACACCGCTCTTCCCTCATCATCAAACCATCGGCCCCGTCGGACCCAAGCGGTAACCAACGCAAGCAAGATCCTTGGTGGTGTCAAGTAGTTGATTGCCTTTCCACTTCCTTTTACAACTCTCATCCTTGGAACCAATGTCCTAGCTACTGTTTCTGGAAGCTCACATATTAAATTGAACATCTGTTTATTACTCAGGGATGAACCGCTTAAAAGAAGGTCGGTAAGGACCATACCAGGAGAGGCAGTGTGCACTCCTACTTTTGATCTTCTGCTTTCCTTCAGAAGTGATGCTTGGAACTGCCTCAGTCCACATTTAGTTGAACCATAGACAGCTGTCAGTGGTGTACTTGATCCTCCAGAACCTGCTCCATCCATGTTGAATATATGGCCTCCCTTCTCTTGGTATTGCATGACATTCATAGCTTCTCTGGTGCACAGCAAAGATCCAACTAGGTTTGTTGAGACGATCTGACTAATGTCATCATCTGAAAAGGTTACCAGTGGCCTAAATCCTTTATTCGTGCCAGCATTATTTATCCAAATGTCAACTGATCCAAGCTCATCAATAGCAAAATTCACCAACTTCTTCACGTCTTCAGGATTACATACATCACAAGCTGTACCAACAACCTTGGCATGCAACAAAGTTTTCTTCTCTTTCTTTTTGGCGACTGATAAGCCCTCCTGAATGTTCTCTTCAAGTTCTTTGATAGTCTGAAGAACTGATTCAGGACTTCGTGAAGCAATTACAACATGGTCTCCAGAAAGAAGAAACTCACGAGCAAGTGCTTTTCCTAACCCTCTTGTGCTTCCAGTTATGACCACATTTCGAGGTCCAGCTTTGCAGTGTTCCTCTAGGACACTGTTTGCACCTATCATTGTACCGATAATCACCCCGCCAAGCCAGCTATACCAAATTAGTTCATTCATTTGGCTGTCCCCACCTGATAGTTGAAATCCGACCCCAAGTATAACACCACTGCTCATCATAGTGATAACATATTTGCCTAGGTGAGTGGCAACCGAGAAGAATATCTCCTCCGCCTTCTCGACGGCGCGCTGGTACTCTCCGCCGTACACCTCGGCGGCGGCGGAGCGGGAGCCCGCGAGCCCCTGGATCGCGGCCTTGAGCTTGTACAGCGGGCCCTTCTTCCTGCGCTTGGTCGCCTCGGGCGGCGCGGACGGGTCCCCGTCGGGCTCCTGCTTGAACGC
>Contig_220	No annotation available
GCGGCGGCCGGAGGAGCTATGCCTTGAGAATTTTATTTGGATGGTTGTTGACGGTCGTAATGAGCAATCTTTAACCGTCAACAATTTGGTCTTTAGTACCATATTCTAGTGCATAGGTGTTTATGACTAAAAAATTCCACAAGTTTTGGATGAGTTGTGTTTGCAGAAACATACAGGCAAAAGAGTGGCCAAAAATGGACAAAGTCCATGGCCGGCCGGCCAGGCTCTGCCTCCTCTGGCCACGTCACTTCTCCAGAATGCAACACAAACCATAAGATGAACCTTGACACGTGTATTCAATCAAGACGAAGTCAAGAGACCCGAAAGGCTTAACCATGGATCAAAGGGCCCACTTGCATACACTTGCAGGGCATGATCCGTGGGAATTCCCAGTTGGACAATCATCCAAGCGTCCAAAGAACAACGTCGGTGGAACGGGCGGCTGACACGGCTTAGAGTCTGGCCGAACGGCCTGGACCTGGCCGGCCGGCCCTCTAACTGCCGTAACTGCCTCAGATTCTTGGACAAACGTCATGAGGAAGCAATCAGAAGCATCCACGAGAAGAACCGACGCAAGGGACGACAGGGGGAGGCCGGCCGGCCCTGTGCTGCAACATCACGCTACCTCCCTTCGCGTGGAAGTTAAGCAGGAGGCCCACACGACGGTTATGGAGGTTACCGACCTCGGGAGGCTGCTATAAAAGGAGCCCTCTACTCCACTCCAAAACACACCACACAACACAAACCACTCAAGTGTTTCACTTGAAGGAGCTCTTGCTCTTGTATCTCT
>Contig_221	AT5G53850.2|haloacid dehalogenase-like hydrolase family protein|LOC_Os11g29370.1|haloacid dehalogenase-like hydrolase family protein, putative, expressed
GTTGTTGTAGTGGCCATTATCGGGCTCTTGTCCTTTGTGATTTCGGAAGCTCGAGGCTGAGGACTGTAAGATGCAATGGTAATTCCTTTTGTGGCAGTATGCTCTTGTGAGTGTTCACTTGTTGTGGCTGCATCAGTTCGCTCCGCCTCTAGGCGTGACTGCAGTGGCGGTGTTGTGACTGCAGAGGCGGTTGCAATGCCGAGAATATTGTCCACTTGATATGTAACGGTTGTGGACTGGAGCGACAATGGCGAAACACTTATACGAAGTTCATACTGCTTGCCAAACAAAGCAGTTATCTGGGCTGGGAGAAATTCTCCCACACCAGCATTTGAAGCAATAAGGTCCCTCCCGTCCTAGTCTCAACCATAAACGATGCCGACCAGGGATCGGCGGATGTTGCTTATAGGACTCCGCCGGCACCTTATGAGAAATCAAAGTCTTTGGGTTCCGGGGGAGTATGGTCGCAAGGCTGAAACTTAAAGAAATTGACGGAAGGGCAGCATCACCGTCAAGGTCAACGACCCCGCCGTGCCGCTCGCCGACCGCCTCATCGTCATGTCGCCCTCCGGTGTGCAGAAGGAGAGGATGGTGGCAGAGGACATGTATGTCATGGCTGCAGATGGGAAAGTGCTCTCTGCACCATCAGCAAAGCCATGGCCGAACAAGCCTCCAAAGTGTACGGACTGTGCGCCTCTGTTCATGAAGGCGTATCTGATGAGAGGAGCTGGGGCTGTCATTCATAGTCATGGAATGGAGACCTGCATCGCAACGATGCTCAACCCTGGCGCAAAGGAGTTTAGGATGACCCACATGGAAATGATCAAAGGAATCAAAGGCCATGGCTACCGTGATGAATTGGTTATTCCTATTATCGAGAACACTCCTTATGAGTATGAGCTCACTGACTCCCTAAGTGAGGCGATTGCAGCCTACCCAAAGGCAACTGCTGTCCTTGTGCGGAACCATGGAATATATGTGTGGGGTGACTCTTGGATCAATGCCAAGACACAGGCTGAATGCTATCATTATCTGTTAGATGCCTGCATCAAGCTCCATCAATTAGGTATCGATTGGACAACTCCTGAGCATGGTCCAATAAACAGTGCAAAGAGACTGCGCAGCATTTTGAGCCCTGAAATCCCTAATGGATGTCATGCTGCTGAATCATCAAAGTATGTTGTACTTGATATTGAGGGCACGACTACTCCAATATCATTTGTGACTGATGTTATGTTTCCTTATGCCCGTGATAATGTGCGAAAGCATCTGACTTCTACATTTGATTCTGAAGAAACCAAAGAAGACATCAAGTTATTGCGCATCCAAATTGAAGATGATTTAAGGAATGGAATTGCTGGTGCTGTTCCAGTTCCACCCGATGAGGCTGGCAAAGAAGAGGTCATCAATTCATTGGTCGCCAATGTTGAATCAATGATTAAAGCAGACCGGAAGATTACATCATTGAAACAACTTCAGGGTCATATATGGAGGACTGGATTTGAAAAGAAAGAACTACAAGGCGTTGTCTTTGAGGATGTTCCAGTTGCTCTGAAGAACTGGCATGCTAATGGCATCAAGGTCTACATATACTCTAGTGGAAGTAGAGAGGCACAGAGGCTTCTATTTGGCAATACAACATATGGTGACCTGCGAAAATTCCTGTGTGGGTATTTTGACACCACAACTGGGAACAAAAGAGAAACCAAGAGTTATTTTGAGATCTCTCAGTCACTTGGTGTTGATAGTCCATCTCAAATCTTATTCATCACTGATGTCTTTCAAGAAGCTGTTGCTGCAAAAAATGCAGGTTTTGATGTGATAATCTCCATTCGACCTGGAAATGCTCCACTTCCCGACAACCATGGTTTCTGCACTGTCAAGTCATTCAGCGAGATCTGACGAATGCATAGATATGGATGTCCCAAGGCACAGGATATGTGTACGAGTGCTTCCTGGGCTAATATTAGCCGCGGTTCGGCGTGAGGCAACAATAAACTAGAATGGCAAAATAAACTTGTAAATGCTGGACCGTTACGTATTTGTTAAGCTCTGCTGCAATCAGGGAGTTATATTTTCGTGCTGTGTGTCTACAGGTTGTGATAATTTTTGTTACCTTTGTGTTCCTATGCTTGTATGACGCAGAGTAATACCGGAGTCTCGCTCCGGGTCTATTCTACTCAT
>Contig_222	AT1G50030.1|target of rapamycin|LOC_Os03g52794.1|phosphatidylinositol kinase, putative, expressed
GGATATTGACTTACTCACAGCTGAATTTAGAAGTTCAATTGAAAGAATCATGGTATGAAAAATTGCACCGTTGGGATGAGGCCCTTAGAGCATACACCATGAAATCATCTCAAGCATCTGGACCTTTACAAAACTTGGATGCTACGTTAGGTCGAATGAGGTGTCTAGCGGCTTTGGCTCGCTGGGAAGATTTAAGTGCATTGTGCAGAGAGCAATGGACTGGTGCAGAACCATCTGCTCGACTGGAAATGGCTCCAATGGCTGCAAATGCTGCTTGGCATATGGGTGAGTGGGACCATATGGCAGAATATGTTTCTCGCCTGGATGACGGGGATGAAAACAAACTCCGTATGTTGGGTAACACAACAGCTAGTGGTGATGGAAGCAGCAATGGTGCTTTCTTCAGGGCTGTTCTTTCAGTTCGTTCCAAGAAGTATGATGAAGCTCGGATATTTGTTGAGCGAGCTCGGCGGTGTTTGGCTACAGAACTTGCAGCACTGGTACTTGAGAGTTATGAGCGAGCCTATAATAACATGGTGCGGGTTCAACAGCTTTCAGAACTGGAAGAGGTGATTGATTACTGCACTCTTCCGGTGGAAAGCCCGATTGCTGATGGAGAAGGGAACTTATAG
>Contig_223	||LOC_Os12g07440.1|expressed protein
TAGAGGAAAGGCCACTATGGTGGGAGACACTAGCAAACTTGAGTGCACGGTCATGGTGGACAACAGACACGCCACTGTACAAGCAGCTCCGCATGGTTGTGTGGGTGCTGGTAAAAGGGGTGTGGGTGCTGGTAAAAAGGGTCCAGAGGGAATGAGAGGAAGGAGACGGTCTGGGTGGTCAGCTTGGACATGTCACACGAAAAGGATGCCTTGGTGGTAGTCAATCCAGCACAGCCATCGTTGGAAGGGGATGGCAGTGTCAGTTTCCCAGCAGCAGAGTTGCCAGAGATCACTGGGGAGGGTTGTCAGCGGAGAGGATTTCCATACGCACGGACTCCCATCTGCCGCCAGCGAGCTGGTGTTGAGCTGATGGTGTTGTGCAGTCGCTGCGCAGCATGCAGATGTCAGCGAAAGCCTTAGTGTGGTCGCGAGTGGGTATGTAAAGAGTCAGCTCTGCCACCACAAAGTCTTTGCCTCCGCACCAAAGGCCCAAGGATCTGATTTTCAGCAGGCGGGTTGTATCAACAGGAGGACGATGTTTGCAGTCATCGACGCAGGAATAATCAAACTCAGGCTCAGTACAAGGGGGGAGCACTTGGAGCGAGGACTTGGAAGGGTTGCTCTGGTTGGCTTTGAAAATGAAGAAGTTCTGAACTACACCATTGGAAGGCTTGGTGACGGGGAGCAGCGCAAGATGGCGGT
>Contig_224	AT3G63220.2|Galactose oxidase/kelch repeat superfamily protein|LOC_Os10g24900.1|OsFBK22 - F-box domain and kelch repeat containing protein, expressed
TGGGATGCTAGCGTTCATCACACTGGTAAAAGGCTAAATCCTCAACAAAGCACAGCCGCAGATGCTCCCTCGACAATGTGTCATTGGGGAACCTGGTCGCCAGGTTGGTCTCTCGCTTGTGACATTCAAGATATCAACATCAGAGAGCGGCTTGATGCACTGGTTTCTCGGCCCTGGTCCAATCACTCCTCCAACCAAATATATGCTGTTGCCAAGACCAATCATCCCAAAGCCAATCCTGCTTTGGAATTCAGATGCACAAGACACCATCTTATCAGGGAAGTTCTCCCCACGCTGCTTCATAATACAGCTATTGCTCAGCACATACAGCTCTCCACCAACCATCGCCATTGGGCCTTGCAGCCAGGAGAAATCCTCAACAGCCCAATGACTGCCACCATCTTCCAGAATTTGCACTGTTGGCAGACCTTTATGCAATACATGCATCTTACCCTTGATGACAAGTCCAGAACACGCAGAGCTGTGTGCCTGACGAAGGTCAGGTAGAGGCGCCCACGTGTCAGCTTCAGGATCATATATCTCAGCCTTTGATATTGATTTGCGGCAATTTGTGAAGCCCCCTGCAACAATTATATTACCATCCAAGGCACACAGGGGATAGG
>Contig_225	AT5G28770.2|bZIP transcription factor family protein|LOC_Os12g40920.1|bZIP transcription factor domain containing protein, expressed
TGGAGTGTTACAACTCTTCTCATCGTAGAGCTTATCTTTACAAATTTATGTTATCACCTATCGCCAAAAGCTTCTGGATCTGAGAATGTTGATGCAGTCTCAGAATTTATGGAATCTCCGTGGATCCTCTTCTGCAGGTTCTCCAAGCTAGTAACACGTCGCATAGGAGCCAGATTGGTACCTATCTCCCCACTGGTCAGAGGAATTTCTGCATTTGGGAGGTCAAGCTTGATCTGATCGTCTTGAAGTGGCGCCTGGAGAAAATGTTCCATGCTATCTTCAATGGCAACAGATGCAGAAGCCGCATCAGATGCACATGAAGTCAAGCGCATGCTGCTCACGGGCTTGTCAGATGTGGTGGATAACAGGAGGGTTGTTCCAGTTAGTCTCCTGACAGCTTCCTCAGCTATGTTCACCTTTCTCCTCATAGTCTCAACATCAACTGTAAGATTTCTATTGTCAAGGGTAGCATCCTTGTATTTCTGAGTCATATCAGCCAAACGCTTCAGCAAAGATGCATTCTCAGATGTTAACCTGGAAACCTGTGATTCAATATCGGTCAGATGTTCTTGCTTCCTCTTTCTTGATCGCCTAGCTGATTCTCGATTTGAT
>Contig_226	AT5G15730.2|Protein kinase superfamily protein|LOC_Os06g17285.1|protein kinase, putative, expressed
CAGTGGTGTTTCTCGAAACACACGGAGCTTACAATGGTTTTATAAATCATAAACAAAATTTCCCTGTTGATTTGCCCTAAATCTGTAATATGGATGCCATTATATCTTGCTAAATGCTACAACTACTAGTGCTGACTATTTACAACTATTTTAATCCTCAGGTCAGTCAGAACTCCAATAAACAAAACCTTTCATGGAAGCCAAGATATCAAGGACATCAACTACTTGATGTTTTCATCAAACAGCTACAGCTTCCTCTAACCATGTTCAACACTCTTTACATTTTGATCAAGTTAAAATCTAACTCTACAAGGAACCTACGTACTAGAACAAGCTCATGCCCTTATCGGCGTCAGTTCTTTCATGCTGGTAAGGTCACTCAGCTCGACGTGCTGGTACTCTACTCCTCCTCAGGACTGTCCTGGTCTCGCTCCTTGGCAAGGTCAGAGCATCATGCTTCGTCAGCTGGCGTTGCCTGAGCCTTGAGATGGCCTGCGTGACCTCTGATATCCAGGGGCGCTTCCTCGGACTCTTGTTAACGCATCGGTAGGCAACATCAGCAAGCATCCTGACTTCTTCAGGGATGTTCCCTACTAGGAGGTCTTTATCCAGTATCTCATCCCAATCAACCCGCCCCT
>Contig_227	AT1G20100.1||LOC_Os03g13810.1|expressed protein
CGCCTGTCCTCAAGCAGCAACAGGAGCCAGTCACCTCTTTACCCAAAGAAGAGCCTTGCTTCTCTGGCAGAACTGCAGAAGCTGCTCCAGTGCAGGAGGTGAAGCTGTCACGGTCAGATCGAAAGAAAATCCGCAAGTCTGAAAACAAAGAGAAGAAGTACACAGATCTGTTTGTACCTGGAATCCAGTTT
>Contig_228	AT5G16270.1|sister chromatid cohesion 1 protein 4|LOC_Os01g67250.1|Rad21 / Rec8 like protein, putative, expressed
CCTGCTGCTCCGAGCCTCAGATTTCCTCCATTCAGGCACAGCAAATGCCAGTGATGTTGTGGGTGCTGAGGCGACTGAACTTGAATTGGAGAAGCCTGTGCAAGCTGAGTCTTCTGCTGTTGTGCAGGACGATGATGCACTGATGCAACAACACACAAGTGAGGATTTACCATCCCAGGGTCAAACATCAAACTTGGAAGACTGCTGGTAATACTGATCCTGACAACATAGCTGCATCGGGTGAAACTGTAACTGTTAATGCAACCATTGAAGGTACACCTTTGGCTGTAAATGGTTCTGAGCTCTGTGTTGGTCCTACTGAGCCATCTGTGATGGAGAACCCAGCACAGATTAATGGGCCGTTGGTTGATGCACAAGATTTTCAACATGAAGTCCAGGCAGTGCAACAGGAAGTGGCATCTAATGATAGACCAAATGAGCTAACTTCAGAATTTGCTGAGCCTGAGAAAATGCTTTCAGCTCCAGATGCTGAATTCAATCATGCAAATGACTTGGGGCAGCTAACTGCAGAAAAGGAACAACTGAATCTGAT
>Contig_229	AT1G55340.1|Protein of unknown function (DUF1639)|LOC_Os01g48830.1|expressed protein
GCCGCCTCCCGCCAACGGCTCCTACACGCGCGGGTCCAACCTGCGGTCGACGTCGTCCTTCCCGTCCCGCCCGTCGGCCTCCACCGCCGCCGCCGGAGACGCCCGCCACGGCAACCACCACGCTCCCCACCACCACAGGTCCGTCGAGGAGCGATCGGGCGGCGGGCAGAAGCGGTCGTTGCCGGACAAGGCACACAGGGGATAGG
>Contig_230	AT1G34580.1|Major facilitator superfamily protein|LOC_Os02g36490.1|expressed protein
CCAAGCTACCTTTCCCAAATAACCCGTGTGTTAACACACACTCATCTGGCCATCTTTCTAAGCTTAAGTTCAGTCATTAGTTCATGACCAGATCCACATTGCATAGTACGCAAGAAGGGCGTTCTTCAGCATGCACAGAACCAGCAGGAAGTACTGCATCTGGGCAAAGCAGACGCCGAAGTTCAGAAGCATGGTCAAAACCTGTCCAGCCGGGTGAAACTTCCTACCCGGGATGGCCCAGAAGAATGAACCCCACGCCCAGCTGAGGCCGCAGGACACAACGCAAGTCAGTGCAAACATGGCAGTCGTGTAACCTGTCGGCATGCGAGTTCCACCGCCGACTCCAATCTGAACCTCCAGGATCAATGGGATTACCACCTGGCAAAATACCATCAGAACAGCACCTATGGCGAACGTCACCTCCCTGCCATACTGTTTTGTGCAAGGCAGATCCAATAACGCCACAGGAGTTCACC
>Contig_231	AT5G16180.1|ortholog of maize chloroplast splicing factor CRS1|LOC_Os08g27150.1|chloroplastic group IIA intron splicing facilitator CRS1, chloroplast precursor, putative, expressed
GGAGCTGCCGGCCGCCGAGCTCGACCGGCTGCGGCGGGTGGCGCGCGGGATGGGGAAGTGGGCGCGGGCAAAGAAGGCCGGGGTCACCGACGAGGTGGTGGAGGACCTGCGCCGGGAGTGGGCCAGGGGAGAGGAGCTCGCCGGCGTGCGCATCGTCGAGCCGCTGTGCCGGAACATGGACCGCGCCAGGGAGATTCTGGAGATAAAAACNGGAGGCTTAGTAGTTTGGACAAAAGGNGACATACATTTTGTTACAGAGGAAGCAATTATCAGCAAAACACAAAGCATAAGCACTATTTTGTGAGTGATGTTCAAAATGTGTCTCCAGTGAAATACAATGATCCAGCAACCCAACCTAAATATGGTAATGAAGGCGAAGTGCTAACCAATGGTAATAGCAAAGCAGATCATGCTTTTCAAGAAAATGATCAAAGCATTTGTGGTCACAAGGACGATGAACCTGTCAAGGGAACACTCTATGAGAGAGAAGTCAACAGATTATTGGACAGCTTGGGCCCTCGATTTGTCGATTGGTGGTGGAACACACCATTGCCTGTGGATGCTGACCTCCTCCCAGAGTTTGTTCCGGGCTTTAAGACTCCATTTAGGCAA
>Contig_232	||LOC_Os09g00999.1|expressed protein
GTAGTCATATGCTTGTCTCAAAGATTAAGCCATGCATGTGCAAGTATGAACTAATTCGAACTGTGAAACTGCGAATGGCTCATTAAATCAGTTATAGTTTGTTTGATGGTACGTGCTACTCGGATAACCGTAGTAATTCTAGAGCTAATACGTGCAACAAACCCCGACTTCTGGGAGGGGCGCATCGCCGGCAGAAGGGTCGAGTAGGTCGGTGCTCGCCGGAAGGCGGACCGGCCGACCCGGCCCAAGGTCCAACTACGAGCTTTTTAACTGCAACAACTTAAATATACGCTATTGGAGCTGGAATTACCGCGGCTGCTGGCACCAGACTTGCCCTCCAATGGATCCTCGTTAAGGGATTTAGATTGTACTCATTCCAATTACCAGACACTAACGCGCCCGGTATTGTTATTTATTGTCACTACCTCCCCGTGTCAGGATT
>Contig_233	AT5G14740.2|carbonic anhydrase 2|LOC_Os01g45274.3|carbonic anhydrase, chloroplast precursor, putative, expressed
GCCCGCACTGTAATGTCAGCCTTGGCCATCCGAGCAGCCCCGTCCAGCATCGTCGCAAGCCTCCGCGCCCCGCCCTCCTCCGCCCGCCGCCCCACGCTCATAAGGAACGCCCCCATCTTCGCCGCCGTCGTGGGAATGGACGCCGTCGAGCGCCTGCAGAGCGGGTTCAAGCAGTTCAAGACCGAGGTCTATGACAAGAAGCCGGAGCTGTTCGAGCCGCTCAAGGAGGGCCAGGCACCCACGTACATGGTGTTCGCCTGCTCTGACTCCCGTTGCTGCCCGTCGGTGACCCTCGGCCTGAAGCCCGGGGAGGCCTTCACCGTCCGCAACATCGCCGCCATGGTCCCACCCTATGACAAGACCAAGTACACCGGCATCGGGTCCGCCATCGAGTACGCCGTGTGCGCCCTCAAGGTCAAGGTCCTCACCGTCATCGGCCACAGCCGCTGCGGTGGCATCAAGGCGCTCCTCTCCATGCAGGATGGCGCACCTGACAACTTCCACTTTGTCGAGGACTGGGTCAGGATCGGATTCCTCGCGAAGAAGAAGGTTCTGACCGACCACCCCTATGTTCCCTTCGATGACCAGTGCTCCATCTTGGAGAAGGAGGCCGTCAACGTCTCCCTCTACAACCTCCTGACCTACCCCTGGGTGAAGGAAGGTGTGTCCAACGGGTCCCTCAAGCTGGTCGGCGGCCACTACGACTTCGTCAAGGGAGTGTTCGTCACATGGGAGAAATAAGCCACCCGAGATTTGCAACTCCTACACCATCATACATACATACATACATACGTACATCCCAATATGATGCACCCGTATCCGACGTGAATGGGTGGAGTACTTATTACCTATCTTCGGCCGCTACATACCGGATCGTTCAATGTGAATGTAATAAGCTATAGCATTTTCTACCGCTTTAATTTCTAAGGCCGAGCTTTTTATGTTTTATATGATGCATAATTTGACCGCCTTGTGGTCAAAAGACATCAGCTATGTATAAGCCTTCTTCATAATATATAATCATGTTTACCTTTTTAAAAAAAAA
>Contig_234	AT3G51590.1|lipid transfer protein 12|LOC_Os11g24070.1|LTPL10 - Protease inhibitor/seed storage/LTP family protein precursor, expressed
CCCAAGCAGAAGCAGAGCAGATCCATCGAGCACAGTTCAGGTAGCAGCTAGCACATACAGCAACAAGAAAGCTAGCAATGGCTCGCGCTCAGGTTGTTGTGCTCGCCGTGGTGGCCGCGGTGCTCCTCGCCGCCGCCGCCTCAGAGGCGGCCATCAGCTGCGGGCAGGTGAGCTCCGCCATCGGCCCCTGCCTCTCGTACGCCAGAGGCCAGGGCGCCGCCCCTTCCGCCGGCTGCTGCAGCGGCGTCAGGAGCCTCAACTCCGCCGCCAGGACCACCGCCGACAGGCGCGCCGCCTGCAACTGCCTCAAGAACGCCGCCAGGTCCATCAGCGGCCTCAACGCCGGCAACGCAGCCAGCATCCCGTCCAAGTGCGGCGTCAGCATCCCGTACTCAATCAGCACCTCCACCGACTGCTCCAGGGTGAGCTAAACAATCGCCGGGTCTCTCCATTCTACTTCGCCGGAGCCCTGCGCGCGGCCTCCACCTTCGTTCGTATCTATCTATGAGTTCACTACTGATATGAATAAGTCTCTCCGTCGTCGTGTGCACTGTCATACGCTTGCATGCTAGTGTACTCTACGTCCTTCATGTGATGGATCTATCGAGAGAGGAGTCCTCCTTGTCCGTGTCTCTGCTATGTTTTGCTCCTCTGCTTTTCGAGGAGACCGAGTCTGTACCTTGTCTTTATAATACATACACCTTTTAAAC
>Contig_235	|||
CGCGCCGCTGGCGGCGACGGCGGTGGCGCCAAGTGGTGGGCGCCGCTGCTCGGGCGGTCCGGCCAGCCGGACTACATCGACGCGCAGCCGGCCGCCGCGCCGTCCCCGGCGGCGGAGGCGGAGGAGCACCTTCAGCAGGGACATCGGGGGCGCGGCGGCGCGGAGGTTCGGCGTGCTGACGGAGGACAAGGCGCGGCAGCTGCGGATGCAGATGATGGAGACGGAGAGCTTCCACGACGCCATGTACCACTCCGCCATCGCCTCCCGCCTCGCCTCCGCCGCGCCCGACAAGCACTAGGAACCCAACTCGCCGGCGAGGAGCAAGCGCCCGTGTATATACATGCTTCCTTTTTCTTTGATTTGTTTAGGACAAAAGGAAAATAAACCGCGTAGTGATGATGGTGTTGTTAGGGAGGACAGATCACAGGAGGGGACTAGTATTAGCATGGTGCCCCTCCCGACCCGATCGACGACTGCGGCGAGCCTCCCAGATCCCGGTGCACTGATGAGGTGTGCTGCTGTGCTGTGTACCCTTAGTTCTTGCACCGAATGTTATGGGGAGAAATCTTCTTGTATGATG
>Contig_236	AT2G14910.1||LOC_Os03g41080.1|seed maturation protein PM23, putative, expressed
GGAGGAATCGCTCCCACGCCCATAGAGGCAGGGTCGGGGTGGAATAAGCGAGGGTCACCGGCGGCGGCTCACATGCCGATCGCCTACAGCCTCCGGGCGCCGCCCTCCGCCGCCGCCGCCGCCGCGCAGCAGCAGCAGCAGCGCCTCAGGCTGCCCCCTCCGCCGCTGCCGTTCGCGGCTCCGGCGTGCGCCGGGGTGGCCGCGCTGCGGAGGAGGGTTGTCGGGGTGGCGGCCGCGTCCGCGTCGCCCTTCGACGAGCTCCACGCGCGGGGGAGGCCCGTACATGGACCATCCAAGAAATCCATGCTCTGGAACTTGATCCAGGATATAGAGCCCTTGGACCTAAGTGTCATTCAGAAAGATGTTGCTCCTGAAACAGTAGATGCAATGAAGAGGACCATATCTGGCATGTTGGGTCTGCTTCCATCTGATCAGTTCCGTGTCGTTGTAGAAGCCCTTTGGAATCCATTCTTCAAGTTATTGGTATCTTCAATTATGACTGGGTACACTCTACGTAATGCTGAATACAGGCTTTCTTTCGAAAGAAACTTAGAACTTTCTGAAGAAGATGCAGAATGTCCAAAAAATGATATCACTGAAGACAATCATCATAACATCAATTTGGGTAGACCTGTCACTATTTTTAGAGTATCAGAGGAGGACATGCCCCAGGACCCTGGAAAAAGTGAAGAAGAATCATCATATGAAAATATGGGAGAAGAGCTTGGCAACTTAACACCTCAAGCAGAAGAGTACATTATCCAGATGCAATCTCGTTTGGATGCCATGAAAAAGGAGTTACATGACCTCAGGAGAAAGAATTCTGCCCTACAGATGCAACAGTTCGTTGGAGAGGAAAAAAATGACTTGCTGGACTATTTGCGATCTCTAACACCAGAGAAGGTTGCTGAACTATCAGAGTCTACATGTCCTGGCGTACAAGAAGCAATTCATTCAGTGGTTCACGGTTTGCTTGCTACACTTTCCCCCAAGATACACTCAAAGGCCCCTCCGCCACTAGAGAACGCTTCTGGGAGTGCTTTGAACCTAGGGGGTGAGGGTGACGACCGTGCGGAGCTTGTTGAGAATGCTTCCCTCCCATTTCAGCCTCTAATATCTGTTCCCCGTGATTATCTTGCACGTTTGCTCTTCTGGTGCATGCTGCTGGGTCACTACATTCGGGGTCTGGAGTACCGGTTAGAGCTGGCTCAGCTTCTGCGAATATCCAGCGATGTGGGTTCTTTTGCTAATGGTGATGATCATGTTGTTTGAGAATGCCACGTTCACTGACATGCCCCGCCGCCACTGGAGAGAATGGCAATCCCTGGCCAAGAAATGTTGGAGATGGAGGTGGAGAGTGTGGCAATCCCTGGCTGAGAAATGGTGGAGATGGAGGTTACGATGTGTTCCCTGTCCAAAGTATGCCCTAATACAGGGATCACTGCTGGAGCTATATAGTTCTTGTTGTAGTTCTTGTAAATTCAGAAAACAGCCACTTGGGTGTAAAGCTAGTGTTCTATATGGACGTGAACTATCTTTTTCTTCTTTTGATGTTGTGTCGTACAAAAAAGAATTTGGTTGTACGTTGTTGTTAATCTTGTGGTAGCATGGTAGGCATCCTTGTATTTTAGTTGTATGTATTTGTTGGTTGTGATTGTTGTCCATTAGGTGCTCCTGTCTCCTCGTCATCTTGCAAATCTTTGAACTGTGGTAGCAGCAGGCGTTCAGCAAATTCAATATAGGATCGAGGAATAGATTCAGTGATTCCATCAGCAAATGTAAACAAGGATGAATCAGCTACTGTTGAGCTTTGCTGAAGGAGACCATCAGGACTCACTTTCAGAATCCCTCCTTCTGAATTTAATTTGAAACCATTGTGCTCCACAAATTTGTTGAACTTATTAATACTTCTGATATCTGACTGTAGACAATGTGTGGCAATTGTGGCATGATTTAGTGCATAGCCATTAACAAGAGTCCATGCAGCATATTCACTTTCCCTAGACAAAACCTGGAAATCTGAATAAATGGGCGTTCTCCCATGTCAGCTCCCCTGATATACTTGCAAGAGCAGCATGCTTGTTTCCTCTCCCAGAAATTTTAATGTACTTATGTATAATCTCCCGGCTTTCGACAGTCAGCTCATCCACAAGAAGTTCCGAAATGAATATCCTTGGCAAAGGTCCATATACACCAGTCCCAGTATAGCCATCATTGGTGGGAGGTGAAAACCATAC
>Contig_237	AT4G31580.1|serine/arginine-rich 22|LOC_Os02g54770.1|RNA recognition motif containing protein, expressed
AGCGACGCTCCCCGCTCGCCCCACCTTTCGATCCCGCCGCCGCCGCGGCCTCCCCACCCTTGATCCACGCCGCCGTCGCGCTCCCGAAGAATCAGATCGGAGAAGGTGATCGGCTACGATGGCCCGCTTGTACGTCGGGAACCTGGACCCCCGTCTGACGGCTCGGGAGCTCGAGGACGAGTTCCGCTCGTTCGGAGTTCTTCGGAGTGTTTGGGTTGCTCGGAAACCACCTGGCTTTGCATTTATTGAATTTTGATGACAAGAGGGATGCTGAGGATGCAATCCGTGATCTTGATGGCAAGAATGGATGGAGAGTTGAGCTATCGCGTAATGCCAGCAGTGGTCGTGGTGGTCGTGATCGGCATGCTGGGTCTGAGTCTAAGTGCTACGAGTGTGGTGAGACCGGGCACTTTGCTCGTGAGTGTCGTTTGAGAATTGGTTCTGGAGGTCTAGGCAGTGGAAGGCGCCGAAGCAGGAGCCGCAGCCGCAGCCGCAGCCCCAGATACCGTCGGAGTCCAAGTTACGGAAGAAGAAGTTACAGTCCTGCAGCACGATCTCCAAGGCGTCGCAGTGTGTCACCAGCTCCAGCTCGTGGACGCAGCTATAGCAGGTCACCACAGTACAACCGTGCACGAGAGGCGTCTCCTTATGATAACGGATACCGCCGCAGCAGGAGCTAGAGCCAGGCACTTTGTGTCTTGTGAGTGTTCTGTGACAGATATTGCTCTTTGGCCTGTCAGCTATGATCAATAACCTACTTGAAAGTTCCGCCGACGACTGCTTGACTGTTGGTTAAGGTTCTCATAACTTTTATCTATCTTATTGTGCCTGTGCCTACTTTATAATTAGTAGTAAAACATATTGGT
>Contig_238	AT5G66140.1|proteasome alpha subunit D2|LOC_Os08g43540.1|peptidase, T1 family, putative, expressed
CCAGCCAGGTGCTCCCCTGAAGTCCTGAACAGACTCACCGAACCAGCAAAGGCACCACCACCACCGCCGGCCGGGGAAGCACAGCTCAAACCCTAACCGCCGGCGACTCCAGCACGATGGCCCGCTACGACCGCGCCATCACCGTCTTCTCCCCCGACGGCCACCTCTTCCAGGTCGAGTACGCCCTCGAGGCCGTCCGCAAGGGCAACGCCGCCGTCGGCGTCCGAGGCACCGACACCGTCGTCCTCGGCGTCGAGAAGAAGTCCACCCCCAAGCTCCAGGACTCCAGGTCCGTGCGCAAGATCGCGAGCCTGGACACCCACATCGCGCTGGCCTGCGCGGGGCTCAAGGCTGACGCGCGAGTGCTCATCAACCGCGCGCGGGTCGAGTGTCAGAGCCACCGGCTCACCGTCGAGGATCCCGTCACCGTTGAGTACATCACCCGCTACATCGCCGGCCTGCAGCAGAAGTACACGCAGAGTGGTGGTGTTCGCCCCTTCGGCCTCTCCACCCTCATCGTCGGCTTCGACCCCTACACCCACAAGCCCGCCCTGTACCAGACCGACCCGTCCGGCACCTTTTCTGCCTGGAAGGCCAATGCCACGGGGAGGAACTCCAACTCCATGCGGGAGTTCCTCGAGAAGAATTACAAGGAGACCTCTGGCAAGGAGACTATCAAGCTCGCTATCCGTGCACTTCTAGAGGTTGTTGAAAGTGGTGGGAAGAACATCGAGGTTGCAGTGATGACAAAGAAGGATGGTCTCCGTGAACTTGAGGAAGCTGAGATTGATGAATATGTTGCTGAGATTGAGGCTGAGAAGGCTGCTGCTGAGGCGTGCAAAGAAGGGTGCCCCGAAGGACACCTGATTCTCGGCTTCTCGCTGTGCCTTAGACGACACTGTGTCTTCTTTTATGTTCCATACACTATCTGTTTTAAAGGAATGCTTGTTAGGTCAAACTGTATGTTTCTATGCCCGTAG
>Contig_239	AT1G48410.1|Stabilizer of iron transporter SufD / Polynucleotidyl transferase|LOC_Os04g47870.2|PINHEAD, putative, expressed
CTCGCATATTCTTTTGAGGTTACCGTAAAGAGAGCGTTTATTGTTGGGCAGCACTACAATCAGTAGGTCAAGTTCTCTGCCCTGTGGTTTCAGCATCTTCATGGCCTTATGAAATGACTTTAGTGTTTGTTCTACATCCTTAGGATCAGCAGTTTACCACAGGAAGCACAGGATCAGGCAGAAAGTCCATCCCAGATGCAAGGCACACAACAACCAGCTCATGACAGAAGCTTCTAACTATTCCGTCTTCTACATCACAAGAGAAGTTCACACATGTCCAGTTGCTCACTCTCCCACCATCCATACACTCTCTTACGGATCATATTCC
>Contig_240	No annotation available
CTTGACACCTCTGTCGGTACGGTGAAACCGAACGCTGCCCTCAAGCAGTGGCCTACTTGAGGTGCGGCCAATATACCAACCTTTCGGGGTTGATTATATTGGGCGTAAATTGGCACGTACGGCTTGCGACCCTAAACGTACGAATTGTCCCGTATTTCGCTTTATACGGGAAGTGAATACATTCGCCACGGCAATGTATGAAGCACTGTCCATGTAGTGTTGGATGCATGGATGCCGCTACTATAGTGAGCGGTAATGTATGGGGACGCTTTCATGAGTGCTGGCATGAAAGGTCCAATTATATATTGTGAATCTTTTGCAGGTACACTAACAACGAAAAGCGTAGAAATAAATCGATAGAAACCGACTAGTTATTATAAGGAGAGTACGTATGTATGCCACCGAATGTCCACGTATATTGCCCTATACTTTGTTGGCAAAATTTTCTTGGTGAGGACGTAGGACGTGCATGCATCATGTCATTCATTTGTGGAATTTTTTTTTTGGGTTTATGGACGCGCTTACAGATTAGTTTCCTCACATTTGAGCACATGTCACAATTCTGCAATCTTGTGTCAGTTAGGTTCTGGCACAGTTTTTGCCACCAAGATCGTGTTTCCTCATAAACTCCATAATAAGAAAGTTGTAGCAAATCTTTAGTTTTGCTTGCTGGTTAAATTTCATAATTTGTCATGAGGTACAAATTAAATGATGATTAAAATTGGGGGAGCATACTTTTCTGGAATAGCAAACTGAACAACAGACAATAAAACAAGAGTTCAGCCCTTTTAGTTGTAATCTGTCCAGAATCATAATTACAAAGTGGTAGAT
>Contig_241	AT5G20070.1|nudix hydrolase homolog 19|LOC_Os06g04910.1|hydrolase, NUDIX family protein, expressed
GAATAAACTATACATGAGTATATTTGTGCTGTATCTATGCACATTACATATCGTATACTATAGCCATCAAAATGTGGCAAACAATGGATATCAATGTCCAGTGACGCCAAAACCTTTGCAAGTCTACTGTACTAGTATTCCTCTTGACCTTTTATTACGACCCACAATGAATAGTACCATATCCACACTCACAAGAACGCAAGGCATGATTCACAAGGATTCCAATTCACTATACCTTCAATCAAATGAATCTCAACAATAGGAACCCTACTGTAGGGTCCAGACTTATAGATTCGAGAAGGAACTAGGAAACTTTGGTGCTCCCTCAAAAGCCCACGATGAGATAAGGTGATGAGCAATGGCGAAAGGTCCAGGGACGAACGATCGGAGCAGGTTCACCACTTCCCACTTTGAAGTCATCAGATAGGCTCTGCCCTTTCTCAGCACCCTTGCATATTTGATTGACCTTGAGAGCGTTGCTTCTCTGAGCTTTCTCGTATTCTGCAAATGTCAGCGCTTTCTTGATGTCTTCACGGCTGTGCCACTTGGCATCTTCGAGCTCCTTCTTGTCCACATGTATCTCCAATGATTTAGCGTAAGCAAAGAAACCCACCATAAGCTGGCACGGCATAGTATTTGGACCAACAGGCCATGGTTGAGAGCTGTGATATATGACTTGGCCAACTTCAATACCAGTCTCCTCCCACGTTTCCCTTCTCACTGCCTCTTCCAGGCTTTCTCCTGGCTCTATAAAACCAGCAAGACAACTCCACATACAAGGCACAAATCTT
>Contig_242	AT5G19590.1|Protein of unknown function, DUF538|LOC_Os01g41220.1|DUF538 domain containing protein, putative, expressed
CCGCCACCAACACCACCGCGTACGACGAGCTCCGCCTCCGGGGCTTCCCNCGGGGGCTGCTCCCGGCCAACGTNCGGGGGTACACGCTCGACGCCGGGTCCGGGGACTTTGCTGTCGATCTCCACTCCAGCTGCCGCATCGTGCTGCCCGCGGGGAGCTACCTCGCCGCCTTCAACGACCGCCTCACGGGGCAGCTCGGGGACCGCCGCATCTCGGGCCTCAGCGGCATCCGCGTCAGGGCCTTCTTCCGCTGGTGGTCCATCACGGGGATCCGCGCCGACGGGGACCAACTCGTCTTCGAGGTTGGGTCCGTCTCCGCCAAGTTCCCCGCGCGGGACTTCAACGCCAGCCTCGAGTGCCCCGCCAAGGCCGACTCCTGATACTGCTAGGTCACCCTCTCCCGTCTGCTGATCTGCTCCATGGTACATGGCATCATAATAGGGGCAGCTGGATTCCAGGCACATATAATAGATGCATCATAATAGGTGTTTTTAGCTTCACCTGTCTTGTAATATCATATAATAGAAATAGATGCATAAGACAGACTGTACCAATGAAGCCTGTCGCCGCGCCAAGAAACTGGGGACTACGGAAGTGCTTCTCAAGTTTCATTAGAATATACTGTAATGCGCTACATCATGGCTTGACAACTTTGTATTGGGTTCTTCATGTTGGTACTATCAGTTAATACCTGTACAAGACTCCTAGAAAAAAGGGGTTATAAGACTCCTGTGGCAGAATAAGAATCTA
>Contig_243	AT1G11890.1|Synaptobrevin family protein|LOC_Os03g57760.2|25.3 kDa vesicle transport protein, putative, expressed
GTACTTGTCTATCCAGTAGCCTGAATCTTACATGGTGCGCTCGCAAAAGGCATAGCATACTACTACGCAGATCCAGTTAAGAGGAATGCGCCTGTCCGAGAGTCATATTAATACCAAGGTCCATATCTACGGTGTATACTACAACGGGTTTGCTTGCTTTTGGCAGCTAAAGTACTCGCTTGAATCGGCAGATGCGGGATAAGCCATCGAAGCATCTGTTGAGCCAGAATCAACATATGGTTTGGTTGCGCCAAGATAACTCAGCACCAGCTTCCAGTTCCAGCATTGTAACTCAGGAGGTCCGAGATACACCAGGTCACCATATCTTGTTCTTCACCCAAAAGAGCATCAGTACTATCCCAATCACAATGGCAACAGGGGCATACTTCCGAATTAAGGCCTGGCGATTGAGATCTATCGCCTTCTCTGCATAGATTCTAGTATCAGAGGTCAACCTACTGGACATTTCGCTCACCTGGTCTAGTTTTTCACCAACACCAAGAACTTCTTGAACATTGCGAGTCATAATCTGGTGCACCTCGTAGAGCTCATCATTCAGCTTGGCAAGGTTCCTTTGTGTTCTTGTATCCAAGTACAGTTTTCTTGGTCTTCTGTATGAATGCATCAAATTTAATAAATGCATATGGCCTTGCAGCAGTTT
>Contig_244	AT4G26470.1|Calcium-binding EF-hand family protein|LOC_Os06g40720.1|EF hand family protein, putative, expressed
ATTCATTCCCAGCCACTTAATAGGGCTCATATGGTCCTGACACTTGAACAATCAGTTTTTGCACCAGTCCTCATTAGTCGTCATCCTCATTTTCATCAATCCCTACCCAGCGAGTGAACGCAAACAGAAATTCCTTGAAGCTTACCATCCCGTTCTTGTCCCAGTCCATTTCCTCGAATCTTTTCATGGCAATACGGCCAGATGAGCGCTCTCCTGCTGTGGTCTCATTTATTGCTTGGATCATCTCATCCTTGCTCACGTACCCGTCTTTGTTCTTATCCAAGAAGACAAATGCATCAACCAAGGTCTCAAAAGTTGCTTCAAGGCTTCCTAGTCCCATCTTCATCTTTGCTTCTGAGACAGCTGGTTCATTGAGAAGATAAACAAGGCACAC
>Contig_245	No annotation available
GGAATTTTACAGAATCATTTCTCAAGGATCAAAGGGCTACCAGATGAAATGCAACCAAACAAACGGCATACAGTTTATACTTGTATATGCTATGGCCCTTACCAAGGCACACAGGGGATAGG
>Contig_246	AT3G48670.1|XH/XS domain-containing protein|LOC_Os01g44230.1|transcription factor X1, putative, expressed
CAAGGACGAGAAGTTTGTGTGGCCCTGGATGGGCGTCCTAGTTAATGTGCCTACCGAATGGAAGGATGGACGCCAAGTTGGAGAAAGTGGAAATCGTTTGAAGGAGCAACTATCACACTTTTGCCCACTGAAGGTCATCCCATTGTGGACTTTTAGAGGTCATACAGGAAATGCTATTGTTGAGTTTGGAAAGGACTGGAATGGTTTCAGAAATGCACGGACCTTCGAAGGTCACTTTGCAGCAGCAGGATATGGAAAAAGGGACTGGATAGTAAAAAAAGAATCAAGGATCAGAGCTATATGGGTGGCTTGCGCGGGCTGAAGATTACAACTCTCCCAGGGCTGATAGGGGATCACTTGAGAAAAAATGGTGACCTAAAAATCTGTCAATGATCTTGCAAACGAAGGAGCGCGTAAAACTGACAAACTTGTGGCTAATTTAGCTAACCAAATTGAGGTAAAGAATAGATATGCACAGGAGCTAGAGTGCAAATACAG
>Contig_247	AT5G22500.1|fatty acid reductase 1|LOC_Os04g28620.1|male sterility protein, putative, expressed
GGGATGGGTCAGCCTCTACCAATTATTTTTACCTCTGTTTTGTGGGGCCGGTGTGAGGGGTACAGGGAGTGTTTGAAGGTAAAAAGAGTTTCAATTTCGTTCGATCCTTATAGTATAGATACAATGTAAATATCCTTTCCCCCAAAAGAGGTGTATATCCTTATAAATACCTTATTCCTTCTATCCATCCAGGAACCGGATCTTGAAAAGTGCTTATCACGATGCTTGGCCGTACCGTAACAACAGGGAGTTCTCCTCTCATGGTGCCAAGCAACATCTCCCCCATAGCCTTGGTGAACGCATAGACATTGGGCCACCCAAAGTACCTAGCCCTCTTCAGGCCAAGTTCCTTCATAGCTACCTTTTGTAGCTGCTGATGAGAGGTATCAGTACCAGAACGTGCCTTCACAAGTTTTGCTTTGACCTCATTAGCCAACTCGAGCTCTGCTTCAATGTCGATGCAGCGACCCTTCTTTAGTGCTTGACCCATCTGGAGAGGTTTCTCCAGTATCCGACCTTTTTGCTTACAGCCGGCTACATAAGCAGTAGAAACATGAAGGAGCAACTTGAGGTGAGAACACTGCTTTGCGAAATTGCATACATGAGCGGTTCCAAAGGTATTGGAAGCCAAGGCAACATCATACCTTTCGTAGAAATTAGTGGTTGCAGCTCCGTTGACGATAATATCGATCTCCTCGTACAGCTGCTTGGCTCGGGTGCTCTCAAGTCCAAGATTCTCATGTATCATGTCTCCAGCTAGAGTGGATATCTTCTCTTTGATGAGTTTGTGGAGAAGTCTAAGGCTCGTGCATTGAAGCGTGTTGTTGGCGATCCATTCAGGAAAGGTGTAGAACAGGGTCCTCAGATTGATGATGAGCAATTCAACAAGATCTTGCGCTACATTAGATCAGGCGTCGACAATGGAGCTACCCTTGTCACTGGTGGTGATAGGTTGGGTGACAAAGGTTTTTACATCCAGCCAACGATTTTCTCAGATGTGCAGGACGGCATGAAGATTTCTCAGGAAGAGATATTTGGGCCC
>Contig_248	AT3G01090.2|SNF1 kinase homolog 10|LOC_Os05g45420.1|CAMK_KIN1/SNF1/Nim1_like_AMPKh.3 - CAMK includes calcium/calmodulin depedent protein kinases, expressed
AAACTCTTAACGATGTTATTAAGATGGGTTTTGACAAAAATCTACTAATTGAATCTCTGCAAAACAGGTTGCAGAATGAGGCAACAGTTGCCTATTATTTACTCATGGACAATAGGCTTCGTACAACTAGTGGTTATCTTGGAGCTGAGTTTCAAGAATCTATGGACCCTTCTTTTTCTCAAGTACTTGCTGAAACACCAACTTCAGCAACTGAGCTTCGGCAGCATGGATTTACAGAATCTCCGGGTTCTGGCTTGAGGCAGCATTTTGCAGCTGAAAGAAAATGGGCCCTTGGTCTTCAGTCTCGAGCCCATCCACGAGAAATAATAACCGAAGTCCTTAAAGCGCTACAAGAATTGAATGTTTACTGGAAAAAGATTGGACACTACAACATGAAATGCAGATGGAGCCCTGGCTGTCTTGAGAGTATGATGCATAGCAATGATGGCTTTGGTGTGGAGCCTGCTATAATTGAAACTGACGATCTCATCAATAAATCAACCCCTACGGTGAAGTTTGAGATTCAGCTTTACAAGACGAGGGATGAGAAGTACCTTCTTGACTTGCAAAGGGTCAGTGGACCGCAGCTCCTCTTTCTAGACCTGTGTTCTGCCTTTCTAACGCAGCTGAGAGTTCTTTGATCCTGACATGATTGGCTCCCCAAGCACAATCCTTGACACACCCAGAGGAGTTTCAATTTACATCTGAGATGTACATAATGACCATATATCCCCTAGTAGATTATATTTCTGGAGCATGTAGACATTAGAAGCTGTTGTGGTTTGCCTAGACGGTTGTCACCAAAGGTCCTAAACAAGTGGTTGCAGGCAAGCATCAAGTCTTCATCTTCAACTAGATGTAAAAATTTTTAGCCCTTTCTTTAGTCCGTGGACAATTTATCCTGTTATAAGGTGATTGTACTAGCATAATACCCAGGCTGAGAAATATCTCCG
>Contig_249	AT2G40980.1|Protein kinase superfamily protein|LOC_Os02g29890.1|expressed protein
CTGACTTTGATGAAGCAAAGAGGCATTTCTAGCAGATATATACCACAGATGGCATCTTCTGGACGGGTCATTCATCCAGGCCCATGTAACAAGCCTAACTCAAGTGGAAGTTGTGGTCATCCATGGTGCAGTACTCCAATCCTTGTCACCTCACCAGTTGGTGAGACCATTTCAAATACTGATACGGAACGGACTGTTTGGTGTTGAGGAGGCTCTGAGATGTTGCCACGACTGTTTGTCCGCTCTTGCTGCATCAGCATCTGCAGGAATCCGTCATGGTGATATCCGGCCAGAGAATGTGATTCGTGTGAGTAATGGTTCAAGGCACACAGGGGATAGG
>Contig_250	AT1G42550.1|plastid movement impaired1|LOC_Os09g38090.1|expressed protein
TTTAAGGTTCTGATGATCCGCCGAAAGAAGAGGTTCAAGACGAGAAACAAGTGGCTGGAGACAAGAAAGAATCCGTGGAGAAGGAGCTGGAGGAGGCGCTCGCCCACTCCTCCGACGGCGACGTGGTGGTCAAGGAGGTGGTGCACGACAGCGCGCACACGTGGCGCCTCAACGAGCTGGAGGCGATCACCAACCAGATCAAGGCACACAAGACCATGATGCACGGCGGCGACGGGCCGGCCTTCGGCGCCGAGTCGCCGGAGCACCATGACAACGAGGTGGTGGTGGCAGCGCTCGACGCCGACGAGGAGGAAGTGACCAGGGAGTTCTTGATGTTTCTAGAACAAGGAGAGGACAACAAGTACGAGACGACGGCCAAGTCGTCGTCTCCGCAGGTGTCCTCCCACAAGTCCGGCAACAAGCCCGGCTCCGGCGCCGACGCCACGTGCTACATCTCCGACCTCGGCAAGGGGCTGGGCCCAGTCGTGCAGACCCGGGACGGCGGGTACCTCGCCGCCATGAACCCGTTCGACGTGCCTGTGCCACGGAAGGACCTCCCGAAGCTCGCCATGCAGCTGTCCAAGCCCTTCCTCCTCCGCGACATGAACCTCCCCGGCGGCGGCGCCGAGGTGTTCCAGCGCCTGTGCGCCGGCGGGTCAGACGCTCTGTGCGCGAAGCTGGCCGCGCTCGTCGCCATGGACGACGTCGCCGGCAAGACGGCGGAGCAGATCGCGTTCGAGGGCATGGCGTCGGCGATCATCAGCGCGCGGAGCAGCAGCAAGGACCATCTCGTGGCGACCACAAGCGCGGCGCGGGCCGTGTCCGTGCTCCGGACGATGTCGGCGGCGACGAGCCAGGGGCGCCATGACAGGGTCGCCACGGGCATCTGGAACGCCCACGAGCCGCCCGTGCCCGTCGACGAGGTGCTCGCGTTCGCGCTCCAGAAGATTGAGGCCATGGCCATCGAGGCGCTCAGGGTCCAGGCCGGCATGGCCGACGAGCAGGCACCGTTCGAGGTGTCGCCGGAGAAGACGACGGCCGCCGCCGGCGGCGGGCATGTCCTCGACGCCGCCGTGCCGTCCGAGGAGTGGGGCGAGCGCCTGCGCCGGCGCCGATGCGGTCAGCTTGCTCGTGGTTGTCCAGCTGAGGGACCCACTGCGCCGGTACGAGGCGGTTGGGGCGCCGTCGGTCGTGGTCGTCCAGGCCACACGGGCCGCCCCCGGCGCCGGGGACGACGACGAGGAGCCGAGGTTCAAGGTGGCGAACCTTCACCTCGGGGGCCTGCGGCTCAAGTCGCCGGACCGGCGGAACATGTGGGACGGCGAGAAGCAGCGGCTCACGGCGATGCACTGGCTCGTCGCCTACGGGCTCGGCAAGGCCGG
>Contig_251	AT4G37440.1||LOC_Os01g21450.1|expressed protein
CTTCTTCCTCCTCTTCTTAGGTTTCACCTCCTGCTTGTTCTGAGGGGAGACAGGCTCCACCACTGGAGCAGAAGTGCTATCTGTTTCCACTAGAGCAGAAGTGCTATCTGTTTCCACTGGAGCACGAGTGTTCTTCACTTCCGCTGGAGCAGAAATGTTCTTCATTTCTTCTGGACTAGAAATGTTCTGGCCTTTGGAAGAAGTTCCAGAAGGCGTATGCTTGGCCTTATCCAACTGCTGACACGCTTCACTGGCTGCTTGATTGTCTATGAGGATATCATCAGTGTTTTCTTTGCATAAATCCTCAATATCAGCATTTGGGATGGAATTGTCAGTACCCAATAGTAGGTCCACTGTGACGGCTCTCTCTGTCGAGTGATTGCACTCTTCACTTCTTCCTTTAGAATTCCTTTTTGTATATTTTATATGAGTGTCAGTTTCCCTGATATGCAAAGCAGGTCTCCCTGCAAGAGCTAATCCATCCTCGTCCTTCAGCAAAAATGTTTAGATTAATCTTTTTCTGAGGTTTAGTATATCGACACTTTGTATAAGAGAATGAGCGCTTTTGAGTATGCTGCCTATTCCGAGGCACCCTGACATGAGTGTTGTCCTCAGAATGTGCCAAAATTTCTCCTCCAGAATGAGCCTTGCTGAGACGATCTTGCAGCAGATGAACTCTAGACTGGAGGTCATCAATTGTCATGAGAGTGTCCTTTAAAGTGAGTTGCTCAAAAATCATATCATAATTCTCTGAATCAAGCAATGTAACAGTGTCAAGTCCAGCTCTGATACTTCCATCAACTGTACTACCACAATCATCGTCAATTAAGACACCATCAGTTTCAGCTCCCTTATTTTGTTTATCATGATAGTATGACAATATCTGGTGCTTGTTGATGTACAAGGATGCATCCACATTATCTTCATGTCTCTTCCCTTTTTTCCTCTTCATGATAGTGTTCCCATGGCCTTTGTGAATCTCCATCGATTCTGACACAGAACCATTTGCTTTGCTTACTGTTTGTTGTTGTTCCTTTTCTTTCTTGATTAGAGCAAGCTCCCGGTCATACTTTGATACTTGAGATGACAACTCCTTCATACGTAACTCTAACCACTGGCACCTCCACAGAATTGGACGAACAGAATTCCTCCACTCAACTGTCACCTTTTTTCTTCTAGGTGGCTTTGGGAACCTGCCGGCATTGGCATGAGGTGAATTGCCAGAATTCACCTCCGGCTCACCCCCATCCGCCTCGCCTTCGGATCCGGAGCAAGTGTCCCCAAACGAGCTCGAGCATTCGGTGGTATCATCCCCCTCATCACTCGTAAGGTCAGGAGTGGCGACAAGGGGGCCACCGTCCGTGCACACGGTCTCAGTTTTCACCACCACCATGCTACTCTGGTTATTGGCACCGCCACCGCCCTCGCCCTCAGCATCCGCGGCTGGAGCAGGAGCCGGCGCCATATAAACGCCCTACCGGAATTTCCCCCAATCCCCCTTCAGAGAACCCTGTCGGGTTCTCGTCGCCGGATGAAGAACCGGCCAAGGGCGGCGCCACTCGCGCTGTCGCCGCCGGAAAGGAAGGGCGGCAGAGAG
>Contig_252	No annotation available
TTTGATTCACAAAGTGTTTCTTTGAAAGAGTTCTATCAATTATGCACCTTCATGTCGCAGAGGCTGGAAATTTCCTTTTCCTAAAAAAATATTATGCACCTTCATAAGTCAAAAACTCCTGCACACTGCACACATGGTTAGCTCTACAGAAACAAACAATCAGACATGGTTAGACTTCTGTAGCAAGCATGAAAAAACTTGACAGATGGATTTTCAAAACAGGTCAGACTAAATTGTGCAGAGACATCAGGAGTTGATTTGTTGTGATATATGCATTTAGCTGTCTACATCGTTGGGACATGGGAAAATGAACCTAAGAAACTAATGTCATAGCGAAATATAGCCCAACAGATTAATATGCCACAGGACAGTAACTGGTAGACAAAGGTAGTGATTCTGATTCAAACAATATACAGCCTTTATGCTTAAGAAATGAAATGTGAGAAGGGGCTCAAGTGG
>Contig_253	AT3G05530.1|regulatory particle triple-A ATPase 5A|LOC_Os06g07630.1|26S protease regulatory subunit 6A, putative, expressed
GCAAAGCTTGTCCGGGATGCATTTCAGCTTGCCAAAGAGAAAGCACCCTGTATTATATTTATTGATGAGATAGATGCCATTGGTACCAAGCGGTTTGATAGTGAAGTTAGCGGAGACAGAGAAGTTCAGCGGACTATGTTGGAACTGCTGAATCAACTAGATGGGTTCAGCAGCGATGAGAGAATAAAGGTCATAGCTGCAACGAACCGAGCTGGACATCCTTGATCCTGCTCTGATGCGATCTGGACGTTTGGACCGAAAAATTGAGTTCCCTCACCCATCTGAAGAAGGGGCAAGGGCTAGAATCTTGCAAATTCATTCAAGAAAGATGAATGTAAATCCTGATGTAAACTTTGAAGAGTTGGCTCGCTCAACAGATGACTTCAACGGCGCGCAGCTAAAGGCAGTTTGTGTGGAAGCTGGTATGCTTGCCCTAAGGCGGGATGCTACAGAGGTGACTCACGAGGACTTCAATGAAGGAATTGTACAAGTCCAGGCCAAGAAGAAATCGAGCTTGAACTACTATGCTTAAGAAATAGTATGCTAAATTTATGTGGACCATAAGTTCTTTGTAACTGTACTCTATGGATAATCCAAGATATC
>Contig_254	AT1G68290.1|endonuclease 2|LOC_Os01g03730.1|nuclease PA3, putative, expressed
AGATGAACCTCACAGGTGGATGGTCTGACGACATTACGCACTGGGAAAATTGACAAGAACAAACGGTCAACCTGCGCAAATGACTATGCGATCGAGAGCATTCATTATTCCTGCAACTATGCCTATAAAGATGTGGAGAAAGACATTACTCTAGGAGATGATTATTTCTTCACTCGATATCCGGTTGTGGAGAAGAGGCTAGCACAGGCTGGCATCAGACTGGCGTTGATACTTAACCGGATATTTGACGGGGATGAAGCAGATGGTATACCATTACAAGTACAGTAATAGTTTTAATAAAAGAAATAGGTACATATGGAGATTATTCTTTGTTGCCGCTATCACAAGGCAGTCCATTACTACTTCAATAAATCAGCACAATTTGTAATGAGGAAGCACATCGTGCAGAGAAGTGATCCATTTATCTGCATTTGTAATAATAAACCTCCTTTTTTANATATGTTAAATTTATGAATAAAGGCAGGCTTTGCCATGCTGTTG
>Contig_255	AT3G07040.1|NB-ARC domain-containing disease resistance protein|LOC_Os07g40810.1|NBS-LRR type disease resistance protein, putative, expressed
TGATGCAGCCTAAGGTAGAGCAGGCTAGGTAACCGTGCAAGCACCTTCAGGTCTTCCTTGCCACTTAATTCAGTTGCACGAAGGGTTAACTCGGTGAGGTTGGAAAGCAATGTGATCCACTTAGGTAGTTTTCTTAATTGGCCTCGGAAATTGATACTTTTCATAAACATTGGTGGTCTGGATAATGCATCAAGAGAATCAAAGTTCATCGCACCATCAGGTCGCCAAAGTAACAATGAGCAAAGGTTGCCGCTTAGATTCTCAAGTGCAGAGATTAAGGATGCCCAGCTGTTGTCATCATCAACAAACATCATTACTCCAAGCTTCTTCAACCGAGATAGCTTGCCCAGCTCGCTAATGCAATGAGATGTAGATTCTGTGAATTCTACCTGAGCAAGTGTTTTAAGAGCATCCAAATTGCCTAGTTCTTAGGGATATGTAAACCCCAGAACTCAGAAATTGGCCACGACCCATTGTGATGG
>Contig_256	AT4G16370.1|oligopeptide transporter|LOC_Os03g54000.1|oligopeptide transporter, putative, expressed
AGTCGACCATGAACAAATCGTTACATTCAAGGTGACAAAACACTGCAATCAGTTAATCGATGTTTGGCTGAATCCACGGTTCTCAAAGCAGGTGTTACTACCTTACGCCCTTACATACCCGGTTACCACAGTACGGTCAGCTAGACGCATCTAGAACACCGGGCAGCCCTTGACGACGATGCCTGGCGCGGTTGGGCAGGATGCGAGCGGGCAGTGATCCACGGCCGTGCCCCACCACTTGAGCTCGTGGTGCGCGTTCTGGAGCGCGAAGAAGATGAGCACCCCCATGAAGGCCGTGCCGGCGTCGAGCGCTGCCGAGAGCACGTAGTTGTACTTCTGCCACCACCCCTTGCGGTATCGGAACACGAAGTAGTTGAAGATGGTGCCCGTCACGAGCCACGTGGCGATGTTTGTGGGCGTGGCCGGCGGCATCCCGGCGAACCCGTAGGAGATGACGGGGATGTTGATGAGCGCGATCCACTTCTTCTCCGGGAACGCCCTGCTCAGCAGCCACACCGGCACGGGGAGCACGGCGCCGACCACGAACAGCCACACCAGGTTGCGGTACAGCCCGTGCCGGCCGAAGAGCCGCGCCGGGCCGATCAGGCCCCAGATCACCGACGCGTCGAAC
>Contig_257	AT4G12830.1|alpha/beta-Hydrolases superfamily protein|LOC_Os01g69060.1|hydrolase, alpha/beta fold family domain containing protein, expressed
CAACAACGAGGATTACTACTTGATCGATGCGGAGGAGTCCATTGGGGACGGCTTCTCCTTCAGTGGAGGGAAGTATGGGGAAGGACCAAGTAAGTCGGACGAGTGGTTTGCTCAGGGGAAAATGGTAAACGCTTACGCAGTATCTGGGGGACAAGGGGAAGGCAAAAGACCCCTTCTTTGGCCTGACGATGGGATCAGGATCTCAACCTTCAGATGATGTATTCAGATGGTTCTGTGTGGAGGCTGGGAGCTCTTCTAATCCTAAAGTGCTTTTAATTCATGGCTTGCCATCTCAGGCATATTCTTATCGCAATGTGCTGCCTGTACTATCAGACAAATATCATGCCATTACTTTTGATTGGCTCGGGTTTGGATTTTCTGATAAGCCTCAGCCAAAATATGGTTTTGACTATACTCTTGATGAGTATACTGCGTCCTTGGAATCTCTAGTGAATGCTGTTGCTCCTGATAAGCTCTCTATTGTTGTCCAGGGCTACTTTGCTCCAGTTGCAGTCAAATATGCTAGTGAACATCAAGACAAATTGAACCATCTTGTTCTAGTGAATCCACCGATAACTGATCGACACGTGAGCCTTCCATCTCCCCTGGCTTCATTCAGCAACTTCTTGTTGGGCGAGATATTTTCTCAGGATCCTCTCAGAGCTAGTGATAAGTTATTGACTAGTTGTGGTCCATACATGATGAAGGAGGAAGATGCTATGGTGTATAGAAGACCATACCTTGTCTCTGGTTCCTCTGGGTTTGCACTGAATGCAATAAGCAAAGCTATGAAAAAGGACCTTAAGGCATACATTGAATCCATGAGAAGCATATTAGGAAGTGATTCGTGGAAAACAAAGACGACAATATGCTGGGGCATGAGAGATCGTTGGCTCAGCTATGATGGGGTGGAAGAGTTTTTGGGGCCCTAAACCAGAAGATTGTAGAGCTGCCAATGGCAAGGCACACAGGGGATA
>Contig_258	AT4G25230.1|RPM1 interacting protein 2|LOC_Os07g30100.1|RIN3, putative, expressed
AGCTCGTCAGGGATATGAGGTAAAACTTCCCGTACTCTATCTACCATAGTGAGTACCTCCGAAAGACTTCCATTGCGATTAGTCCCTGCAGTGCCTCGTAGCCGCAATCCAGCAGCAGATGCATTATCAGGTACTGAGGAAGTGGATGGAACAAGAGAGGACCCTGCCGTTGGCTCGGGCCATAGGTTCCAGGTGCCATCAGCATGCCCATAATTGTCGGTCACAGAAGCCAACTGCCTCATCATCATCTGAACTCCGGTAAGACCTACTGACCTTACAGCATTAGAGGAGCTGGGATTGTCCATCACAGGGCTGGACCATGGTGGAACCCAGCTAGCATCGAGACCTGCACCTCTCCATACAGCATCTGAAGGGCTCTGCTGTTCAACAGGATGTTCATTACCAGGAGCTCTATGCTGATTCAACCCCATTGTAAGTTGTTCCGCAATTCGCTGAACGTTAGCTACCTCTGCAGTTGTAGGCCTTGTATGCCCTTCAGACGACACAGAGAGGGGTCTCCGACAAGTTGGACAGGAGTAACCTTCCATTAGTCCTTGATCCAACCATGATCGCAAGCAAGCTAGATGAAATAGATGGTTGCAGGACAACTTCTTAGCTCGAGCCATTGGTCCCC
>Contig_259	AT1G52150.1|Homeobox-leucine zipper family protein / lipid-binding START domain-containing protein|LOC_Os03g43930.2|START domain containing protein, expressed
GTGCAAAGATGAGCTCTGAACATGTGCCTACGGTGTTGTCATCTACACCGTTGTACATCTGCAACAGGAACAGATCGCGATGCATGAGTGCATCTTGGTAAGTGCTGGCATTTCCTAATTTGATGACATCGAGGAATTCTTCAGGGTCAAATGTGTGGGCTAAAGGAAGTATGACCTGGCCACTGAATCCTCCGAGGCGAGACATAGGCAGATTGCAGAAATTAGGTTTCATTGCAGAAGCAAAGAATGCATCTAAATTACTGTCAGCCCACTGTGACCGTTGTTCCCTCATAAAGCGTAGGAGCGCTGGCGGAGAAACATCCTGCAGCAGCATCGATGCCTTTGCACAGAGAACACTGCTACTGACTATGGGCAGCCCATTGTTGAAATTTGAATTGCAATTGATCACTTTACTTGGAGATGAGTTAATTGAGATACAAACATCGTCAATT
>Contig_260	AT2G40110.1|Yippee family putative zinc-binding protein|LOC_Os03g49150.1|yippee zinc-binding protein, putative, expressed
GTGGACTTTTATTAGGTCATTAAGCAACACTGGTTACAACTTACAAGCATATACAGATGGAAACATACGAGTTCCAGGGAAGACGAGAGGTGTATAACCAGATCACCTACAACAACATTTATGCCGGGGATTCTTTCAATGGGAGCAATCCCCGGCTGGCTAAAGACCAGCACCACCCAGATTATTTACAGGGGATGACAACATGCTTGAGCTTGGTGAATCGCTCTTCATACATTGTCGAATCGCTGTTCATATATCGTCGGCATCACTTCCGACCAAATGAGCATCATGTGCAATCCAGTACTGGCTTCCGTCGGGGCCTACCACCTTAAACCTCTCCAGAATATACTTTCCTTCCTTGTACCTCTGGCTCTTCTCATGTGCCGCTTCATATTTCCATCCAACAATGGCTCCACAGCCAACACAGAAGATATCACAAACAGTATGCATTCCTGTCATCATCGGGCGATCTTCTTTTACTCCAGGAGTCACATTGACAACTTTCTGGAAGAGGTAGGCCTTCCCGTGCTTGGAGTGAAAGGACTTGGAGATGATGTCGCCGGCGAGGCCGAGGTGGGTCTTGCAGTGCTTGCAGCTGTAGAAGTTGCCTTCAAGGTGCATCAGGAATAGCCGCCCCATCGCCGCCTCCCCACTCCTGACTCC
>Contig_261	AT4G30210.2|P450 reductase 2|LOC_Os09g38620.1|NADPH reductase, putative, expressed
ATGCCTCACATTAATCTGTATATTTCAGATCCTTGTATACCTCCTACTGGAACAGATCCACAGTTTGGCGCCATTAGCTTCCTACACGTACAATTTTTTTTGCATATGAGGGGAAACTCAGCAACTACAGGTGCATCTCTGTGTGTGAAGTACGTCACCAAACATCTCTCAAATATCTCCCTTCCGTCTGTAGGCTCTTCACATAGCTTTCTGTCTTTGAGTTATCCAATGACCCCTGCTCCTGTATGATGGTATGTAGTGTGCGGTGCACATCTCTAGCCATGCCCTTTGCATCACCACAGACGTAAATATAACCACCCTGAGAAATGATGCTCCAAAGCTCGGCAGCCTTCTGTGCCATTTTGTGCTGAACATACTCTTTTGTAGGACCCTCACGAGAAAAGGCTACAATCAACTCAGAAAGGGCACTAGTATCAACAAAGTTATTAAGCTCATCCTCATATATGAAGTCCATCTTCCGATTTCTGCACCCAAAGAAGAGGATAGAACGGCCTAGTTCCACCCCTGCCTCTTTTAAAGCCAATCGTTCCTGTAAGAAGCCTCTAAAAGGCGCCAGGCCAGTCCCAGGGCCAATCATTATGATGGGTACAGAAGGATCAGCAGGCAGTTTGAAGTTTGACTGCCTAACAAAAATTGGTGCCCAGCTACATTCTTGGCTCTCTTCCAACGGAGTTGAATGCTTCATCCAAGTGGAACAAACTCCTTTGTGGATTCTCCCAGTAGGGGTTGGCCCATAAACTAGTGCACATGTCACATGAATTCTTGTTGGTGCCATTCTCGGTGAGGAAGATATTGAGTAATATCTTGGCTGCAGGCGAGGAGAAATAGCTGCAAAGAAGACACCAAGTGGAGGCTTTGCTGACGGAAACTCTGACATAACTTCTAAGAGACTTCTTTGGCTCGTGACTATCCATTGTGAATACTCCTTCTTTCCAGCAGGAGAAGCAAGATGTCTAAGCCGCTCAGCTTCTTTGGGATCAGATGCATGAGCAGCCAAAGCAAGCAAAGCACTCTTCTTAGGGAAATTCAGTAGATCTGCATGTCTGGTAAGTGCAGTCCTGACTGTGCAGGGGATGGGAAAGGAGGTGGCAAAGGAACCTCCACAAAGCGGGGTACCATCCTCTTGG
>Contig_262	AT1G22540.1|Major facilitator superfamily protein|LOC_Os05g35650.1|peptide transporter PTR2, putative, expressed
GGCCGTCGGGCATCACCATGCTGCAGAGGATCGGCACGGGGATGCTGCTCTCGCTCCTGTCCATGGTGATCGCGGCGCTCGTCGAGGCGCGCCGGCTCCGCGTGGCGCACGACGCCGGCGTCGTCGACCAGCCCAAGGTGCCCGTACCGATGAGCCTGTGGTGGATGGTGCCGCAGTACGTGCTGTTCGGCGCCGCCGACGTGTTCACCATGGTAGGGCTGCAGGAGTTCTTCTACGACCAGGTGCCCGACAAGCTGCGGAGCCTCGGACTCGCTCTCTACCTCAGCATCTTCGGCGTCGGGAGCTTCATAAGCAGCGCGCTCGTGTCGGTCATCGACAGGGTGACGACGGCGAGGGGCCAGAGCTGGTTCGCCAACAACCTGAACCGCGGCCACGTCGACTACTTCTACTGGCTGCTCGCCGCGCTCAGCGCCGTCGAGCTCCTCGCCTACGTCTTCTTCGCCGTGATCTACAAGTACAAGAACAAAGGAGCCGTACATGTCCGTTAGCTAGAGTTGTGAATTGGTGATAAACATAGTACTAGGTGATATGGTACCAGGGGTGTAATTTGTAAATGGCATTTTCCCTCCATTATGATTTGTGATGGAAACTTATCTTCGGACGTTGGTTCGTTCCCATTTGTATCAGCCGGGAGGGCCATGCTCTCATTCTTAAGCCAGATTCAAATAGAAA
>Contig_263	AT3G24840.1|Sec14p-like phosphatidylinositol transfer family protein|LOC_Os02g48990.1|phosphatidylinositol transfer, putative, expressed
CTCAATCAACCTAAATCATTTGTCTCGTCCAAGATATTGAATGGCGGTCAAAGGGTTTTTGATGTTGGTAATAGTGAATGTTACACCACAGCCATTCTATTGGTAAACATTAACATCACACGTATGCATTATATACACCTGTAGCCTATATCTTAAATCCTATGTCACACTATACTTTTGATATGTGCACAATTTACCATGCAGCAAATCATTTACAGTCTCATATAGGAAATGGAGGTTTCGGGTTAAATGGCGTTGCAGTAACTGAACCGACATGAGCTTGTTAACATGGATTCTTTCCAGTTTTCCACTCTCTGTTCCAGCTTTAATTGCTTCAACGATGTCTTGTTCAATGCGCGTTGAGTCTTCTTTATATCACACTCAATGGATCTAATCCGCCTCATTGACTCCTCTATGAGGTTTTCCTTTTCTGGAGGAATTCTTGGAGACCGCTGGTTCAGCTCCATTACCATGTGCTCTAGCCTTTTTAATCTCTCTAAGCATGGGGCTGTGCAATCTTTGTCAGTGGGACCACCTGACTTCATAGCTGGCATATGTACATGTTCACCTTTAGAACTTATGTTAATGCAGTGAGAGGCTACCCTCCTTAGAGCCGAGAACAGTGGAGCCAGTGAAAGAAGACTCCAGAGAAATACGAAGACAACTTTAATCACTTCTACAAACAACTTCAGCAATTGGAGATTCCAAACAGAATGACACAACCGAAAACATGCCACTGTTGAACCAACTGTAGTTAGCCTGGGAGTGACCACATCTTCCTTCCTAGTGACAGGGGTATTAGGCGAAGATAGCATCTTAAGAGGAATGCTGGATGAACCAGATGATTGGGAATTCTCCAACTTCATTTGCACATCTGGCTCCATGTCCTGACAAGCCAAATTCTCATAGGAGAGATGTCCAGTTTCCATTAGTGCAGATTCTGAAAGTTTATGGTCATCATATGATTCCAGGGTCCTTTGTTTGACCTAAGACAGCCTCCTTCACCCGAGCAAGAGCAGGAGCCACCAAGAAATTCCGGCAGTTGGCTCTCATCAATTTGTTCAAGCAATCTGTTCTGGTATGCTTCTCCCAATACCTCTATCTTTTCAGCTGTATTTGGATCAATTAAACCTCTCAAAGCACCCCACAATAATCTAAAACCACTGCCAGCATTAACAATGAACATCCTATGCAAAATCTCAGGATAATTATCACCATCTATTTTATTTATATGAAGTACAACCTCACGGGCCAATTTGCTGACTCTCATCCAGTTCACTCCTTTCACATCAAGTATTGTTGTTATGGTATCAACATGCTTCTTTGATGCTACAGAACATGCTGGATACTTCTCAGCAAAGAGCCTCTCAAGTGACTGAACATGATACTTTAAGAATCTCTCCACTGTCGTTGCATTCAAGAGCTTAGTTGGGTCGACCTTCCCAAGTATCTCAATGTAAATAGGTCTACCATCTC
>Contig_264	"AT2G20830.2|transferases;folic acid binding|LOC_Os07g34610.1|oral cancer overexpressed protein 1, putative, expressed"
GTTAAAATTATACTGCCGATTATGCTTTGACCGTCCTGTGGCAAATTCTTCATGGTACCAACAAGCTGAAGACATGATTCTGACAACTCAAGACAGCAGAGGAAAAGGGAGACCAAAATTCCTAGCCCCCTCACATATCCTCAACGTCCTGTTTCGTTGATGCAGGGCGACCTTCATACTCCAACCTCACCCCTAAGCTTGCAGTGATGACCCTGAATTTCAGCCTTATCTTCTCCATGACATCTTGAACTTGTTCATTCTCCGGATCAGACAGCGGATAGCTGCTCACCAGTGCAGCTAGTTGCTCAATGTTCTTCCTGATCCTAGCTGAGAACACATTCTGATCAATGCGAGTTTGCAGAGGCCCACACATCCAGACAGCCCTGATAGAAACCCAGTTCTTCACCGACCTGGAAACCCATCTTTAAACCAACCTGTCTTGCCTCTTCCTTCCCTGATGACAGGCCATCATTATAGCCATTTTTGTACCCCTCCTGGTAATGTGTCTCATCTAGGAGTACTGATGGCTCGAGAAAATCAGTATCATTTCAGGTTGCTGGTCCATAATGTGATCAGGAGCCTAATTTGCTACACAGCAGACAG
>Contig_265	AT1G60950.1|2Fe-2S ferredoxin-like superfamily protein|LOC_Os08g01380.1|2Fe-2S iron-sulfur cluster binding domain containing protein, expressed
GATGGCGAGGTGGAGCTGCAGGTGCCCGATGACGTCTACGTCCTGGACCAGGCCGAGGAGGGAGGGATCCGACTCGCCCTACTCGTCGCCGCGCGGGGTCCTGCTCCTCCTGCGCCGGCAAGGTCGTCTCCGGTGCCGTCGACCAGTCCGACCAGAGCTTCCTCGACGACGACCAGGTCGCCTCCGGATGGGTCCTCACCTGCGCCGCCTACCCCACCTCCGACCTCGTCATCGAGACCCACAAGGAGGAAGAACTCACCGCTTAATTAATTAATTCAGCCCACACAAGCTTGCTTATGCTATATCAATCGATCTAGTATCTGCTACTGTCTTGCAAAAAGATGGAGAAACTTTTATTTCCTTAATTTGTAGTATCATGCATATGCCAATGTCACCATGATGAGAGATCAAGCACAGTAACAAGATCCTCCTTGGTCTCTCATCATGGT
>Contig_266	No annotation available
GAAATGGTAGATCGCCAAGTCGTCACCGTTAAAATGTCTAATGAAGCTCAGTACCCAGCAGGGCAGTACAACCGTTAACAACAGCCCGCTATCCATGTCACTTCTTGAAGCAGCAGCACTGATATCACCAGCCTTATTTCCAGCTTTATGATCGTCTTCATCACGCTTCAAACGGCCCTCTAGAGATACTATTACAAACAGTGATCCGATGAAAGCAAGCAGGATGATGAGAATGATGGCCAGACTAATATACCTTGTATCTACAGCAAGCAAAGTTGCATAAGCTGTGACTATGAGAACAGCTGCTTTGGCAAAGGCACCAGCTATGCGAATTCG
>Contig_267	AT5G58260.1|oxidoreductases, acting on NADH or NADPH, quinone or similar compound as acceptor|LOC_Os01g66000.1|NADH dehydrogenase I subunit N, putative, expressed
GCATCAGCCAGAATGTGGCCGGCGGCAGCGGCAGCTCGCGCGGTGGTGTCTCCTCTCCCGGCGCCGTCGCTCCCGGGCGGCTCGCGGCGCGGCGTGGTCGGGGCGCGCGGCGGCGGCGGCAGGGCGTCGACGGTGTCGGTGCGGAGCACGCTGTGGGACTTCGTGGGCGGGGACCTGGTGAAGCCGGACATCGGGAAGTGGCTGGACGACGTGGAGGAGCACAAGGCGCTGGCCATCTACCCTCCCCACGAGGGCGGATACGAGGGCCGCTACCTCAACCACCTCCGCTACCAGGGCTACTACTTCCTCGACCTCTCCGCCCGCGGCCTCGGCGACCCGGAGACCACGCTCACCAAGATCCACCCCGTCTGCCCGCCGAGCCTCGGGAGGCAGCCGGTGGCCAGGTGGTACTTCCCGCCGGAGGTGGACTACAGGCTCAGCCTGCTGCACCCGGACGCCAAGGGCCTCGTCGTCTGGATCATGGAAGCCAAGGTCCTGTCCAAGGCTGAGCTGCAGTTCCTGGCCATGCTCCCGGACATCCGACCCAAAGTCAGGGTGATTGCAGAATGCGGCAACTGGAGGAAATTTGTCTGGAAGCCACTGAAGCAAATCTCGGGCCTTGAGCCTGACCCCGATGCGGAGAAATGATCAAGCTGACATTTTCAATGCAACTACAGATACACTCAAAATGCTTCTCCCGACCTACATTCTTGATCCTTTTGCACTACTGAATGAAGGATGTACATACATTTTGTCACAACTTTCAGAAGAGAACCATGTATACAAATTCGAATAGTCATGGTTGCGATGCGTGCACACTTTCAATCAAACTGCAGAGAGAGTGGTAGTTTTTTTCCTCAGAATTCAGGTACACTCAAATTGCTTCTCC
>Contig_268	AT1G23110.1||LOC_Os08g33640.2|expressed protein
ATTGATGCTCTTTTAGCAAACGAAACCTCCATTATCCCAGTAGTGGATGGCAGAAACCATCAAGGGTTGAAATGGTAGGAGCATTGTTGATGCTGCCATTAGAAACTTTGGATTCTCGTCCCGAAGAGCTCTTGATAAGCATAGTGTTGACGTGGCAATCATTGTATAGTCTGCCCATCTCATATATTTTCTGATTTCGCCTCGTGAAGTATGGTACAAGCTAGAAGCTATTCCAACTCCAATTAACGAGTTCGCATAAAGTGCAGTGTTCAAGTTCTTTCTTGGAGTTTGCAGTCCAAGAACAATGAAAGGAATTGATGTGACAACATTAGCAATGGTTTCGCCAACATGCTTATCACATGAGAGGCTACAGTGGATTGGCTTCAAGCATGGAGGTCTCTGCTGCCATAATCGCCGGATTAGCAAACGCCGGCTTGAGCTGATACCTTCCTGAGGTTCACAAGTTGAAGAATCCATAATGCTAGTTTTAACAGCTTCATCATCACTGTATAGTGACTGACCCGCAAACTGTACCCCGTAGAGGCCATTCAGGGCCCCAGAAGGCCTTGGATCTTCTTGGACTCCCATTTATTTAACCTATTTGTATTTTGACCACTAAGCGTGG
>Contig_269	AT5G61900.1|Calcium-dependent phospholipid-binding Copine family protein|LOC_Os02g32160.1|copine, putative, expressed
AGCCTCCTTACTGTGACATTCATGTGCATTGCTGGCAGGAACAAAGAAATTTTCACTGTTCTGCCTCTGGTACATGTTTTCCAACTCTGCGACTGATTTGACTATCTTGCCGACTAGGTCATGTTTGCCATTGCTACTGAAGTTAAAGCACTCTATAATTAGAGGATTTTCCTTACTTCCAATCTGTTGGAGATTTAGAATCACTGGCTTCCATCTAGGATTGAGATCATTCTTTCTTACTTCCGTCTTGCAAATTGGAACAGGTGTTCCACTATCTGATATTTTAGATATGAGCAAGAAAGGATCACTCTTTGTGAGAAGATCCTTGATTTCAAGATCCGAACAGCGGAATACCATCTCCATAATTGCTTTTGAACCTGCACTTTCCTCGGCCTGAACGGTTAGCTCACCAAATTTACTAGGACTTGGCAAGTTGTGTTCAGAGGCACCAAGCTTCAGAGTTAGCAGTCTGTCCCGCTTGGTAACAACCTCTGACAAAAGACAGCTAGCCTCTCCAAGAAACTCTTGCTCCTCCAGCTTAAGCATCTTTTCACTGACATCATGGAACTGTGGTCAATGTCAAAAACCTG
>Contig_270	AT1G04120.1|multidrug resistance-associated protein 5|LOC_Os03g04920.1|multidrug resistance-associated protein, putative, expressed
GTCAATGGGGATCCATGTCAAGTCTGGGCTCACCGCCATGGTGTATAGGAAGGGCCTCCGACTGTCGAACGCCTCACGGCAGAGCCACACCAGTGGTGAGATTGTGAATTACATGGCCGTCGAATGTGCAGCGTGTGGGGGACTATGCATGGTACTTTCATGACATCTGGATGCTTCCACTGCAGATCATCCTTGCCCTCGCCATCCTGTACAAGAACGTCGGGATCGCCATGGTCTCAACGTTGATAGCAACTGTGCTATCGATCGCAGCCTCTGTTCCTGTGGCAAAGCTGCAGGAGCACTACCAAGATAAGTTGATGGCATCAAAGGATGACCGCATGCGCAAGACTTCAGAGTGCTTGAAGAATATGAGGATTCTGAAGCTGCAGGCATGGGAGGATCGGTACCGGCTGCAGTTGGAAGAGATGAGGAATGTGGAATGCAGGTGGCTTCGCTGGGCTCTGTACTCGCAGGCTGCAGTTACGTTCGTCTTCTGGAGTTCGCCTATCTTTGTCGCAGTCATAACTTTTGGGACTTGCATATTGCTCGGTGGCCAACTCACTGCAGGAGGGGTTCTTTCTGCTTTAGCAACGTTTCGGATCCTTCAG
>Contig_271	AT1G63690.1|SIGNAL PEPTIDE PEPTIDASE-LIKE 2|LOC_Os02g57710.1|signal peptide peptidase-like 2B, putative, expressed
ATCTTTTATATAGTGATCAAACAGCTAAATATATCAGCGCTATACTATATATACACCGCCTACTTACTATACAACGAGGATCGGGGGTCACATCCTATTTAGGGTAACATTACAAATCAGCCGAGTCTTCCACTACGTCACACACCACCACCACCCAAGAAAATGAAAATGCACGTAAGGGCCATCAGTAACATTCTCCCAGGGCCAGGCCCCGCCTTTATTATTACGACGAGCTTACTGGATCAGCCGGGTCCTTTGGGGATGGGTGTGTGTGCGTACACACCCTCTCTGGCTGTCCTCTTGTCCACAGGTTTCTGAGTTCACCTCTTTTCGTGCCGAGCGCTAAGAAGGTACAGATCGTGAAAGGCACAATATAAAGAAGAGCCGGTTGGCCATGGCCATCCATAAGGTTCAAGGCAACATATGTAATTAGGAGACCAGAACCATATGCCACCATTGACCACAAAAAGTAGCCAGATTGCAAGGTCTTCTTTGCAGCCCAATCATACCTTAACGCAAAAGCAATCAACAGCCCGGGAAGAAGGATATCGCCAAAGCCTATGATGCTGTATCCACCCCATGGATCAAACATCCGTGGAATCTTTAACAGCATGGGTACACCATCTTCGTCAGTCTTATCACCACGTGCAACCACAATCATCACACTTTCATGGAACAACATCTTGGAGATAAAAACCCAGAAGATGTCATATAAGAAGGCACAACTCAGGAGGGCAGAACCCACCTTGAGGTTAGGTATTCTAACAATTTGGATGACTGTAACAATCAAAGTAATACCAAGGATATCTTGCCCAATCCATGCATAGGGCAAACGGCGATAGACACCCCACAGAACAGCAAATACAATGCAAAAGGGACAAACTGCCAGTGTAAGGTATGAAACAGCTCCGAAAAATGGCACTTTCACAAACGATTCTGCAGCAGGTCTAAACCGCCTTGACATTGACAGTAAGGCCACCAAGCATGTTTGCAAACCCTCTACACC
>Contig_272	AT1G09020.1|homolog of yeast sucrose nonfermenting 4|LOC_Os04g32880.4|CBS domain containing membrane protein, putative, expressed
AGTGAGTAGACGTCACGGAAGGATCCATGTTCATCAACTATAGGAATTGAGCTTACTCTATCTTGAAGCAGCAGATCCAGGCAGGAATTAAGAGGAGAACTCAGTCGCAAAGTTCTGAGCTGTCTGTTACTTGCTCTCCCTGTATGTGGTGACCATGTACCAATAGGAATATTGAGAAGCTGATTTTTGGAGAAGAGAATAACCTTCAGCCTGTTCTTGTAGCTTCAAGCAAAGAAATTTCAAAATCCCCTGAAGGGTTGCAAGATTAAGCAAAGGCATCCCTGATGAATCTGAAAAGGACTTAAAGATAGGAACTGAAGATACTTCATTTCTGATTATAGTCAGTGCCACATCCACTAAATTATCTGAATCCTTAACATGAATTAATGGCCTCTCTGCATGGCAGCACCGTCAGGCCCACCATAAAATTGCAGTTTTGCTTCTTTCCAAGCAGAAATGGGATGCATTTCAAGCTCTTCATTACCAAGAGCCCTTATGTTTCTC
>Contig_273	AT3G59780.1|Rhodanese/Cell cycle control phosphatase superfamily protein|LOC_Os01g67120.1|rhodanese-like domain containing protein, putative, expressed
CGTTAATTTACAGCTGCTTACAGAGACTGAAACTCTGACTCATCGATTACTTTACAAGTTACAACTCAGAAACACCACCAAACTCACAGATTACAGGAGTGGCTACCGGCCGAGTTCACAGATTGGAGCTCACCACCAACCTCATGCTTCGGCTGCTTGGGCCGACGACTCTTCGGCGTCCGATGGTTGCGATTCGTGCTTCGCCGCCGCCTGGAGAACCCTGTCTTTCACTGCCGTCGTGGAGGGGGACGTTGGCAGGCCCACCTTGTTCGGCTCCACCTTCTTAGCTGCCCATGATAACGCTTCTGCTCCTACTTGTACCGGAGACAGCAACAACTTTAGGTCTTGCTCCAAATCCTCGGAGCTCTCATATGTAGAGAATCGCGAGTAGATGGTCAGCCCAATGCTTAGAACAGCGATGTATTGCAGAGTCGTCTCCCATTCTAGTATAGCATAGGAAAGTGCTGAGAGGCCCAGAAGAGATCCGAACACAAGAGTTGGGGTGGGCTTTATTTGTTCGATGATTTCCTCAATGTCCTCATTTATTGCCGTCAATGCAGTCTCAGGTTTCAGCTCTTTGACACGAAGGTTCTTTGACCATGCTTGGAAACCACCTTTAACCAGGTAAGGTCGCTGCACACCAAGCTTCTTCAGTAACCTAGCAACAGATTTTGACTGGGCTCCATTAGCATCCATAACTATGACCTTTGAATCACCCTTAACCAATTTCAAGTTCCGGATGACAACTGCAAGTAAGGCGTCATCAATATCTCTTCCACCTTTAAGCATATTCTTTACTGGGCCTTTGATCTCAGGTGAAACTACACTTGCATATTTAGACCTAGCCCCGCGGCGTAGATCAGGAACACCATCTTTTTCCCTCAAATCCTCAGGCCGAACATCGATAAGTACGGCTTTGTCGTCATTTTTTAATAGCTCAAATGCTGATTCAGGTGATAGGTCTCCTGAATAACCACCATATATGAAGAGCCAGTATGATGTCCCTATTGTCACTGAACCTCCAAGCAGAACTGCCAATTGAACGATAGGATCACTTGGATCCAAACCAACATTCTTTTCAACACCTTCAATAATTACATACACCTGTTGAAGAGCATTCCCGATTGGTCTCAAAACTAGACTAGCTTTCTCCTCAGACGAGATCAACAGATCTCTAACATTTGGCGGCAGGGACTCCTTCGCGGATCCGTAAGAATTCACAACGAGTGTCGCTGCACTGCCCAGCGAATCCTCCGCAGCAACAATGGCCTTCCTCAGAACATCAACAGCCACGGCGCCAGCTCCGGCCGCCTTCGCCTGCAGCGCCCCGGACGCGTCCGTGACCCCTCCGGTGGCCTGCTCCTTGCCGGCATCGACGGAGGCCTTGAGCCCGCCGATGGCGTCGCGCACCGTCTTCCTCCATGCCCCGAGCGCGTCGTACGCCGACAGCCGCAGCTTGTCGTAGGACTCGGTGAGCGCGTCCTCCGCCTGGAACACCTGCTTGCCGAGCTTGTCGATGAGCCTGGCCACGGAGTCCTCGACCTCGGACGCGTCGGACGGGAACGTGGTCGGGAACGGCGCGTCCGACAGAGCCCGCTCCGCGGCGTCGCTGGGGGCGGCGGCAACGGTCTGGTCGGGTGTGGCGGCCAGGTCCGCGACGAAGGTCAGCGGCTG
>Contig_274	AT1G54570.1|Esterase/lipase/thioesterase family protein|LOC_Os01g26039.1|expressed protein
CTCGTTTGAAAAAATAAAAATATACACATGCAATATTTTTCTGTATTGTACATGTAATCTACTTCTGTACAATGTGTAAGGGAGGAAATTTCCTCTGAATGCAATGCATCTGATCGAAGAATCGCAGCCAGCTTGACAGTTGCAAATGTCCTGCTCTACTTTCACCGATTCTTTCTCCTACTCTATTTGTGTGGTCTTTCAAATATCTAATCACACTAGATTTCTGCACCTTTTTTTGGAAGAAAACATTTCTGCACCTGATCTCATGGTTCAAAAGTTGGAACTTGAGCAGAGATGCCCCATGTTGCCTGGTATAGTGCACGCTGAGCTATACTTCTGTAAGGGTCTTCCTCCCTCTTCCTCTTTAGATATGACATTATCTCCTCCACTTCTGATTTTACGCGTAGATACACATCATTTGCACTCTTTCTGTCTCTGACAAGGTTGTTCATACCTTTCATTTCGATCGGTTTGCCGAATAGGTAGTAGAATCTGCCAGGTACTTTTGGGAGAAGAGCAGGCAAGTACATGTCTTGATTCCCATCCTCCCCTTTGACGCTATCCCTAACTCTGTCGGCTTCTTTGTTGATTGACTCTATCCATTCCCGAAGGCCGGGGATGTTCTTCTGATCATTGTAATCCAGAACCAACTCTAGAACATCATCTTCTCCTACACACCCAAAGGGTATGACAGTAACACCAAACCGTGCAGCCATTCTTACAAATTCTGGTTGATCCGGCCAAAACAACTTGTATTCTTCACCCTTCCTATGCAGGGCTTCCCGAACACCGCCAGGATAAAGCAGAACAAATTCATTCCTCTCAAATAACCTGTACATATTGATTGGCGTGACTGGTAGTCCACCATACATAGAAACTGTATCAAACCGAGATGACTCCTGGCGTGAAGACTCAAATTTTGTTCCAAACAAAACTGGATGAGCCATGCCACGAACAATTGTTTTCTTCTCCCTCAGGGCCCTGTCTTGTTTGTGGGCTATCATGCTCTCATGGGTATTGAATTGAGTCCACTATATGAAGAGTTCCTGAGGGAGAAGAAAACAATTGTTC
>Contig_275	||LOC_Os01g73940.1|expressed protein
AGCCCTCATTATAGTTTGTAAAGTACTCCATACATCAGTCTTGCAAATAGTAGTGCCACATAATTACATTACATTACATTCTTATTCATGGCTATAGCAACAACGCCATGGTAACTTATACTCTGCAAGTATCCAAGGCTGCAAGCAACACCCGTTATTCAAACTAGGACCTATAGACTATACAGACAAAGCATAAGTAGATACTATTGACTAGATGAACCGCACTACTAAGTAGAAGCTGGATACATGGTTGTGCTCTTCTGGAGTGCCCAAGCCCTATGCTTAAGCTTGATGAACTCTGAAGCTATTGTGTCCACATCCGTATTCTTGTCATCTTTCATTCTGTAGCCGTGCCCCAACTTGTCACTGGTTCCTGTTGCTGTCCCATCCTTCATAGCATTGGCTTGGTTGTCCTGAAATTTGACGTGTTTCCTCTGAGCATGGAAACGAAGGGGCTGAGCTTGAGACATTGGTGCTTGGCTCCTTGCTTAAAGGTATCGAGGAAGCGCAAGAAGGGTGGGAATTGCCGAACATGTCGAGGAAGCGGCGGAAGGAGTCGTAGGCGAAGCGCTCGCCACTCTTGGCTGCGAGCCCCGCGGCCACCTC
>Contig_276	AT5G54730.1|homolog of yeast autophagy 18 (ATG18) F|LOC_Os01g57720.1|expressed protein
GTTCCAGTTCCAGATACAAGACGAGTTAGCCCTCAGCTTCTTAGTCTGTCCCCTTTGTTCCTCCTCCTGGTTCGAATGGTAGTGTGGTGGCATACTATGCAAAAGAATCAAGCAAGCAACTGGCTGCTGGCATTGTAACACTTGGTGATGTTGGATATAAGAAGCTATCCAAGTATTGTGCAGATTTCATTCCAAATGGTAATGGTATCGTAAAGCAAAGGAGTTCTGGCTACAAAGCAAATGGAGCAACAAATGGGCACCACATTGACAGTGAATATGCTGGAACGGTTATTGTTCGAGATATTGTCTCTAAATTATTGATAGTTCAGTTCAAGGCACACACTAGTCCCATCTCAGCACTTTGCTTTACGATACCATTACCATTTGGAATGAAATCTGCACAATACTTGGATAGCTTCTT
>Contig_277	AT4G11220.1|VIRB2-interacting protein 2|LOC_Os06g30750.1|reticulon domain containing protein, putative, expressed
CACTTTGCGAGAGAGAGAGAGTAGATAGAGAGCGAAGGGGAAAAGTTTGCTTCTTGTAGCCTCGTTTGCTTTTGCTACCATGGCCGATCCGGCTGAGGAGACTGTCGCCGCGCCGCCACCGACCCCGGCAGCCCCTTCCGAGAGCGCCTCAGACCCGCCGTTGCAGCCGCCGGCGGACGCTGCCTCTCCGGAGAAGGTCTCTCCTCCGGCCCCGGCACCAGCTCCGGGGATAAGGTCCCGGGGTTTTAGGCTTCTTGGAGAGGACACCTCCGTGCACAAGGCTCTTGGGGGCGGTAAAACTGCTGATGTACTTCTATGGAAAGACAAGAAGACCTCTGCTGTAGTGATAGGCGGCGCAACTGTCATCTGGGTTCTGTTCGAAGTGCTTGATTACCACCTCCTGACTCTGATATCTCATGTGCTGATTGGTGTCCTGGCGGTCCTGTTCCTGTGGTCCAAAGCCACCACCTTCATCAAGAAGAGCCCACCGGATATTCCTCTGGTGCAGATACCTGAAGATCTTGTTGTGAATGTTTCACGAGCGCTACGCAATGACATCAACCGAGCCCTTCACTTGTTCCGGGAGATCGCAATGGGGCATGATCTAAAGAAGTTTCTGGGTGTGATTGTGGGGCTTTGGATTCTCTCAGGAGTTGGAAGCTGCTGTGACTTCCTCACCTTGATATACATCGCTGTCCTGATGCTCCACACGGTGCCAATCCTGTACGACAAGTACCAGGACAAGGTGGACCACTTCGCCGGGAGAGCGCACACGGAGGCCTGCAAGCATTACGAGGTGCTGGACGCCAAGGTCCTGAGCAAGATCCCCAGGGGCCCAGTGAAACCCAAGAAGCAGAACTAGGCGAAACCAAACTGCGTCGCATAGAAGGGGCAGTACCATTCGGGATGCTGGCATGGCGTGAATGTTAATTAGTAGGATCTTTTGTCTGATGGCTGCGGCTCTCGCGCCACACACGGTGCTTTTGCTGCTCTAGCTGCGCTGATTGTTTGGATGGATGCTGCTGTCTCTTTGTGATCGGCACTCGGCAGTTGGTGTTAGTATTACAGTATGTATGTGTCTTTACCTGTCTGAACGTGACTCAAAGATGTTGGGATGCTATGTTTCTGCTACTGCTGTTGCTCCCTCCCTGTAAATAACTGTGGTAGTAAATAAACCCATGTTGCTCGCGAGTCTTTTGGAAATGCAGTATACCATATCCGGTGTTCAGTGAGCCAGTGAGGTGGGCATTGTTGCTTACTCTTGCCAGTTGAGGTTTTACGGTTGTGCTGC
>Contig_278	AT5G38820.1|Transmembrane amino acid transporter family protein|LOC_Os06g42720.1|amino acid transporter, putative, expressed
GGGGAAGCAGTGCTTTATTCTTAATCGTGACATCCACATTCAACAAATTATAACTAGACTCAAACAGTGGTAAAACTGTACATTATTGTGGAAGAAAGCTTTTTCCAAGCCATGCGTTCTTCTCTGCTAATATACAAGCACATCAAATACACATATGTTGCAAGCGGCTCAATTCGACACTGAGCCGGTTTGTTGACATAAGACCATCCAACTTCAGGCATCCAATTTTTTCAAGTGTCCGGATCCCTCTCAAGTGCGGACAAAGAAATGTATTCCTTCATGCATCCAAGCGCATCATCATCTTCCTTCACAGCCTCTGAATTTTACAACACGAAGCTGTGCTTCTGACATTGACGACAACTCTCCTTTTAACTCAAGTTTAGGCCACCTCCTTTTTACGGAAGATGTTCATCGCGTCACTGTATAAGGCAACAGAATTTGAGAGGACAGCAAGCACAATCATGGTCACAGCGAGGACCTTGTCACGCTTGGTAGCAATTCCATAAGAATCCCTGAGTATAACCATAGCAGGAAAGATGAAACCGATAAGGACGGCAGCTGTGGCACCAGTAAACTGGAATGCATCCCAGATACTTGGTATAAGAATGGCAGCAAGATAAATTACTGCAAGCAGAGTGATGGTGATGATGGCAAATCTCTTATTGTCACGAGAAATGTGCCTCGACGTGGGGAAGAGCAATCCATCTAAGTTGAGCCGAAGGGCAAAGAAGACAATGGGAAAGACAAGCATGACATGTGCAGCATAGCTCACTCGAACAATATCATCAAAGACAGAGCTGAATGGAATGCCAAGATTTGCATCAAAGTTGGCAAGCACGTCATCCAGTGTACCCTCACCAAAGAGGAGATATGCAAAGAAGCTCGTGGCAATGTAAACACTGGAGCACAGGACCAGTGATGTTCGCACGATTGGTTTGATCTGTGTTCTGTCTTCAAGTTCATTATCAATGCTGTGAACGTTATAGTGGCAGATGTAGGCAGTAACAAGAACAGGGACAGCTGTAAAAAGATTCCAGATAGAATTAAGACCATCTAATTCTGGAAAAAGTTTGGGCATTGCTACAGTTCCATTGAAGAGCTTGATGATGGCAATTCCAGCAGTAATTACAACAAACACCACTGCCAGGGCAACTGATAGCGCAGATGTGTATCTCAATGAATCCAAACGCTTGAAGCTCACCAGTGGAGCAAACACAAGAAGGGCTGTGGCAAGGAGAACAACAGGACGAGAATTCCACACATGAGGTCCAAAC
>Contig_279	AT4G33580.1|beta carbonic anhydrase 5|LOC_Os09g28910.2|carbonic anhydrase, chloroplast precursor, putative, expressed
GGTTGATCTGAATTGCAGATTCGTGTCTTTTACTAAGGTACACGCCCCGAGATATACAATTCCCCGAAGTTGGATCTCCTTTCTCCCACAGCACAGCGCACCTCCCGTCAGACAGGAAGAACAGAGGCATCAACGCCAAGCACTAAGAATGAAGGTAGCTTAACAAATTGCTCATCAATCAAGCTGAACAACCAGAAGGCTCTAGGAGAGCTGGACAAAAGGCTGAGAGCGTAGTTCATTCAAATCAAACATCTAAATTTGCATAGCAGATCAGAGATTCAGGTGAGGCGGCTAGATCCTCCCAGCCGCAGAGCAACACCGCGGTGTCTCGAATCGCCGATTGTCACCGCGCCATGGCCGCGGCCGGAGTCATCGGAGGAACTGGCGGTTGCCGCGGCGGCGGGGCGGAGGCACGGGGAGGCAGCGCGGAGGAGGAGTCCGTTAG
>Contig_280	|||
GTCGCTGTCCTTACATGTAGACTCATCGTGCACACCTCGGTGGGATGCTATGGATGGCTTGATCATTGCGCTACGCTGGTGCATGAGCTGTGATGGACCTGTGACTGCCTAGAGGCCCCCCGCACTAGTGCGGCCGACTCTGGGCGCCAGTGTCCCCTCAGTTGTTCGGGCCTCGTGCTCGTGCCTATACAAGTGCTTGCATGGTTCTACCCGTGCCATGGGAAGTGGCTATCACTACATGCTGAATACGTTGCGTCCACTTTTGGGTGTCACGCATCGGCTCTAGAGCACTAGCGGCGTCGCCTCGTGGTACAACCTCCTTGGCTTGCACCTCCAAGGCCACCTCGCTAGCGCTCTTGGTTTCGGATGGAGCTCATGCTATAGGATTGGGCTGCTTCAGTGCCCGATTCCTCTCAAAGTCAGTACCTTCGGAACAACGACAGCCAGCTCCGCCGATGCCTTGTGCAGAGGCTGTGTCTGGCTTGTCGAGAAGGACGTGCTACCTGGTTGATCCTGCCAGTAGTCATATGCTTGTCTCAAAGATTAAGCCATGCATGTGCAAGTATGAACTAATTCGAACTGTGAAACTGCGAATGGCTCATTAAATCAGTTATAGTTTGTTTGATGGTACGTGCTACTCGGATAACCGTAGTAATTCTAGAGCTAATACGTGCAACAAACCCCGACTTCTGGGAGGGGCGCATTTATTAGATAAAAGGCTGACGCGGGCTCTGCTCGCTGATCCGATGATTCATGATAACTCGACGGATCGCACGGCCTTTGTGCCGGCGACGCATCATTCAAATTTCTGCCCTATCAACTTTCGATGGTAGGATAGGGGCCTACCATGGTGGTGACGGGTGACGGAGAATTAGGGTTCGATTCCGGAGAGGGAGCCTGAGAAACGGCTACCACATCCAAGGAAGGCAGCAGGCGCGCAAATTACCCAATCCTGACACGGGGAGGTAGTGACAATAAATAACAATACCGGGCGCGTTAGTGTCTGGTAATTGGAATGAGTACAATCTAAATCCCTTAACGAGGATCCATTGGAGGGCAAGTCTGGTGCCAGCAGCCGCGGTAATTCCAGCTCCAATAGCGTATATTTAAGTTGTTGCAGTTAAAAAGCTCGTAGTTCATACTTGCACATGCATGGCTTAATCTTTGAGACAAGCATAGACCTACTCGACCCTTCTGCCGGCGATGCGCTCCTGGCCTTAATTGGCCGGGTCGTGCCTCCGGCGCCGTTACTTTGAAGAAATTAGAGTGCTCAAAGCAAGCCATCGCTCTGGATACATTAGCATGGGATAACATCATAGGATTCCGGTCCTATTGTGTTGGCCTTCGGGATCGGAGTAATGATTAATAGGGACAGTCGGGGGCATTCGTATTTCATAAACACAAGAAAAACACCTCGAACTATGAAAGACGAACAACCCCGAAAGCATTTGCCAAGGATGTTTTCATTAATCAAGAACGAAAGTTGGGGGCTCGAAGACGATCAGATACCGTCCTAGTCTCAACCATAAACGATGCCGACCAGGGATCGGCGGATGTTGCTTATAGGACTCCGCCGGCACCTTATGAGAAATCAAAGTCTTTGGGTTCCGGGGGGAGTATGGTCGCAAGGCTGAAACTTAAAGGAATTGACGGAAGGGCACCACCAGGCGTGGAGCCTGCGGCTTAATTTGACCCAACACGGGGAAACTTACCAGGTCCAGACATAGCAAGGATTGACAGACTGAGAGCTCTTTCTTGATTCTATGGGTGGTGGTGCATGGCCCGTCCTAAGTGGTGGAGCGATTTGTCTGGTTAATTCCGTTAACGAACGAGACCTCAGCCTGCTAACTAGCTATGCGGAGCCATCCCTCCGCAGCTAGCTTCTTAGAGGGACTATGGCCGTTTAGGCCACGGAAGTTTGAGGCAATAACAGGTCTGTGATGCCCTTAGATGTTCTGGGCCGCACGCGCGCTACACTGATGTATTCAACGAGTATATAGCCTTGGCCGACAGGCCCGGGTAATCTTGGGAAATTTCATCGTGATGGGGATAGATCATTGCAATTGTTGGTCTTCAACGAGGAATGCCTAGTAAGCGCGAGTCATCAGCTCGCGTTGACTACGTCCCTGCCCTTTGTACACACCGCCCGTCGCTCCTACCGATTGAATGGTCCGGTGAAGTGTTCGGATCGCGGCGACGGAGGCGGTTCGCCGCCCCCGACGTCGCGAGAAGTCCATTGAACCTTATCATTTAGAGGAAGGAGAAGTCGTAACAAGGTTTCCGTAGGTGAACCTGCGGAAGGATCATTGTCGTGACCCTTAAACAAAACAGACCGTGAACATGTCATCCATGCTGCTGAGCTTCGGCTTGGCTTAGGCCCCCGACCTCTGTTTCAGAGGAGAGGGGCCACAAAAGAACCCACGGCGCCGAAGGCGTCAAGGAACACTGATATTGCCTTGCTCGGGGCTGCGGCTGGCTTGCCAGTCGTGCCTCGTGCAGCGATGCTATATGAATCAACACGACTCTCGGCAACGGATATCTCGGCTCTCGCATCGATGAAGAACGTAGCAAAATGCGATACCTGGTGTGAATTGCAGAATCCCGCGAACCATCGAGTTTTTGAACGCAAGTTGCGCCCGAGGCCTTCTGGTCGAGGGCACGCCTGCCTGGGCGTCACGCCAAAAGACACTCCCAACCCATCCTTGGGAACGGACGTGGTGTATGGCTCCTCGTGCTGCATGGCACGGTGGGCCGAAGTTGGGGCTGCTGGCATATCTTGCCGGGCACCGCACGTGGTGGGCGACATTTGTTGTTCTCGGTGCAGCGTCCCGGTACGGAGCTGGCTTCTTGGCCCTAAGGACCCATATAAGACCGCAGCGCTTTGTCGCTCGGACCGCGACCCCAGGTCAGGCGGGACTACCCGCTGAGTTTAAGCATATAAATAAGCGGAGGAGAAGAAACTTACAAGGATTCCCCTAGTAACGGCGAGCGAACCGGGAATAGCCCAGCTTGAAAATCGGGTAACTTTTGTTGCCCGAATTGTAGTCTGGAGAGGCGTCCTCAGAGACGGACCGGGCCCAAGTTCCCTGGAAAGGGACGCCTGGGAGGGTGAGAGCCCCGTCCGGCCCGGACCCTGTCTCACCACGAGGCGCTGTCAACGAGTCGGGTTGTTTGGGAATGCAGCCCAAATCGGGCGGTAAACTCCGTCCAAGGCTAAATACAGGCGAGAGACCGATAGCGAACAAGTACCGCGAGGGAAAGATGAAAAGGACTTTGAAAAGAGAGTTAAAGAGTGCTTGAAATTGCCGGGAGGGAAGCGGATGGGGGCCGGCGATGCGCTCCGGTCGTATGCGGAACGGCTTCTGCTGGTCCGCTGATCGGCTCGGAGCGTGGACTGTTGTCAGCCGCGCCGGCGGCCAAAGCCCGGGGTCCTTAGGTGCCCCCGGCAGCCGTCGTCGGCACAGCTGGTTTCCGCGCGCCGCAAGGCGCGTCCCTCGGGACGCTGCGCTGCAACGGCCTGCGGGCTCCCCATCCGACCCGTCTTGTAACACGGACCAAGGAGTCTGACATGCGTGCGAGTCGACGGGTTCTTAAACCTGGGATGCGCAAGGAAGCTGACGAGCGGGAGCCCCTCACGGGGCGCACCGCTGGCCGACCCTGATCTTCTGTGAAGGGTTCGAGTTGGAGCACGCCTGTCGGGACCCGAAAGATGGTGAACTATGCCTGAGCGGGGCGAAGCCAGAGGAAACTCTGGTGGAGGCTCGAAGCGATACTGACGTGCAAATCGTTCGTCTGACTTGGGTATAGGGGCGAAAGACTAATCGAACCATCTAGTAGCTGGTTCCCTCCGAAGTTTCCCTCAGGATAGCTGGAGCCCATTACGAGTTCTATCAGGTAAAGCCAATGATTAGAGGCATCGGGGGCGCAACGCCCTCGACCTATTCTCAAACTTTAAATAGGTAGGACGGCACGGCTGCTCCGGTGAGCCGTGCCATGGAATCGGGAGCTCCAAGTGGGCCATTTTTGGTAAGCAGAACTGGCGATGCGGGATGAACCGGAAGCCGGGTTACGGTGCCGAACTGCGCGCTAACCTAGAACCCACAAAGGGTGTTGGTCGATTAAGACAGCAGGACGGTGGTCATGGAAGTCGAAATCCGCTAAGGAGTGTGTAACAACTCACCTGCCGAATCAACTAGCCCCGAAAATGGATGGCGCTAAAGCGCGCGACCCACACCCGGCCATCTGGGCGAGTGACATGCCCCGATGAGTAGGAGGGCGCGGCGGCCGCTGCAAAACCCAGGGCGCGAGCCCGGGCGGAGCGGCCGTCGGTGCAGATCTTGGTGGTAGTAGCAAATATTCAAATGAGAACTTTGAAGGCCGAAGAGGAGAAAGGTTCCATGTGAACGGCACTTGCACATGGGTAAGCCGATCCTAAGGGACGGGGTAACCCCGGCAGACAGCGCGATCTCGCGCGTTGCCCGAAAGGGAATCGGGTTAAGATTTCCCGAGCCGGGACGTGGCGGTTGACGGTAACGTTAGGAAGTCCGGAGACGCCGGCGGGGGCCTCGGGAAGAGTTATCTTTTCTGCTTAACGGCCTGCCAACCCTGGAAACGGTTCAGCCGGAGGTAGGGTCCAGCGGTCGGAAGAGCACCGCACGTCGCGCGGTGTCCGGTGCGCCCCCGGCGGCCCTTGAAAATCCGGAGGACCGAGTACCGTCCACGCCCGGTCGTACTCATAACCGCATCAGGTCTCCAAGGTGAACAGCCTCTGGCCAATGGAACAATGTAGGCAAGGGAAGTCGGCAAAACGGATCCGTAACTTCGGGAAAAGGATTGGCTCTGAGGGTTGGGCTCGGGGGTCCCGGCCCCGAACCCGTCGGCTGCCGGCGGACTGCTCGAGCTGCTCCCGCGGCGAGAGCGGGCCGCCGCGTGCCGGCCGGGGGACGGACCGGGAACGGTTTCTTCGGGGGCCTTCCCCGGGCGTCGAACAACCGACTCAGAACTGGTACGGACAAGGGGAATCCGACTGTTTAATTAAAACAAAGCATTGCGATGGTCCCCACGGATGCTGACGCAATGTGATTTCTGCCCAGTGCTCTGAATGTCAAAGTGAAGAAATTCAACCAAGCGCGGGTAAACGGCGGGAGTAACTATGACTCTCTTAAGGTAGCCAAATGCCTCGTCATCTAATTAGTGACGCGCATGAATGGATTAACGAGATTCCCACTGTCCCTGTCTACTATCCAGCGAAACCACAGCCAAGGGAACGGGCTTGGCGGAATCAGCGGGGAAAGAAGACCCTGTTGAGCTTGACTCTAGTCCGACTTTGTGAAATGACTTGAGAGGTGTAGGATAAGTGGGAGCCTTCGGGCGCAAGTGAAATACCACTACTTTTAACGTTATTTTACTTATTCCGTGAGTCGGAAGCGGGGCATCGCCCCTCTTTTTGGCTCCAAGGCCTAGCTTTGCTAAGCCGATCCGGGCGGAAGACATTGTCAGGTGGGGAGTTTGGCTGGGGCGGCACATCTGTTAAAAGATAACGCAGGTGTCCTAAGATGAGCTCAACGAGAACAGAAATCTCGTGTGGAACAAAAGGGTAAAAGCTCGTTTGATTCTGATTTCCAGTACGAATACGAACCGTGAAAGCGTGGCCTATCGATCCTTTAGACCTTCGGAGTTTGAAGCTAGAGGTGTCAGAAAAGTTACCACAGGGATAACTGGCTTGTGGCAGCCAAGCGTTCATAGCGACGTTGCTTTTTGATCCTTCGATGTCGGCTCTTCCTATCATTGTGAAGCAGAATTCACCAAGTGTTGGATTGTTCACCCACCAATAGGGAACGTGAGCTGGGTTTAGACCGTCGTGAGACAGGTTAGTTTTACCCTACTGATGACCGTGCCGCGATAGTAATTCAACCTAGTACGAGAGGAACCGTTGATTCACACAATTGGTCATCGCGCTTGGTTGAAAAGCCAGTGGCGCGAAGCTACCGTGTGTCGGATTATGACTGAACGCCTCTAAGTCAGAATCCAAGCTAGCAACCGGCGCCTGTGCCCGCCGCTCGCCCCGACCCACATTAGGGCGTTCGCGCCCCAAGGGCCCGTGCCATTGGCTAAGCCTGCCCGGCCGATGAGCCGTGGCAGGCCGCCTCGAAGCTCCCTTCCTCACGGGCGGCGGGCTGAATCCTTTGCAGACGAATCCGTGCGACGCGGGGCTGGATCTCAGTGGATCGTGGCAGCAAGGCCACTCTGCCACTTACAATGCCCCGTCGCGTATTTAAGTCGTCTGCAAAGGATTCAGCCCGCCGCCCGTGAGGAAGGGAGCTTCGAGGCGGCCTGCCACGGCTCATCGGCCGGGCAGGCTTAGCCAATGGCACGGGCCCTTGGGGCGCGAACGCCCTAATGTGGGTCGGGGCGAGCGGCGGGCACAGGCGCCGGTTGCTAGCTTGGATTCTGACTTAGAGGCGTTCAGTCATAATCCGACACACGGTAGCTTCGCGCCACTGGCTTTTCAACCAAGCGCGATGACCAATTGTGTGAATCAACGGTTCCTCTCGTACTAGGTTGAATTACTATCGCGGCACGGTCATCAGTAGGGTAAAACTAACCTGTCTCACGACGGTCTAATCCCAGCTCACGTTCCCTATTGGTGGGTGAACAATCCAACACTTGGTGAATTCTGCTTCACAATGATAGGAAGAGCCGACATCGAAGGATCAAAAAGCAACGTCGCTATGAACGCTTGGCTGCCACAAGCCAGTTATCCCTGTGGTAACTTTTCTGACACCTCTAGCTTCAAACTCCGAAGGTCTAAAGGATCGATAGGCCACGCTTTCACGGTTCGTATTCGTACTGGAAATCAGAATCAAACGAGCTTTTACCCTTTTGTTCCACACGAGATTTCTGTTCTCGTTGAGCTCATCTTAGGACACCTGCGTTATCTTTTAACAGATGTGCCGCCCCAGCCAAACTCCCCACCTGACAATGTCTTCCGCCCGGATCGGCTTAGCAAAGCTAGGCCTTGGAGCCAAAAAGAGGGGCGATGCCCCGCTTCCGACTCACGGAATAAGTAAAATAACGTTAAAAGTAGTGGTATTTCACTTGCGCCCGAAGGCTCCCACTTATCCTACACCTCTCAAGTCATTTCACAAAGTCGGACTAGAGTCAAGCTCAACAGGGTCTTCTTTCCCCGCTGATTCCGCCAAGCCCGTTCCCTTGGCTGTGGTTTCGCTGGATAGTAGACAGGGACAGTGGGAATCTCGTTAATCCATTCATGCGCGTCACTAATTAGATGACGAGGCATTTGGCTACCTTAAGAGAGTCATAGTTACTCCCGCCGTTTACCCGCGCTTGGTTGAATTTCTTCACTTTGACATTCAGAGCACTGGGCAGAAATCACATTGCGTCAGCATCCGTGGGGACCATCGCAATGCTTTGTTTTAATTAAACAGTCGGATTCCCCTTGTCCGTACCAGTTCTGAGTCGGTTGTTCGACGCCCGGGGAAGGCCCCCGAAGAAACCGTTCCCGGTCCGTCCCCCGGCCGGCACGCGGCGGCCCGCTCTCGCCGCGGGAGCAGCTCGAGCAGTCCGCCGGCAGCCGACGGGTTCGGGGCCGGGACCCCCGAGCCCAACCCTCAGAGCCAATCCTTTTCCCGAAGTTACGGATCCGTTTTGCCGACTTCCCTTGCCTACATTGTTCCATTGGCCAGAGGCTGTTCACCTTGGAGACCTGATGCGGTTATGAGTACGACCGGGCGTGGACGGTACTCGGTCCTCCGGATTTTCAAGGGCCGCCGGGGGCGCACCGGACACCGCGCGACGTGCGGTGCTCTTCCGACCGCTGGACCCTACCTCCGGCTGAACCGTTTCCAGGGTTGGCAGGCCGTTAAGCAGAAAAGATAACTCTTCCCGAGGCCCCCGCCGGCGTCTCCGGACTTCCTAACGTTACCGTCAACCGCCACGTCCCGGCTCGGGAAATCTTAACCCGATTCCCTTTCGGGCAACGCGCGAGATCGCGCTGTCTGCCGGGGTTACCCCGTCCCTTAGGATCGGCTTACCCATGTGCAAGTGCCGTTCACATGGAACCTTTCTCCTCTTCGGCCTTCAAAGTTCTCATTTGAATATTTGCTACTACCACCAAGATCTGCACCGACGGCCGCTCCGCCCGGGCTCGCGCCCTGGGTTTTGCAGCGGCCGCCGCGCCCTCCTACTCATCGGGGCATGTCACTCGCCCAGATGGCCGGGTGTGGGTCGCGCGCTTTAGCGCCATCCATTTTCGGGGCTAGTTGATTCGGCAGGTGAGTTGTTACACACTCCTTAGCGGATTTCGACTTCCATGACCACCGTCCTGCTGTCTTAATCGACCAACACCCTTTGTGGGTTCTAGGTTAGCGCGCAGTTCGGCACCGTAACCCGGCTTCCGGTTCATCCCGCATCGCCAGTTCTGCTTACCAAAAATGGCCCACTTGGAGCTCCCGATTCCATGGCACGGCTCACCGGAGCAGCCGTGCCGTCCTACCTATTTAAAGTTTGAGAATAGGTCGAGGGCGTTGCGCCCCCGATGCCTCTAATCATTGGCTTTACCTGATAGAACTCGTAATGGGCTCCAGCTATCCTGAGGGAAACTTCGGAGGGAACCAGCTACTAGATGGTTCGATTAGTCTTTCGCCCCTATACCCAAGTCAGACGAACGATTTGCACGTCAGTATCGCTTCGAGCCTCCACCAGAGTTTCCTCTGGCTTCGCCCCGCTCAGGCATAGTTCACCATCTTTCGGGTCCCGACAGGCGTGCTCCAACTCGAACCCTTCACAGAAGATCAGGGTCGGCCAGCGGTGCGCCCCGTGAGGGGCTCCCGCTCGTCAGCTTCCTTGCGCATCCCAGGTTTAAGAACCCGTCGACTCGCACGCATGTCAGACTCCTTGGTCCGTGTTACAAGACGGGTCGGATGGGGAGCCCGCAGGCCGTTGCAGCGCAGCGTCCCGAGGGACGCGCCTTGCGGCGCGCGGAAACCAGCTGTGCCGACGACGGCTGCCGGGGGCACCTAAGGACCCCGGGCTTTGGCCGCCGGCGCGGCTGACAACAGTCCACGCTCCGAGCCGATCAGCGGACCAGCAGAAGCCGTTCCGCATACGACCGGAGCGCATCGCCGGCCCCCATCCGCTTCCCTCCCGGCAATTTCAAGCACTCTTTAACTCTCTTTTCAAAGTCCTTTTCATCTTTCCCTCGCGGTACTTGTTCGCTATCGGTCTCTCGCCTGTATTTAGCCTTGGACGGAGTTTACCGCCCGATTTGGGCTGCATTCCCAAACAACCCGACTCGTTGACAGCGCCTCGTGGTGAGACAGGGTCCGGGCCGGACGGGGCTCTCACCCTCCCAGGCGTCCCTTTCCAGGGAACTTGGGCCCGGTCCGTCTCTGAGGACGCCTCTCCAGACTACAATTCGGGCAACAAAAGTTACCCGATTTTCAAGCTGGGCTATTCCCGGTTCGCTCGCCGTTACTAGGGGAATCCTTGTAAGTTTCTTCTCCTCCGCTTATTTATATGCTTAAACTCAGCGGGTAGTCCCGCCTGACCTGGGGTCGCGGTCCGAGCGACAAAGCGCTGCGGTCTTATATGGGTCCTTAGGGCCAAGAAGCCAGCTCCGTACCGGGACGCTGCACCGAGAACAACAAATGTCGCCCACCACGTGCGGTGCCCGGCAAGATATGCCAGCAGCCCCAACTTCGGCCCACCGTGCCATGCAGCACGAGGAGCCATACACCACGTCCGTTCCCAAGGATGGGTTGGGAGTGTCTTTTGGCGTGACGCCCAGGCAGGCGTGCCCTCGACCAGAAGGCCTCGGGCGCAACTTGCGTTCAAAAACTCGATGGTTCGCGGGATTCTGCAATTCACACCAGGTATCGCATTTTGCTACGTTCTTCATCGATGCGAGAGCCGAGATATCCGTTGCCGAGAGTCGTGTTGATTCATATAGCATCGCTGCACGAGGCACGACTGGCAAGCCAGCCGCAGCCCCGAGCAAGGCAATATCGAGTGTTCCTTGACACCTTCGGCGCCGTGGGTTCTTTTGTGGCCCCTCTCCTCTGAAACAGAGGTCGGGGGCCTAAGCCAAGCCGAAGCTCAGCAGCATGGATGACATGTTCACGGTCTGTTTTGTTTAAGGGTCACGACAATGATCCTTCCGCAGGTTCACCTACGGAAACCTTGTTACGACTTCTCCTTCCTCTAAATGATAAGGTTCAATGGACTTCTCGCGACGTCGGGGGCGGCGAACCGCCTCCGTCGCCGCGATCCGAACACTTCACCGGACCATTCAATCGGTAGGAGCGACGGGCGGTGTGTACAAAGGGCAGGGACGTAGTCAACGCGAGCTGATGACTCGCGCTTACTAGGCATTCCTCGTTGAAGACCAACAATTGCAATGATCTATCCCCATCACGATGAAATTTCCCAAGATTACCCGGGCCTGTCGGCCAAGGCTATATACTCGTTGAATACATCAGTGTAGCGCGCGTGCGGCCCAGAACATCTAAGGGCATCACAGACCTGTTATTGCCTCAAACTTCCGTGGCCTAAACGGCCATAGTCCTGCTAACTAGCTATGCGGAGCCATCCCTCCGCAGCTAGCTTCTTAGAGGGACTATGGCCGAAATGTAATTCTCAATTCGGGCCGTGGGGCCATGGACGCCATGCGTGGCGCAACTGTAATTAGGATTCTGGAACGGCCTCCCTGATTTATGAATATGTGAGTCAACTGTACAGAAATTCAGTAGCCATAAATGTTTTTACCTGGTTGATCCTGCCAGTAGTCATATGCTTGTCTCAAAGATTAAGCCATGCATGTGCAAGTATGAACTAATTCGAACTGTGAAACTGCGAATGGCTCATTAAATCAGTTATAGTTTGTTTGATGGTACGTGCTACTCGGATAACCGTAGTAATTCTAGAGCTAATACGTGCAACAAACCCCGACTTCTGGGAGGGGCGCATTTATTAGATAAAAGGCTGACGCGGGCTCTGCTCGCTGATCCGATGATTCATGATAACTCGACGGATCGCACGGCCTTTGTGCCGGCGACGCATCATTCAAATTTCTGCCCTATCAACTTTCGATGGTAGGATAGGGGCCTACCATGGTGGTGACGGGTGACGGAGAATTAGGGTTCGATTCCGGAGAGGGAGCCTGAGAAACGGCTACCACATCCAAGGAAGGCAGCAGGCGCGCAAATTCCAGCTCCAATAGCGTATATTTAAGTTGTTGCAGTTAAAAAGCTCGTAGTTGGACCTTGGGCCGGGTCGGCCGGTCCGCCTTCCGGCGAGCACCGACCTACTCGACCCTTCTGCCGGCGATGCGCTCCTGGCCTTAATTGGCCGGGTCGTGCCTCCGGCGCCGTTACTTTGAAGAAATTAGAGTGCTCAAAGCAAGCCATCGCTCTGGATACATTAGCATGGGATAACATCATAGGATTCCGGTCCTATTGTGTTGGCCTTCGGGATCGGAGTAATGATTAATAGGGACAGTCGGGGCCATTCGCAGTTTCACAGTTCGAATTAGTTCATACTTGCACATGCATGGCTTAATCTTTGAGACAAGCATATGACTAC
>Contig_281	AT2G37040.1|PHE ammonia lyase 1|LOC_Os02g41680.1|phenylalanine ammonia-lyase, putative, expressed
GGCGTGACCACCGGCTTCGGCGCCACTTCTCACCGTCGTACCAAGGAGGGTGGCGCGCTCCAGAGGGAGCTCATCCGCTTCCTCAACGCCGGCGCCTTCGGCACCGGCGCCGACGGCCACGTCCTCCCCGCCGAGGCGACCCGCGCGGCGATGCTGGTGCGCATCAACACGCTCCTCCAGGGGTACTCCGGCATCCGCTTCGAGATCCTCGAGGCAATCGTCAAGCTGCTCAACGCCAACGTGACGCCGTGCCTGCCGCTCCGGGGCACGGTCACCGCGTCCGGCGACCTCGTCCCGCTCTCCTACATTGCCGGCCTCGTCACCGGGCGCGAGAACTCCGTGGCCGTAGCCCCCGATGGCACCAAGGTGAACGCCGCTGAGGCGTTCAAGATTGCCGGCATCCAGGGCGGCTTCTTCGAGCTGCAGCCCAAGGAAGGGCTCGCCATGGTCAACGGCACGGCCGTGGGCTCTGGTCTGGCATCGACAGTGCTCTTCGAGGCCAACGTCCTCGCCATCATGGCCGAGGTCCTGTCCGCCGTGTTCTGCGAGGTCATGAACGGCAAGCCGGAGTACACCGACCACCTGACCCACAAGCTGAAGCACCACCCGGGTCAGATCGAGGCTGCCGCAATCATGGAGCACATCCTCGAAGGCAGCTCGTACATGAAACTTGCCAAGAAGCTCGGCGAGCTCGACCCGCTGATGAAGCCGAAGCAGGACAGGTACGCGCTCCGCACCTCGCCGCAGTGGCTCGGCCCCCAAATTGAAGTCATCCGTGCCGCGACCAAGTCCATCGAGCGTGAGATCAACTCTGTCAACGACAACCCACTCATCGACGTGGCGCGCAGCAAGGCGCTCCACGGTGGCAACTTCCAGGGCACGCCCATCGGCGTGTCCATGGACAACACCCGCCTCGCCATAGCGGCCATCGGCAAGCTCATGTTCGCGCAATTCTCCGAGCTCGTCAACGACTACTACAACAACGGCCTGCCCTCCAACCTCTCCGGCGGGCGCAACCCGAGCCTGGACTACGGGTTCAAGGGCGCCGAGATCGCCATGGCGTCCTACTGCTCCGAGCTGCAGTTCCTGGGCAACCCTGTGACCAACCACGTCCAGAGCGCCGAGCAGCACAACCAGGACGTGAACGTCTCTGGGCCTCATCTCCTCCCGGAAGACGGCCGAGGC
>Contig_282	AT3G55960.1|Haloacid dehalogenase-like hydrolase (HAD) superfamily protein|LOC_Os01g61640.1|NLI interacting factor-like phosphatase, putative, expressed
TTCCGACCTCCCGGCTAGCTCCGCCTCTAGAAAGATGTCGGCGGCGACGGAGGTGGCGCCAGTTCAGCAGCGGGGCCATGCGGCGGCGGCGGCTTGGCTGGCGGTGGCCGGGTGGCTCGGCTTACTCTTCCAGATCCTGCTCCGGATCCTCCGCGGCACGCCCTCCTCGTGGGCGCAGCTCCTCTCCTTCGTGGGCCTGCGCCACCCGCTCCTCCCAGTCGCAGTCCAGGCGCAGCCGTCGCCTGAGGTGGCCTTCGTGCAGCTCCCCTCCGAGGCCCCGGCTGACGCCTCGCCTCCACCGCTCCGGCGGCTCACGGTGGTGCTTGACTTGGATGAGACTCTAGTTTCCGCATATGAGTCATCGGGCCTTCCTGCTACTCTGCGCACCCAGGCTGTTGAAGCAGGATTGCATTGCTTTGACATGGAGTGCACATCATCTGAAAAGGATGCTGAAGGACGGCAGAGGGTAAATCGTGTAACTGTCTTTGAGCGTCCTGGCTTGCACGAGTTTTTGCAGCGAACTAGCGAATTTGCAGATCTTGTTCTCTTTACAGCTGGTTTGGAAGGCTATGCAAAGCCTCTTATTGACAGGATAGATGCTCATAACAGATTCATTCACCGTCTCTATCGACCATCAACTGTTACTACTGAATACAGAGAGCATGTAAAAGATCTTTCTTGTGTCTCCAAAGATTTCCAGAGAATTGTCCTTGTTGATAACAATCCATACAGTTTCTTACTGCAACCATTGAATGGAATACCTTGTATTACATTTTCAGCTGGACAACCTGTTGATGATCAGCTTATGGGAACAATATTTCCACTTCTCAAGCACCTTTCTCTGCAAAAGGATGTTAGGCCTGCATTGTATGAAACGTTTCACATGCCAGAGTGGTTCCAAAAACAAGGAATCCCCCAAATTGAGCAGGCAGTTTAGGAATTGCAACTTATTGGAAGGCTCATATCCATAGGCAACTTGTGAGAATGCTTGTACAATATGTATATAAGCATGAAGATTGTTACTACAGAGTGATGATGTTCAAAGGGTGGGAAAGAGAAATCAACTGTAATGTAGCACTAGACCTCAAC
>Contig_283	AT4G05090.1|Inositol monophosphatase family protein|LOC_Os07g37220.1|inositol-1-monophosphatase, putative, expressed
GCCGCTCCTCCACCTCTCGCTCCCGCCGCACCGCCTCCTCGTCGCCGGCCGCGGCCGGCTGTTCTTCCCGCCGGCTCCCCGTCACGCCCGACTCTCCGTCAGGGCGGCGGGTGGGGATGCAGCAGTGTCAGTTGCGGCGGAGTCTTACGGGCTCCCCTTCCCTCCGGAGCGCGCCTCCCACCACCGCGAGCTCGCGGCCGCCACCGCCGTCGTCGAGCGCGCCTGCCGCCTCTGCGTTGACGTGAAGAGGTCGCTGTTTTCAGGTGGCAAGAGTATTCTTGAAAAGAGTGACCAAAGTCCTGTCACAATTGCAGATTTCGGAGTGCAGGCCCTTGTTAGTTTGGAACTCCAGAGATTGTTCCCATCAATACCCCTGGTGGCAGAAGAGGACTCAGCATCTCTAAGGTCATCCAAAGCTGATGATGATAGTAGTGATGTACTTGTTGAGTCAATTTTCAGTGCAGTTGCAGACAAAGTGAGCAACAGTGGTTCACCTTTAACTCAAGATGATGTGCTGAGAGCAATTGATAGAGGAGGCAAGGATGCTTTCTCATTTGATTCAAACCCTGCTACTTATTGGGTACTTGACCCAATTGATGGCACCAAAGGTTTCTTGGGAGGGGATGATGCTCTATATGTGGTGGGTCTGGCTCTTGTGGTGAATGGAAAGGTAACAGTTGGAGTGATGGGATGTCCAAACTGGACCAATGACACCATAGCCAACGAGAAAGATGATGGTGCTGCTGCATATAATGGCCGAGGGATTCTTATGGTATCTCATCTAGGCTGTGGTACATGGTCTAGGCACTTGTCTTCTGAGATTGGCCAGTTCACTACAGCACCGGACATTTGGAAAAGATGCTTTGTTGACACATGTTCAGCTGTTCACATGGCACGCTATTGCATTCCAGATAGCCAAACATGGGATATGATACCATTATCTGTTCTCTTCAATTCAACGACGGGTGAATCTGATCGTAGGAATGAGAATGAAATTCGTCTGCTGTCTGTTTTCTGTGGCAGCTTGTGCAAGTATCTAACTGTAGCTTCTGGGAGAACCTCTGTTTTTCTCCTAAGAGCGCGTCCGACAACTCAGATCAAGTCTTGGGATCATGCTGTTGGGCTAATTTGCGTTCAGGAAGCCGGCGGCCAGATCAGTGACTGGAGTGGGAAACCGTTGGATCTTGCAGCTGACCTAACATCTCGCAGAATCATCTACCCTTCTGGCGGCATTCTCGTGACAAATGGCGCTCTGCATGACAAGCTTGTTGAAATGATCTCAGCTAATTACAAGTAGCTGCATTGATAGCTTCATTCATCAACGCATTGCTTTTTTCTGGAATCAATTTACCTTATTACC
>Contig_284	No annotation available
GGCATATTTGTATCTTATGGCTAAGGAAACCTTCTGTTTTGCTGTCACATAACAAGACCACACACTCCAGGCTGAGAGATTCGTCATGCAAAGTCAACTAAATTCCTCCAATAAAAGTTTGGCATTTCTGATCTGCCTGTCGGCACAGGAGTATGGTCCACATGTGTGGCTAGTGGATGCAAGGCACACAGGGGATAGG
>Contig_285	No annotation available
GCGATAAATTGGGCTGTTGGACTAGGAGTGGAGAGGGATGGAGTGGATATATTAGCAGTCCTCATCTTCATAATCATGATCGTTATCTTCATGGCCATGACAAGGCTGCTAAACATGCAAGCAAAACTACAGCCTAGGGTAATAAAAAATAGCATATAAGTAAAAAAATGATGCAAAACAAATTATAT
>Contig_286	AT1G51200.1|A20/AN1-like zinc finger family protein|LOC_Os06g41010.3|zinc finger A20 and AN1 domain-containing stress-associated protein, putative, expressed
GTCGAAATAGGATGAATATCCGGCTTTTGCCATGTACATCGAAGTTACATATACATCATTGATGGCTAGCTCACCCTCTAAAAATCTCTGTTTTTATATGCATCGAACGTATGCTAGGCTTTTGTGGTGCAAACGCACTTAGGTTAAGTCATCTCAAGAACCATTGCTGATTACTATTACTGATTGCAATATAACACGCACGAGACAGTAGTACATTACATAGCTCCCTAAATGGGAATGCCACACTTCGGACAGAAACCACCACCATGAATAACTGAATAAGCTTACACAACATAGCCAACACGCAGACGACCATTTTGGACTCGACTGGGGATTGAATTCTTGCAGCTGCCAGGATGCACGTGCATCACAATGTTGAACGATTCAGGGATGTGGCAGCAAACAAGAATGGGAAGTTCAATGATAAAGCAGCAAAGATACATGATTGAATCTTGCAGATCACAAACCATTCCACTCCCCCGTTGCTCCTCTCAGATCTTGTCGAGCTTCTCCGCCTTCACCACAGGATTGGCCTTGGCAATTGCATCCCTAGCTGCAGTCCGATAGTCAAACCGGCAGTCATGTTTGTCGGAGTAGCGGTGCACCGCACAGTACATGTTACCGCATCGGCAGTTGAATCCTGTCAGGCCAACCCG
>Contig_287	AT2G34420.1|photosystem II light harvesting complex gene B1B2|LOC_Os01g41710.1|chlorophyll A-B binding protein, putative, expressed
CCAGTAGCCAGCACTCAGCAGCGAGCGAGCACTACTCTCCCTCTCGCCTCACGCAATGGCTGCTTCCACCATGGCGATGTCCTCCCCGGCGATGGCCGGCACCCCCATCAAGGCCGGCTCCTTCGGCGAGGCCCGCATCACCATGCGCAAGACGGCCGCGAAACCCAAGGTTGCCGCGTCCGGGAGCCCATGGTACGGTCCCGACCGCGTCAAGTACCTGGGCCCATTCTCCGGCGAGCCACCGAGCTACCTCACCGGCGAGTTCCCGGGCGACTACGGCTGGGACACTGCTGGCCTCTCCGCCGACCCGGAGACCTTCGCCAAGAACCGTGAGCTGGAGGTGATTCACTCCCGGTGGGCCATGCTGGGCGCGCTGGGCTGCGTCTTCCCTGAGCTGCTGTCCCGGAACGGCGTCCAGTTTGGCGAGGCCGTCTGGTTCAAGGCGGGCTCCCAGATCTTCAGCGAGGGCGGGCTTGACTACCTCGGCAACCCAAGCTTGATCCACGCGCAGAGCATTCTCGCCATCTGGGCATGCCAGGTCGTGCTCATGGGCGCCGTCGAGGGGTACCGCGTCGCCGGTGGCCCGCTCGGCGAGGTCGTCGACCCGCTCTACCCCGGCGGCAGCTTCGACCCGCTTGGCCTCGCCGATGACCCCGAGGCATTCGCTGAGCTCAAGGTCAAGGAGCTCAAGAACGGCCGCCTTGCTATGTTCTCCATGTTCGGGTTCTTTGTCCAGGCCATCGTCACCGGCAAGGGCCCGCTCGAGAACCTCGCTGACCACCTGGCCGACCCCGTCAACAACAACGCCTGGGCATACGCCACCAACTTCGTCCCCGGCAACTAAGCCTCAATTTGATATCTGCAACTCCATTGTCTTACGAGTTACGAGTTCCGGAGGAAGGCGTGCGTGGATTTGGTTGGTGCTGCAAGATGCAAGCTGCTGTGCCTGTGTGTGTCTCTTGTTTCATGTTTGCATTTCTGCAGGGGGCAAGTTGAGATGATGAGTTGGCGTTGTACACTAAAATGAATGGCGATGTCTGTGCAATAGTAGTAGTTCTGTCCCTGGTGGTTTGATTATTGATTTGAGAGATTATTATGAGCATCTTAG
>Contig_288	AT4G26750.1|hydroxyproline-rich glycoprotein family protein|LOC_Os06g20390.1|expressed protein
CCTATCCCCTGTGTGCCTTGAGCAGATTGAGCAGAAGCAGAAATATGCCATCTGGAAGGCTGCTGAAATAAGGAAAGCTCTTAAAGAAGGACGGAAGCCTGAAGCTGGCCCTCCTGGTGGGGATAAGGATGAAGCATCTTTCAGTACCACCACAGTTTCTCAGGATATTGGGCGAAGCCAGTCCTTCAGCGCTGTGCAGCGTGGTAATGAAGCGCCATCTCCACCTGTAGACAAGGATTTTTAGTAGGCGGGATAGCTTTTTCTGCTCTGCAGCCAGGAAATAATACGCCTAGACAAAATACAGAGTTCAATGATCATCCCTCTACCCAGTCACCCTATAACTATTCACCCCCACCCACCCTCACAACCCCACGCATCCTTCTCCATCACAATCTTATTCCTCTCCCTCGTACCAAGCACCGGACTATCCTCCTGATTCCCACAAACACCCCCCAATCATTCAT
>Contig_289	AT5G08050.1|Protein of unknown function (DUF1118)|LOC_Os12g38640.1|expressed protein
CCGGCGCCCAAGACCGTCTCCGGCACGCGAAGATCGGGCGGCACGACGACGGTGTTCCCGGTGGGCGAGCCGGGTCCGCGGCCGGCGACGGCGAGCGGGAAGGCGCCAGTGAAGCTGCTGACGAACGTGGAGAGGCTTCGTCTGCTGACGAAGGCGGAGAGGGCCGGCCTGCTGTCGGCGGCGGAGCGGGCCGGGCTGTCTCTGTCGGCGGTGGAGCGGCTGGGCCTGCTGTCCAAGGCGGAGGAGCTGGGCGCGCTGTCGGCGGCCACCGACCCGGCCACGCCGGGCTCGCTGCTGGCGCTCGCGCTCCCGCTGCTGGCGGCGGGGCCAGCCGTCGTGTACCTCGTACCCGAGGAGCAGGCCTGGCAGGTCGCGCTCCAGGCCGCCGCCGCGGTCGTGTGCGTCGTCGGTGGCGCCGCCGCCGTCGCCGCGTCCACGTTCGTGTCCAGGCTGCAGAGCTCGTCCAGCTGATTGGGTTGAGCGCGCGCGCGCGTTCTTCGGAGCTCGGATCCGGCGTGCGATGCTGCCTGAGCAGGGCACTGCTCTGCTCTGTTCTAGCTACAGTAGTAGTAGCAGCTGCAGCAGCTGTGTGTGGATTATGTGCTTCTCTGAAGATAAATGGGATGGATGTGCACGTCGCGAAAAGATGTGCAGGCTCACTAGCGAGCAGAAGAGGCGTGTACAATTTGGTTGATTTGAATGATGTATCAATTTGTGATCCACAATATGAACAAGTGTAGAA
>Contig_290	AT2G23450.1|Protein kinase superfamily protein|LOC_Os03g12470.1|OsWAK25 - OsWAK receptor-like protein kinase, expressed
CGTGTTGTACCAGCTGCTGAAGCGCCGGTCCGAATCTATCCGGACGAAGCGCAGCACGAAGCGGCTCCTGTCGGAGGCGTCCTGCTGTGCGGTGCCCTTCTACTCGTACCGCGAGATCGATCGCGCCACCGACGGCTTCTCCGACGCCAAGCGTCTGGGCACGGGCGCCTACGGCACCGTCTACGCGGGCAGCCTCTCCGACGGCCGCCTCGTGGCCGTGAAGCGTATCCGTCCGCGCGACAACGCCGGGCTCGACTGCGTGATGAACGAGGTGAAGCTGGTGTCGTGCGTGTGCCACCGCAACCTGGTCCGCCTCCTCGGCTGCTGCATCGAACAGGGCCAACAGATCCTCGTCTACGAATTCATGGCCAACGGCACGCTGGCGCAGCACCTGCAGCGGGAGCGCGGACCCGCCGCGATGCCATGGACCGTCCGGCTCCGCATCGCCGCCGAGACGGCCAAGGCCATCGCGTACCTGCACTCGGAGGTGGACCCTCCCATCTACCACCGCGACATCAAGTCCAGCAACATCCTCCTCGACCACGAGTACAACTCCAAGGTCGCCGACTTCGGGCTGTCACGGCTGGGCAAGGCACACAGGGGATAGG
>Contig_291	AT4G02680.1|ETO1-like 1|LOC_Os11g37520.1|BTBT3 - Bric-a-Brac, Tramtrack, Broad Complex BTB domain with tetratricopeptide repeats, expressed
CGTAGTCTGCATCTTTGATGAAAAGGCAAAGTGTTGAAGCTGCATTGATGGAGATCAACCGGATACTGGGGTTCAAGCTGGTGTTGGAATGCTTAGAACTAAGGTTCTGTTGCTACCTTGCTCTTGAGGATTATAGAGCTGCACTATGTGATGTGCAGGCGATCCTCACGCTTGCCCCAGAATATCGTATGATTGGCGGTCGGGTGGCTGCGAAGCAGTTGCGTATGCTAGTGCTGGAGAATGTAGAGCAGTGGACAGCTGCTGACTGTTGGATGCAGCTTTATGATCGGTGGTCATCTGTGGATGATATAGGTTCCCTCTCTGTTATATATCAGATGCTGGAGTCAGATACTGCCAAAGGAGTTCTGTACTTTAGGCAATCTTTGCTTCTTCTCAGATTGAACTGTCCTGAGGCTGCAATGAGGAGTTTGCAGCTTGCCCGTGAGCATGCTGCAAGCGATCATGAAAGGCTTGTCTATGAAGGATGGATACTGTATGATACTGGTCACTGTGAGGAAGGATTGCAGAAAGCGGAAGCATCCATTGACAATACAAAGGTCATTTGAGGCCTTTTTCCTAAAAGCTTATGCTTTGGCTGATTCAAGTCTGGATCCTTCAACCTCAG
>Contig_292	AT5G18580.1|tonneau 2 (TON2)|LOC_Os05g05710.1|serine/threonine-protein phosphatase 2A regulatory subunit B subunitgamma, putative, expressed
CGCGCAATTGTGCCAAATTGGGGATGAGTCCTCTTATATATGCTTCCATTTCATGAGGCTGAAGGAAACCATCGGAATCTTCATCGAGTTCACTCATATCAATTCTTGCTTGAGTAAGAGAAACTGTCCGCATAACATAAAGATAAAATGGTAGGATGGCAATCCTCCCAGAGTCATCCTTCTCAAACTTCATGAAGTTTGAAGGGCTGAAGAAACGTTTGCATTTCTGACCAATCTGCTCAGTGCAGACTGTGGCAATATGGCAGAAATCTTCATAATTCATCTTTTCAGCACCAGTAGCATCATCAATAACACAATTTTCTCTTAAACAAACCCACATGGCATCAAGATCATCAGCATTCAATAGAAGTTCTGATTGTTTCTTTAGAAACCTGTATTTGGCCAGCCTCTGAACTCTAGAGCTAATGGATCCTTCTTCAGGTTTCTTCTTGTAAAAACTTGGGATGGAACTAGCTTCAGCACTCTTTCGCTGCCGCTCCTTGAAGATCTCCAGTAATATCCTTTTTGTCTCCAGTTCCATGAGGGCCTCGGATCCGAGGCTGCCGCCCGAGCCGACGAAGCGGCGGAGGTTGCGGACCCACGGCATGGACGAGGCCGGCGGGATCCGCCTCCCGGCGGGCGCCGCCGCAGCGGAGGAGGCCCCGTCGCCGCCGGCGTCCGCGCCGTCGCCGGAGGCGGTGCTCATCACGGCCG
>Contig_293	AT5G58870.1|FTSH protease 9|LOC_Os02g43350.1|OsFtsH7  FtsH protease, homologue of AtFtsH7, expressed
GTCATCAAGCGCATATTCTGCTACAGCTTTGTAGGCCATGTCAGTAGCACGCCTTATGTCATCAAGCGCACCAGTGGAATATGGTCTTAATCAGCGCATTGGTCCAATATCAGTTGCTACGCTGTCAAATGGTGGGCTAGATGACTCCGGGGGCTCTCCATGGGGAAGGGATCAGGGCCATCTAGTTGATCTCGTCCAGCGGGAAGTAAAAGCGCTTTTACAATCGGCACTTGAAGTAGCTCTTTCAGTTATTCGTGCTAATCCTGCAGTTTTGGAAGGTCTTGGAGCATATTTAGAAGAGAATGAAAAGGTTGAAGGCGAGGAGCTTCAAGAGTGGCTAAAGTCAGTTGTTGCACCAAAAGAGTTGACCTCTTTTATTAGAGGTCAGCAAGAGCAGCAAGTTCTTCAGCTGGAACTGGAAGCAGGCTCGTAGCATAAATTAATTACTTAACAGAACTAGCG
>Contig_294	AT5G65380.1|MATE efflux family protein|LOC_Os03g08900.1|MATE efflux family protein, putative, expressed
TAATCCATTCAGCATGCTTGTACACTGACTGATTGGGACATGTTTGCACGTTGTGCTAGTGCATGCAGCGACGNGAAATGTTCTCGCCTACTCCGTTTTCATGCCGGCAACAGTCCATCCAGTTACATGTATACCCCTTTGACTACCTGCTGCTTCTTGTTCTTCCATTCGGCAAAAAAATGGTAATAACAGGCCAACACACGTACGATCCCAGAGATTTTATTTAAAAAATAAGGGTGCATATATGTACACCAGATCCTGCCCTGTCATCACCGAACTTCCGACAGTTTGTCCATGCGCGTACTCGCGATCATGGCCTCCTTTTCCCAGTCGCAGCGGACCGTGATGATGGCAAGGATGAGCGTCTGGACGGCGGTTCCTCCGATCATGCCCGCCCAGATTCCCAGCACGCCAAGGTTGAAGAGCCACCCGAGAAGGATGCCCAGAGGTATGCCGATGAGGTAGTAGCAGCCGATGTTGACGTACGCCACCATGGATTGCCAACCGGACCCAACGGCAACACCAGAGAGGACAGGTTGTATGCTGTTGAGCAAGATGGTGAAGGCGAGAAGGACCGAGAGGTTGTCGACGGCGTCCAGCACGACGGGGCTGGAGGTGAAGATGATGGCGAACTTGTCGTGGAGGCCCATGATGAGCACCCAGAAGAAGAGCCCGATCACAAGCGAGGTGATCGACGACACGATGGTCGCGAACCTCGCGCCCTTGCCGTTGCCGGCGCCGAGCTCGTTCGCCACGCGTACTCCGGTGCCGGCGAAGAATGCCAGCGGAATCATCATCTCCCACCCGTTAATTGTCATGCAGATGGAGAGCGCATCCACTGCAATAGCCGCGTTCTTGAGGTTCCCTGTCAGCAAGATGAGGATCCTGTAGTACCAGTTCTCCAAGCAGAGCATGACGCCCGAAGCGGAGGAGAGCTTGACGAACTCCCACATTCCAGCGAATGCCTCGAGCGAGAACCCGTGCCACGTCTCCGGGCACCCACCGCATGAGACGTATGCGAAGAGCATGGCGCCCGTGGCCCACCACGAGAAGTTGAGCGTGAGGGCGATGCCGACGAGGCCGAACTGGAGCTTGGAGACGAAGAGCCAGCTGACGAAGACGTGGATGACGAGCGCGGCGGCGGAGGCGGCGGCGTTTGCGAAGTTCTTCATCTGGCACTGCAGGAACCTCTGCAGCGGGAAGAGGAAGGCGAAGGAGAAGTGGAGCGGGATGAACCACACCGAGACGCGCCCCGCCATCGCCGACAGCTCCGGCGACTGACCCGTCAGGAGAAGGACTTCCTCGGCGAAGAAGTACATGGGGAGCAGCAGCACCGCGCACATGAGCAGCACGATCCAGGAGCGCTGCATGTACACGCCCATCATCGGGTACTTCTTGGCACCGAACGCCTGACCGCACAGCGTCTCCAGCGCGCTCGCCATGCCCAGCATGAGGCCGAAGTTGAATCCGACGACGACGGTGTTGGCGATGGAGATGGCGGCGAGCTCGAGGTCGCCGAGGTGTCCCGCGAAGGCCTGCGTGATGACGTTCATGCTGTAGGTGACGACGCGGCTGAAGATGGCCGGCGCCACGATCACCCACAGCTTCTTCGACTCCTCCCATACCCTCCGCCCGAGCTGCTTGTTGTCTTCTCCGCCGCCGGCGGCCGCCACCTGCCAGTCCTCCTTCTTCACGTCGGCGTTCAGCAGCGCCACCCGGGACGCCGCCGCCGCCTCCTCTTCGTCCCCTCTCTGATGCTTATTGCCCGTGGTTGCCGCCATGGTATCGTATCGATCCAAGCCTCTCGATCGATCGATTCCTCTCCCTCTCCACCTTTTCTTCCGGGGGTNACCGCACGCTAGGCTAGCA
>Contig_295	AT2G22230.1|Thioesterase superfamily protein|LOC_Os08g12840.1|FabA-like domain containing protein, expressed
AAACTCGATTCTTTCAAGAAAGCAACCTGGTCCCATTCTAGTCAATCTCTCCAAGAGAATCGGGCGACGCTAGGTATCTCTGCCCTATTCAGTTGCACTGATAAGGAGGAATTCCCCCTCACAAACTAGGTCACCACCAACATAAGCTTTTCCTTCCATCTTAGCAAGTCCAAATCTCTTCTGGTACTTTGTCAGAGTCATTCTCATGATCAGCGTATCCCCAGCAATTACTGGCTTCCGGAACCTAACTTTGTCAACCCCTGCAAAAAAGAAGTTGTCTTGGGATCCACCAACTTCAGGTTGCAGCATCACCAGACCCCCAACCTGGGCCATAGCCTCAACCATGAGGACACCAGGCATTATGGGGCGTTCGGGGAAATGTCCCGGGAAGAAGTTATCATTTATCGTAACATTCTTGATCCCCA
>Contig_296	AT1G17050.1|solanesyl diphosphate synthase 2|LOC_Os05g50550.1|polyprenyl synthetase, putative, expressed
CTATGATATTGCAACCACTGCAATTGTATATTGACAAGTAATTTTCGCAGTCGTCCAGAGCCTTTTCTCTGGCTTTAGTTACAACAATATCAAACTGCTACAACAAGCTACTAGTACCAAACAAAATGGAAAATCAACTATACAATCTGCTGCCTTTTTATTTACTTTGCAGATACACACATACATGAGCTGCAAAAGCAAATTGCAGAGGCAAATGCTCCCACGAGGTTGGTGGGTACGCGGCAGTGTCGGTTGCATACTTGCATGTGATGGCTGCTGCGCCAATGATCTCCCCGGAGCCAACATGATACCACTAAAAAACATGGATTTCTGCGGGGAGCTACTCTAAACCCACATGGAGCCCTGTACGGCCGTACCGGATCTTTTAGACAAACCGAGTGAAGATGAAGCTGATATACCTACTCAATCCTCTGGAGATTGTACTGCACAACCTTCTCAAGGGTGCTTCTGAACTTGCTCCTCGGAAGGCACTGCAGGCTCTGAATGGCCAGGTCGCCTTTCTCCTTCGCGAGCTCCTGAGCCCTTCTGATCCCGCCACTCCGGTGAACCAGCTCTATCGCTGTGCCAAGGGAACCAGGCTCACTGAATTCAGAATCGATTATCTCCCGTAACCGTGGCTCGTCTTGCAGCGCGAAGATGACTGGGGCTGTCAGGTTTCCCTTGGCCAGGTCGCTGCCTGCTGGTTTGCCAAGCTGCTCGGCTGACTGGGTGAAATCAAGAATGTCATCCACTACCTGGAAAGAGAGCCCAAGATTCCTGCCGTATTCATACATTTGCTCACATATGGTGGTGCCGACACCACTGAATATGGCTGCAGACCTTGTGCTTGCTGCGACCAGAGAGGCAGTTTTATAATAGCTCTTGAGCAGATAATCATCAAGGGTGACGTCACAGTCGAAAAGAGTAGATGCTTGTTTTATCTCACCACTGGCAAAATCCTTGATTACCTGGCTGATGAGCTTGATAACTTCAATGTTTTCTAGGTTTGCAAGAAACCAGGAAGACTGTGCAAACATAAAATCACCTGCAAGCACAGCCACCCGTGTGCCATAGAGCTGATGGATCGTTTCTTTTCCTCTTCGCATCCCACTATCATCTATGACATCATCATGTATTAAGCTTGCGGTATGAATCATCTCTATTATCTCTGCCAAGCGCTGATGTTCTGTAGTTAGCTCCGACAAAGCAGCTAATTCAGCAGTAGCTCTGGACACCAGAAAAACTAATGCTGGTCTTAATCTCTTTCCACCAGCGCCAAAAATTTGTTCCGCTGCAGAAACTAAAACTGGATTTTCTGCACCAACAAGCGATTTGAGATTATTGTTGAGGTTAAGCAAGTCGTCCGAGACAACCTCCAACAGCGAAGAAACAGAAATGTGTTCAGGGGCGCTTGCCGTCGTCGCAGTAGGAATCGTCTGCGGGGGCACCTCAATTGCAGTAAGGCCAGGCTGGGTGGCGGGTAAGGCAACGAAGCAAACACATGGCGTGCGCCGCCGACTGGCGCCGCGCGCGTGACGGGCCAGCGGCAGCGGCAGGAGGCTAGCTGCCCCGAATCGAACGCCTTCTTGCTCATGGACACCCCCGGGTAGCTCAGAGACAGCATCTCGATCAGAGAGAGTCAGAGGTCCTACCGAGACAGAATTTCGAACTTGCAGCAATCTAAGAAGAAATCGCTTCGAGTTGGAGCTCCCAAGGACCGCGTATGCCAAAATCTTTGGACACTCCCCAAAGAGAGCCTCTTCCTGGGACGATACTTGACTGCGATTGGTTTCGTGTGCGAATCAATCAGTCAGCCTGGTGGTTGAGAATTGAGATTTTCTTTTTTTCTTTCTGCTCTCGTCGCGGAGCAGCGGAGGTGGAGTGGT
>Contig_297	No annotation available
GGACACTGAACATTATCAAATCTCCAGCAGCTGCAATTCAACGGTATCAATAGTACATAGTCTTCAAGATGCTTCTTTACATCTAGCAATGGATATGGAATCTAATAAGCACTACATGAGGGGAAAGGACACCAGCTTTCACATGGCATGCTCAGTTCACTGAACAAATCAAAGCATCAAAAGCACCGTAGATAAGTATCGCAATCAGCTACTTTACACCTTCGGAAGAATAATGTCAACATCCCAAAATTGTTCTGAATTTGTGTCAATGCCAATGGGCAAAACNCAACTTTATCTTAAGATTGAACAATAATAGCTCT
>Contig_298	|||
AGTCTTCGCTCGCTTGCCTTTCCCCACCTGCCCTCCTCGTCGCCGCGGCGCCCGCCATCTAGGGTTTCGTGCCCCCGCTCGCCCGATCCGCCCCGTCCGCCATGTCGAAGCAAGGTGGGAAGGCCAAGCCGCTGAAGGCTCCCAAGGTCGACAAGAAGGAGTATGACGAGAGTGATCTTGCCTATCTGCAGAAGAAGAAAGATGAGGAAAAGGCACTCAAGGAACTGAAGGCCAAGGCACACAGGGGATAGGTTGGGGGCTCTGGCTTGAAGAAAAGTGGGAAGAAATGAGGCCGCCCCCAATACCTGTGATACTTGGGAAATGATAAACCTTCTGCCAATCTGTGCTGCGTTTCGCAATATGTGATTGTAACAAAACTATAAGTGGTTTCTGTGTTAGCAATGTTGCAGTTGGTTGCTTGATCCGAAGATGTTGGCTATGATGCAGATGGTACTATGATAATAACGTGACATTCTATGTCGTTCTGAGTTTTCTGTGCTGATTCCTTTTTCTTTGCCATCTTCGTATCTTCCTCGATACGAAGCTTATCTGCTCTTTCTCCTAACGGTTTTATGTAAATTGATTTGGCATCTATTAACACCATGATAATTACACATAC
>Contig_299	AT5G48150.1|GRAS family transcription factor|LOC_Os10g22430.1|gibberellin response modulator protein, putative, expressed
CAGAGTATTAGTCGTATCTTCAGCATGGTGTTGACATTTCCTTGGAATAAGCTCATGTTTCATCGTATTTCAGCCTCCATCCCATGTTTCCAAGACCCCATCTTGAGCTCTATTGACATAGAAGACCCTCTAAACTACAAGATATTGGTTTACTTAGTACTTTGCTTGTCTGTGTTCAGTTTCTAACCCTCCCATGCTCACAAGCAATCTAACCACTATCCAATGGTTCGCTTATATCCTCTAAATCATCACGGCAAGTTGAAGGGGCTCCCCAGATTAGAAGTTGTAACTGTTGTATGCGTGCTATATACGTTACTACGAGGAATTTGGTGGTTTCTCTAAAGCTAGGTTACAACTCCATAGGTTTGGATGACGCAAAGGTTATGCTAAGGAGGCACAAAGAGAGTGCCTGTCAGTTCTGTATCAGTTTGTACTGTGTTGCCCCTGCTTTTATGTATGTGCGTG
>Contig_300	AT5G20280.1|sucrose phosphate synthase 1F|LOC_Os02g09170.1|sucrose-phosphate synthase, putative, expressed
TAAGGTACTTGTGTTTACGTTGGGGATAGAGGTACCCAACGTCGCAGTCCTCGTCGGTGAGAGTGGCGATTCAGATTACGAGGAGCTGCTGGGGGGTCTCCACAGGACTATCATCCTTAAGGGTGAATTCAACATCCCCTCGAACAGGATCCACAATGTCAGGAGATACCCCTTGCAGGACGTCGTCGCGCTTGACAGCTCAAATATCGTTGGTATCGAGGGTTACTCAACCGATTGACTTGAAGTCTGCCCTACAGCAGATGGGTATGCTGACACATTAACACCTCCGGAGCTTCTGTTCCCATACCACATGAATTAGAAAAAACGAAAGGAGACCAAAATCAAGTGTCACTGTTTCCATGTTTGATGGAAACGGGATTTTGTTTGTAGGCTGTAGAGGTTGTTGTGTTTGTGTGTGCGGTGATGGTGGTGTTGGTGGTCTATTCTTGAGCTGTGAATACCTGCC
>Contig_301	AT1G75820.1|Leucine-rich receptor-like protein kinase family protein|LOC_Os06g50340.1|receptor protein kinase CLAVATA1 precursor, putative, expressed
AGGGAGGCCAACCTGCTGCTCTACGAGTACATGCCCAACGGCTCCCTGGGCGAGATGCTCCACGGCGGCAAGGGAGGGCACCTCGGGTGGGAGGCCAGGGCGCGCGTCGCGGCGGAGGCGGCGTGTGGGCTCTGCTACCTCCACCATGACTGCGAGCCCAGGATCATACACCGCGACGTCAAGTCCAACAACATCCTGCTCGACTCCGCGTTCGAGGCGCACGTCGCGGATTTTGGCCTCGCCAAGTTCCTCGGCGGCGTCGGCGCCGGCGGCGCTACCTCCGAGTGCATGTCCGCCATCGCCGGATCCTACGGATACATCGCCCCAGAATATGCATACACCCTGCGCGTGGACGAGAAGAGCGACGTGTACAGCTTCGGCGTGGTGCTGCTAGAGCTCATCACCGGGCGGCGCCCCGTCGGCAGCTTCGGCGACGGCGTGGACATCGTGCACTGGGTCCGGAAGGTGACGGCAGAGCTCCCTGACACGTCGGACGCCGCGGCGGTGCTGGCGGTGGCCGACCGCCGGCTGAC
>Contig_302	AT5G03300.1|adenosine kinase 2|LOC_Os02g41590.1|kinase, pfkB family, putative, expressed
CCTCGCCCACCCACACGAACCCCAGATCCCTCTCGCCCGCCCAACAGAAGCCTCAGATCTCAGCCACCAGCGCCGCCGCTTCGTTCGCGAGGAGAGGAAATGGCGGCGAGCGAGGGCGTGCTCCTGGGGATGGGCAACCCCCTCCTCGACATCTCCGCAGTCGTCGACGACGCCTTCCTCAAAAAGTATGACATCCAGCTTAACAATGCCATTCTGGCTGAGGAGAAGCACTTGCCTATGTATGATGAGTTGGCCAGCAAGGGCAATGTTGAATATATTGCTGGAGGAGCCACCCAGAACTCTATCAGAGTTGCCCAATGGATGCTTCAAACTCCTGGTGCAACGAGTTACATGGGATGCATTGGAAAGGACAAGTTCGGTGAGGAGATGAAGAAGAATGCTCAAGCTGCAGGAGTTACTGCTCACTACTACGAGGATGAGACTGCTCCTACTGGCACATGTGCTGTCTGTGTTGTTGGCGGTGAAAGGTCACTGATTGCAAATCTGTCGGCGGCAAACTGCTACAAATCTGAGCATCTAAAGAGACCAGAGAACTGGGCACTAGTTGAGAAGGCAAAATACATCTACATTGCTGGCTTTTTCCTCACGGTGTCGCCTGAATCTATTCAGCTAGTTGCTGAGCATGCTGCAGCGAATAACAAGGTGTTCCTGATGAACCTTTCTGCTCCCTTCATCTGTGAGTTTTTCCGTGATGCCCAAGAGAAGGTTCTCCCGTATGCTGACTACATCTTCGGAAATGAAACTGAGGCAAAGATCTTCGCCAAAGTCCGTGGTTGGGAGACCGAAAATATCGAGGAGATTGCTTTGAAGATCTCCCAACTTCCTTTGGCTTCAGGCAAGCAAAAGAGGATTGCTGTCATTACTCAGGGTGCTGACCCAGTGGTTGTGGCTGAGGATGGGAAGGTGAAAACATTCCCTGTGATCCTACTGCCCAAGGAGAAGCTTGTAGACACCAATGGTGCAGGTGACGCTTTCGTTGGAGGCTTCCTCTCTCAGTTGGTTCAGGGCAAGAGCATTGAAGACTCCGTGAAGGCCGGTTGCTACGCCGCCAACGTCATCATCCAGCGCTCTGGCTGCACGTACCCTGAGAAGCCTGACTTCAACTAGACCATACTCAGGAACGTGACAAGAGGGACGGTTATAGGCACACTTATTCTTAACCGCTGAGTGGTTCGGTGTGTTCGACCTGTATTCTTCCGAGGGTCTTTTCTTCCGATCCGGCCAATATTTTTGCCGTGATATTTGTTGCACAACTATAAACGTCGATGTCGTCTTTGTATAAGGCAGGATTTGCCAGCGTGGTGTGTTGCTTCGCCGATCCTTGCAATGCAAATGCAATGAGAATGGGTGTCAAGCG
>Contig_303	"AT3G08850.1|HEAT repeat ;WD domain, G-beta repeat protein protein|LOC_Os12g01922.1|WD domain and HEAT domain containing protein, putative, expressed"
TTAAAGAGATATCGGTGAAAATTGGTGGTGCTGATCCTGAAGAATTTCACAGAAGGGCTGCCGAATCGGCATTCAGAGATGCCATCAGGATGCTTGCAAAATGTCAGAGAGTCGATGTGCAATGTATAAAGCAGATCATTGGTGATACGGATGATATCATAACAACATACTCCCCAGTTCAACACTCAGCTTGCAAGATGACAAGGCAAATTGCTAGTTGGGATACAAGGTTTGAGTTGGGTACAAAAGCAGTATTATTGTTGCCATTCTCTCCAATCATCATCGCAGCTGATGAAAATGAGCAGATAAGGGTGTGGAACTATGATGATGCGCTACCAGTGAACTCTTTTCAAAACCATAAGTTGTCGGACAGAGGGCTATCTAAACTCTTGCTTATCAATGAGCTTGATGAGAGTTTGCTTTTAGCTGCCTCAAGTGATGGAAATGTACGGATATGGAAAAATTTTACTCAAAGGGGAGGACAAAAACTTGTAACTGCTTTCTCATCGGTTCAGGGTCATCGAACTGCTGGTTGCAGTATTGTGATTGACTGGCAGCAGCATTCTGGTTATCTGTATGCATCTGGTGACATGTCTTCCATCCTGATATGGGATCTTGACAAAGAACAACTTCTCAGCACCATCCAGTCATCCGCTGATAGTGCAATTTCTGCCCTGTCTGCATCTCAGGTCCGCTCTGGACATTTTGCTGCTGGTTTTGCTGATGGTTCTGTCAGGATATTTGATGTTCGCTCTCCTGATAGGCTCATCTATATGGCCAGGCCACATGCCCCAAGAACAGAAAAGGTTGTGGGCATAGGATTTCAGCCTGGGTTTGATCCATACAAGATTGTAAGTGCATCTCAGGCTGGAGACATTCAGTTTCTAGATGTTAGAAAAGCAGCAGAACCCTACCTTACTATTGAGGCACACAAGGGTTCACTTACAGCACTAGCTCTTCATCGACATGCCCCAGTTGTTGCAAGTGGGTCAGCTAAGCAGATGATCAAAGTTTTCAGTCTTGAAGGAGAGCAGTTGACGATAATTCGCTACCAGCCATCATTTATGGGCCAAAGAATAGGCAGTGTAAAACTGCCTTTCTTCCACCCGTACAAATCACTCTTGGCTGCTGGTGCTGGTGATAATGCTCTGTCTCTATCTATGCCGAGG
>Contig_304	AT3G03860.1|APR-like 5|LOC_Os03g59170.1|OsAPRL5  adenosine 5\'-phosphosulfate reductase-like OsAPRL5, expressed
TGCAGACTACAGAGTAAATTATCAATACAGCACCACACACGAAAAAAAATCCTAAAGAAACTACAAAGACGTTCACGATACATTGCCAATTTACTGTAGTTAATGGACAGGATGATTAGGCATTGCATCGGCAAATGCAAAGGTATTCCTAATATACAACAGCACACGATGTCCTCAAAATTTACATGCCTGTAAGGTTTCCCCACTTCCTGACTGCACAGATCAGAGAACCATGGTACATTGCAGGACGGGAAACAAAGATTAAATGGTCTCGGACCATGTGAGCAGCTACTCTAACAAACAACACCTCCAAAAAAGACCTAAGCTTGCCTTGAAGATGACGGTTCACCCAGTGAAACAGAAGCAAATGAGGAGGCCCAAGCTCGTGCGTTACTTGCTCCTTTCCTTAGGTCTGTTGCCTTATTGCTCAGTCTAAGCTTGCTCCAAATCCTCCTCACATCAAGTACATTCAATGCTCGATCCAAGAGCTGGTTTGATCCCCTACGGATCCCCAAGTTCAAGTTTTGGACACGCACAACTAAGAAGGCTCTCAGATGAGACACGACAGTAGGTATGAAGTATGCCGCAACCTTCAAGATGATAAAAAGAACTGCAAGCAACAAAACGGGCTCATCTTTTGCCATTTCACGAAGAGATCGGTCCCACAACATGATGGATCTCAAGCTCCCTGTACTCTCTTGCTGCACAATATCAAGATATGCAATTGGATCTAGACCTGTAGTTTCCTTATAGAAATCTACCAGAGAGCTGAGATCTTTTGAACCCCGATATCGAACCATCGTAGTCTCATTTACAAGAAGAATGGCTGGGAAACCACGAACACCATATCTAGGCGTGGCAGAAGATTCTTCAAACAGCAAAGTGATGTATCTGAGGGTACATAGTGCTGAGAGCTTCAAATATTGGTCGGAATTTGCTTGAAAAAGGACACCATGCAGCGTAAAAGAGAATGGCGTATGAAGCACCCCTACGCCGAAG
>Contig_305	AT1G54710.1|homolog of yeast autophagy 18 (ATG18) H|LOC_Os05g33610.2|expressed protein
AGCTAATGCATCTATTAGACCATTGAACAGCTATTCCCTCTTGGATGGACCTCTTGATGGGTGGCTGTCTCCTGCAGATAGCGCATGCAAGCCTGAAACATCTAATAATTCTGTGCTCAGCAATGGTGCAAGCACTGATATACCAAATGGGTGTCTCACCTCTGTCGATTCTGGGCAGCAGGAGGCGTCTGATTCTCACAACTCAGTGGAGTTTACCCAGTATTTCCAAGAGGGCTATTGTAAAATATCAGAACTCGATGACTGCCGTGAGTTAACTGAAGCTGTTACTGATGCTGACAGCAGCAGCAGCCACTGCGAGAGAGAGAAGCCCGAGGAAGATGGGGATAACGATGACATGCTTGGAGGAGTTTTTGCCTTCAGTGAAGAAGGTTGAACTTACTATGCTGCTTTACTTAAGATATAATGGAAAACGGTGCCCACAATATTCAGTGTGCAATATTATGTAGAGGATGGTGAAATTTTAGTAAGGCTTTTGTGGAATAAAGCTGTGCTGAAACAATCATCTACCACGGTACATATTCTCAAGGTAAACTTTGTGCTTGACGTTCATGTGCCAGAAGTGAAGTTCTTCTCTCCAATCTGAGGCCAAGATCCCTCCAAGGCAATTTACTAATCCGCGGAGATCCACGATTAAGGGAGTCGGGCGTTGTCGAGAAGTTGCCATTGCCTGCCGCAACGCTGCTCCCTTTTGTGTTGATTTGTA
>Contig_306	AT4G17790.1|SNARE associated Golgi protein family|LOC_Os04g50216.1|SNARE associated Golgi protein, putative, expressed
GCCCGTTAGACAAGCTGCTCTGATGTAAACGAGCAGTGCTGTTCAGATGGGACAAGCATTGTAGTTCAATCCTTGTATATATACTGACCAGATTCATTCATTCATGATGTGGTGAGTGGCCACCAAATAATGTTTCTGCTGATGGCAACACCAGGTTCCTCTGTAGGCGGGCGATGGCGGGGGCTTCGGGCTGAAGTCCCGCCAAGCTGTGTGCAGCCACGCGAACCATCTGTCGTCCGGCCACAAGGGCCTGTTGATCCGAACTAATGAAGCCACTACATTCTGGATGCTGATATATACAGGTGAGGTGGACACCGCCTGATGCTTTGGCGATCATGAAGCGCCTACTGCCACTTCCGATGGTTTTTCTTGCGCCTCCTCCTTGCCCAACAGTGCTGGTGTGACTGAAACAACACCGATCAGGAATAGCAGCGCTATTGACTGGGTATCATAAAGGTCACTCAGCGAAGTTAACTCTCCAAGAGCAATTCCAGCCCTTACAGTCACGTAAGCAGCTGGGATGAGACCAATGAGAGTTCCAAGTAAGAGT
>Contig_307	No annotation available
GGAAGAGATAGCTGCTGTTTCTGAACCTCTATTGAGGGTCATGAGGGATGTTTCAGGAGGCAAAGCTGCCATTGGTTACATTTATGAGTCTATGACAAAAGTGACGGACTCTATTAGAACATACTACATAATGGATGAAGGCAAATGTAAATCGTTTCTGGACATAGTGGAACAGAAATGGCAATCAGAGCTACATTCACCTCTTCATTCAGCAGCAGCTTTTTCTGAACCCAAGCATCCAGTATAACCCAGAAGTAAAATTTTTCAGTAGCATCAAGGAGGAGTTCTACCATGTTCTTGATAAGGTGCTTACAACCCCTGACCTAAGGCTAGATATTACTTCTCAATTGCATTCATTCCCGCAAGGCACACAGGGGATAGG
>Contig_308	AT5G67390.1||LOC_Os11g41600.1|expressed protein
TTCTTTTCTGTTTGAAACGCCCTGTGATGTACAATTGTGCAAGTATATATCAAACACATGCTCTGCCTCCCTCTGAAATCTACAACCCTGTTCTAAATACCAAAGTCCTCACACCATCATGCCGTCTTCAGGCTCAGGCACTGGTACATCCAGGGACCTTGCCCCATTTGGTCCATCCTCCTACTCTCACCGGGAAACCTCGCTGCCGACGCCATTACGTCGACCTCCCTAAACTGTGCTAGATCGGAGTCCGTCGACGTGGATGACACCGCCGTTGTCCCGGAGTCCGAGTTGGACGACGACTTGAGCCGCTTCACCTGCTGCCTCTCAGCGTTGCAGCTGTTGCTGCTGCTAGGCCCAGTTGCCAGAGTCAGCTCAAGGTTGCATTCTTCTGCAGGAGCAGGGGCAGGTGCAGGGGCATGGGCCTTGTAGGTCGAGAAGCTGATTAATTGCTGAGGATTTGTAGTATTCTCGCTGTGCCAAATGTCCAGTTGCAGTTTCGGCTTGACGTCGACGATCTCCGGAGCACGATTCGGCAACGCGGTAGCTGGCATGTGCTGCATCAGCTGCTTCTGAACATTGTACAACCGGTGCAGCTCATGAACCTGCTGCCTGAAGATTGCTCTTGTTCA
>Contig_309	AT1G10900.1|Phosphatidylinositol-4-phosphate 5-kinase family protein|LOC_Os03g49510.1|phosphatidylinositol-4-phosphate 5-kinase, putative, expressed
GAGCAATGCGGTGGGGTATACTGCGAGCCCTCACAAGGAAAGTACGATTCGTATCCGTGCTCGAGGTCCAAAATCATTTGAACGGACTTCACGTAATGGCACAGGGGTGATTTTGCCTACAGTATACCTGATACCGAGTTGCAGATTAAGCATTAGGTAATAGCTCCTGTGGCCTTTGTAAGTAGTCTCCATGGGCCCACCAGCTTGTTTTTGCCAGGTATGCTCCTGTGTTTTACCGCTATCCGGCATTACTGACTCATGACCTTTTGGCTTTTCTGAGATAAGTACTCCTTGTACATATTCCCGTTCATAGACTAATACTTTATCAACTCCACTATCTTGGAGACACTCACCAGTTGTCAAGGGTTCAGTAGATAAATCTTCTGACAAGTGATTTCCAGAGTTATCGTCAAAAACTGGTGTAGTGCCATTTGAAATACGCCTGGGCCGATGGAAAAGGCTGCGTATTCTCCATGTGTTGCAAAGATTTTGGAACAGAAACAATAGTCCCTCATTGACATTTTCATTACCTGAACTTGAAGCACTTGAAACATCATGATCTGTTACACACTCAGACACTTCAAGGTTACAAGGCATTTTACTTCCAGGCTGATAAAACATACCACGACCATCCTTGAGTCCCCTGTCCCATGTACCAATGTAACATGCTCCTGATGCATATTTGCAAAAACCTTTCCCGTGAGCCAGTCCGTTAAGCCAATTGCAGTCAAGAGTATCACCATTTGTCCACTTCATCACTCCTCTGCCATTCATTTTACCGGATTTCCAGTATCCAACATAGGTGTTACCATCAGCCCATGTGTATTTACCAAATCCCTCTGGCAAACCCTCATTCCAGAAACCTTCATAAGTATCAGAGTTGGCGTAAACCATTGTGCCCATCCCATGCTTTTTGTTTATCCTCCAAGAACCTTTATAAAGAGAGCCATCAACTCCTTTGTAAGTGCCTGCTTCATATGATGGAGATATCTGTGGAGGTTTCATTGATGGAAC
>Contig_310	AT1G79000.2|histone acetyltransferase of the CBP family 1|LOC_Os01g14370.2|histone acetyltransferase HAC5, putative, expressed
GGAATTGGTTGTCTTGACAGTGCTTCAAGAAATCTATTCTGCTGTCAAAATACTTGCTGTCGATTGTTGGATCTCCATCATCAGTCTCTGGAAGAGGTTCTACCTCTATCCTTTCAAATGCATGCTTCTGTTTTGTTGTGGCTGGATGCCTGTCCTTCTGTGCTGTATTCTGCTCCTCTGCATGACACTTGTCACAAAGATGGAAATTTTTACAGCTAGTGCAAACCCAACTTCTACCAGATAGAATAGGTTGGTGACAGTGCTTGCAAAACTGCTGCAGACAAAGCATCATGAAGTCTTCTTCAT
>Contig_311	|||
AATAGACTATAGACACATAACACATCCAAGAAGACAAATGTCACGGAGCAAAAATGCAATGACTACNTAAAGATTAGNGAAAAGAAAATCTCTCGCAGTGCTAACTAGACCAAGGATTCCATGAATTCCACTGGCGACATAAACTGTATTACACCACTAAGTACACCAATCATCTCAATGGAGAAACAGATCGATAAGAGGACGGAGAGATGCGATTTGCATAAGATTTTGTTGTAATCCTGGTAGCTAGGAAGCAGCTTCACAAGCCAATCCCGATTATATCACGTGCACGCAGCGAATTGTAAGCAAGTTGTGCGTAGCTTAGAACTCAGAAGCAGGCTTCCAACAGGCAGCAGCAGCAAAGGGCGGCCAAGCATCCCTCCATGAAGGAGGGCCCTCCGCCGCTCTGCTGCGGGCGCTGCGGCGGCGGTGGCTGCGCGTAGGGCGGCGGGTACCCCTGCTGCGGGTACCCCTGCTGCGGTGGGTACCCCTGCGGCGGGTACCCCTGCGGTGGGTACCCCTGGCTGCGGCGGT
>Contig_312	AT3G14270.1|phosphatidylinositol-4-phosphate 5-kinase family protein|LOC_Os08g34950.1|chaperonin Cpn60/TCP-1, putative, expressed
GTCAAACCAAGGCTATACCATCCCATACTTTCACTGTCCGGTCTGGTGATGCAGCAGAAGAATTACTTAGATGGCTTAAGGTGCCATACATGACACCAAACAGTTGCTTGAACACAACCTCTGGTTCACCACTGAGATTTGCTTCCTTGACTGACTACAATCCTAAATACGTTGAATTGTTTTGCGAGCTATCACAGAAAGGTGGAGCAAGATTTTCCCTTCCTACTGGAGCTAATGACATTGTCATCCCAGTATTTGATGATGAGCCAACAAGTGTTATTACCTATGCACTTGTTTCGCCTATGTACTGCTTCCAGTTGTCTGATGAGAGTATCAAAAATAGAGAGAAAGATTCTTCGCTTCCATTGCCTGTCTATGATTCAGGAAACTTTAATCCATTTCATTTATTTGATGAATTTGGATCCCACTATGATGTTACTTCATCAGTAGGTAGAGGATCCTTTACTCCTGATCAAGTGCACTTGAGTGTTTCTTTTGAAGATGGTGGGCCACTTGGGAAAGTCAAATATAACGTGACATGCTATTATGCAAAAGTTTGAAGCACTGAGAAGGTCTTGCTGTCCATCTGAGCTTGATTTTTTGAGATCTATCAGTCGATGCAAAAAGTGG
>Contig_313	AT5G25610.1|BURP domain-containing protein|LOC_Os05g12410.1|BURP domain containing protein, expressed
GTGCCAGGCGTGAAGGCCCAGCGCTGCGCCACCTCCTTGGAGTCCATGGTCGACTTCGCTGCCTCCAACCTCGGCACCCGGGCCATCCACGCGGGAACGACCAGGCTCAGCAGGGAGGGGGCGACCCCGAAGCAGGCGTACGTGGTGGAGTCCGTCAGGCCGTTGCCGGTGGCTGGCCGGGACATTGTGGCCTGCCACGGCATGCCCTACCCCTACGCCGTCTTCGGGTGCCACACCACCACAGCCGCCGTGTTCACGGTCAGCCTTGCTGGCGCCGACGGGACTAGGGCCGAGGCCCTGACGGCGTGCCACAAAGACGTCACGCCCGGCATCTCCTGGCCGACGTACAAGAAGCTCGGCGTGACGCCAGGGACCGTGGCGGTCTGCCACTTCCTGCCCCAGGACGGCAAGCTCTGGATGCGCAACTGAAAAGCTAGCTTTGGCTTCAAAATCCTGCGTGGCGCGAGCTACTACTACAGGGAAAATAAGTGACTGGTCACATATATATATACAGACTTCATCTCCTGTGTACAGGCTACTCGATCGCTGATACCTATCCTCTGCGTTTGTGTACGTGTGTAATTAATATATGTATGCGTGTTGTATCTACGCTAGTCCATCAATCCATACCCC
>Contig_314	AT5G50100.1|Putative thiol-disulphide oxidoreductase DCC|LOC_Os04g57310.1|thiol-disulphide oxidoreductase DCC, putative, expressed
TTTTGAATCGGAGGCCACCGCTGCGCCTCGAAAGCCTCCTCGCTCACCAAACGCTCACCGGAGACAGAGAGAGGCCGATGGCGAGCTCGCTGGCCCGCCTGGGAGCGGCGCTGCCCCGCGCGCGCCCACGTGCTGCGGCGCGGGTCCTGACACCGGGGCGGTGGGACGCCGCGGCGCTCGGGGCCTCCCGCCGCGCCGCGCTGAATGTTGGCAGATGCCAAGTTCACTCCGACGTCAAAGTAGCCCCTACATTGGACCTGAAGGATGGAGACAACTCATCTGAAAATTGGAGAATCAAGATGCTCTACGATGGTGATTGCCCGCTCTGTATGCGTGAGGTAAACATGCTCAGAGAAAGAAACAAATCCTACGGGGCAATAAAGTTCGTGGACATAAGCTCGAAAGATTACTCTCCAAATGACAATCAGGGACTTGATTATGAAACTGTCATGGGGAGGATACATGCCATTCTTTCAGATGGAACTGTCGTCACTGATGTTGAGGCATTTAGAAGGCTATATGAGGAAGTAGGACTTGGATGGGTTTATGCTGTTACTAAGTATGAACCTGTAGCTACCATGGCAAATGCAGTATATAGTGTGTGGGCGAAATACCGTATGCAACTTACAGGTCGGCCTCCACTAGAAGAGATTATGGCATCCCGAAAAGCTGCAGGCGAATGTAAAGATGACAAAGTATGCAAGATGTGAGCCTGAAAATGTTGGTCTACTCTGCTGCATTCGGCACTCCTCACCTCTAGCTATGCTTAGATAATAGATAGGCACATACACACAGACAGTCTTAACGTGAAAAATAATTACATCTAAAAAAACGTGAAAATAATTGTATCGGTATGAAAAGAATGGAGAATAGCTTATATAGCAGTTTCTTGAAGTATAAATAGTGATGCAATTGTACACTGTAGCGGTTTGACGGGAAAGACATTTTATGGTGAAAACTTTCATGGACTGTTCCCGTTGTTATCTTAAGCTCTGGCGACTGGTGAGAGATCGCAACGTTCC
>Contig_315	AT1G08190.1|vacuolar protein sorting 41|LOC_Os04g11880.1|WD domain, G-beta repeat domain containing protein, expressed
CGTAGTCTGCATAAAGCTCCACCTGCATATCATGAAAATCTTTTCCAGCATGTATATCTATCTCAAATAGAGCATGCAAATATAGGTGCAAAAATATCTCTTGTCACATTTTCTATCGGTATGCAACAACTGCTCCACAACTTCATATGGGGGAATGATATCACGATGTTGGATCAGTAGGTGAACTGTTCTTTTACTATCCAGTATCATAAGATTGACAACCTTATCACGAATGACATCATGCAAGTTGTACTTCTCAATAAACTCGAATACTTCTGGCTTCAGGAGTTCCGCATACAGGGAAAGTGCCTTTTCATATTGACTATTGATCACATACAATTCAGCTAACGCCTCTTTCAATGTATCAGTCATTGATGATGAGTTGAGCTGTGGCCCAATGGCAGATATGACAGGTGAAGCAGAGTACAACGTGGGTGGCCAATTTTTTACAGTGGTCAGCAGAAGTTCATGGAAAGTAGGATTGGTAGTTAGAGCAACAAGGGCAACCTCATACGCAGTATCACTCAGCTGAGGATTTTCTGTAGGTATATAAGGAACCAAAACAGGAAGTTGGCGAGATGAGCAAAGTGAAAAACCCATCTCTCCCATGCTGAAGGNGATCCTCGCAGCAGCTTTGGACAGCGTTGAGCAGCTTCGGCA
>Contig_316	AT2G24200.1|Cytosol aminopeptidase family protein|LOC_Os02g55140.1|leucine aminopeptidase, chloroplast precursor, putative, expressed
CTTATCACTAGCCAGTTTCCATCTGCAGAAAGGAAATAGGCTGCTACTGTCTTAGGTTGACTTGATCATGACTCACTTTTCAGAACTAAAACAACTTGCTAGATCGAGATCAAATTAGCCTCTCTTTTTTCCTAACCAGAACCGCATCTTCGTTAAGATTTACCGATTTGATCGGTTGGAAATCCCTTCTTTTCTCCTGCAGTGACCTTCAACTTGTGCCCTCTTGTTCTTCCAGGTCACCTTTTCCGCTAAAGACATCGAATTCTCCGAGTGGAAGGGCGATATTCTCGCCGTCGCCGTCACTGAGAAGGATCTGTCCAAGGATTCCGGTTCCAAATTCGAGAATGCCGTCTTGAAGAAGCTGGACAGCCAGCTTGGCGGTCTCCTGTCGGAGGCGGCAGCAGAGGAAGATTTCACGGGGAAAGCCGGGCAATCAGTGGTTCTCCGCCTCGCAGGGCAGGGTTTCAAGAGGGTGAGTCTGATTGGTCTTGGCCAGAACGCCCCCTCCACCGCTGCTGCTGGCCGGGGCCTTGGCGAATCTGTCGCATCAGTTGCCAAGGCTGCTCAAGCTAGCAGCGCCGCTATTGTTTTTTGCTTCTCCCAGTGGGATCCAGGAAGAATTCAAGCTGACCGCTGCGGCAGCAATTGCTTCCGGAACTGTCCTTGGGTTGTATGAGGACAGCAGATACAAGTCTGAATCAAAAAAGGTGCACCTGAAACAGGTTGATGTTATTGGACTGGGTTCTGGTCCGGAGGTGGATCAGAAACTTAAGTATGCAAACGATCTTTCTTCGGGCGTGATATTCGGCAGAGAGCTTGTGAACTCTCCTGCCAATGTCCTTACCCCTGCTGTGCTTGCGGAGGAGGCATCAAAGATTGCTTCTACATACAGTGATGTGTTCACTGCCACGATATTAGATGTGGAGAAATGCAAAGAATTGAAGATGGGCTCGTACTTGGGAGTCGCTGCAGCTTCTGCTAACCCTCCTCACTTCATCCACTTGTGTTACAAACCCACTGATGGGAATGTCAAGAGAAAGCTGGCCATTGTTGGGAAGGGTCTGACTTTTGACAGTGGTGGCTACAACATTAAGACCGGGCCAGGCTGCAGCATCGAACTGATGAAATTTGACATGGGAGGTTCTGCAGCTGTGTTTGGTGCAGCTAAAGCATTGGGCCAAATCAAGCCTCCTGGAGTAGAGGTTCACTTTTATAGTTGCTGCCTGTAGAAAATATGATTAGTGGCACTGGCATGAGACCTGGTGACATTGTGACTGCTTCTAATGGGAAGACAATTGAGGTAAATAATACTGATGCAGAGGGAAGGCTTACCCTTGCTGACGCTTTGGTTTATGCTTGCAACCAAGGTGTTGACAAGATTATTGATCTGGCAACACTAACTGGCGCTTGCGTTGTTGCACTTGGGCCTAGCATTGCCGGGATTTTCACACCAAGTGATGAGCTTGCCAAGGAGGTTACAGCTGCTTCTGAGGTGTCAGGCGAGAAGTTTTGGAGACTGCCATTGGAAGAGAGTTACTGGGAGTCGATGAAGTCAGGTGTTGCTGATATGGTCAACACTGGCGGTAGGCAGGGCGGTTCTATTACCGCTGCTCTGTTCCTGAAGCAGTTTGTTGATGAGAAAGTCCAGTGGATGCACATCGACATGGCGGGACCAGTGTGGAACGACAAGAAGCGTGCTGCCACCGGTTTCGGAGTCTCCACCCTGGTGGAGTGGGTCCTGAAGAACTCGTCCTGAACACAAACCCAACCCGTGCTTTTCCTTTTCCAAGTCAGGACCCGTGAAATAGGTCTATCATGGTTTTCTTTTGTGTTGCTACCATTTTATAGTTGCCACTTGCAAACTGCGAGCAAAGCGGACGGCGCTTTTGGCATCCCGAGTGGGGGGCGTGTGTGATACTGTGATAGAATAAGCAGAAGCGTTGGGATTGGAACGTCCTTTGTGTCATCAGTGACGGAGTGTGCTGGGACCTGTCCATGAAAGCAGCGTGATGCCATCACGCTGCCGT
>Contig_317	AT4G02260.2|RELA/SPOT homolog 1|LOC_Os03g22160.1|relA-SpoT like protein RSH1, putative, expressed
ACCAGGTCCAGACATAGCAAGGATTGACAGACTGAGAGCTCTTTCTTGATTCTATGGGTGGTGGTGCATGGCCGTTCTTAGTTGGTGGAGCGATTTGTCTGGTTAATTCCGTTAACGAACGAGACCTCAGCCTGCTAACTAGCTATGCGGAGGTCTCGTTCGTTAACGGAATTAACCAGACCTCCGCATAGCTAGTTAGCAGGCTGAGCCATCCCTCCGCAGCTAGCTTCTTAGAGGGACTATGGCCGTTTAGGCCACGGAAGTTTGAGGCAATAACAGGTCTGTGATGCCCTTAGATGTTCTGGGCCGCACGCGCGCTACACTGATGTATTCAACGAGTATATAGCCTTGGCCGACAGGCCCGGGTAATCTTGGGAAATTTCATCGTGATGGGGATAGATCATTGCAATTGTTGGTCTTCAACGAGGAATGCCTAGTAAGCGCGAGTCATCAGCTCGCGTTGACTACGTCCCTGCCCTTTGTACACACCGCCCGTCGCTCCTACCGATTGAATGGTCCGGTGAAGTGTTCGGATCGCAGCGACGGAGGCGGTTCGCCGCCCCGACGTCGCGAGAAGTCCATTGAACCTTATCATTTAGAGGAAGGAGAAGTCGTAACAAGGTTTCCGCAGAAGGCAACTCTGTCCAATGGTTTTGCATAGCCTGTGTTGACCGAAAAGGGATGATGGCGGAAGTTACATCGGCTTTAACAGCCTGTGGAATTACCATAT
>Contig_318	AT2G24100.1||LOC_Os09g04160.1|expressed protein
GGGAAATGATGAGATGCGTGGCAGATTGGTTAGGAGATCTCCAAATGATTCTTGCCTCCGCGGCAATAAGCCATTGCCACCGTCTCCTCGCACCAGAGGCACACTAGTATGGGATTTCCTTTCATAAATCTCATTTGTACCACTGACTCCAGGGGTTAACTGACCTGAACCTGAGTCTCTCTGGATTAAGCAACAGAGAGAGTTCACTCTGGACATAAGCATCCTTTCATCGGCCGCATTGGAAATCTGGGTGTCATTCAGGAGCTGCCTTGTTAACTCATCAAATGACACTTTGCCGTTTGAACCATCACCATTGCCCAATGAAGCAGTTACACCATCAGTTGCAGGTAGGTTGCCTGAATGCATCTGCTTATACACGTACCCTATGCGGTTCGCAATCTCACTCTTGGACATTGAGCGTCTGATCCCTGGCACTCTGAAACCATTCCAATTCAAAATGCCTGTATGCGGCTCAACAGGAGTACCGCCATCTTGTTTAATCAAGTGCGTACTAGCAACTGAACTAGGGAAGTGTCCTGGCAAGATATCTCTTACTTCAGCATCCATCCTACCAGCTGAAGACTGAGGTGATAACAATGCATTAGAGTTCTGTGCGGCT
>Contig_319	"AT4G12610.2|transcription activators;DNA binding;RNA polymerase II transcription factors;catalytics;transcription initiation factors|LOC_Os10g10990.1|transcription initiation factor IIF, alpha subunit domain containing protein, expressed"
CGTCTTCCTGTTCTTCTTCTTCTTCATCCTCATCAGCATCTGACTCATTTAGTCCAGCAGCACGCCCAAGAAGCTTTTTTAATTCCTTGCCAGACTTGCTCAAGCCACCTTCTTCTTCATTCTCTTCATCATCCTGCTTAATTTCAGGTGGAGCAGGAATTTCAGGAGCTAAATCCGCTCGTTCCTCTGGATCAATATCTACAGCCTCATCATCATCAGTAAATGTTTCTTCATGCTCCCAGTCGTCACCTTTCTCAATTTCATCATCCAAATCAAAGTCCGGATCTTTTCCGCCTTCCTCATCATCATCCATGCCTTTTTTAGTGAGTCCAAGCCTATTCTTGCGTGCTGCTTCCTCTTCTTCATCCTCCTCACCTTTATCAGAATTATTGCCCTCCTCATTATTTTTTCCTTTCTTAGGACGAGCACTTTCTTTTTCCCCACCGTTTGTGGCCTCAAGTTTCTTCATGTCTGAACCAAAGGCAGCTGGCCCATTTGCAGCTGCTTTCATCATCCAACGTTCATAACCAGTCGCGCTGGTCTTCCTCTTATTCATTTTTTCTTCAGCCTCCTCAAGTGTCAGTTGTTTGTACTGTGCAATTTTACTGAAGTTATACCAAGAACCAGCAGGATATGCATTAAATTCCTTGCCATGCCTCATTAATAAATAATATGTAGCTGTAGCTGACTGTGATCCTTCCATTTGACCTTGATACTGATATTGGCCTGTTTCATCTTCCAAAATCC
>Contig_320	AT5G54310.1|ARF-GAP domain 5|LOC_Os07g37650.1|GTPase-activating protein, putative, expressed
TAGCATTTAGCTGATTGGCATTCCCTGGAACCATTTGGGGTGCATTTCCTGCTTTAAGAGCAGCCAATAGAAGAGCTTGCTGCTGGGACATAAATGCCAGCTGCTGCTGATGGGCAGCGAACGGTGACACCATATTGGACTTCTCAAACAAACTCATGATATCATTCTTCGCATTTACTTGGGAAACAGCTGGAGTTGAGGATAATGACACAGTTGGCGAGTCTTTAAATAAGTCTTCTATTCCTGATGTAGACTGGGGCTTACTTTCTGCTGGTTTGGCAGAATCCTTTTTTTCTGAGCTAGGTACTGGTTGTGCAGACTGGAAACCATCCCAGGCATTATCATCATTTGAGGGTGACTCTGATTCTTTCTCCGTTGTTCCATCCATAGATAACATGTTAAAGAGATCAGTGGCGTAATCAACTTTAGGAGGTGGTGCAACAGATGGCTTCTCAACTTTAGGGGGTGTTGCATCAACTTTGGCAGGAGATTTCTGTGGTTGAGGTGGTGAAACCACCTTAGGAACTGGTGGTTCCACCTTTGGAGCTGATGCCTGAGAGGGCATCCTAGAAGCTACAGGTGCAATTTTGGTCGGAGTTGGTGAAGCACGGTTTTGCTCAAAAGAAGACCTGTGACCATATCCACTCCTGTTAGCACTAGCTGGAGACTCTTGGCTCTTCTCATCTCGAACGCCGGAGGAAGGTCGTGATGTTCCATTCCTTGGTACCCATCTCTTGTCCTCATATTTTGCACGGATGAAATTCTCTATCCCAACCCTATCATAGTTAGGAGGCAGCTCTGCTTCCCAATAGCTGTTTGCCTTTTCATTTCCCATTGATTGAATAAATGCAACTTGCTCTGGCAGCCATGTATCCAGGGTGGCAGATCTTACCTTAGATATATGCACCCCAAGGCTTCTATGAATTCCAGAACACGTCATGCATATAAAGATCCCCAGATTCACACTTGCCCATCGAGGACCCTTTGACTTGCAGTCCGCACATTCCCTGTTCTCAGGCAGCCGAAGAAGACCTTCCAATATCTTCTTATGCTTGGCGTTGAGCTCCTTGGAGACGGAAGCCTTCTCGTTCATGGCTGCGCCCCCGAATCCTCCGACCCGATCAGACCCCGATTGAGAGATTGGGCCAGGATACGGGATTGGGGTTGGGATTACGGGGCTCCTCTGCTCCCTCTTTCTCTCT
>Contig_321	AT4G39150.1|DNAJ heat shock N-terminal domain-containing protein|LOC_Os05g46620.1|chaperone protein dnaJ 10, putative, expressed
GGAAAACTCAAACAGTCAAGAGGCTAGAGCAAAGGTTCAAGAAAAGATAAAAGAGTTACAAAAAGAAAGAGAACAAAAGCTCATTCAGAGCCTAAAGGACCGCCTTCAACCATATGTAGATGAGAGAAAGGATGAATTTGTGAGCTGGGCGAGTGCAGAAGCTCGGCGTTTGTCCCAAGCAGCATTTGGTGAGGCTATGCTTCACACCATTGGGTATATTTATGTGCGGCAAGCAGCAAGAGAACTTGGAAAGAGTAAAATTTATATGGGTGTACCGTTCATAGCTGAGTGGGTTAGGGACAAAGGCCACCACATTAAATCACAGGTTAATGCTGCTTCAGGTGCTATCTCTCTGATACAACTCCAAGAAGGAATGAAAAAGATGGAGGGAAGTGAGAACAATGAAGAGCAGCTCATGAAGAGTTTTGAGGAGAAAAAAGAGGCCAATGCTTGGTTCACTATGGAAGATTAATGTGGTTGATATCGAGGCAACACTTTCACGTGTCTGCCAAGC
>Contig_322	AT3G12580.1|heat shock protein 70|LOC_Os11g47760.1|DnaK family protein, putative, expressed
CCTAGTCCACCTCCACCCCTTTCGCAGCCGCCGCCGCAACTCCGCATCTCCTCCCAAATCTTCCGGCTCGTTCGCAGAGCGCCGCCGCGCCGGAAGTGCGAGAGAAGAAGAGATGGCGGGGAAGGGCGACGGGCCGGCGATCGGCATCGACCTCGGCACCACCTACTCGTGCGTCGGCGTGTGGCAGCACGACCGCGTCGAGATCATCGCCAACGACCAGGGGAACCGCACCACCCCCTCGTACGTCGCCTTCACCGACTCCGAGCGCCTCATCGGAGATGCCGCCAAGAACCAGGTCGCCATGAACCCCATCAACACCGTCTTTGATGCCAAGCGTCTCATCGGCAGGAGGTTCTCTGACTCTTCTGTCCAGAGTGACATCAAGCTCTGGCCCTTCAAGGTCATCTCTGGACCTGGGGAGAAGCCCATGATTGTTGTCCAGCACAAGGGTGAGGAGAAGCAGTTTGCTGCTGAGGAGATCTCCTCTATGGTTCTGATCAAGATGCGTGAGATTGCTGAAGCTTACCTTGGCAGCACCATCAAGAACGCCGTTGTCACAGTTCCTGCCTACTTCAACGACTCACAGAGGCAGGCCACCAAGGATGCTGGGGTGATTGCTGGCCTCAATGTCCTGCGTATCATCAACGAGCCCACTGCTGCTGCTATTGCCTATGGTCTTGACAAGAAGGCTACCAGTGTTGGCGAGAAGAATGTCCTCATCTTTGACCTTGGAGGCGGTACCTTTGATGTCTCCCTCCTCACCATTGAGGAAGGCATCTTTGAGGTCAAGGCCACTGCTGGTGACACCCATCTTGGTGGTGAGGACTTTGACAACAGGATGGTCAACCACTTTGTCCAGGAGTTCAAGAGGAAGAACAAGAAGGACATCACTGGCAACCCGAGGGCTCTGAGGAGGCTGAGGACAGCGTGTGAGAGGGCGAAGAGGACCCTGTCTTCCACTGCCCAGACCACCATTGAGATTGACTCTCTGTATGAGGGCATCGACTTCTACTCCACCATCACCCGTGCCAGGTTTGAGGAGCTCAACATGGACCTGTTCAGGAAGTGCATGGAGCCAGTGGAGAAGTGCCTGAGGGATGCCAAGATGGACAAGAGCACTGTTCATGATGTTGTCCTTGTTGGTGGCTCAACCAGGATTCCCAGAGTCCAGCAGCTGCTCCAGGACTTCTTCAACGGCAAGGAGCTGTGCAAGAACATCAACCCTGATGAGGCCGTTGCCTATGGTGCTGCTGTCCAGGCTGCCATCCTGAGCGGTGAGGGCAATGAGAAGGTGCAGGACCTGCTTCTGTTGGACCTATCCCCTGTGTGCCTTGGTCTGGAGACTGCCGGAGGTGTGATGACCGTGCTGATCCCGAGGAACACCACCATCCCCACCAAGAAGGAGCAGGTGTTCTCCACCTACTCGGACAACCAGCCTGGTGTGCTGATCCAGGTGTACGAGGGTGAGAGGACCAGGACCCGCGACAACAACCTGCTGGGCAAGTTCGAGCTCTCCGGCATCCCCCCTGCACCCCGTGGCGTGCCCCAGATCACCGTCTGCTTCGACATCGACGCCAACGGCATCCTCAACGTCTCCGCCGAGGACAAGACCACCGGCCAGAAGAACAAGATCACCATCACCAACGACAAGGGCCGGCTGTCCAAGGAGGAGATCGAGAAGATGGTGCAGGACGCCGAGAAGTACAAGTCTGAGGACGAGGAGCACAAGAAGAAGGTGGAGTCGAAGAACTCACTGGAGAACTACGCCTACAACATGCGCAACACGATCCGCGACGAGAAGATCGCGTCCAAGCTGGCGGCGGACGACAAGAAGAAGATCGAGGACGCCATCGACGCTGCCATCAGCTGGCTGGACGCCAACCAGCTCGCCGAGGCGGACGAGTTCGAGGACAAGATGAAGGAGCTGGAGAGCCTCTGCAACCCCATCATCGCCAAGATGTACCAGGGCGCGGGCGCGGACATGGGCGGCGCTGCTGGCATGGACGAGGATGCCCCGGCGGGGAGCGGCGGCCCTGGCCCCAAGATCGAGGAGGTCGACTAAGCTACTCGTTTTATCAGTCGTCGTGTCGGTTTGCGGTGGCGGATGGTGTGCGGCTGCTGCTTATCTGTTCTGCTGTATCGCACTTGAGTTCTATGGTCGGTCGGTTGGTTGGTACTTTGTGGTGGTAAATTTTTCACTATGAGTTTGAAGCGCAGTCTCAAGGTTTCTGGCTGAAGCCTGAGATGTCTGTAACTCCAATACAGAAGCGTCCTTCTCTGCACGTAGTTCTGCAATTTCGTTGAACTACCATGGTATACTACCAAACAGCGATGATGACGAAGAGCAGGGTCTCAGTGCAATTGTATCT
>Contig_323	AT4G11570.1|Haloacid dehalogenase-like hydrolase (HAD) superfamily protein|LOC_Os09g39560.1|genetic modifier, putative, expressed
AGCATCAAGCTCAAGCAAACTATGCCTTAGGCATCAACTCAAACAAACATTTCCAGTAATGAGGACAACTCCTTAAGAAGAAAAAAAATCACCATTCCTAAGAACAATATCCACAAAGGCGACCAGACACTACTTTTAATCGAGTAAATAATAAGACTGCAGGGAATAAATAGAATTGGTACCACCTGGAATACTGCTTTCATGATATAAACCTTGTGGTGTTATACATAGTTTCAGGGACTGCAGTTTCAAATGTCCTGATTGATATATCAGGTTCCCTGCTTTCTTTCTGAGTATATATACAGTGTGTGAGCTCTAAACAACATTTTTACATATCACATTCTACTGATTAGAAGGATGATAAGCCCTTCTTCCTGATCGCTACAACAGTTGACATAATACATCTGTGCAGGAGAGGAATCAATCAAATGTACAATCTGGCCTCTTACCAGAAATCATCTACACCCACTGATGAAGATGGTGGGGACACTTCTTCCTCCTCCTCCATCTCTGGTTCAGGTTCCATGCCAAATTCTGGAGACTCGATATCAGTGAGGTTCTTCAAGTCAACAACAGATAGCTCATCCAGTTGCTTCACCACAAGGTCTGCAGCGCTAAGCTCATAGATTTTGTGCCTACTTGCAACTGCGACACACTTCATGCGGGCATCATGAGCAGCTTCCACCGTCGAGTTGGAGTTCCCAAACACGATGCACCTCTCCGGGATGAAACTGAGAAGCTGAGCAGCATATAGAAACATTTCAGGGTCAGGCTTGCCCCGATAAACATCCTCCGCTGCCACAACTGCGTCAAAGAAGTTCCGTGCCCCAACAGCTTCGATGGCTTCTTCAATAACCTTCCGTGGGCGTGTGGTGGCCACGGCGATTGGGATCTTGTAATTGGCAAGCGTGCTCATGAACTCCCTTGAACCGTTCCTCATCTGGTGGAAGGAGCCACCCCGGAGGCTGCTGTGTATCTCCTCCTTTCGTGAGGCCAATCTCCTGAGCTCTGAGGGGTCCCGGGACCAGCAGAGAACCTCAGAAATTGCTTGCTCATTCTTCATCCCTTCGACTCTCCTCAACAGGAAAGCCGGGGGCGGCGACTTCCCCTCCTCCTCTGCCAGGGTCAACCACGCCTGCGTTTCCAATTCGGCATCATCCTCAACAACGACCCCCTCCCACTCGAAGATGACGCCAAGCCACCCGCATCCCATCCTCTCAAGCCGGAGCAGCGGGTTCTGGAGCTTGGGATCATCCGCCCTGTTCCGCGGAGGCCAGGACGGGGCAGGGTTGGTGACCCCAACATCCCCCACGTCGCCGCCGTCCCCGGGGATCCCCCGGTACTCCCTGCGTGGGCTGGCCTCCTTGGTGACCCCCATGGCCGCCAGCGCCTTGACCGGCCAGTCCGCGAGCCGCGGCGACGGCTGCCTGGTGCCCCGGGCCACGAGGCGGCGGCCGGCGAAGGCGGTGGGCAGGGGGCGGCAGGCGAACGAAC
>Contig_324	AT1G34470.1|Protein of unknown function (DUF803)|LOC_Os05g43790.1|DUF803 domain containing, putative, expressed
ACATTATGATGCTTGCAAGTATTGTAAGAGTTGTGAACATTACATAATATATTGGAGACACAATTGCTGTATTGAATGTGTCAAGTGCCTTATTCAAATAATTCATCTGTGTCAGTACACAAGTAGCCACAACAAGCATAAAGAACCAAGTCTCTGGATATTTTAATTGGTTTGTCCCCTCGAAAGTCAGCTTTAGCGATGTACCAAGAGCTTTAACACTCATGACCGAAAGAGAGCCCATCAAAGAGCAAATGGCAGTGTAGATCAGCACATTCGACTGCCCGTATAGTGGGGAGAAATAGAAGACCAGAACAAAAACAATCACAATAACTGAAGCAACATATAGCAAGAAAGCGGGTTGCGTCGCCATGTTCCATATTTCCCTAACCGATGTAATCTCCTGCTCCTGAGGAGCATGGATAACGATGACCACAGACCCTGCTATGCACATCACGCAGCCGAGCACCCCGAGCGCGTGCAACCTCTCATTCAGGATGAAATGGGCCAGCACTGCACTAATAATTATGCTGAGTGCTCCAAGTGGAGTAACCAGCACAGCGGGGGCAAAGGCATATGCCACGAAATTGGCAACCTCTCCCACAATCATGGTGATCATGCCCAACCCACCACAAGGGCTTCCATGAGGTATGCGTACCCGCCGACACCTGCA
>Contig_325	AT3G13460.1|evolutionarily conserved C-terminal region 2|LOC_Os03g06240.2|YT521-B-like family domain containing protein, expressed
CCTACTTTCATTCAGATCCACTCAATATAACGATGACAACGACGACAGGGTATACTCAAGACCCGATTACGCAACACGCACCCAGCCAGACTGGCCTCTGCAATCCATTTTGTCCGGCCATAAGTCTCTGGCTTTCTGATGAGGATGGTACTATTAAGAAGTCTTGGAGCTAAGCAAACTGAAACCAGAAATACGGCAAAAGAGAAACTACGGGAAAAACTAACGGCTAGCCCAACTGCTCTCCAGTAGTGCGATGAAGCAAGGCTCTTGGGGCCATATGCTTCCAGTTCCACAGGTAGCCCTGCTAGATCACCAGTTCCTTGGGACCGCAACACTTCGGTTGAGTTCCGACCATCTTCACGGCTAGCTACAGAACATCGATCATGCAATCAAGCTAGCCAGTCTTGGCAACTCCATTGGCAAGAACGGGCTTCTCGGTTGCTGTTTGGGCCACCTTTGAAGCATAGGAAACAGGGGGAGCAGTGCCATTCTCCGTGGGAGCCTTCACCTCTCCGTTGATGCCGTTTGGTAAAGATGGCTTTGGCTTCCCATTAGCAACTTCCTGCTGTTGCTCAGCGGGTGTGACAGAAACGGGAGCCCTGCTGTCCCAAACCTGCTTCTGGATCTGCTGCTGTTTTGCCCTTTTATCCTGCATCAACTTCTGCCGGTTTTCATAGAAGGCGAAGTCATCCAGGATGGAGGTCTTGCTGACATGCTCCTTGAATATCTTGAGCATCTGAAGGCCTTGTTCAAGGTGAATCTCTTGTGTGTCACGGCTATTTGTGACAGGCTTGTTCTCATTGTTCTCTAGGATGATGTGCTTGAGAGTATTGTTAGGGACGTCCTTGACAATGTGCCACTTAACAGAGAAAGAACCATTCCACTTGTCCTGTTGCCAGTACTCAAGGGTTTTCTCAAAATCAACAGCACCAGTCATTTCAGCAACACCGACAAACTGGCCACTTGTATTCACCGAGAAAAACAAGAATATAGGACACGCAGAGCCCTTTGACTGAGCTTCTTGATAAGCAGCATCAAGCTTCTTGTTTCCATTGGTTGTGCTTGCCCACACATTGTATTTAATACTCTTGTGGATATCATCCTCACTGTACGATTTGATGACAAAGAACTTTGCAGCATCATATTGAACAGGGAAGTCATCTTTGTTGAACTGTGCTCTATCAGGCACGGCACTATCATTCTTGCTTTCACCAGAAGGAAGACTCTGCCCCTTTACAGCAATAGTAACAGTATGACCATATAATTTCTGGTTCTTGAAACGTCCAGATCTAGGACCTCTGTTTAACTCAATTGTTCCATCCTGACCCTCATTGCCATAACCATAGTATCCATTAGCACGGCCCCTTGGCCTGTACCTGTTGTCCATACCAAGACCCCATCGACCATATATCCTGGAGTCATAACCATTGCTACCATATGGAAGACCAGTTTTTATTGAGTTCCCATACTGGGTGTAAGGCCGGGAGCTAGGGTACATCCTATTTGGATATGTAGGTGTTACTGATCCTGTTGCAGTTGTAGGTCTCCGATTCTGCACACCCATCTGCTGAGTCGTGGAGCTCTTGGTCTGATTTCTTGCTGAGGAACCATTACCATTGTAAGTCGAGGACGGCATATGATTAGTTGTAGTTGTTCTTTGCTGTCCATTTGCATAAGCAGAGCCATCATACCATGCATAGTGTGCTCCTGTGCTGTCATACCCATATGTCGTGTCCAGGTAACCAGCAGAAGGAACTCCACCTAGCAAGGGTGCCCTATAAGTTCCATCAGGCGTCAGTGATGAATTTTGGTGGCTTGACGCAAGGGGTACAGTTCCACTGTTACTGTGAGCAGTACCATTAGGAACACCATTAGCTGTTGTCTTGGCAGGATCAGCTTTAACTGCTGGCTTTTCAGGATTGACAGAAGATTGGAGGTCCCCTTGAGTGGTAGAAGGAACTGGTGTAGGAGGCTGAAAATACGCAGTTGGATACTGATACTGCGCGCCAAACATCTGACCATCAACCGTTGGAACTGGGGAACTGGCAGGAGAGTATGCACCATAAGGAGCATACCCATATCCATAAATATCGCCATATACTGCTGGGGCAATCTCCACTCCATCAGAATTTAGATATCTAGGATAATCATCCCACTCGCTCATGGAACCGTCGTAGCCTCCATAGTAGTACGCTGGCAGATAGAACAGGTTGGGATCCATAAAGTCTTGAAGCACGGGCGTGATGGACCGCTCCGGCGGGATAGACACGCTCAGTGGCTGGCTCGCTGCAGCACCCTTCTTGGTACCGGCAGGGTCTGTGGCATCCGCCGCCTTGGGCTGCGAATCCAGCGTCAGCTTCTGCAGCAGATCCGTGGTTTGATCCGCGACAGGGACAGCTGCTGGAGCCGGAGCAGCGGAAGCGGCCGGCGCCGGCGCGGCGGTCGCGGGTGCCGGGGGCGGCGCGACGGCGGCCATGGTGCGAGCGCGAGCGAGATCCCAACCAACGGGGAGGCAGCGACGAGATCCGAGAGCCCCCGACCGACCGACCCTTCTCCACTCTCTCTC
>Contig_326	AT3G46610.1|Pentatricopeptide repeat (PPR-like) superfamily protein|LOC_Os12g18640.1|pentatricopeptide, putative, expressed
CGCCGCTCCCGAAGGGTCACCGCCAAGGATCTTCGCAGTTCGTGACTCGCGGCGCTGACCCCACCACCGGCGATTACGGCGGCGGCGGTGGGAAGACTAGGGGAGGCGCAGGCATCGACGTCGCCGCGGTCGCCGCGGTGCTCCGTGAGGCCAGAACGGCCGATGACGTGCAGCTTCTCGTGAATGGTTTCTTGGGCGGCGGCGGGGGCAAGGACCGCCTCCTGCCCCTCCAGGTGTACACCTCCGTGATTCGGGGGCTCGGCAAGGACAACTGCCTGGACGCCGCGTTCGCCGTCGTGGAGCACCTCAAGCGCAGAGGCGTCGGGCTCAACCAATTCGTGTACAATTGTCTCCTCGGCGCGGTCAAGAACTGCGGCGAGTTCGAGCGGATTGAGGCCGTTCTCGCTGACATGGAGGCGCAGGGAATTTCCCCAAACATTGTGACATTCAACACCTTAATGTCCATCTATGTTCAGCAGGGCAGGACTGACGATGTCTTC
>Contig_327	AT5G64740.1|cellulose synthase 6|LOC_Os07g24190.1|CESA3 - cellulose synthase, expressed
GCATCCGGTGCCTGATGCATTCGCTCTATGGCTCATATCTGTGATCTGTGAAATATGGTTTGCCATGTCCTGGATTCTTGATCAGTTTCCAAAGTGGTTTCCTATCGAGAGGGAAACCTATCTTGACCGGCTGACTTTGAGGTTTGACAAGGAAGGGCAGCCTTCTCAACTCGCCCCAGTTGATTTCTTTGTCAGTACGGTTGATCCCTTGAAGGAACCTCCGTTGGTCACAGCAAATACTGTTCTATCTATCCTGGCAGTGGACTATCCAGTTGATAAGGTTTCATGCTATGTTTCTGATGATGGTGCTGCCATGCTGACATTTGAAGCATTATCTGAAACATCTGAATTTGCAAAGAAATGGGTTCCTTTCTGCAAAAGGTACAGTATCGAGCCTCGTGCTCCTGAATGGTACTTCCAACAGAAGATAGACTACCTGAAAGATAAGGTGGCACCGAAATTCGTTAGGGAGAGGAGAGCAATGAAGAGAGAGTACGAGGAATTTAAGGTCAGAATCAATGCCTTGGTTGCTAAAGCCCAGAAAGTTCCTGAAGAAGGATGGACAATGCAAGATGGAACCCCCTGGCCTGGAAACAATGTTCGTGATCATCCTGGAATGATTCAGGTCTTCCTTGGCCAAAGTGGAGGTCTTGATTGCGAGGGAAATGAGCTACCACGATTGGTTTATGTTTCAAGAGAAAAACGACCAGGCTATAACCATCATAAGAAAGCTGGTGCTATGAATGCATTGGTTCGAGTATCTGCTGTACTAACAAATGCCCCCTATTTGTTGAACTTGGATTGTGATCACTACATCAACAATAGTAAGGCTATAAAGGAAGCGATGTGTTTTATGATGGATCCTTTACTAGGAAAGAAAGTATGCTATGTGCAATTCCCTCAAAGGTTTGATGGGATTGATCGTCATGACCGATATGCTAACAGGAATGTCGTCTTTTTCGATATCAACATGAAAGGTTTGGATGGTATTCAAGGCCCGATCTATGTTGGTACTGGATGTGTGTTTAGAAGGCAGGCACTGTATGGTTATGATGCCCCTAAATCAAAGAAGCCACCATCAAGGACTTGCAACTGCTGGCCAAAGTGGTGCTTTTGCTGTTGCTGCGGTGGTAACAGAAAGCACAAGAAGAAGACTACCAAGCCCAAAACAGAGAAGAAGAAAAGGTTATTATTTTTCAAGAAAGAAGAAAATCAATCCCCTGCATATGCTCTTGGTGAAGTCGACGAAGCTGCTCCAGGAGCTGAAAATGAAAAGGCTGGTATTGTAAATCACCAAAAATTAGAAAAGAAATTTGGCCAGTCTTCTGTTTTTGTTACATCCACACTTCTTGAGAATGGTGGGACCTTGAAGAGTGCAAGTCCAGCTTCTCTTTTGAAGGAAGCCATACATGTCATTAGTTGTGGATATGAAGACAAGACTGACTGGGGAAAAGAGATTGGCTGGATCTATGGATCAGTTACAGAAGATATTCTGACTGGCTTCAAGATGCATTGTCATGGTTGGCGGTCAATTTACTGCATTCCCAAACGGCCTGCATTCAAAGGTTCTGCACCTCTGAATCTGTCAGATCGTCTACACCAGGTTCTTCGGTGGGCTCTTGGGTCTATTGAAATTTTCTTCAGCAATCACTGCCCTCTTTGGTATGGGTATGGTGGTGGTTTGAAATTCTTGGAAAGGTTTTCGTACATCAACTCCATTGTATATCCTTGGACGTCTATTCCCCTCTTGGCTTATTGTACATTGCCTGCCATCTGTTTGCTGACGGGAAAATTTATCACTCCAGAGCTAAACAATGTTGCCAGCCTCTGGTTCATGTCACTTTTCATCTGCATTTTTGCTACAAGCATCCTAGAAATGAGATGGAGTGGTGTTGGCATTGATGATTGGTGGAGGAATGAGCAATTTTGGGTCATTGGAGGTGTGTCCTCTCACCTCTTTGCTGTGTTCCAAGGACTTCTCAAGGTCATAGCTGGTGTGGATACAAGCTTCACTGTGACATCAAAGGGTGGTGATGATGAGGAGTTCTCAGAGCTGTATACATTCAAATGGACAACCTTACTGATACCTCCCACCACTCTGCTCCTGCTGAACTTCATTGGTGTGGTTGCTGGTGTTTCGAATGCTATCAACAACGGATATGAATCATGGGGGCCTCTGTTTGGGAAGCTGTTCTTTGCATTCTGGGTGATTGTCCATCTTTATCCGTTCCTGAAAGGTTTGGTCGGAAGGCAAAACAGGACGCCAACAATTGTCATTGTCTGGTCGATCCTGCTGGCTTCAATCTTCTCACTCCTTTGGGTCCGGATCGATCCTTTCTTGGCAAAGGATGATGGCCCACTTCTTGAGGAGTGTGGTTTGGATTGCAACTAGGAGGTCAGATATCTGCTCCCCCATCACCAAATGCTTGAAGAAAATGTACAATGTCCCCTCTGTAGATAGAGACATGAACTGTCTCGCATTTCTTTTGATCCATGGTGGTAGCTCAGCCTCATGTCTTGTCTTGAGATATACTGGGGTTTAAAATGGAGGCTGCAGCAATCCTTGTGCAGTTGGGCCGTGGAATACAGCATATGCAAAAGCATTCTTTATTGCTTGGGTACAACGTACAAAATTGATTGGGTGAGCCGAAGATAAAGGGTCTGCACTGCTCCCGTGTACAAACTTGGTTCTGAATAAGGCAGGCAGGAATTGCATCTG
>Contig_328	AT3G44150.1||LOC_Os03g44560.1|expp1 protein precursor, putative, expressed
CTTTCAGACAGGGCTAAAGTCGGTTTGGGTACAAGCAACCTGGACGGGCAAACCTAAAGAACGTTAAGCACAATACCGGGATTCAAGCACAGAATGAGGTAGGAGCAGGAAAGAATAAACAAAGGCCGCACCAAACAGCCTAGAAGAACTTGTTGAACTGGTCACTCAGGCTGCCCTTAAGGTTGGAGTAGAGCCCGTAGAGGGAGTATTGCCGCAGGTTGGACACCTCATACCATGAGTTCAGAACCGACTCGTGCTTGTCGGTGCCTGAGAAAGCCAACTGGATGCCGATGCTGCAGTCGACAGGCCCTTGGGTCTTGCAGCTTTGTGTTCTGATAGCGCAAGTTTGTTTCCCAAGGCAAACAAAGTTCGACTTGCCCGTACAAGCACCACAACCGTCCTTCTTCCAGTGCAAGTTTTG
>Contig_329	AT4G11820.2|hydroxymethylglutaryl-CoA synthase / HMG-CoA synthase / 3-hydroxy-3-methylglutaryl coenzyme A synthase|LOC_Os09g34960.1|hydroxymethylglutaryl-CoA synthase, putative, expressed
GTTCAACACAAACTTCAGGGTTCACTTATTCATTCATTGTTCAACCACGATGCTGCACAGCAGCAAAATGTTCAGACACATAACCAAAGGTTCAGAGACACAACCAGACAGACATAGGACTCGCATCAGGGCAGGCAGAAGACACGCCAGGACACAGACCACAGGACTCGCAGACAATCTCCATTGGAGGGACAAAGGAGGCACCAGACTTGTGAACCCCAGGGACGACAGCAGCTCCATGGCCCTCGGAACTTACTGGCCACCACGGAGGCGGAGCACCAGGTGGAGGGTGGACTCCTTCTGGATGTTGTAGTCCGCCAGGGTGCGGCCATCCTCAAGCTGCTTGCCAGCAAAGATGAGACGCTGCTGGTCTGGGGGAATGCCTTCCTTGTCCTGGATCTTAGCCTTCACATTGTCAATGGTGTCAGACGACTCAACCTCCAGAGTGATGGTCTTGCCAGTGAGGGTCTTCACAAAAATCTGCATACCACCCCTTAGCCTGAGCACCAGGTGCAGAGCACGATGAGTCGAGGAGCAACAAGACAGGCGACCATTAGTGGCCATTTGCGAAGCCGTTGCAGAAGTTGGCTTTGCCGCCGGCTGTTTCCTCTACAGGTTTCTGGTCATAGAACCTCCTGTACATGGAGTCGACATGGGTGAGGTAAAATGTGCCAGGCGGCAGCAGGCTTGTGTCCTTGTTCGTCTCGAAATCCTTTGCGCCGTACCGGTGCTCCATCAGCTTCAGTGTGTCGATGAACTTTTCAGGCAATGTCTCATGTCTTGACTGAAGCTTATCTGTGACACCAAGCACGGAAGCAATGTTTGTTAAACTGAAGGGATGCTGGCCATTGTTTAGCCTCAACGAAAACATAGTGGATGTCAAGCCACTGCCGTAAGAGAACATTACAATTCTTTGTCCATCCAGACTATCATGCTTGTTATATAGAACAGATGCCAATGCAGCATAAAGGGATGCAGTATACATGTTGCCAATTTGTTTTGGAAGCAGAGTCGATGGCTGAACTTTGATGTCATACAAGTGCTTTGCGACTTGTTGTGATGCCTTTTCCAAGTCACGACTCTGGTAGCTCTCTTCACCAGTCAGATTTGAAAACGGCTGGAGTTTCTCCTTAGCATCATCATCAATAGAGCTGCAGTTGCGCATGAAGTCATTGTAGTAAAGCCGAGCAAAACTCTTCTGCACAAGCTTGTTGTAAGGAGAATGGAACACAAAATATGCTGCATCTGAAATTGAGAATTGTTTCCCCACAATCTTCTCATACTTGATGCAGAATTGTCTGTAGCATGAGTCAAGGGCCATCAAGTAACATGTTTGGGATAGTTTCCCATC
>Contig_330	AT4G27990.1|YGGT family protein|LOC_Os07g08770.1|YGGT family protein, putative, expressed
CCGCTCTCGACGCTGGAGGCCGGCCTGCGGAACGTCAACCTCGCGCCCCTCCGCGCCCCCGTGGCGGCGGCGATGTCAGCGGCCGTCCGGTGGCTCGGCGTCTACCGCGAGGTGCTCCTCGTCGGCGTGCTGCTCTCCTGGTTCCCCAACATTCCCTGGGACCGCCAGCCATTCTCCGCCCTCCGCGACCTCTGCGACCCCTTCCTCGCCCTCTGCCGCGAGGTCATGCCGCCCGTGTTCGGCCGCAAGCTCGACCTCAGCCCGCTCGTCGCGTTCATGGCCATCGACATCATCATTATGATCCTGCGCCCGCAGCCACGCATGTGATGAATTTCTTCAGCAATGGTGTTGGAGAATGGTGGTTGGTATGTTAGTTTTTGACTATGGGAACATGGAATCATTGGTCATTAAATGGCAAAGAAAGCTGTTGCTTAATTCTACCAAGGCAAGAAAGTGGTGGTTGGATGTATTAGCTTTGCTATCCCAGTATAGCTGTTACGGAGTAGTAGTGCTATATGAATCATCTTGAGACGTCTGTAGAAAAATGTAGCTTCATTGCTAAAACTTCGCCCATTTGTGCTGTTTGATGGTTGCAGTAGTAGTTACATGTGTTGGCCACATATTGCAGTTTTGGTCTCTACTCATTTAATCCATAATATTGTCTATCAGCATAATTTGCATGCCTTTTTCAGTGTGATCCAGATAATTGGATCTTGAGCGTAAAGAAGGGCTCTATGAATT
>Contig_331	AT3G55320.1|P-glycoprotein  20|LOC_Os03g17180.1|ABC transporter, ATP-binding protein, putative, expressed
GGAAGCTGCAAGGATAGCAAATGCTCATCATTTCATTAGCAGCTTGCCACATGGCTATGACACTCATGTGGGAATGAGAGGGGTTGATCTAACACCTGGGCAAAAGCAACGCATCGCCATTGCTAGAGTGGTTTTAAAGAATGCACCAATATTGTTGTTGGATGAGGCCAGCTCTGCTATCGAGTCTGAATCAAGTAGAGTGGTACAGGAAGCTCTTGACACGCTGGTCATGGGTAACAAGACAACGATTCTCATTGCGCACAGGGCAGCAATGATGAAGCATGTGGACAACATTGTTGTCCTGAATGGTGGTAGGATAGTTGAGCAGGGGTACACATGACTCTCTGATGGACCAGAACGGTCTATATGTTAGATTGATGCAACCCCATTTTGGCAAGGGCCTTCGCCAGCATCGGCTGATGTAATTATGGTTGAGCTTGTTAGGTGTAAATTATCCTAGGGCATCATCAGGTTCCGTATTGCTCTTCCTCCAGGCTCCAGCCACTCAGGGCCCCTTTTGGCAGGTGATAAATGCTGGAAGTGTCCACTTGTTGGTGCTGTTGAGTGGAAGTGTGGAACGTGACCTGGTCTTGACACAATTTTAGCTTGATTCAGGTAGTAACGGTGTTGAAACTGTAAGGAACAGCTTATTCTGGAAATAGTTAGCAAAATTTGGAGGGCGTTGTAATTGCTGTAATATATAAGTTGCAAACATTCTTTT
>Contig_332	ATCG01050.1|NADH-Ubiquinone/plastoquinone (complex I) protein|LOC_Os06g46435.1|NADPH-dependent oxidoreductase, putative, expressed
TGGGAATTAGAATTAATCCCAGTTTATTTACTTTTATCCATGTGGGGGGAAAGAGGCGTCTGTATTCAGCTACCAAGTTTATTTTGTATACTGCAGGCGGTTCCATTTTTTTCTTAATTGGAGTTCTGGGTATGGGGTTATATGGTTCCAACCCGCTCCTATTATTACCAACCAGGGGGAAAATAGATAATGAGCATGAGGTAACAATTCCATATTGATCCGAATCAATCCGTATGCTCCCATCTTTAATAGAATTCCGGCTAAAAGCATACATGTACTGTAATGCGCTTCCCCATGGGTATCTGGTAACCATGTATGTAGAGGTATAATCGGCAATTTGACAGCATAAGCAATAAGGAAGCCAAAATACAGTAGTATTTCCAATGTTGCAGGGTATGATTGATTAATCAATCTTTCCAAATCTAATCCAGGTTCGTTGGAACCATATAACCCCCATACCCAGAACTCCAATTAAGAAAAAAATGGAACCGCCTGCAGTATACAAAATAAACTTGGTAGCTGAATACAGACGCC
>Contig_333	AT3G18290.1|zinc finger protein-related|LOC_Os01g49470.1|E3 ubiquitin ligase, putative, expressed
CTTTCATCATCAAAAAATTTGCAGATGTTACAGTAATACTTTCCCATGGATAGCCCGTTGCAAGATGCGGTTTGGCAGATTGGACCAACAGGCTGAATCTTCAAGCATACCATGCACATCATCTCCTGTGTTGCTTTCCTTTCCATCGTATGGTCACTAACTTTATCATGGCAGAATCGGCATGTGAACAGCTTGTTACAGCATGCAGCGACAAGTTTGCAGTTCCGTTTGTAGTGCTCGCAACCATAAATTTGCTTCTCATCGTCTCGATAGGAAGGAACACATCCAGGTATACTGGCACCATCAGTACACTCTTCCGAATTTGGTCCTGGCAACTTCTGCTGAGCAGCTATCCAGCGGCTTGTCATGAGATTTTGGATTAGATAGGCCTTCCGCCTTGGGTCAAGTGTAGAATCTCGTGAAACCTTTCGCACCTCAGCCTCAAGTTCGCTCTGGTTCATTCGAAATATGTCCTTCCAGCCAGGCTTGAACATCTGGTCATTTTGTTCGAGCTTATCTTCCAAATTACTATCTGGAGCAGAGGATGCCTCTTCTGAAGAATCAGATGATGCTGGAGCTCCCTTCCACCACTCGTTTAGCCATTCCCCAAACATTGTATTCTTAGTTGCTTGTTTCCACGTATCAAGCATTTTGTTTTGCTCCTCTTGAGAGAGCGCTGATGTAACCCAGGGTAGCATAGATTGGAGAACCTCAGCACCTGTTGAACCAATTATACGACCTACAAGCTTATCTTGCTCCTCCACAGAAAAATGTTTGTCGAATAATGGCCACAACTCAAGTTCTTCTCTATGGACATGATTAGTCAAGGCAACTCGGATAGACTTGCACATGCCTTGAAGTTTTGTGGCAAGCTCATTATACTTTCTAGCCCAATCAACCTCATTCGATGAACCAGGACACTTTTGCTCTACTTCATCAACTTCAGTCTGGGCATGGCTCTGGCTATCATATAGATGTGAAAGCTCAGTGAGAACG
>Contig_334	AT4G23180.1|cysteine-rich RLK (RECEPTOR-like protein kinase) 10|LOC_Os07g35290.1|TKL_IRAK_DUF26-lc.10 - DUF26 kinases have homology to DUF26 containing loci, expressed
CTTGTTTGCGAATACATGCCTAACAAAAGTTTGGACACTTTTCTTTTTGGTAATATACAAACAACAACTATATTGCTACTCATGCAGTATTTCTTTAAAAGAACATCATGATGTCCGCTGAAATCTCAAGATTCTGAAATATGCTTTGTACTCATTGTGCTACAGACTCCGAGAAGCGGAAAGAGCTTGAATGGAGCAAGAGGTTTACCGTAATAAATGGAATTACTCGAGGATTACAGTATCTGCATGAAGATTCTCAGCTGAAGATAGTTCACCGGGATCTAAAAGCAAGCAATGTTCTACTGGATGCAGATATGAACCCAAAGATTTCAGACTTTGGCTTGGCAAGGCTTTTTGGAGAGGACCAATCACAAGACACCACAAAACGAGTTGTCGGGACGTATGGATACATGGCACCAGAATATGCTCTACGTGGGCAGTATTCTATAAAGTCAGACATATATAGCTTTGGTGTGTTGATTTTGGAGATCATCACGGGAAGAAGAAATAGTGACTCCTACAATTCTGACCAATCTGTTGATCTACCAAGTCTTGTATGGGAGTACTGGACAATTACTGCCCACGGATATGATTGACCCTTATTTAAGGAACGATCATTCCTCATGGGACGAGATTTTGAGGTGCGTTCATTATTGGACTATCCTGCGTCCAGGAAGACCCTGTGGATCGGCCAACTATATCAGCTATCAGCATCATGCTGGATAGCAGCACAGTCCCCTCCCAACCTCCATCCAGACCAGCATTCTACATAGAAATGAGTGGCAACGTTGAGTCTGGAACATACTCTCAATCATACCCAGGATTTATTAACGAGTCTACAGCACAGTCGACGATGGTAGTGTCACCGAACGAGCTGTCGATAACAGATCCTGAACCAAGGTAAGTTTAGAACCAATTGATATGAGGCAAGTTGTGTATGTGGGTTTGTAAGGAAAAGAACATGCATGTTGTTGTTTGTTTCTGAAATTAGGCAAGGGTGTATGTATGTGTGTATAAGTACATGGTTGTATTTAGTTAACTAGAGATTGTTGTATGATCACCATTTACTCCTTTCCGGCCATTGTATCGAAATAAGAAAGTTGTC
>Contig_335	AT1G29120.1|Hydrolase-like protein family|LOC_Os06g06080.1|serine esterase family protein, putative, expressed
GGTATTCCTCGGTATTTTCTGTGTTTGGTGTTCGCTGTGCAGCCTCTTTAGCTCTGGCAGCCTTGGAAGGGAAATGGGGGCCTTCTGATGATACAGGCGAACAATACTCAACATTCACAATGTGCTTATAGCCATCCAGTGAACGACGTAAGGGCTTTATAAGATCCTTTTCTCTCCTTAATGAAGATGTTCGCCAGCCGACCATATGGTCATATGAAACATTAGCATACAGAACGCGGTTCTTAAAAGCTGCTAATGCCAATATGAACTTTTTGTCCTCACTGTCAGATGCCATTTGTAGCAGAAGAGGTGGCTTGCTAGGATCACCATCAGTGAGAAAGAGTTGAGCACCAGTGCGCCCAACAATTAAAGGAGCCAAAGGTGCAGCAAGGCTTTTCTAGAATTGATAGTCCTTGAAGAAACGGAAGCTGATTTCTCCCTCTAACCCCAAGATGTGGGGTTGCTAAGGTAATAAAATTAATTGGCTCTAGTCCAGCAACTGCACCCAATCCAGAAGTCTGTCGTGATTTTGCAGATCCACTTGCTGTTGGAACAATACTTGCACCACTTTGTCCTGCATTCTTTGTTTCCAGTGAAAAGAGTATCGCGGTAGCATATCTAGCAAACAAACCACCCAAAGAATGCGCTAGGAAGGAAATCTTTCTCAAGCTGGACATCTTCTTAACCACATCCAAGACTTCATCTGCTAACCTTCTTCCAGCTATATCAATCCCATCAAAGGTTTTGGNGTAGATGTTTGATGAA
>Contig_336	AT5G58720.1|smr (Small MutS Related) domain-containing protein|LOC_Os01g12530.1|smr domain containing protein, expressed
ATTGTCCACAGAAACACATCATTGACATAAACGGGTGTGGAGCTTCAGACTACATTACATTGTTAGCAGCCTGAGATCAACATGACACCATAAGTTACTTGAACTACTACTGTGTCAGCTACTGCCTACATCAGAGCCTAGCTCGCCTATCCATAATTACAACACAGGTAAATACAGATAGATACAGGAGATACATAGATTAGAACAGATGTCAATCTATGTTAAGTCTCCTCAAAAGGCTTCTGCTTAGTCAGAATCGCTATCATACTCAAGGAAACGATACTCTCTTGGCCCACCAAGACGAAGTGCTATAGTTCCAGAGTTCTCTTCACGCCACTCAATATGTTCCTTCTCAGCGAGCTCTATAACCGNTCGCTTTATTTCCCCTTCCTGTACCTTCTGAACC
>Contig_337	AT2G31240.1|Tetratricopeptide repeat (TPR)-like superfamily protein|LOC_Os02g57470.1|tetratricopeptide repeat containing protein, putative, expressed
GTCTTCCCTGCACCGCGCGGCGAAGCAATGGCGACCACGGCGACGCTGCTCTCGCCCCAGCGCGCGCACCCCACCCATCTCCGCCGCCGCCGCCTCCCGGCCCCGCCTCTCTCCATTCAGCCCCACGCGCCAGGGAGGCTGCGGCCGCTGCTACGGCTCCGCCGCGCGCCGCCCCCGTGTGGGGCCAAGTTCGGCAAGTTCGACGCCTCCGACGCCCCTGCGGAGGCCGAGGAGGCTGAAGCTGCGGCGGACGGTGGGGTGGCGCAACCGGCGGAGGAGGACGACAGCTGCTTGCCGTCGGATTTGGAGGGCGCGATTCGGCAGTCGGGGAAGGCTAGCGCGGATTTCGTCAATTCAGGAGGCCTGCGAGCCATTGCAGAGCTGCTGATCCCTCAGTTGGAATTCCTCAACGAGGAAGGAGCACAGGCTGAGCTATGGGCATTGTCAAAGATTTTTCTGGGACACACTTGTACAAGAGACAGGACAGAAAGTTACCGCCATTTTCCCGGACGCTGGGGCAGCTGCCCTTCTCAAGTATCAGTGGACAGATGCACAATTCAGGTGTGCCAGCTTAAGCGACCGGAAGCCAGTTGGTCCTGATGATGAGGTTGCTGTTATGATTATACCTGATCATCAAATGCTGGAATCTGTTGAACGCATCGCTTCTCAACTCTCTGATGATCCTATAAGACCTCTTATCATGTGGAACCCACGCCTTGTTAGTGGAGATGTTGGAGTAGGCTTTAATGTTCGGAATCTGCGCAGAAATTTCTTAAGTACTTTTACCACTGTTTACTCGATGAGGCCATTGCCAACTGGTGCAGTCTTTAGATGCTATCCTGGAAAGTGGAAAGTATTTTATGACGATCCAAACAGACCAAATCGGTATTTGCTTGCCAGAGAACTCACAAGTAAACCTGATGCAACAGATGTTGAAAGGATCTTTGGAGGTGCCGATGAGCAATCTGAGGAGTCACCATCGATGATGAACAATGTCATGGGCGTGTTTAGTTCTGTCAGCCGGTTTATGAGGGTCATCTCCAAGTGAAAATGGAAATTTGATGTTGCTGATAATCATGGTGATGGTTTATTCTTAAATCTTGAATTATGCCAAAAGATAGTTTTGGTGCATCCTTGCTGTTTTCAGTATGCAACTCCATGGATACTGCTGTTTGGAGCAACAGCCAGTATAATTTAGCATTTCAGCGCAGATATGTTTGTAAATGTCCAATCCCTATTCATTAAATCATCTGAGGATTCTACGCTGTCCAACTCTTATGTATGTAACTGTGAAC
>Contig_338	AT5G06060.1|NAD(P)-binding Rossmann-fold superfamily protein|LOC_Os11g43200.1|tropinone reductase 2, putative, expressed
GGTAGTTATACAACATCACATAATTAAATGTAATAACACGACTGACAACGACCATATATAAACACCCTATTTAGTGTCGTCATGTAATTTTCTATGAATCATTATTCATTTCTATTAGACATTGTTGATGTTCTACGTCGTAGGATTATTGGCTGCTCAAGCGCTGATGGTCCGGCCACCATCGACACATATGACTTGCCCAGTCACATAGGAGGCTGCTGGCATGCAGAGGAATGACACCACAGATGCTACCTCTTTCGGCTCCCCAATTCGGCGCAGTGGAATCCGCAAATACTCCTGCTCCAGGGTCTCTGGTTCTATCCCTTTGATCATATCAGTTGTGATCACGCCTGGCGCAATGCAGTTCACACGAATGTTATCGCCAGCCCACTCGGCGGCCAAGCTCCTTGTAAGCTGGTTCATTCCTCCCTTGGAAGTGCAGTAGAGTGTGAGCTTGGGGAAGCCAAGGTAGGCGGCGATGGAGGAGACGTGGACTATGCTTCCCCCGCCGGCGATGCTGGCGTTCCGGAGGAGCGGGTGCGCGAGCTGGCTGAGATGGAAGCACGACTCCAAGTTGGTCGCCATGAGACGCGAGTACTCCTCCGCCGTGGTTTCCACTGCCGGCTTGAAGATCACAAGGATGTCGAGCTTGCCAGCGAAGGTATCCCTGACCGTGTCCATGAGCTTCTCTCTATCGGCGCGCGCACGCCGATATCGCAGACGGAGACGGTGACCTGCAGGCCCTTCTCGGCCCACCGCCGGCGGCACTCCTCCAGCTCCGCCGCGTTGCGGGAGCACGTGTGCACGCGCGCGCCGAACCTGGCGAGCTCCTCGACGATCGCGTGGCCAATCCCCTTGCTCCCGCCGGTGACCAGCGCTGTGGCGCCGGCAAG
>Contig_339	AT2G41830.1|Uncharacterized protein|LOC_Os02g05040.1|cyclin-related protein, putative, expressed
CTTGTATACTCTGGCTACATCCATGATTGTTTTTGCTTCGAAAGCTTTCAATGTGGCACCTCTTTTGCCAATCTGTAAATCAATGCTCAATGATGGAACAAGGC
>Contig_340	AT5G42790.1|proteasome alpha subunit F1|LOC_Os02g04100.1|peptidase, T1 family, putative, expressed
AGCCCGCGCGCGCTCGGGATCCTCGGATCGAGGAGTAGTAGGAGGAGGTTGAAGAAGGAAGAGGAGCTGCGAAGATGTTCCGCAACCAGTACGACACCGACGTGACGACATGGAGCCCCCAGGGGCGGCTCTTCCAGGTGGAGTACGCCATGGAGGCCGTCAAGCAGGGCTCCGCCTGCGTGGGGCTCCGATCCCGCACCCACGCCGTCCTCGCCGCCGCCAACAAGCCCGCCTCTGAGCTCTCCTCCTACCAGCGCAAGGTCTTCCGCGTCGCCGAGCACGCCGGGGTCGCGCTGGCGGGGCTCACCGCCGACGGCCGCGTCCTCTCCAGGTTCCTGCGGAACGAGTGCATCAACCACTCCTTCGTCTACGAGGCGCCGCTCCCCGTATCCAGGCTCGCGCTCAGGCTCGCCGACAAGGCGCAGGTTTGCACACAGCGGTCATGGAAGAGGCCTTATGGTGTAGGCCTCCTTGTTGCCGGACTGGATGAGACTGGAGCTCATCTCTATTACAACTGCCCCAGCGGGAACTACTTTGAATACCAGGCATTCGCCATTGGTTCTCGCTCCCAAGCCGCCAAGACTTTCCTCGAGCGTAGGTTCGAGGGCTACAACGACTACACCCCGGAGCAACTTATCAAGGATGCCCTCTCTGCCATTAAGGAGACACTGCAAGGCGAGAAGCTGACCAGCTCCAACTGCACCGT
>Contig_341	AT4G13710.1|Pectin lyase-like superfamily protein|LOC_Os04g05050.1|pectate lyase precursor, putative, expressed
GTGATGCTTCTGGGACACAGTGACTCCTATGTAAAGGACAAGGCAATGCAGGTGACAATAGCCTTCAACCATTTCGGTGAAGGTCTCATTCAGAGAATGCCAAGGTGCCGGCATGGTTACTTCCATATGGTGAACAATGACTACACCAACTGGGAAATGTACGCCATTGGCGGGAGCGCTGAGCCAACCATCAACAGCCAGGGCAACCGCTACCTTGCTCCGACAAACCCCTTCGCCAAGGAGGTGACCAAGAGAGTTGAAACTGCCCAGACTGTCTGGAAGGGCTGGAACTGGAGATCAGAGGTGATCTCCTTCTGAACGGTGCCTAACTTCACCCCATCCGGCGCAGGCGCCTCAGCCAGCTACTCGCGCGCCTCCAGCCTCGGCG
>Contig_342	AT2G24940.1|membrane-associated progesterone binding protein 2|LOC_Os02g55060.1|cytochrome b5-like Heme/Steroid binding domain containing protein, expressed
CAGATTATTTGGTACGTAGCTGTAGCTAATGTAGCGAACAAGCAAGCAAATGACTGCAAGGGGTAGGTAGGTAGGATACAATTACACTGACTGATACTTGCCCCGGCAGAGAGGGTGATTGGGGGTGGATTGGAGTTGAGATTCGGAGTTCAGGCGTCGACGAGGCTGGCGACGACGGGGTACTTGGCCTGGAACTTGGTCTCCCAGTCGGCGAGGACGCCGAGCTCCTTCTCGGTGAGTCCGGAGAGGTCGCCGGAGACGTCGGCCTCGTCTTTGGACATCTTGCCGAGGGCGCGGCTGGCCTCGCGCCCCGCGAAGATGGCGTAGGAGCCGCCGGGCCCGTAGAAGCCGCGGCCGGTGCTGACGTCGTAGACCTTGCCACGGATGGAGACGTAGATCGGCTTCGACGGGTCGGTGCCGTCGTACGCCCGCAGCTGCGCCGCCGTCAGCTCCGTCGCCATCTCGGTGCGGTGGAGGGAAGCCGGGAGGAGGAGAGAGGGGATCGATTGGTTGCCGCTGCCCGCGGTAGGTGCCGTAGATTATTGCGAGTTCGCAATTGCAACAGAAGCAGCGAAGGAAGCGGGAGTACTCAGGAAGCGGTGGGCACCGGCGGCGTGATGCGATGCGATGCGATGCGAGCAGTAGACTGGAGCAGCGGCTGCGTGAATGG
>Contig_343	AT1G24706.1|THO2|LOC_Os01g68810.1|expressed protein
TTCATTTGATCTACCGAAAGAGTTTTTCCAAATGCTCACTGCTTGTGGACCATATCTTCATCGCAATACTCAATTACTTCAAAAGGTTTGCAGAGTATTAAAAGCATACCACCACTCATCAAAAGAGTCAACCCGTGCAACAAGTGTAGTTTCACCAGAATTTCGGATTGAAGAGGCACTTGGGTCGTGCTTGCTTCCTTCATTGCAGCTTATCCCTGCTAACCCCGCTGTTGATATGGAGATATGGGGGGTTCTTTCCCTTCTCCCTTATGAGACCCGCTATCGTCTATATGGTGAATGGGAGAAGGAGACCGAACAAAACCCAATTGTCCTTGCTGCAAGGCAAACCGCAAAGGCTGGACACCAGAAGGCTCCTAAAACGGCTGGCTAAGGAAAACCTTAAGCCGCTTGGCCGCATGGTTGCTAAACTTGCTCATGCAAATCCTATGACTGTGCTTCGGACAATTGTCCAACAGGTCGAAGCATACAGGGATATGATCACTCCAGTTGTGGATGCTTTTAAGTACTTGACTCAGCTGGAGTATGACATCTTGCAATATATTGTAATTGAACGCTTGGCTCAAGGTGGTCGTGCGAAACTCAAAGATGATGGTCTTAATCTGTCAGATTGGCTACAATGTCTTGCATCCTTTTGGGGCCACCTGTGCAAGAAGCATAACGCTGTGGAACTGAAAAGCCTTTTGCAGTACCTTGTTAATCAACTAAAGAAGGGTGTGGGCATTGAACTTGTTGTCCTGGAGGAGCTCATTCAACAAATGGCGAACGTCCAGTACACTGAGAACATGACAGAGGAACAAGTTGATGCTATGGCCGGAAGTGAGACTTTGCGGCAGCAAGCTTCACTATTTGGAGCTACAAGGAACTATAAGGTGCTGAGTAAGTCCACAAACAGGTTGAGGGATTCATTGCTTCCAAAAGAGGAGCCCAAACTTGCAGTTCCTTTGTTACTGCTTATTGCTCAGCACCGGTCCAAGATCATAATAAATGCAGATGCTACATATATCAAAATGGTCAGTGAGCAGTTTGATAGATGCCATGGAATACTTCTTCAGTATGTTGAGTTTCTTTCAAGTGCTGTAACTCCAATCGCCTATGCTCAACTAATTCCTCCTTTGCAAGATCTGGTCCACAAATACCACATTGAGCCAGAGGTTGCTTTCCTTATATACCGCCCGGTGATGCGGCTTTTTAAGAGCGCCAATGGAGGTGACACTTGTTGGCCTCTTGATGATAACGAGGAAGGAGAATCTGTATCATCTGATGATCTTATCTTGCATCTTGACTCTTCTCAGCAACCAATCATGTGGTCAGATCTTAT
>Contig_344	AT3G48990.1|AMP-dependent synthetase and ligase family protein|LOC_Os04g58710.1|AMP-binding domain containing protein, expressed
GCAGCAGCTAGCATTGGTGTTGGCGTCCGTCCGTCCTGTCCTTGTGGTCATGGCGGCGACGACGGAGAGCCCCCTCCTCACGCTGACGGCGCTGCTCAAGAAGGCTGCCGCCGCCTTCCCCGAGCGCCGCGCCGTCTCCGTCCCGGGCAAGCTGGAGCTGACCCACGCCGGCCTGGACGCGCTCGTGGACGCGGCGGCCGCGCGCCTCGCCGCCGACGCCGGGGTCCGCCCCGGCAGCGTCGTGGCGCTCTCCTTCCCCAACACCGTCGAGCTGGTGATTGTGTTCCTGGCCGTGATCCGCGCCCGCGGCGTGGCGGCGCCGCTGAACCCGGCCTACACGCAGGAGGAGTTCGAGTTCTACCTGTCGGACTCGGAGTCCCGGCTGCTGCTCACCAACGCCGAGGGCAACCCGCCCGCGCAGGCCGCCGCCGCCAAGCTCGGCATCCCTCACGCCACCGCCACGCTCCAAGACGCCGCCGGGCCGCTGCTCCTTGCCGGTGTGGGAGGCGGCGGCGCCAGAGCCGACAGCAACGGCTCCCACCAACAAGAAGAGGACAAGGCGTCCGACGTGGCCCTCTTCCTGCACACCTCCGGCACGACGAGCCGTCCCAAGGGCGTGCCTCTGACGCAGGGCAACCTGGCGGCGTCGGTGCAGAACATCCGCTCCGTGTACCGCCTGGTCGAGACGGACGCCACGGCGGTGGTGCTCCCCCTGTTCCACGTGCACGGCCTCCTCTGCGGGCTCCTGGGCTCTCTGGCCTCGGGCGCCTCCGTCGCGCTCCCCGCCGCCGGCAGGTTCTCGGCGTCCACCTTCTGGGCCGACATGCGGGCCGTGGGGGCCACCTGGTACACGGCCGTGCCCACCATCCACCAGATCATCCTGGACCGGCACGCCTCCAAGGCCGAGGAGGAGGTCCCTGCGCTGCGCTTCATCCGCAGCTGCAGCGCGTCGCTGGCGCCGGCGATCCTGGAGCGGCTGGAGGCGGCGTTCGGCGCGCCCGTGCTGGAGGCCTACGCCATGACGGAGGCGTCCCACCTCATGACCTCCAACCCGCTGCCCGAGGACGGGCCGCGGAGGCCGGGCTCCGTGGGCCGGCCCGTCGGCACCCTCGAGATGGCCATCCTGGACGAGGAGGGGGCGCGCGTGGAGGCCGGCAAGCCCGGGGAGGTCTGCGTCAGGGGGCCCAACGTGACGGCGGGGTACAAGACGAGCAACCCGGAGGCGAACGAGGCGGCCTTCCGCTTCGGGTGGTTCCACACGGGGGACATCGGCGTCGTCGACGGCGAGGGCTACCTCCACCTCGTCGGCCGCATCAAGGAGCTCATCAACCGCGGCGGCGAGAAGATCTCGCCCATCGAGGTGGACGCCGTGCTGCTCGACCACCCGGGCGTCGCGCAGGCGGTGTCATTCGCCGTGCCCGACGACAAGTACGGCGAGGAGATCAACTGCGCCGTCATCCCCCGCGACGGCTCGGCGCTCGGCGCCGACGAAGTGCAGGCGCACTGCCGCAAGAACCTCGCCTCCTTCAAGGTGCCCAAGAAGGTGTTCGTCACCGACGACCTGCCCAAGACGGCCACGGGAAAGATACAGCGCCGCATCGTCGCGCAGCACTTCGTCTCCCGTGCGGCCTAGCCTACGATGCTACTGTACTCATGCCGTGGGACCATCCATTTCCCTTCATTTTCCTTTTCCCCTACCAGTACAACAACAAAAAAATGTAGTAGCTGCCGTGGCAGCACTACTTGAGTGAATGCGTCAGCCACTTGTCGCTCCCATGGATTTTATTTGATTTTAAGCACCAT
>Contig_345	AT5G58420.1|Ribosomal protein S4 (RPS4A) family protein|LOC_Os02g01560.1|40S ribosomal protein S4, putative, expressed
ATCAACAACCATAGGGCAAAACTTAAACAGGATAGTCTGGGACGATAGTTCTATATCCTTGCAGATAAACTCACTATAGCAAAAACTCAAAGCACATCCTGAGGAATTTATGCGTTGGCAGCAGCCTGGGCAGCGGCGTCCCGCTTCCTCTGCTCCTCGATGATGCTGAGCTTGATACCCTTGCCCTTGGGCAGGCTCACCCACGGCTTGCTGCCCTTGCCGATGGTGAACACATTGCCAAGACGGGTGGCGAACTGGTGGCCCAGGGCGTCCTCGACGTGGATGGTCTCAAAGCTGCCCTTATGCTTCTCCCTGTTCTTGATCACACCAACACGCCCAGTGTTCCTTCCACCAGTCACCATGACAACGTTGCCAACGTCAAACTTGATGAAGTCGACGATCTTGTTGGTCTCCAGGTCGATCTTGATGGTGTCGTTGGCCTTGATGAGCGGGTCAGGGTAGCGGATGGTGCGGCCATCATAGGTGTTCAGGTAGGGGATGCCCTTCTGGCCAAACTGAACAGACCTGACCTTGCAGAGCTTGAACTTGGCATCCTCATCCCTGACGGGGTGAAGACGGAAGCGGCCCTTGGTGTCATACAGAAGCCTGTAGTTCTCATTGGTCTTGGGAATGGAAATGACATCCATGAAACCAGCAGGGTAGGTCTTGTCAGTCCTGACCTTGCCATCAACCAAGACATGGCGTTGCATCAGGATAGAAATAACCTCACGGTACGTCAGAGCATACTTGAGCCTGTTCCTGATGATGAGGATCAGGGGAAGGCACTCCCTGGACTTGTGAGGACCAGAAGATGGCTTGGGGGCAAAAGCTCCACCAAGTTTGTCCAACATCCAATGCTTGGCGCATTGAGCCTCTTGAGATGCT
>Contig_346	AT5G16400.1|thioredoxin F2|LOC_Os01g68480.1|thioredoxin, putative, expressed
CGTTTGTTGCTGCCGCTACTGCAAGCTATCAGACTCACCACCAGCTAGGCCACTGCCCTCCAAAGCTCTAGCTGCCAATGGCGTTACGCCTCTCCATCTCCTCGTCTCACGGGCCGGCGTCCTCGCCGGCCATCTCCACATGCCGGCCGGCTGCCTGCGGGCGCTTCCCAGCCTTGGTTGGCGGCTCAGCAACGTCCCAGAAGAGGAGCCTGACGGTGATGACGGGCTCTGAGATGAGGGGAGTGACCGCCGTGAGGTCGAGCAGCTTGGAGACGACCTCGGTGGGAGTTGAGGCGGTGACCGGACAGGTGACTGAGGTGAACAAAGACACCTTCTGGCCAATCGTCAAGGCACACAGGGGATAGGTCGTCGTCCTCGACATGTACACTCAATGGTGTGGCCCTTGCAAGGTGATGGCACCGAAATTCCAGGAGATGTCCGAGAAGAACCTCGATGTTGTGTTCCTCAAGCTCGATTGCAACCAGGACAACAAGTCTCTTGCAAAAGAGCTGGGCATAAAGGTGGTGCCAACATTCAAGATTCTCAAGGACGAGAAGGTCGTGAAGGAAGTCACTGGTGCCAAGATTGATGAATTAGCTCATGCCATCGAGACAGTGAAGTCAAGCTGAGAATACTCTGAAAAGTAGTGTACACTATGATTCTATGAATGAGCCACCCCCTTTTGCGGAAGAGGAAACTGAACATGCAGGAAAAAAAGTTACTAGTTCTTCTGCTTATGATTTATAAGTCATTAAGACCAATATACACTCATTCATGTGGAGTGCTCATGTAAATAACCCTTTCGAGCTTCATGAGGATACTGGCATACGCTCTTTCCGATATTAAGACCAATATACACTCATTCATGTGGAGTGCTCATGTAAATAACCCTTTCGAGCTTCATG
>Contig_347	||LOC_Os05g33290.1|uncharacterized conserved membrane protein specific to cyanobacteria, putative, expressed
TGCTGACGGAGCAGACTGCAGGAGGAGTCGACGACGGTGGTCGAGCCATGGCGACCACTCTCTCGTTATCTTCTCCCCTCTTCCTCGCAGCTCCAGCCAGAGCTAGAGATGTTATCTCGTATGGAGTGGCTTCAGTTGGTACATCATGGAGCACTGCAAACATGCTAGGCAAGGGCGACACGGGTAGGGTACATGACCGGGGGCAACAGCGACGCATGGCAATAGTATCCGTGACTGGAAGAAAGTCGACAACTAGAGAAACAGTTGTCCCTGACCCCGACTATAGGTTACCAATTGCTATACTTGGGATTGCTGGTGCTTTTGCATATGCAGACAACCTTCTAGCTGCTGCACCTGTAGGACTACTGGGACTTCTTCTTTTGTTCCAGACTACAAGAGTGAGGTTTGTCTTTGATAATGAGGCCCTGGAGGTGAAAGTTGGAGACCAGTTGCAGGAGTCAGGTGAAAATGTGTTCGTTGGTGGCAAGAACCGCTGGAAGTACACAACGTTCATAAATTGGGAGCTATGGTGGCCACAGTTTCCTATCTTGGTTTACTTCAAAGAGACCCAAACTAAACCCGAAGGACAAATCCACTTCTTCCCCGTGATATTCAATGGCCG
>Contig_348	AT2G37540.1|NAD(P)-binding Rossmann-fold superfamily protein|LOC_Os01g05840.1|oxidoreductase, short chain dehydrogenase/reductase family domain containing family, expressed
GTCAAAGTCAATTCCTTTTGGGTACATATGGTGGTGGGCAACTGATGACAAGTTCACAATGCGACCCTCAATACCCGTAGACTTGGCAGTAGCTTTCATGTTATCGAGGAGGAGATTGGTAAGCAGAAAGTGTCCGAGATGATTGGTGGCGAATTGCATCTCGACTCCATCTTTAGACAGTTGAAAAGGGCAGAACATCACACCTGCATTATTTATCAAGATGTTCAGAGGAAGTTTCATCGAGTTGAACTGGTCCGCAAAAGCCCTGACAGACTTGAGGGAGCTAAGGTCAAGCTTCAGAACATCGATACGTGCTGTTGGGTTCTTCTCCATAATGGTCTTCCTTGCTTCTGATGCAGCCTCGGTGTTTCTCGCGGCAATGACGACATGGGCTCCTCTAAGGGCGAAGACTCTTGATGTCTCCAGACCAATGCCACTAGCTCCTCCTGTGATGACAACGGTGAGGCGGCTGGCGTCGACGCCGTCGGTGACCTGCTCCGCCGTGGACGCCGACCCGAACCCGCTGGCGCCCGCCTTGCCGGTGATAAGCGAGAGGATACCCATCGCCGACGACTCGACCCCTTAACTCCAAGAACGAAGGAACTGAACTGAACCAAACTCGACGTGCCGCTGATTTGTTTAATGCGCCGGGAAGTGGAGCGGAGGGCGAAAACGGAAGCGG
>Contig_349	AT5G46110.1|Glucose-6-phosphate/phosphate translocator-related|LOC_Os01g13770.1|DUF250 domain containing protein, putative, expressed
AAGGCCAGGCTGGGTGGCGGGTAAGGCAACGAAGCAAACACATGGCGTGCGCCGCCGCCTCGGCGCCGCGCGCGTGACGGGCCAGCGGCAGCGGCAGGAGGCTAGCTGCCCCGAATCGAACGCCTTCTTGCTCATGGACACCCCCGGGTAGCTCAGAGACATCACCTCTTACTAGTTGCTGAGCTCTCCTTCCCTGGTTCCCTTCCCCAGCAGAGGAGAGCAGAGCAGAGGAGAGGAGAGCAGAGCAGAGCAAGCAATAATGTCGGCGCCCGGCACCCTCTCCGCCGGCGCCTCCGGTGTCGCCGGCCTCCTCAGCCTCCGCCGCCGCGCCGCGCCAGCCCCCTCTGCGCTCACCCCCTCGCAGAACCTCACGCCGCTCAAGTGCGCCGTCCTTCCCGATGCCGGCCAGCTCGTCTGGGGACGCCAGCTCCGCCCGGCGCTCCTCCCCGCCGCGCTCCTCCCGGCGCAGCCCGCCAAGAGGCACACGCTACGCCCGCCGGCCGCAGCCGCCGAGGAGGCCAAGCCCGCCGGTTTTGCAGAAAAGTATCCGGCCCTCGTCACCGGCTTCTTCTTCTTCATGTGGTACTTCCTCAACGTCATCTTCAACATCCTCAACAAAAAGATCTACAACTACTTCCCCTACCCATACTTTGTTTCGACGGTCCATCTATTAGTCGGCACCGTATACTGTCTCGCCGGCTGGGCTGTCGGCTTCCCCAAGCGTGCGCCTATCAATTCGACGCTCCTAAAACTGCTCATTCCAGTGGCGCTGTGCCATGGTATTGGTCATATCACCAGCAACGTCTCCTTCGCTGCTGTTGCGGTCTCATTTGCCCACACTATTAAAGCTCTGGAGCCCTTCTTCAACGCTGCTGCTACTCAGTTTGTCCTTGGACAGCAGGTTCCCTTTGCCCTGTGGATGTCGCTTGCCCCTGTTGTCATTGGTGTTTCTATGGCATCCCTCACTGAGCTCTCATTCAACTGGACTGGCTTCATCAATGCCATGATATCTAACATCTCATTCACTTACAGGAGCATTTATTCCAAGAAAGCTATGACTGACATGGATAGCACCAACGTGTATGCTTACATCACGATAATTTCTCTCTTTGTTTGCATTCCACCTGCGCTGATTGTTGAAGGGCCTAAACTAATGCAGCACGGATTTGCTGACGCTATTGCAAAAGTTGGTCTGCAAAAGATGGTTACTGACCTTTTCTTAGTTGGACTGTTCTACCATCTGTATAACCAGATTGCTACAAATACTTTGGAGCGAGTGGCTCCTCTGACACACGCTGTTGGCAATGTGTTGAAACGTGTGTTTGTCATTGGGTTTTCAATCGTCGTTTTTGGCAACAGAATTTCGACACAGACTGGTATTGGCACAAGCATTGCCATAGCCGGTGTGGCCATCTACTCTTACATCAAGGCTCAGATTGAAGAGGAGAAAAGGAAAAAGAAGAGCGCGTGATGTGGTGGCTACTGTGAACATGTTCGGGTGGCTGAGTTGTACTTGCTGAGACAACATCGTCGACAATCAAGACTTCCTTGTTTTGTAATTTTCACCTTGAGTCATTTGGTCAAATTGTTTGTTCCCAACCTGGTGTTGAACAGCAGTGCATTGCAGATGGTGACAAGTATATTGCTATTCTTACCATCAGGACAGATATGATCGTGGCGTGAGCTTATGTGTGTAGAAAATAAACGCACATACTTCAAAGGCTTTTCGTTTTGTATGTGATAACTGTGTATATTCTGTTTGTGTAACTGCCAGGGATACAGATTTGGGCTCTTATAAAATTGGTTCTGAATAGACACCTCTGATCCGATGGGTGCTTTGGTTA
>Contig_350	AT5G08570.1|Pyruvate kinase family protein|LOC_Os04g58110.1|pyruvate kinase, putative, expressed
GCTCCTCCGCGCCGGCATGAACGTGGCGCGCTTCAACTTCTCCCACGGCACCCACGAGTACCACCAGGAGACGCTCGACAACCTGCGCCAGGCCATGCACAACACCGGCATCCTCTGCGCCGTCATGCTCGACACCAAGGGTCCTGAGATCCGTACTGGATTTTTGAAGGATGGTAAACCAATTAAGCTAACAAAGGGTCAAGAACTCACGGTCACCACTGATTATGATATCAAGGGTGATGAGAATATGATCTCTATGAGTTATAAGAAACTACCAATAGATGTGAAGCCTGGGAATGTCATACTGTGTGCAGATGGTACTATCTCTTTAACTGTTCTGACCTGCGATCCTGATGCTGGAACTGTCGAGATGTAGGTGTGAGAACACTGCTATGCTTGGT
>Contig_351	AT5G17070.1||LOC_Os06g19650.1|expressed protein
GATTTTTGTACAGGAATAGGAAGTGATGAAGGCATCACTTATGATGCATCATAAGTTCACTACATTTAAGTTGTAAAAAGTAGAAGCCAGATATCCATTTGGCTAATCTGGATACATCATGGATATTGGCAACCTGAAGGAGTGAACTGGAACACGAGCTTCTAGCCTAGGTGGTGCCTTGTAGCACCAAAAGGTACAATTGGTGAAAATGTACCATGGCTATCAGGTTACCTGATGAATGCAAACTGAATCGGGCATGTTCAAAATATGCATGTTTTTGCAAGGTCCACTACAACTCACATCAATAGTATGATCAGCTAACCCCTGTAATCTTCCGAATCCACCTTTCATGTTGGTTGTCCAAGGAGAGTGAATCCCAGGAGTTAGTAACAGGTGGATTGCTAAATAGGGAGCTGCACTGGAACTTGGTTGTCTCTTTTCATGCAAGCTCAAACTGAGCTTTGCGGCTCTGATAGGGGTTCGCTGACATTAACTGCTTCAGCT
>Contig_352	AT3G13290.1|varicose-related|LOC_Os02g49090.1|WD domain, G-beta repeat domain containing protein, expressed
GGCTGACAGAGAGCGAATGCAGCAATTGGTTAATCTCATTACAAGCTCGATAAATAAGGACCTCCCTTCTAATCTGGAGAAGTTACTTAAGAAAGAAATTTCTTCACTTGGGCCTGTTGTTGCTAGAGCAATTACACCTATTATTGAGAAATGCATAGCCTCTTCTGTTTCTGATTCAGTTCAGAAAGGGGTGGGTGACAAGGTGTGCAATCAGCTGGACAAGTCTATTAGTGGAAAGCTTGAAGCTACACTTGCCAGGCAAATCCAAATGCAGTTCCATACATCTGTAAAACAGGCTCTTCAGGATGCTTTACGCACTAGTTTCGAGTCATTGCTTGTTCCAGCATTCGAACAATCATGCAAGACAATGTTTGAGCAAGTAGATAGTGCATTTCAGAAAGGAATGTCTGAGCACACTGTTGCTATTCAGCAGCAAGTTGAGGCAGCACATACTCCATTAGCGTTAACTTTAAAGGAAACTGTCAATTCTGCATCATCAATCACCCAGAGTTTTTCATCGGAGTTACTTGACGGACAGCGCAAGCTATTGGCACTTGTTGCTTCTGGGAATGTCAAGGCACACAGGGGATAGG
>Contig_353	AT3G60240.4|eukaryotic translation initiation factor 4G|LOC_Os07g36940.2|eukaryotic translation initiation factor 4G, putative, expressed
AAGAAGAGGAGCACCTCCTATGGATTATGGTCCTCGTGGGTCATCTGCATTAGCATCCCCAAGTTCTCAACAAGGGAGCATTCGAGGAATGCCTCCACATTCGCGTGGGTTTGGTACACAAGATATCCGGTTTTGAAGAAAGGCATCAGTTTGACAGTAGACCTCTTCCTCAGCGTGCAGTCAAGGATGAAGGTATCACTCTTGGCCCACAAGGCGGCCTTGCTAGGGGTATGTCTATAAGAGGGCAACCGCCAGTATCAAATGCTGAACTTCCTTCTGTTATCGACCATCGAAGAATAGTGTCTGGTTCAAATGGTTATAACTCTCTCTCTGATCGTACTACTGTTAGAACACCAGCTTCTAGTCAATCTGCTGGGCCTTCACAGAGGCCTGCCAGTCAGGAAGGCCGTTCAGGAAATAAATCATATTCTGAGGATGAATTGAAAGAAAAATCTATTTCAGCCGTTCGGGAATATTACAGTGCAAAAGATGAAAAGGAAGTTGCTTTGTGTATTGAGGAGTTGAATGCTCCAAGTTTCTATCCTTCTGTTGTATCACTTTGGGTAAATGATTCCTTTGAGAGAAAAGACATGGAAAGGGAGTTGCTGGCTAAACTTTTCGTCAGCCTTTGCAGTGGCCGACCTAATTTGTTGAGCAAACGGCAACTCATTGACGGCCTTGCATCTGTTCTTGGTCCATTGGAAGATACTCTAAGTGATGCTCCAAGAGCCACCGAGTACCTTGGACGACTTCTTGCAAGGTTTGTGCAGGAAAATATATTGTCGTTGCAAGAGGTAGGTAAATTGATTCAAGAAGGTGGAGAAGAACCAGGGCGTTTCGTACAAGAAGGTATTGCAGCTGATATCCTTTGGGCTGTTCTGGATTCCATAAGATCAGGAATGGGCGATTCGTTCTTGAATGAGGTCAAGTCAAGTTCCAGTTTAAAGTTGGAGGATTTCAGACCACAACATCTTAAGCGATCAAAGTTGGACGCCTTCATGTAGACACTCAAAGTTATTGCTACTAGATTACCAACTCAGGGGTGCAACTGGAAGGCGACGGGTCACCCA
>Contig_354	AT4G32940.1|gamma vacuolar processing enzyme|LOC_Os01g37910.1|vacuolar-processing enzyme precursor, putative, expressed
GAAGATTAAGGAGAGGCCTCGTGCTGGGTTATGGCCGGAGCCAAGCACCTGGCGGTTTAATTCCGCATGATGTGTAAATAATAGATATATAGCTTACCGTTACAATTTCGTTCTTAAAAGGCCTAGGCCTGATGTACTTCTCCTCTATTAATTAATACAAATTCGGCAGTCTTTGCCGGATTTTCGTTTCAAAAAAAATAAATAAATATATACAAGATATTTGGATGTCGCCGTCAAACATATGCATCCAGATGCAATTTCTTCCCATTCCTTCTTTCTTATCTGATCGTCACCAACCATTTGACGCAGGTAACCATAGAAATGATCTAGAGAAAGCGTAGCGCCATGGCTAGAGAGATCTAGATGCCGCATGGCCGTAGAACCAAGGCAAAGATACCTCGTTTACAAGACTTCCACCTCCTCTGACCTGAGGTCCTTTGCGAACATATGCAATGCCGGCATCCTTCCTGAAGCAGTGTCAAAGGTCGCTGCTCAGGCTTGCACCAGCGTTCCTTCCAACCCCTGGAGCTCCATCCACAATGGTTTTAGTGCCTAAATGATGTACAGGTGAAGCGATATATTTCAGCTGCTCCACCATACCAATCTCCATTACTATCCTCAGGGGTGTTAGTGCTTGAATCATAGGTGAAGCGGATTTATGCCATTATTTCAGCTATTCCACCGTACCAGATTACAATAGTTGTGCCCAATTTCCGGTGTACATACATAGTCGGAAAGTTATTTGGCAATATAATTTGCCATTGCTGTACATATTCCCGATAGCTTGTTAGCAGATGTGTGTAGTTTGTAATTCCATTAATGAAGTGCTGCCTTCCTTGGATGTGGTAGCCGTTTCTCAGGCTCCCTCTCCGGAATCGAACCCTAATTCTCCGTCACCCGTCACCACCATGGTAGGCCCCTATCCTACCATCGAAAGTTGATAGGGCAGAAATTTGAATGATGCGTCGCCGGCACAAAGGCCGTGCGATCCGTCGAGTTATCATGAATCATCGGATCAGCGAGCAGAGCCCCCGTCAGCCTTTTATCTAATAAATGCGCCCCTCCCAGAAGTCGGG
>Contig_355	AT5G42270.1|FtsH extracellular protease family|LOC_Os06g51029.1|OsFtsH1  FtsH protease, homologue of AtFtsH1/5, expressed
CCGCCGCCGACCTCCCCGAGGGCGCGCAGTGGCGCTACAGCGAGTTCCTCTCCGCCGTCAAGCGCGGCAAGGTCGAGCGCGTCCGCTTCTCCAAGGACGGCGGGGCTCCTCCAGCTCACCGCCGTCGACGGACGCCGCGCCACCGTCGTCGTCCCCCAACGACCCCGACCTCATCGACATCCTCGCCACCAACGGCGTCGACATCTCCGTCTCCGAGGGCGAGGCCGCCGGGCCCGGCGGGTTCCTCGCCTTCGTCGGCAACCTCCTCTTCCCCTTCCTAGCCTTCGCGGGGCTCTTCTTCCTCTTCCGCCGCGCGCAGGGCGGGCCGGGCGCGGGCCCTGGTGGGCTCGGCGGGCCCATGGACTTTGGACGCTCCAAGAGCAAGTTCCAGGAGGTGCCTGAGACTGAGGCTTGTACACTCCGCGTCAATAATATACAGCAGGACAAGTTACCCTTAACAGCTCCAGGCCAGGACTCCTAGTGCCAACAACTGCTGAACAAAGCGATCAACTAAAACGTCGGCTCTTCGACTGTATAAAGTCACCTAACTGGAAATACCGGCTTATCTACTGAAAGAGAATGGTTCGGTGGGGTCATCTCTGCA
>Contig_356	AT1G31120.1|K+ uptake permease 10|LOC_Os09g38960.2|potassium transporter, putative, expressed
GGGCTCTCATGGGGAACATTGAAGATGGCACTGTTCTCCCTGCAGATCTTCCTGAGGAAAGCATACATGTAGTTGATAGCAATCTTCTTCAGGAACCCCGAATCCCTGCGAGCCCTGATGATCGTGTTCCCAAGGATATGCACCACCCCAGCTTCCCTGCACGCGTTCAGGAACGCAACCTCATCGCCCACAGTCTGGTACGTCTGGCCTGACGACATCAACTGGCTGTTCCCCGTATGGTTTGGGGATTGCACCTGTATAATGGAGTCATGGGATGTGTAGCTGAGCTCCATATTTGAACTGGTGCTGATGCCATTGATTCTTGGGTTGGCGTTTGCCTCCCTGGTTCAGCTCATGGGTGCTGTACTCATCAGAGTCCGTGTACTCTTCCATCATACTCTCCAGCCGGACAAAGAGCATCAGGCTGTTGAAGAGCATTTGCTCAAAGTCGTCATCCTTTTTGTGGATGTCCTTGTAGCCATACCGTGCCACGCATCGGAACATGTGGAAGTTCTTGGGGCCGATCCGCTTCACAAGGAACCTTTCATCCGGTGGCACAGTGTAGACAGGAAGGTATTTCACGCAGACGAAGACTAGAGTGGAATGGATGGCTGGGAGGTTGGTGATGAAGTGTGAGAAGATGTGAGGAACGCCACTTGCCAGCTCAGTGTACACCAGGCCGACACCAGGCACTCTGACCAGACCGAGGCTTGGGCCAAGGCCTAGGATCCATGCCATGGACACCTTGCTGTGCATCTCAAATTCGTAGCGCTTCAGTGTTCCGTAGTGCCATACATACATGATGATGAGGAAGGCGGCAGCAAACACAAGAGGAACCCATCCACCCTGATCGATCTTCCGCACCACAGCAGAGAAGTACGGGATTTCAATAACCAATGACAGCGTGGTGAAAAGAATGACCAAGCTCCAGTGGCTGCGCCACACCAGCAGCATTATGGGGACCATGAGAAATGTTGTCACAAGCATAACCATTATCACAGCAGTACCTGTTAACAAAACATTCATGTTAGCAACTGAGCTGGAATGCTAATTGCAGTCATCAAATTAGTACACAGAGACAGACGGGAAGATTTTACCATATGCATTTGCTATCTGACTTTGGTTTCTAAATCCAGCAGTCACAGCGATGCAGAATATCAAAAGAATCCAATTGATATCAGGACTGTATATCTGGCCTCGATACTTCTTGGATGTATGGATAATCTTCACTCTGGGGAAGCACCCTAGAGCAAGTGCTTGCTTGATAATCGAATATGTCATCGATATAGTGGCCTGACTAGCAACTATTGCAGCAGCTGTTGCGACAACGAATGATGGCCAAAGTACAGAATCTGGAAGGGAAAAATAGAAAGCATGGGAGATATGACGTGTGTTCTGAGCTATATAGGCAGCTTGACCAGTATACTGCAAAAGAAGGCATGGAAACACAACCACGGTGAAAGCAATCTGGATGGCTTGTACAGGGAAGTATGAAAGATCAGCAAACAGTGCTTCTGTCCCTGTAATGCTGAGCATAATTCCTCCTAAAGAAGCCCAACTAGTCTTCCCTCGCTTAAAGTACCGATAGACATAAATAGGATTAAACGCCTTGAGGACAGATCGGTCGTATTTGTAGATGTTTACAGCGCCCAGAATTCCAATGAGAATAAACCAAACAAGTACTATTGGCGCAAAAAG
>Contig_357	AT5G50920.1|CLPC homologue 1|LOC_Os12g12850.2|ATP-dependent Clp protease ATP-binding subunit clpA homolog,chloroplast precursor, putative, expressed
TTTGAAACGAAAACTCAACTATTTTTTCATCTGTTATGTACGATCTAAACGGTAACTGCCGGAGTAGAGAGTTCTGGTATGCCGCTCTGGCCGTTGAGCACGACGACCTTCCCCTCTGAGTCAACATCCACAATGGCGGAGTCACCCTCCTTGACCTCCCCAGCGAGCATCTTCTCTGCAAGGCTGTCCTCCAGCAGTCTCATGATAGCCCGCCTCAATGGCCGTGCACCGTAGCTGGGGTTATAGCCTTCCTCCACCACCCGCTCCTTGAACTTCTCAGTGACCTGCAGGTTGATGTCCTTGACCTTGAGTCGGTTGACGACCTCCTGGAGCATGATGTCTGCAATTTCCTTGACCTCAAGCTTGGTGAGCTGTCTGAAGACAATCATCTCATCAAGACGGTTGAGGAATTCAGGCCGGAAGTACTGCTTCATCTCCTCAATGACAAGGCTCTTGATCCTGCCATAGCTGCTGTCCTTCTCGTCAGAGTCGAGGTCAAAACCGATCTTGCGCCCACCCTTCTCGAACGTTGGGAGGGTGTTCTTGAAGTCCACCGTTCTTCCCTTGCTATCGGTCAATCTCCCGTCTTCCAATATCTGGAGCATCATGTTGAAGACATCAGGGTGCGCCTTCTCAATCTCATCGAAGAGTACAACTGTATACGGCCGCCGACGAACTGCCTCTGTCAGTTGGCCACCCTCAGTGTATCCAACATATCCTGGAGGTGAACCAATTAGCTTGGACACTGTGTGCCTCTCCATGAATTCACTCATATCAAGCCGGATCATAGCCTCCTCAGAGCCAAAGTAATAGGCAGCAAGGGCCTTTGCGAGCTCTGACTTCCCAACACCAGTGGGACCTGCAAAAATAAAGCTTGCAATCGGCCTGTTGGGGTTCTTGAGGCCCACACGAGCACGGCGGATGGAGCGACTAATTGCTACCACAGCTTCATCTTGGCCAATGACACGTTTGTGCAAAGTCTCTTCCATCTTAAGAAGCTTATCAGACTCATCGCTGGAAACCTTCTCCACTGGAATGCCAGTCCATGACGATACTATGTGTTGGATATCTGCTTCATTAACCATTGGTCCTGTCTCTCCAGATTCCTCCTCTGCTTTGCTCATCTCCTTGCTCTTGTCAATGAGGGCTGTTATCTGGGCTTTCAATTCCATTTCACGGTCTCGCAGCTCTCCCGCCTTTTCAAAATCCTGGCTACGAACAGCTTCATTCTTCTGTTTCGTGACTTGTTTGAGCTCCTTGTCGAGCTCTCTTGCTTCCTCAGGAACCTGTGCATGCTGTAGCCTAACACGGGAACCTGCTTCATCAATCAAGTCAATTGCCTTGTCCGGGAGGAAACGATCACTGATGTATTGATATGAAAGCTTCGCAGCTGCAATCAGAGCTTCATCAGTGTAACGAAGTTTATGATGGATCTCATATCGTTCCCTAAGTCCTCTGAGAATTTCTATGGTTTCATCTACTGTTGGCTCTGGCACTTTCACAGGTTGGAAACGCCTTTCCAGGGCTGGGTCTTTCTCAATGTGCTTCCTGTATTCATCAAGTGTAGTCGCTCCAATGCACTGTAGTTCACCTCTTGCTAATGCTGGCTTCAAAATGTTAGCAGCATCAATAGCACCTTCGGCTGCTCCTGCTCCTATCAGAGTGTGAACTTCATCAATAAAGAGTATAATCTCATCACTTTGCTTGATTTCTTCCATCAGCTTCTTCAATCTTTCTTCGAATTCTCCACGGTATTTTGTGCCAGCAACAAGAAGTCCCATGTCAAGGGTAATGACCTTTTTCCCTTCTATAGTTTCAGGCACATCGCCAGTAGAAATGCGTTGAGCAAGTCCTTCAGCAATTGCAGTCTTTCCAACACCAGGCTCTCCAATCAAGCAGGGGTTGTTCTTCGTTCGTCTGCCTAAAATTTGTACCACACGCTCAATCTGTGGCTGCCTACCAACAACAGGATCTAGCTTTCCCTCTTCTGCTAATTTTGTTAAATTAGTTCCATACTCCTCGAGTGTTGGCATCTTATTACCACTGCTCCCTCCTCCAACTCCAGCACCAACAGCTTCTGTGGTCTCACCGATCATTCGGATAACCTGTGTACGGATATTGCTGGGGTCCGCTCCGAGACTCTCAAGTACACGAGCCGCCACACCTTCACCCTCACGAAGCAGTCCAAGAAGCAGGTGCTCAGATCCAATATAATTGTGTCCTAATTGGCGAGCTTCCTCCAATGAGAGCTCCAAAACACGTTTAGCACGTGGTGTGAATGGTATTTCAACAGCAACAAAGCCATTGCCCCGTCCAATGATCTTTTCCACTTCCACTCGTGCATCCTTGAGATTTATACCCATGGACTTGAGGACTTTTGCTGCAATACCAGTGCCCTCTCCGATCAGACCCAAGAGAATCTGCTCGGTTCCAACAAAGTTGTGGCCCAGGCGCCTCGCTTCCTCTTGCGCAAGCATGATGACTTTAATAGCCTTCTCTGTGAACCTCTCAAACATCGCCCGAGTAACAAAGCGAGAACGCCTTGTCCGCCGAGACGATCTGTAAGATGCAACTGCCGACCTGGTATTGGATACTGTCGGTGTGACTGAGAAGCTATGTACTGATCTCAGGCCGACAAATGCTGACATCTTGACAGGGCGGCTAAGCGACATTGCCAACATAGAGGCAGGCCTCCTGGTCCCTTGTGACCTCCATCTCTGGGTGCTTATGCGACCTGCGAATGTTGTTCCGAGGGCAACTGACTGGAGTAAGGTCCCTGCCATAGTCAGAAGTACTGTCCCTTAACCTCCGAGGAGAGAGAGGAGAAGGTGGTGGAAGGACGGTGCGTTGGTGCTGCGTCCTCCCCTGGTCCCTGGAGATAAGGGGGCCGCTTGCTTGGCAGGGACCTTACTCCAGTCAGTTGCCCTCGGAACAACATTCGCAGGTCGCATAAGCACCCAGAGATGGAGGTC
>Contig_358	No annotation available
CGCAACTTTATTTATGTAGATGATTAGTGCTCCATCTCACGAAGATACAGAACGAGTAGATAATGTATGTCGACCATACAGAGCAAGTTTATTTAGTAGCTAGCTTGTGATTGCGCTTGGTTCATCATTTAGCGTCGTCACGAGCACACATACGTAGAGCGGATCAAACATCCGCCGGATCCAGTACATTATTGAGGAGGAATCAAAGTAGTTTAACCAAGGTAGACTGCACCAATAGCAGATCTGCCAACGGAATTGGCAGATTTGTCAACGGGTTCGGTAATCGCAGCAAAGAATGACGTTCCAGTTGACATGTCATAGGCCTTAGCAAGTGCCCCAGCATTATTCAGCTTCCTTTCAACTTCTGCCCAGTCGACTTTGGTGAATTTTTCTTTACGTCCACACTCTGCATAAATCCTCCTCCCAGTATGCTTGGTGTCGGCAAAAGCAAGGAGCCATCCGCATTTAACGCCATGTTTATTCTTGATAACAATACTATGTTTCTGATTACAACACTCTTGTAGTGTAATGGTAAGTT
>Contig_359	AT3G16830.1|TOPLESS-related 2|LOC_Os01g15020.1|lissencephaly type-1-like homology motif, putative, expressed
CCACTTCCCATCGGACTCCAAGGGCTCCAGCACTTTAACAGACCCATCCGACAGTCCGACTGCAAATTGGTTTGGCTCATTGGGATGTGCCGCGACGACAAGAGGGTGAACCGGTGGATTGCTGTTTATGGCTGTCGAAGACATGTATACTGATGGCGCAACTCGGCATCTCAACCTCAAGTTCTCCGCATCAAAAAACACCTATGTTACCATCAGTGAAGGCAGCAAATACAAGCTGGCTGTTGCATGAGTACGATGCATGTGATATGGGAGCTGACAATGTGTCCTGGGGTATCCACTGATAGATCCTTTCCATTTTTGATGCATCATATATAGCTAGCTGAGTCTCATGTACAACTAGCAAGTGACTTTGGTCAGAACTAAACTGGACCCTTGTATCTCCTGAAGGAGTCTTTCCAGCTGGCATTTGTATAGAAACGGTTCTCTTTTTTCTCCCATGTGTCATTGGCCCACACACAGAGCTGTGCATCAGCGCCTGAAGAAACAAGTACACCAAGGTTGGTGGAAAAGGCCAGCCCAGTTATCCTCTTTTGGTGTCCTTTGAGTCTAGTTTTAACCTCATCTACCCTGACATTATAAATGTGAATGGTTGAATCTTCCATTCCAATCGCTATGATGTTATTGTCTTGAGGATGAAATGCTAAAAATGTTGATGCTGGTGGAGGTGGCATGAATGTTGTCATCACCTTAAATGTCATCATGTTAAACAAAGAAACCTTCCCACCACAAGCAGACATAACATAAGAATCATTCTTGGAGAGTGCAATGCATGGAACTGCCTCCTCTGGATTGGTATCTGCTGTATCATTTGTCATGACAAGACCGCTATTTGGCTGCCAATGGTGTGGCACAACACTGGCTGTGGCCTTTCCACTCGAATTTTGTTCATTTCGACTCCATTTCCATAACCTTTGGATGGCATTAGAACCTAGTGCTAGCAGCCCAACACCAGAATTTGTGTACAGAAGGCGGACGACCTTTCTGGGTTGGTCGGGAGTTTCCGGCATTGTAGCTACACGGCATTGCTGAGGATTTAAAACCTCCATCAGTTCCCAAGGTTTTGCTTTATCTGGTTTTTCTTCTGAGATTCTTGGCTTTATATCTATGCTTCTTGATGCTGTATCCCCACCATTCAGTATAGGAGATGGCTTTGCAGGAGAATTCCTATCCAAGTGATCAATTCGACCAATGTTAGGAGAGATGCTAGCAACAACAGGAGCACCTGAGACCTTCATAGACGAAGCTTCATATTGTGGCCTAAATGCTTCAAAAGGTCGACTTCCAAAAGCGCGTAGAGTTCTGAGTCCATCAGCATTTGCAAGTATCTTAAAACCATTGTCCACTGTAGTAACAGCAAGAAGATTGCCTTCTTTATTGAACCTCAAGCGAGGAAGAGGTGGGAGGCCTCCATCAGCTTCAGTGCAGGTCAGCATATTAGTATTATCAACATCCCAAAATTTAATCTGGTTATCTTCACCAGCAGCCAAAAAGTGATTCTGAGCTGTATCAAACTGCACAACACCAGCAACACCGGCTGACCTTTTACGAAATCCAGAATATGTCCTCTTAATAGACCCTTCACTTTCATTCCACTCAACCAAATATGAGTCTCCCTCTTTGCCCGTTCCACATGAGAACAGCCTAGTTCCATCAGCACTATAGAGCATAGTAGTACACCACTTCCCAGGAGCATCATAGTCAACCCTAGATCCCATATTGTCATAAAGCCAGGCCTTAATTTTTCCATCAAGGGAAGTTGAGAAGATGAACTGGATACTCTCTTTATGATGAGGACAGATAGAATATACAGGTGCCTCATGCCCTTCAAACGTGAATAGTTTCTGCCCATGCATATCCCAAACCTTTATCAGTTTATCATCTCCACAGGTGACAACACAAAGTTGCTTATTTGGTCGGGAAAATGCTATGTCGTTTACTCCACCAGAATGAGCCTCAATCTCTAGAACATGGCGTGTCTCATTTGGTTGTTGATACGCATGTAGATGGATCAAATGTTTTGTGAATGCAACTCCAATCAAATCTCCATCAGGGCTCCAGGTAACTCGATTAATGGATATTGAGGAGTCTTTGACCACAGCATTCTGGAACTGTGGTGAGCATGCATTTATGTCCCGAATTTTGAAGGGCTTTGAAAGCAATGTCTCACGCAGACCAATCTCATAAAGTGTGAATTCACCATTAGCAGATCCAACTAGAAGCAGTGTATGGCGAGTTGGATGGAAATCCATGCTAGTCACATTAGATCCATGTGACAATGAACAAGCAACTGTCCTAGGAAGATCATCCACTGACCATGCTGGCTGAGGAATGGGGGCAGGATAGGTGGCCTCATCAACACCATGTCCACCAGGCCTCAATCGCTTCATTAGTTGCTCGGACTCTGCACTTTGATAATCTGTTATAGTTGGCCGTTTCAACATGGAGACAGCTTGATTTGGAGGAACAGGTATTGATGATGCTGCTACAACAGCAGACTGAACAGACGAAGAGGCAGCAGCAGCATTTGCCATCCAACCAGCTAAAGATGGACCAGGTGAAGGAGGTTGGAATGGAGTATGAGCTGTGAGTGGTGGGTATGCGGCACCAGCCTTCGGAACAGCTGCTAGTGGTACGGACACAGATGGTGCACGAGCTCCATTGGGAGCAGCACAAGTATGATCAGTGAATAAAGTTTTGATGTCTGGGTTTGGACGAGGGTTCTTGCAAAGCTGATGCTGCCAGTTCAAACTTTGGTTAATCAGAGTTCGCAGGCGTGATGCCTTAAGAGTCGGAAAGACAAGTTTTCCCCGAAAAAGGGGGTTTGCTTCAATAAGTTTTTCAGCTCAATCAGCATGATACTGCGAGCTGATTTAGTATCCCCATACTTAGACAACTGTTCATTTTCCCTAAAATTCTCAAGAGTGAGAAGCTGTGTTATCTCCTTATATAACTCCTCATTGAATGTCGAGAAGACTTTAAGATCCTTGACAAGAATATCTACAGCCTTTGCTCTATCATGCCTATCAAGTGCTTCCAAATACTTCTGCTTCCTGATCTCGAAGAAGATCTTCATTGAATACCTATTGTCATCTACCTTGGTGAAACCTGACAAGTATTTCTCCACCTCATCCCACTCCCCAGCATGGACCTTCTCCTCAAAGTACTTCATATTGAAGAAGAACCCTGACTCTTGCTCAAGCTTGTGCACGGTCTCCTTGAACTTCTCCTCGTCGAGGAACTGGAGGATGAGGAAGACGAGCTCGCGGCTGAGCGACGACATGGCGGCGGCGGCGTGGACCCGCCCTGTACGCTCGATCCGCGCGGCCCGGAGCTCGGCAGCCGCCCCCCGGGCAGGTAGGGCGCGGCGGCGGTGGCTGTGCCGGCCTGGCGGCCGCGAATCCTAGGGTTCCGTCGTCGCCCCCCTCTTCTCTCGCGCGAGGGCGAGCGAGCGAGGCGGAGGCGAGAGAGAGAAGCGGAG
>Contig_360	AT1G70060.1|SIN3-like 4|LOC_Os01g01960.1|transcriptional repressor, putative, expressed
CTTGTGGAACCTTCTTTTGCTTTAGGCGCTCCATCTTCAAAAGGAACAAAATGGTCCTCTTCAAAATCTCCATTCGGCGATAATTCACCCTCTTCTCTTTCAACTTTTGAAGTATTAAGGGCTGCAGAACCTTCATTATTCAGGCGCCCTTTGTTTCCATCATTGGTGCCATTTAAAGATGATCCTGGCCTCCCTGCCTCCCCTCCCTCTGCAGAAGGCAACGATTCATTGCCAGCCCTTCCTTCACCAGCCATCTCAACTGCATCGTGAGAACTTCTAGAAGCATTCACACCTGGCGTAAGATCCAAACTAGCCTTCTGTTGTTCGATCCTAACAGCAGCTACATTCTCCACAGATCGCTCAGTAGAAGCCATGTTTTGGGCACTTGTGGAAGGTGCTTCATCTGCTGCAGATACAGCGCTGTGCAGTCTTCCATTTAATGCAGTGTTTGGTTGTTCCTCACCTCTACGGGCAGTTCGATCTGCGTCATGGAAACCATTTTGAGTGTCTGTTGCGACTCCATTTGCCAATCTAGCCCGAGATGACGGTCCTTGTTCACTTTCATCGCCATTGCCTTGCTTGGCAACAATCCCGGCTCCAGCGTTACTTTCCCCAACACTTGCAAGACCAGATTTTGTTGTTCGGCTCTTGGCCTTAACTAGGTCCGGATCCTCGGACCCATGCGTTCGAGGCTGAACACCCAAAATTGGCTCTAGAAAAGTTGTCCATATTCTCATCACTTTATCTAATTGATCTGAAGAATTGCAGACTTCGCCACAGGAGTACTTAATGATCTTATGTAGATCTTCATGAATTTCCGAGTCTACATACTCGAATGACATATTGGGAACTATAGGCCGCCTATTTCCCGCAGCAATGGCAAGGAGCACGTCGATCTTCCTTCCTTTCCTTCTCATTAATTTCTTTTATCTCCATCAGGAGAGACTTTGTGCTTAGGTTCTTCGTATCTTGTTGCTTGAAATAGAAACTACGATGGTCAAGTGACTTGTGATAATTCTTGGCATATATTTCGGCCCAAACTTTGTTAAAATCTGATCGGCACCTTGACCACTCTTCCTGCTTTTGTTTGAGCCTAGTTAGGATAACTGGCAATGCAACGCTAGCATTTTTGCGAAGAACATCCATCACATCCAGACCATGATCACCATACAGTCGCTCAATGCACCTCAGGTTCAAAGGAGTTAAATGCTCATCGATGCGTATAGGACTCTCAGGTTTTACTGAGTTGTCTTGCATCTTTTCTATCAACTCTTCAACACGCTTGGTCGCTGCATTAACTGATTCCAACAGCATATCCAGCTCAAACCTGTCATCCTCGCATCTAAACAAGCTTTCTTCATACTGATTCTTCCGCATGTGCTTAAATGAATAATCTTCACTTCCTGATGTCACTGATACCCAGTGATCATTAAGAACAGAGGCTCCAAGATCAGTCCTGTTGCTCGCCGGAGGCATGGGATAATTTTTAGGTAGGAGCCTGTAGCTGGGAGTGCATCGTTGACAGTTTGAGAGATCAAGCTCTGAAATCGGTTTCGATAAGTTGTACTTCTCTTTGCCAGAGAACATAGACGGTTTGTGGCTAGCACCTTCCTTTGAACTGAATGTTGATCCTTTATCAAGTCTTTCCCGTTCCTTTTCTCTTTCCTTCTCCCGATCTCTATCCCTGTCCTCCCTATCCCGCTCTCTATCCTTCTCTTTATCCTCAGTCTTAATAATTCTTGCAGTTGGCCTTTTATTGAAGACTCCAGCAAGAAATCCATCTATATTTTCACAATGCTCCAAGAATTCATTAAACCCTTCCATAAGATCTGGATAATGCTGGAGTATATCATTCACCAAGTTCTTCAGTTCACTTCTCGTGATAATCTCTTGGCTGTAGATGTGTAGACATTTCAAAAACTCCTGGTAAGCATCATGCTCCAGCTTTTCCTTCACTTTCTCGCAGAAATGGAACTCATGTGTGTATACACTCTTCAGCGCATCCTTATCGTCGTATGATGAAGCAGATATGCTATGTATTCCATGATTCTCACTGGGGCCTCCTAGGTGTGTCTCAGCACCTGCAGTATCCTCCATCTTCCTTGGAAAAGGCTTGCGCTTACGCTGTCCAATCTCCAGCTCTCTGCTGTCATGTTCACCATCCTTGTCTTCTCTCTCATAATCTCTTCTATCCCTTTCAACCTTCCGCTCTTTTTCTTTATCAAGTCGTCTTCTCTGGCGATCATGCTCCACATCAGGACGGTCAACACTAAAATCACGGTCAGCATGCGACAGATAAGCTCTGTCCCTCTTATCAGTGTGAAGGGTCCTATTGGCAGGGGGCACTAGAGAGCTCCTGTCCTCGCGCTTAACCAAACCACCCCTTGAAGATGCCACTGCTTGTGGAGCCACTGAGGTATCAGGCAGGAAGTGCTGGAATTCTTCAAGTAAATCCTTATGTTCAGAGAACAGCATAGCAACCTCCTGGTAAACGTCTTGAATGGACTTATTATCCTTGCGGTACATGTTGAGAATGTCCAAGAATGCCTTGTAAACTTGCTCATCATGCTGAAACCGGTTCTTTATCTTGTTCACAAAATTGATAGCTTCGACAAAATCTACAGGTTTCTTCTCCTCCTGTAGCTTGATCGCATAGCCCTTGGGCAAGAAGGCGTTGAACCCAAGGATGAGCTCAGGGTACCCATTGAAAAGGGTTTTGACACGTATAATCACTCCATTGGTGTCGATCCTCTCGCTCTTGAAGTCGCGCATGACCTCGAGGAACTCCTCATACTTCTCCCGCTTGTCCTGGAACTTATCCTTGACGGCCTTGAGGTAGACGAGCGCGTCGTTGGTCGTCAGCTTCTGGTTGGCCGCAGCCGCGGCGTTCGGCTGCTGGGGCTGCGCTGGCGGAGCAGCACCAGCCTGGGGCGGCGGAGCGGCCGCCGACGCTGAACCGGGCAGCGGCATGT
>Contig_361	AT1G44575.1|Chlorophyll A-B binding family protein|LOC_Os01g64960.1|chlorophyll A-B binding protein, putative, expressed
ATTGTAGCCTAGCCACCACGACCGCGCAGCACCTGTGAGCACTATACACAGCTTCGAGACCCTCAGGCCTCAGCGCGGGAGTGTTCGTGAGCAGGCGCGGCGCAGATAGATGGCGCAGTCCATGCTCATGTCGACCAGTGTCAGCGGCGGCCGCGCGCTGCCGTCGCTGCAGGCCGTCCGGCCGGCGGCGCCGTACCCGCGTCTCTCGCAGCCTTCGGCGTACAGGCACTCCAAGTCCGTCTCCGTGAAGACCCTGGCCATCTTCGGCAAGTCCAAGGCCGCCAAGGCCGCGCCGGCGAAGAAGGCTCCTCCTGCGCCCAAGCAGAAGGTTGAGGATGGTATCTTCGGCACGTCCGGCGGGATCGGTTTCACCAAGGAGAACGAGCTCTTCGTCGGCCGTGTTGCCATGCTTGGCTTTGCGGCGTCGCTACTCGGAGAGGCCATCACCGGGAAGGGCATCCTCGCCCAGCTGAACCTGGAGACGGGCATCCCCATCTACGAGGCGGAGCCGCTCCTCCTCTTCTTCATCCTCTTCACCCTCCTCGGCGCCATCGGTGCTCTCGGAGACCGTGGTACCTTCGTCGACGACGTCACCGGCCTCGACAAGGCCGTCATCCAGCCGGGCAAGGGCTTCCGTGGCGCCCTCGGCCTCAGCGAGGGAGGGCCGCTGTTTGGGTTCACCAAGTCGAACGAGCTGTTCGTGGGGCGGCTGGCGCAGCTGGGAGTGGCCTTCTCCATCATCGGCGAGATCATCACGGGGAAGGGCGCGCTAGCGCAGCTCAACATCGAGACAGGCGTGCCCATCAACGAGATCGAGCCACTCGTGCTCTTCAACGTCCTCTTCTTCTTCATCGCCGCCATCAACCCCGGCACCGGCAAGTTCATCAATGGCGAAGATGAAGAGTAGGCTTGATCGGAGGACATGCACGCGCTTAGTTGTTCGTGGTTGATCGATCAGCGCGTGCGTCTCTCTGCGTGTGCGTGCTTTGTTGTGTATTACGCGTTGAGGCCTTGAAGATAGGGTGTTGCGTTGGGTTTGTCTTGTAAAAACAAGAGCTTAGCTAATATCCAATGGTTGTCATCAGCGTGTTATATCTTAGAGTAAGATCTTGTTTAGCATTGTTTCAAAAAGAATTAAGACGAAGAGACCTGTACAAGAACCGTTACAACATCGAGGAATTGAACATAACAATAGCATCGGTGCAAATCATATTGACCTTCG
>Contig_362	AT5G49710.3||LOC_Os02g54080.1|expressed protein
GAGGTTTGATACAAATGGTACTGGTAAACGCGAGGTGTATTTGACCCATCACGTGAGGTGTCACGGCCTAACCCAAGCGTCATCACCAGTCCCTGATGTGATTTGAAGCTTCGAGCAGAGATATCTTTTGACATACTATCTCACTGTTATAAGCAATCAACGAACTTGCGGGCCAGGAATATTTACATCAGTGTAAGTGTACACAAAGGTTGGAACAATGTTTCCCTTTGATCTTTTGAAACACAGGGAGGGAATTCTTTAGCATTGCCTTTGGACACAGTGTTTGCAGGTTTGCACCGTCCAGCCATATGGACCATTCACAGAAATTTGGATATTACACGGCAGGATGTCCAGAAGGCTGCTGTTGCTGCTTGTACAATCGCTGGATTCTGGTAGATACCAATAGCTGTCGCACTCCACGATGCTACATTGTAAATAACTTTTGTTCCATCCCATGCCTTCCGAAGCTTGCCTTTCCTCTTCTTAGCAGAAAATGTCTTGCTAAGAGCTTGTTGAAGTTGATCAGGCGTCAAGTCCTTGGTTTGCTTCAATGACAGCAAGTATGCAGCCATGAAGCATGCAATTCCATCAACTATGTCCTCTTGCTTAACGAGAACATATCCATCCTCTGAATCATCACTAACATTCAT
>Contig_363	AT1G50430.1|Ergosterol biosynthesis ERG4/ERG24 family|LOC_Os02g26650.3|delta14-sterol reductase, putative, expressed
CCTCTTCTGACTCTGGATCCTCAGGGAATGTGATAATTGACTTCTACTGGGGTATGGAACTGTACCCTCGCATTGGCAAGTACTTTGATATCAAAGTCTTCACAAACTGTCGTTTTGGCATGATGTCCTGGGCTGTTTTTGCTGTAACCTACTGCATAAAGCAGTATGAAATGAATGGCAAAGTCGCAGATTCTATGCTTGTGAATACTGCACTGATGTTGATTTATATCACTAAGTTCTTTTGGTGGGAATCTGGATACTGGTGTACCATGGACATTGCTCATGATAGAGCTGGTTTCTATATCTGCTGGGGATGCTTGGTCTGGGTTCCATCCATATACACCTCTCCTGGAATGTACCTTGTAAACCACCCTGTAAATTTGGGTCCCCAGCTAGCGCTCTCGATTCTTCTTGCTGGAATTTTGTGCATATACATAAACTATGATTGTGACCGCCAGCGCCAAGAATTTCGACGGACAAATGGGAAATGCTCAGTCTGGGGCAAGGCACACAGGGGGAT
>Contig_364	No annotation available
GAATGATATGCTTCACTCCTCATCTCCCATCATTTTTCAACGCTAGTTTTGTAATTTGTATCGCTCCAAATTTAGCAATATCACCACCTAATGATAAATTTCCCATACGACGTTCTTCAGTATGACACAGGATGACGGGTGAGGAAGAGCAGACACGAGGCGTGTCAAACTACGCCGATGTGCAAGGCACACA
>Contig_365	AT4G22890.4|PGR5-LIKE A|LOC_Os03g64020.2|expressed protein
GATCTCTCGGGATGACGGGTTCAAANGTTTCCATATATACAATTGCAAATGCAGAACAGATTCGTCGCAGCAAAACTATAAACAACTGCATGCATCGATTATTGCAGAAGCTGGAATATTGAAATATATTCCCGTTTCTAAAAAATGTGGGCTAAATCCTAGTTTATTGCTATCTTAGTTGACCCTAATTTTTATAGCAAAGGGACAATGTTTTCGCTCAAATTTATCTGTTACTGCACGTGCCTGCAGAGATGCTACTGCTGAGTCTGACTGGCAGATCAACTCGTACCTTGCTTATGCTTTTGACGGTTATGGAAGTGTGATCAGCCGCGATTTTGAATCATATACCAGCTCGGTACTGCAATTTGCACATTTCTACATTGTTTGTTGTACCGCCACTTGAAACTGACAGAATAGTCCCGAAGAAGGAAAGATTTTCAGTACCACAATTCGGACATGGCCCCTTCAAGATTAGGAAGTCCTGGACTATGGCTTTAGTCAACAATTGTGCTAAGAACAATATTAGTGGCAAAGCAGCAAACCATGTGAAAATGAAACCAAAGTGAATAATATTAAGGCATAATATATAATGCCCGGCCGGGTAGCCCAGCGGAATTACAATACGACGCACAGCAACAGCTGATGTGGTAGATAATTAATGCAACAACATCCAGCAGACCCTGACTGACTGACTGAGTTGGAACCAAAGAAGAAGCCCACGTACGTACCAGAGCGAACACGAGCAGCGCTCAGTAGCAGGACCTCAACGACTGGCACACCCACCGTGCCTTCCAATCTTGAAACAAACTTACTAAAGCAGAAGCCAAACGCACGCCAAACTAAAGCATCGATTAAAGGCCCCGGTTTGTGATCAATTAAGAGGTGGCGGTGGTCTTGTGGTCGGCGGCGGCAGCAGCAGCGGTGGCGGGCTTGTGGTCGTCGTCGGCGGCAGCAGCCTGCTGCTTGTTGTAGCCGGGAATCTTGTCCATGATCTTGCCCAGCAAGCCCTGCTTCTTCTCCTTCCCGTCCGGGCTGCTGCTGGCGTCCTCCGGCTCGTGGGCGTCCTCCGGCTTCTGCTTGTGGCCGCCGCCGGGCAGCTTCTCCTTGATCTTGTCGAGGAGGCCTGCTTTCTTCTCCTCCTCCGGCGGCGGTGGGGCCACGTCGTCCTCGACCTTCTGGACGACGGTGGCGTGGTCATGGTGGTGGACGTGGGTCTGCACGGCTGGCGGGGGAGACGGCGGCGCTGCCTTGTGGTCG
>Contig_366	AT4G14960.2|Tubulin/FtsZ family protein|LOC_Os11g14220.1|tubulin/FtsZ domain containing protein, putative, expressed
CCAAACATAACAGGATTATTAATCCAGAAACGAAGCAGGATTAAACAAGTGTTACAACATAAGGTGTTGTAAACCACCACACACGACGACAGATGATATAGTTCAAACCGACACACACATAACAAGATAATCACGGGCCACTCTGGGCAGATCACGGGATAACTGCGGCACACAGGCCTGACAAGGCATCAGAAGCAATCTTCTAGTACTCGTCACCCTCATCGCCTTCCTCGCCCTCGTCGAACTCAGCACCGACCTCCTCGTAGTCCTTCTCGAGCGCAGCCAGGTCCTCACGGGCCTCAGAGAACTCGCCCTCCTCCATGCCCTCACCCACGTACCAGTGCACGAAGGCACGCTTGGCGTACATGAGGTCGAACTTGTGGTCAATGCGGGAGAACACCTCGACCACACTGGTGGAGTTGGAGATCATGCACACTGCACGCTGAACCTTGGCCAGGTCGCCACCAGGCACCACGCTGGGTGGCTGGTAGTTGATACCGCACTTGAACCCAGTGGGGCACCAGTCCACGAACTGGATGGTGCGCTTGGTCTTGATGGTGGCCACGGCAGCGTTCACGTCCTTGGGCACCACATCTCCACGGTACATGAGGCAGCAGGCCATGTACTTGCCGTGGCGGGGGTCACACTTGGCCATCATGGAGGATGGCTCAAAGGCGCTGTTGGTGATCTCGGCAACAGACAGCTGCTCGTGGTAGGCCTTCTCAGCAGAGATGACTGGTGCATAGGATGAAAGCATGAAGTGGATCCTCGGGTAGGGCACCAGGTTGGTCTGAAACTCGTTCACATCAACGTTCAGAGCACCATCAAACCTCAGGGAGGCAGTCAGAGATGAGATGACCTGAGACACAAGCCTGTTGAGGTTGGTGTAGGTTGGGCGCTCAATGTCAAGGGAGCGGCGGCAGATATCATAGATGGCCTCATTGTCAAGCAGAACAGCGACATCAGTGTGCTCCAGGAGGGAGTGAGTGGACAGGACACTGTTGTATGGCTCAACCACTGAGGTGGAGACCTGGGGAGATGGGTACACAGTGAACCCAAGCTTGGACTTCTTGCCATAGTCAACAGACAGGCGCTCAAGGAGGAGGGAACCAAGACCTGAGCCAGTCCCTCCACCAACAGCGTTGAAGACAAGGAAGCCCTGGAGGCCAGTGCAGTTGTCAGCAAGCTTTCTGATGCGGTCAAGGCACACAGGGGATAGGTCCTTGCCAACTGTAAGACAAACAACAAAGTTTTAAGTCAGGCATTCAGTGCAGGATTGATGACTAGATACCATGTCCACTGGAGATCAGATCATGGTACTTACTGGTGTAGTGACCACGGGCGAAGTTGTTGGCAGCATCCTCCTTGCCACTGATGAGCTGCTCAGGGTGGAAGAGC
>Contig_367	AT4G08920.1|cryptochrome 1|LOC_Os02g36380.2|FAD binding domain of DNA photolyase domain containing protein, expressed
GCATGTTTGATGGCACCTCCGGTCTACTGTCCTCGCTGATGTTGCCAAAATCTGCAGTGAGTTCTGTTTCAGCTCTAACGAATGAAGAAGTCATGCTAGGCACCATCTGATCTTCTCGTCTCCGACCCGCCGTCATTGGTGTCTGGGTAGCATGTCGGACCGGTTGTCGGTCCACTTCCATCTGTAATTCTTGAGGAAAGTCAATTGGTGGTACATCTGAGGAGTCGCCAAGGCCTTCTTCCATTCCATTTTCCATCACAGCCCGGGAGGCTGCCTCAAGCTCCCACATTTCTGACAGGGCATCCTGTAACCTGGAATTGGCTGCATCTAACTCAACAATGGGCCGAGGATAGTTGGAGCCTAGCTCAACTCCTGCAGCCTGAAGCACAGACTCAGGTGCATCCCAGGGGTGGTGTATCCATTCCGTTGGCAGCCTCGCCAGCTCTGGTAGCCATCGCCGGACATAC
>Contig_368	AT1G04960.1|Protein of unknown function (DUF1664)|LOC_Os09g30478.1|expressed protein
AAATTAATCAAAATCCAAAAAAACAAATAGACAGTGGGACTGGATGTATTTTCAAATCGGACCAAATACCTCACACCTGCCTACTACTGAAAAATTCAGTCACTCTGGAAGCAGGTTATTCTTCTTCTGTGTTTTCTTACTATCAGAAAAGCTGACCAAGAAGGCAATGTACATCTCAAGCGGTGAGGATTTGATCACAAAGCAAGGCCTTCCTTTCGAAATGAGAACCTGATGGACCTGTGCACCGCAGCGCCCTTTACAGCGGTGGTTTTTGTGGGCTTTTCATTCTCAACGTCGTTTGTGAACATAATTGGCTTTGACTCAGCTACTTTGTGTGCCTTGGTGCTCTCCGAAAACAATTCAAGTCCCTTCACAGGCTTGGTTTCAGGTTGGGCTGGATGTGAAAGCTTGAGCTTTTCAGTGGCTTCCTGAAAAAACTTGGCGTTTATTCCATCTCTTATACCACCTGCTACTTGACAGAGGTACCATATACCAGTATTAGCCGCGTCCTGTTTGTTCTCAAGTAATTCGATCTTTCCTTCCAATCCAGCAACCATTAGTTGAATTGATTCAATGTCAAATCCAATTTGAGCAAGGTCATCTTTAACATCATTGACCTCATTTCTAATGGATTTGGAAACCTCTACTTGTTCATCCATTTTGCCATCCAAATTCTCAAGCCGTTGAGTTAGATGTCTTTTTGTCGCAGCTAGTGCTGATGAAACTTGCTCCAACTGCTTTGACATGCTCTGAACAGCATTAGCCATGTTGCGTTTTGTGACAAACATGACATCTGAGAGAGACAATCCCTTCCACCACATATAGCAATAACCCATTGCTCCAACTGCAGCTGCTGGTAGTATGTAGGATGATAAACCGCCTCCTGAGTCAGATTTTCCATTTAATATGGTAATGGGCCCCGATATTGTCAAATCCCTGACTTCTTGGGCCAAATTCCGAATCTGAGCTTGAATAAGGGCAATGTCATAGGAGCCCGAAGCAGCTCCTTGATTTACACCCTTCATAATCTCCTGGAGTTCCCCCAATACATCAGACAAGCGTCCATTCCGCATCAGGATAGAGCCCGTCATCCCTGCGCCGACTAGGATGAGGACCTTGGAGGCCGCCACCCCCGTCTGCGTCGCCATGCCCCACCGATCTCGCGCTTCTCCGGCTCGCCTCTGATGGTTCTAGAAGGGGGCGATGGAAGCGGCGGCGGCGGCGGCGGCGAGTGGGACGAGGATGACGACGAGAGCCGTGCGAAGCTTCGGGAA
>Contig_369	AT2G22125.1|binding|LOC_Os06g11990.1|expressed protein
TGCTGCCACTAATTCTGCGAGCTGCTCATCATCTAGGAGCCTATCCAATGCACGAACCACAGAAAGCTGGGCAGGGTTAGCTTCACTAACCAGTAAACCGACTAGGGGTTCCACACACCGTGCTGCAGCCATTGTTGAACGGATCCTTGTATTTGCAAATAGAACACAGCATAGTTCTGCAGCATCTCCTTTCAACTCTGCTGAACAGTCAGAAGAAAGAATACGGCACAGAACATCCACAGCATTCATCTCAACATCTGCAACGGCAAGTGCTCTTGAGGGATTGTCACAGAGAAGCCTAACAAGGGCTGATATAGCTGCATGCTGCTCCCTCTCCATGCCAGTACTCAGAATCTCCACAAGCGGTTGAATAGCCTGCCTAGCTGACTCACTGTTCCTCACATGGTCGGCAGAAAACAAGCTCTCTAATGCCTTTGCAGCACTGTAACGTGAATTCCTTGCTCCTAGACGGAGGACTGCCACAAGTTGGTTAACAACACCAAGTGCTGATTCATGGTGCCTTATTTCTGCACTACTGAAGAGAATGCCCAGCAATTCAGTTGTAGCTTCTTCAGTTGCATCTTGTGGGCTAAGAGATAGATATTTGGTAAGTGCTTCTAGGATTCCAGCTTCAGCCATTAGCAGCATGTTTTGGGGGCAATCGACAGACAATTGAGTTAGAAGACCCAGGGCCAAAAAGGGAGCACCAGGTCTTTCAGGAATGGGCTTAAGTAGATCCACAAGAAGAGGAATAGATTTTCTGGAAGTTGCGCCAACCCTGATATCATCAACTCTGAACAGCCTCTCTAATGCAATTTGATCAGGATTAGGCACCAACATGAATTCCTCTGATAACTCCAAAAGATCAGCTATATCGACATCAGCGCATCCAAGCAAAGATATAAGTCCAATGGCTGCCCCAGAATTAGCAACAGCCAGAAGAGTTCCTCTGCTACCATTGCAGACCAGACTTGACAAAGCTTGTGCAGCAAAGTACCTGTATGCTGGTTCATCTGATCTTAACAAGTTTGAGAGCACAGGAATGGAGTGCAGTGCTGAGTTTGATCGA
>Contig_370	AT5G08440.1||LOC_Os05g01060.1|expressed protein
CCTCTTTTTACAATAAGACAAGATCGGTGCCAATTGAATCGAATTGAATTGAATCGGATGGAACCTTTACTTACAGGCACATCAAAACAACTCACACTTTCCCTTCTACATACAAAGACTCACGAAAACATGTAAATACAAACACACAGCCTGCCATGCCACTATCTAATACTACTGCAAGAGACTACTTGAAGAATATGCCCTTTCTTCTTCCTTTACTCTTCTCAACGGCCTTCATCCTGAACAGCCTTAATATTAGAACAATGACATCTCGTGATGGGGCATTTTCTGCAGGCTTTAGATTGTACTCAGCACTATCAGCAGACACAATTGAAAATTCAGTAGGACGCCCATATGGGATATTGATAGCCATGGCTTGCTGGAATTTCTCTGTAACAACGACACCACGCTGTCCATTACACTTAACGCTGTAACCCTCCCTCTTTATTGCCAAGACGGCTGGTTCCCACATATCTAAAAAATCTAACAGGTAACAAAACTTCATAAGACACATGCCCCACAGAAAGAATTTTCTTGATAAGCTCCTTGGTTTCAGGATCACATGTAATTTTTCTTTGATCATTAGCATAAACCTTCACAATCTCCCCTTTCTTTTCTGTCATCCAGAGGCTGGACTTCAATTGCTAGTACAGAGTCCACATCATCAGCGGTTACTAGATAGGTGGGCTGCCGTGCACCTTCTATGAAATTTACTGAGCCATCGTCCAAATGGCGTACCCACTCGAAATTACAACTTGTGGTCCCATAGATGGAGTACCCACTTGCTTGAAGTTCTCTTCCAGGAAAGGCTTCACCTGTGATTCGCAGTCCATCTATGGCTGGCAGTGGATCGTCCTCTGCAACTTCAGAAAAAGAAGAACTAGGCTCCTCAAGGACAGTAGGAAGATAAGGGTATGGCGGATTTGCATCATCAAGGCCAGATGCCAAATTAGGTGAGCCTTCAGACTCCCATTGTGCAGGAGCTTCTTGTGGAATCTGGGCTTCGGCTCCCTCCAGATTTTCTGAGGCGTCACTCCTAATAAGGTCCTTGAATGATGGGTTTTGATCCTTGGATTCGATGTTAAATCGAACAGCACGAGAATCATGTTCAGTTCCTTGAAGGACACCCTTCATATTGTGGTTGCTGGTTGAAGGAGATGTCCTTCCAACATTATCATGCTCTGCGCTTGTTGTGGCAACCTCACTTTGAATGACCTGATGGCTTTCATTCCCTAACAAATCCCAGTCACGTCTAGCTCGAACAGGAGAAGCAGCTGGAGACTGAACATGAGAATATGCTTGCTGGGGCACAATGTCAAGGTTGGCTTTGACAGAGGTAACCATTGCATTTCCAGGAGGATGAGAAGGTGACTGTGCAGCAGCACTTGTATTATTTGAAGATTCAGCACGCCATGGAGTAATCTGGTATTGTGATTCCTCAGTAATAATAAGTTTTTCTTGCAAATGCTTAAACAGAACCTTCAGATTGCTGACAATGGATTGAGCATCAAGACCAGCAGGCTGAAGGTTATATTCTGCTAGAAGAGGCAATAAAGACTGAACAAATGTTGATCTCTCTTGATGAGCTGCCTGCAATGCATATGTCAGACGGATGTTTTCTTCAATAATGTCTTGTCTATAAGACAAAGCTTTCGATGCAGCATCAACCAAATCTTGCTGCTGCTGATCAAACGCCATGCGCATATATGCAATGCGTTTCTCCAAGACATGTTTCTCATTAAGTATTTGGGTTTCCTTCACAGAGTAATCAGAAAGGTGCCTTCTCAATTGTGCAATCTCCTCCTCATGTTCTTTAACCTTAGCAAGAAGATCCTGCTTCCAGATGATGTTGGAGTTGTGCTCTGAAACAGGCAGTGCACCTTGTCCAGATAAATTGAACCTAGAATCATAGTCT
>Contig_371	AT1G06840.1|Leucine-rich repeat protein kinase family protein|LOC_Os05g40270.1|expressed protein
GAATAATTGGTTTGGTCAACCTGTAATCTGTTTAAGTTTGAAGGTTGCCGATCTCATCTGGCAAAATACCGGAGAGCTGATTGCCATTCAAAAGTATAAGTTTAAGTGTAGTAATATTGCCTATCTCCTTTGGGATGCTACCGGTTAAGTCGTTCCACATAAAATCCAATGTTTTCAGCCGAGATAAAGATTGACCTCTGGTGCCAAAGTTCCTGAGAGATTCCTCTTAAACAACTGTAATTCTGTCACATGAAGATATGTATCATCATCATCCATTTTGTGGCAGAAAACCCCTGTCCAATTTGATCTGCATGGATCTCCCCTATTCCAATTTTTAAGGTTATTCATAGGATCAACTAATCTTCCCTTGATAGCCCTGAGCGCATTGACCTCTGAAGGGTCAGTGCTCTGTCCCAATGCAACATCCAAGCAGGGGAGCAGCACAACCAGGATAACTGCACAGAAGACACCTCCAAACTTGGCCATCCCTCCGAGAAAATCAGCAATAACTTGAAGTTAAGACAAAAAGGGCTCTCCTTTGATTCTTTCCAGGAAGCCAAGAAGGAAATGGCGGCGGCCGGCCGGCGGGGAAGGCGTTTGAGGTTCAGGGGGAGAAGTGCCGAAGCGGAGGAGGAATCGTGGGGGCGCGAGTGAGCGAGAACGCGGCGTTGTTCCTCCGGCCTCTCCCTCTCGATCCTATCCTCTTGCTTACTTCAGCACCCGCCACGCGAGCAGAAC
>Contig_372	AT1G15720.1|TRF-like 5|LOC_Os07g49530.1|MYB family transcription factor, putative, expressed
AGACTCTTCAATCTTCATATGCATTTGGAAAACGAGTCTTTCCTTTGGGAACCTAATCTCTCTACAGCTCTCATGCATAAACACTCCGTATACAACACAAACAAAATGTGTGCATCAACCTTACAAGTTACATAGGCCTCCATTTGCATACTGCCACCATCATATTATACCAGTATCTACAGAGCAGAGCAAAGAGAGCAGAAGCAACAACACCAGGCCTCAAGCCGATTCATGGTACTTCTCCATATTTCTGAACTTGTCCTTCAGATCTATCGTTGATCTCTCTTCAAAGATGTCAGGGTAAGCCATTTTGATATCTTTCCAATTGCCTTTTCCA
>Contig_373	No annotation available
AAAAAACATGACTGTGTTGTTCTGTTGGAAGCAAGAACTGATTGTGCTCGTTTTCTTTTCCTTTCCACTATGCAGCCACTCAGCCACCAGCCATCACCCCACTGCTCTTGCAAGTCGCTGTGGGCAAAAGAGAATACAGTGGAAACGTAGAACAAAATGGTTTATCTGTGTAAGCTCATTTCATATTGCCTTGATTGATATTCGGCTAGTGTATCTTTCATTTTTCGTCATATATGTGGGACCAAGGTCCATCCCAGGGCATAAAGATACCTGTTTACTGTCCCTCTTTTCGCTTCCGCGCATGGGTGCAACTAGGGGTATTCATGTGTATTCACATGAATACCCATGATTCTACATAACAATGTTAATACATATATTATGTATCATTAATACATGAATAAAAACCATAATACTAGTTCATTTTTCATTAAGTAGTTTCTATAAGATTGTATTGAGTTTTCATCATTTCCATGTTAATACTTTGGGTGCTATATATTGAATTCTACAAAAGAATCACAATGAATACCCAGGTTCAAAATCCTGGCTACGCCACTGCCCGCGTCCATATGTTGAAATTGACTAACTGCAAGCGAGAAGGAAAGATTCTAAGTTATCCCACACCAAAACCAAATATATGTTTGCAGCCCTGTTACATCACTTCGGGAGAGTATGGTAGTAATGTTGTACAAGGCACACAGGGGAGGAAGAAGGTGTAGTGC
>Contig_374	AT4G33090.1|aminopeptidase M1|LOC_Os02g12650.1|puromycin-sensitive aminopeptidase, putative, expressed
CATCCATCCATCCGTCCAGCGATGGCGGCGGAGCAGACCGCCGAGCAGTTCAAGGGCCAGGCGCGGCTGCCGGGCTTCGCAAAGCCGCGGCGCTACGACCTGCGCCTCACGCCCGACCTCGCCGCCTGCGCCTTCGCCGGCGAGGTGGCCGTGGGCCTCGAGGTGACCGCGCCCACGCGCTTCCTCGTGCTCAACGCCGCCGAGCTCAACGTCGCGCCCGGGGGCGTCAGCTTCGCGCCGCAGGGATCCGGCCAGGTGCTGAAACCTGTGGAGGTCACCAACGTGCCAGAAGATGAGATCCTGATTATTTGCTTCAGTGAGGCACTTCCTCTTGCGGAGGGAACTCTGAACATTGCGTTCCAGGGAACTCTGAATGACAAGATGCATGGATTCTACAGAAGTGTGTATGAGCTCAATGGGGAGAAGAAGAACATGGCTGTAACACAGTTTGAGTCCGCCGATGCAAGGCGCTGC
>Contig_375	AT2G37790.1|NAD(P)-linked oxidoreductase superfamily protein|LOC_Os01g62870.1|oxidoreductase, aldo/keto reductase family protein, putative, expressed
AGAAAATAGTTCAGGATGAAACATGCAATTTCCAGCGACAGATACAAATTAGCACGTAGCACGGGATAAATAATGCCATTGCCAATGGATTAACTGCTTCCGGTCACAGTTACCAGAAAACCAAGATCCAAAGTGACAAGGTAGTTCGTGAATACAGGATCCAAAGTGATACAGGATAGAATCAGAGCTTTGGCACAACTGAAGCTTCATTTCTGATGAGCAAATTCAGAAATAAGAATGAACCGGCAGGCCCTAATGTAATGCGGCTCCCCATCCTAAATTTCACCGTCCCAGAGATCCTCATGGGTCTTGTAAACACTCTGCGGGTTAACAATGAAGTTGCCTCTGAGCAGCCTAGCCTGCTTAATCTCAGAGAACTTTGCAAACAAATCATCTGGAATAGACCAATCATAAACGTCAAGGTTTTGCTTTATCCTTTCTTCATTCGTGCTCTTTGGTAGTACACTGTGACCCATCTGAATGTTCCAGCGCAGAGCCACTTGTGCAGGTGTTTTCCCAAGTTTCTCAGCTATTGAGATGATTACTGGTTCTTTAAGGACATTACCATTCATCCAGGTTGTACCAGGTGAACCTAGTGGAGAGTAAGCAGTAAGATGAACACCAGTTGACTGACAAAAGTTATGGAGCTTAGTTTGCTGCCAGCCAGGATGACACTCCACCTGATCAACAGCTGGAGGTACACGAGCTACAGCAAGCAAATCACCCAATTTCTTTGATGAGAAGTTACTCACACCAATAGCACGAGTTTTGCCAGCATCATATAACTTCTCCATTGCCCCCCAAGTTGCGGGGATGTCAGGTGTAATGAAGTTTTCAGGGCTGGTGTTTGTTCCCTTCTTCACTCTGAATGGCCAATGGATAAGATACAGATCCAAGTAATCAAGCTGCAAATCATTCAGGCTTGCATTTAGTGCCTCAGGTACATCTTCAGGAGCATGATGATCATTCCATAGTTTAGAGGTGATAAACAGATCTTCACGCTTCACCACACCCTCTTCAAATAGCTTATTCAGTGCCAAACCAATCTAGTTAGTAGTAGTAACAGCAGTTACCTCCTTTTCGTTGCCATAAACTCTGGCACAATCGATGTGTCGGTACCCCGCCTTGACGGCGGCGTAGACGGCGTTGCCGACGACGCCGGGGTCGGACTGCCAGGTGCCGAGCCCGACCGAGGGGATCTTGGCGCCGGTGTTAAGCACGAAGTGCCTTGCCATTGCCGCCTCTCCCTCTCGCTCTCTCTGTCACACGGCTCACTCAGAACGGGGATTGGGGGAAGGAATGCAGAGGGGGCGCAGCACGGGAAGGGAATCAGAG
>Contig_376	AT3G54650.1|RNI-like superfamily protein|LOC_Os03g43390.3|F-box/LRR domain containing protein, putative, expressed
CGAGCCTCCACCTCCGAATGGAGAGGGATGTTGATGCCACTACGGTGGCATGTCTTGCATCTTCCTGCCCAAGTTTAAAAACTCTCGAGATTACCATGGCTGCCAATGCAATCAACAGGATGACTGGGGGACTGTGTATGCTATCCTTGATTCTAGGTTCAAAAATAACTGATGCAGCTGTTGCATCTATTGTTCGATCGTGCACAAGCTTGGAGTTGCTTGATTTAAGTGGATCTAGCATCAGTGATAATGGTGTTGGGATGATCTGCAAGGCGTTCCCTAATACTTTATCAAGGCTGCTTCTTGCACTTTGCCCGCATGTGACTACACGTGGCATTCAGCTAGCCACAGCACAGCTGCCACATCTTCAACTCATGGACTGTGGGATGAGCCTATGCACTAATTTGAACAATGAAAAAGGACCAATGTTTGGTGACGTCAATGGAGGCATTAGAATCATTCGAAAATTATGTGCCGCAAAAAAGCAACCTATTCACCAAAAGCTTATTATAAAGCATGGTAATTTGAGGAAACTCAGTCTGTGGGGTTGTTCAGCGATTGATGCTCTGTATGTAAATTGTCCGGAATTAAATGATCTCAATCTCAACTCTTGCACAAATCTACATCCAGAGCGCCTGCTTCTTCAGTGCCCAAATTTGAAGAATGTGCACGCAGCTGGATGCCAAGATATGTTGATTGGAGCAATTAGAAATCAAGTAAACCAGGTGAATCATCTATTCCGTACAAGCGGCTAGCAGACGGCTCAAAACGGGTTCAACTCCCCCAGTTCCAACATCAGGAGCCATCGGAGGACGACAAATTGTTTGAATCGACTCGAACCCAGTGCACCGTGCATCTAGCATCACAAGAGCCACTTAACTGAGCAAATGTACACCCCCAATTATGGAATTATGAACTGCTTAACATTATTAATTCTTTTGTGTAAGTGCCGC
>Contig_377	AT4G18240.1|starch synthase 4|LOC_Os05g45720.1|starch synthase, putative, expressed
GATTATTCTTCCCAAATATGACTGCATGCAGCATAACCAAATTAATAATCTTAAGGTTCTAGATGTTGTGGTACACTCCTACTTTGAGGGGAATACGTTTGCCAACAAAATATGGACTGGGACTGTTGAAGGCCTTCCTGTCTACTTTATAGAGCCGCAGCATCATATTGGACCTTGAGAAACCTATCTGTAGAAGGATTCCATGTGTCTGTGTCGATGCTAATGATCTATATGGAAAATCAGCAAACAAAGCAGCTCTCAGGAAGCAGCTCAAGATGTCTTCTGAACATACTTCCCAACCGCTAGTCGGTTGCATTACAAGGCTAGTTCCTCAAAAGGGTGTACATCTCATCAGGCATGCAATATATAAAACAGCTGAGTTAGGTGGACAGTTTGTTCTCCTAGGTTCCAGCCCTGTACCAAATATTCAGAGGGAGTTTGAGGGTATCGCAGACCAATTTCAGAACAATAATAACATTAGGCTGATTTTGAAGTATGATGATGCTCTGTCCCATATGATTTTTGCAGCATCAGACATGTTCATTGTTCCTTCTATGTTTGAGCCATGTGGCCTCACTCAGAT
>Contig_378	AT5G13750.1|zinc induced facilitator-like 1|LOC_Os11g04104.3|major facilitator superfamily antiporter, putative, expressed
ATCATTGTTATTACGACTTTATCCAGGCTTATGCTGTTGAAGTTTGCCGACCTGAGCATCATGCTATTGGACTATCACTTGTCAACACATCATGGGCAATAGCTCTAATCATTGGACCAGCCATAGGTGGTTATCTTGCACAGCCAACAGAAAAATTTCCAAACATATTTTCAACTGACTCGTTATTTGGAAGGTATTGTATTACACACGTACTAAAGTATATTATTAGAGTATTTACTTCGATGTACTAATTCTTGAGTAATTTTATAGGTTCCCATACTTCTTACCATGTTTATTTATATCGATGTTCTGCTTTGTTGTTCTCATAAGCTGCATATGGCTCCCGGTATGTGCAATTGACTAGTGTTATTCTTAAGTGTATACTCAATGAATACTTATGCTTGCATTTCATAACATTTTG
>Contig_379	AT5G15540.1|PHD finger family protein|LOC_Os07g01940.1|sister chromatid cohesion 2, putative, expressed
ATCATAATTGCTAATGCTGCATGAACAGACTCCAAAGCCGAGAAAACCAGAGGTTCAGCATCAGCAGCATCAGGATTTTCCTTCACATCTATTGACAAACCTTGAGAACATCGGATCTGACGGTCTATCACATCCAATAACCTTGTAACTTGATCCATAGGAACCTCATGTAATATCCTTTTGGATCGAACAGATGTAATTTCATTGACAAGAGCCTTAACATCATTAAGTGGTATTGACAACCAGTCACTGCCATCTGCATCATCAGGAATTTCGACTCTTCCACAGAAATCCTCCACCATCTCACAGAAGTTGGCAATAAACTTCTTGACTATTAGGAATGCTGGGGCCAGAACTTGAAACAGAATTGTCAATATCTTCTTCTAACTCTTGGCTTCTTTGTAAGCAACTGAATCCGGGTTAGTTCATTACGAAGCTGTTCTCTTGCGTGAGTTGATGTCA
>Contig_380	AT1G80410.1|tetratricopeptide repeat (TPR)-containing protein|LOC_Os01g43030.1|tetratricopeptide repeat domain containing protein, expressed
CTTGTGTGGACTTCCAGGAAAGCATCCAGAAGTCCTAATTGAATCTTCTATTTTAAGAAATAACTGCTCCAGTATGTTTGCCTTGCCAGGGTGCTCGTACAGTGGGCTTAAATCAGAAAAAAGTGAAGGCACACCCTTGGTTAATAGAGGTCTGACGTAATTGTCAGCTGCCTCCTGGAATTTCTCACCGTCCAGGAAATCAAGAGGTATACGCTTAACAGCTGATGACCAAGCATACTTTTCTTTGAGCGAGTTATACAATATGCTTAAGCGCTCAACATCATCAGCAGAATATTGACCATTATCAGCATAAAGGCCAAGGCACACAGGGGATAGG
>Contig_381	AT1G10660.1||LOC_Os07g46430.2|expressed protein
GGGATTATACAGGTATACACTTGATCTAGCAAGTGTTGAAATAGTTTACTACCAATAATTATACGGATGTATCCTTGTCCGTGATCACTAATCAGATAAATGGATCTACATTGTCCTAGCATAAGCATGTGGGAACATCCTTGGGAAGTAAGTGTGCTTCGCCTTCACAATCAACCAGTAAAGAAAGAAGCAGGGGATGTGAGCGATGGCCATGCCAAAGTACCATAGAGGTGCTCCAGATGATGAAAGGTCCAGAAACGGGTACGGCCACCAAGATAAGCCTCCACAAGCATGAAGGACCCACTGGAATGTTACATAGGCACAGCTCCAGAAAACAAAGAAAGTCATTCGGTACCACGGAAAAGGCATATTGTTGAGAACCGTGTCTATAAGTAGAAAAAACAGCATTTAGAGAGTGCATGCCATCAGTGACCAATGATAACCCAAATTTGTCACGGTAGAAAAATGGCACAAGGAGCCCCCAAAATGTGATGTCAGTCAACATTGTTGCACCTGCACACGTCTGGTATATGATTTGCATGCAACATCCCCAGAACCCAGCTCTTTTCTCATTCACTATTTGTTCATAATAGCTCGGCAACTTGATTGTCTCATCCTTTTTCCTCTCTACAGATACAGAAGAGGAAAGGCCATGATTTTCAACATCATCGTTAAGAAATCCATGGGATTCATCAGCTTTCCTCGAGATTTTCCTTGAGTACATCCAACATCCATGAGCTGATATGGCTGTTGCAAA
>Contig_382	AT2G22540.1|K-box region and MADS-box transcription factor family protein |LOC_Os02g52340.1|OsMADS22 - MADS-box family gene with MIKCc type-box, expressed
AAGTCATAGACCANAACTTATGATAGCATCAAGTACATAGCAGTACAGTGATAGACAAAAGTAGACACAATTCTAAAAGCTTAGTTAACATCCTAGCAGACCGGTACAAGCGGAACATCGCATCATGAAGCCACAAGGATGACAAATCAGGTGAACTGATCTCGCTTCCAATGCAAGATTATTGCAGTCTGGGTTTGTCCATAACACAAGTGCCTATCAGCTGAGGCCGCAGCTCCATTCAGATCCGCACGGACACTTTTATGTTCTTATTTCCATGCAATACAAGGCAACCCTAATTTCAGGGATACATCTGAACCATCATCATTATCCTGTGAAACTTCCAGAGTGCAGTGCAGTCATCACTGATTCAGAGGATTGCCCATCTTCAGTGATAACATTTTCAGTATCAACACTGCTTGCTTGCCAGCAGGGGGTATCTGGGACACCTGTGTCCAGATATAAATTGAAATGCAAATATATATTCAGATGGATCCTTCAAAGAAATGATTGCTAGCTAAAGAAGTGCAGTTAATACTTGATTCCTCAGTTGCAAGTTCTCCTCTGCCAGCTGTGAACTCTTTCGTTGGAGCTCAC
>Contig_383	||LOC_Os03g17800.1|phosphatidylinositol transfer protein alpha isoform, putative, expressed
ACGCGGAGTACACCGTATTTCGATCCATGCCCAATTTTTGCCATCCCATGTCTGATTTCTACTACCCGCGCCGATGCCATCAGGCCTACTGGAACCGGAATCCTACGTGCAGCTCCCCACCACCGCGATCTCGTCTTTGAGCGTCTTCCTCTTGCCTTCGTGCTTGCTCCCGGCCTTCCCAGGCTTTTTCAGCGTCTTCTTCAGCAGCATGTCCGTCTGCCGCTCCATCTCCCGTAGCTGATCCACGGTCATGCCGTACCACTCGTCGATCCACGCAAAGCACAGCCGGTGGCACGCCAAGAGCAGGGCCCGCTCCCCCGCGATTATGCAGTCTTCGAGCCGTTCACCCAAGCCCCAGATAGGGGCATCCATGATCACCAGCTTGTATGTGGTCATCACCGGACCGGATGAATCCATCCATCCCTTCAGAAGAGGGCCTCGCTCTGTTTTTCGTGACTTGAAGGCTGTCAGGTCGACATTTGGAGCACTGATCACCTTGCTCCAGTAGTCCCGCGATACGGATGCGATGTCGATGATCTCAACTTCTCTTGCAGCTAATTGTTCAGTGTTCAGATTATGCGCATTTTCAGAACAACCGTTGTCGGGTCTGCTTACGGTGTCGATGGTCAATGAGCACTTGCTGAAAAGTGGGCACTCAGCATACCTTGATGACTGTTCTGCTCTTTGGAAATGCACACCAAGAGTCCTCATGCACCGTGAGAGCATTAGCAGGTGCAAAGCCCTTCATCCAGGATGGAATTTTGCTCTGCAAATGATAAAGTTTTGAGGTGAACTGGCCCTTGCCAAGCTTCTCATCCTCAAATGGGACCTGCTGCAGTACCTCTACACCCTCCTTGCTGTTTGTGTTTTGCTGCTCCATCTTCATGATGGTGTAGCTGAGGCCTATTTCGTACTTTTGATCCTCATACCTNTTCCATTGACATAGGCATGACGATCCGGAATTCCTTGATCTGACCATGGCAGAATTAGTATCAAGA
>Contig_384	AT1G29850.2|double-stranded DNA-binding family protein|LOC_Os05g47446.1|expressed protein
GGCTGTGCACATGGTAAGAGTTGAATACAAACACCCATTAATACCATAACTTAGGAGGAACAAAGTGTTTCAGCGATGTGAATACAGCCAATATCGACTGTCCGCAATGGGGCACACCAATAAGACTTCGGATCATATACAGCCAAAGATCCATGAAATTGTCTACACAGATGGCTGATGATAGTCAGCAATGATCGTCGTTTTCAAGCAAACAGTTCAGCACCACTCTTAATCCATCACCAGCTCATCATGCAATCGCAGGATGCTTGAGGCCACATCTAATCATCGTCGTCAAGGACGCTTCGGCGCCTCTGAATCGTAACTTTGGTCTGCTTGGTTGTGTGGGTGTTGATTTGCTCCAAAAGTGAGATGAGCCTTTCTTCAGACACCTTTTCAGATATCCCACCAGTTTGAGCAGCTCTCAGCAGAACATCCTCCACCCCTCTTGCTTTGTCAGGTTTGACCAAAGCTATGCGAGAGAGCCTTTCTCTGGCTTCAGAAGATAATATCTGAGCAAGCATCATCTGTCTACGCTCCTCAGCTTCCTGTTTTGCTTCTTCCTGAGCTTTTTGTTGGCCTGCATTTTGCTGATTTGCCCCACCACGTTGTGCCATTAGCTCCTGCATCCTCCTCTGCCTGATAGCTTCCAACTCTGGATCAGCCATCTTGCGCGCCCGCAGTGTAGATCGCGAGCCTCTTCACGCCGGACCTCACACTTGAGCGGGGACGGCCTCCGCGGCGAGATGTTGGCAGGGAGCAGCGAATCGAGCCTTTTC
>Contig_385	AT3G26070.1|Plastid-lipid associated protein PAP / fibrillin family protein|LOC_Os03g49720.1|PAP fibrillin family domain containing protein, expressed
CGTTCTTCGACGGGGAATAATAATAAAGGGGAGAAGGATGCCGAGAATGCGTTGAGGCTCAAGGAGGAGCTCCTCGCCGCCATCGACCCCCCTCGACCGCGGCGCCGAGGCCACGCCCGAGGACAAGGAACGCGTCGAGGAGATTGTTCAGCAACTGGAGGCGGTGAACCAGGTGAAGGAGCCGCTCAAGTCCGATCTCCTCAACGGCAAATGGGAGCTTCTCTACACTACCTCTACAAGCATATTGCAACCACAGAGGCCAAAGTATCTGAGGCCATTTGGGAAGATTTACCAAGCAATCAACGCCGACACTTTGAGAGCCCAAAACATGGAAACATGGCCTTACTTTAATCAGGTTACTGCCAACTTGGTGCCTCTTAATCCTAGAAGAGTGGCAGTTAAGTTTGATTACTTCAAGATATTTAGTTTGATCCCAATCAAATCACCTGGAAGTGGTAAAGGTGAATTAGAAATTACTTATCTTGACGAAGAGCTCAGGTCTGATTATAGCCTGTTTGGCAATTAAAAGCTTTACGGAATGCTCTGTAAATATAGAATTGGAATGTTGATGAATAAGGGTTTCAAGAGGAGACAAGGGAAATTTGTTTGTACTGAAGATGGTCGACCCAACATACAGAGTTCCATTGTAATAATGTCAAACGATAGCGCTTTTTACAATAGTCATAAAAAAAATATCACTATAGAATTAGGTGTCAGCTCTGTGTAAGTGTAACATTTCGAGGCAACGTGATGCATGTAAATATTAAAGATTCTATTTGATACGTAGGAACCCC
>Contig_386	AT1G32100.1|pinoresinol reductase 1|LOC_Os12g16220.2|nmrA-like family domain containing protein, expressed
GGGGTGTCAATGCATAATACAAGACCAAATAATTCAAGCACAAGGTGTGTTGATACGATAACTGATAAGATCGGGCAACTACAATCTTTCAAATTTTGGCATTACAAATATATTTTCATATAGTCGTCCATGCGGGTGTACTGAACCTCTGGGTACAGAAGAGTAGCCTCTGCTTCATTCTCACCAATCTCAAAGTTTGTCAAGCAACCTTCGTAGAAAATGTGGTAGTAGTGTGTCACACCGACTTGATTGGCGAGGTCAGTATCTTTCATTGAAGCCAAGAATTCATCTGCCGGAACGTGGATTTTCTCCAGAACTTTTCCAGAGAGCTTTTCCCATTTTTGGATCACATCATTTTGACTGAGTATGTTTTCTTGTGGTCTTAGGTATATTGTCTTGTTCAAGGTTCGAGGATCATCAATGCACTTGATTGTATATGTTGCTATATCATCTTCATCCACAAATATCGCTTTAACGTTGCCGTCACCGTATACAAGAACTTTCTCTTTTGGTGGCAAAAGTGTTCCCAATTGACATAGGTTAGGACAAGAATAAGCAGCAAAGAAATTAGAAGAGATGTAGGTATGGGGTATATTTGCCTCTTCAATTGCCCTTCTTATCTCCATCTTTTCATCAAATGAAATCCTCCCTGGTTCAAGAGCATGCCCCATCCTTGATGGGTCCATGCCGAATTCCGATGGTATGAAACGCTTGACGTTGCCAGCTTCCTTGATAGCCTCTGCGACCTTTCGCTGCAGCAGCAAGTTGTGACTCCGGAAGTGCACCCCGGACATGGCCGACACCACGACGTCGGCCTGTGCCACGGCGGCGACGAGCCCCCCGTGGTCGTCGAGCGATGCCTCCACGAGGCGCGCACCCTGGGCCTTGAAGGACAGCAGCATCTGGAGCTTGTCGACGTCGAGGCCAATCTCCGGCCGCATCAGGACGAGCGTGGGGTGTCCCTGCGCCAGGCTCGCCCGCACGATCCGGCGGCCGATGTAGCCCGTGCCACCGACGACCAGGACCCGGCTCTTCTCCATGGATCGTCGCAAGGAGGAGAACGGGGGTGGAGAGATTTGCCTGATAACTTTTTTGTGGTGACAGATTTAAATGGGGTTGGTCGTGTG
>Contig_387	AT1G34430.1|2-oxoacid dehydrogenases acyltransferase family protein|LOC_Os08g33440.1|2-oxo acid dehydrogenases acyltransferase domain containing protein, expressed
CGTTTGTATAAGCTATAAACTAAGTGGTTCATTATTCTTCTTTTAATGCCTTTACAAACGCTACAAAACATTACTATTTATTGGCATTGTCTCCCAATTGGGAATCAAGAAATCATAAGACCATCGTATGGGACTTCCTTTACAATGTGAGGCTTTCAGGATCCTCAACTAATCTTTGCAAACGTCTGCAGGAATGCTGCCAAATCAGCACCATAGATAATCCTGTGATCAGCAGTAACATTCACCTGCATTTCACTCTTGATACTGAAGAAACCATCCTTATCAGCCACCACGGTAGGTCTCGATGCTCCAACAGCCATGATAGCTCCCTGACCAGCCGGAAGGATTGCATCAAATCTGTCCACCCCAAACATACCCAAATTGGACAGTGTAAACGTCCCTGAGTTGTATTCATGTGGTTGT
>Contig_388	AT3G12480.1|nuclear factor Y, subunit C11|LOC_Os11g34200.1|histone-like transcription factor and archaeal histone, putative, expressed
CCCGGTTCCCCGCGGCTCGGATAAAAAAGATAATGCAAGCAGATGAGGACGTTGGCAAGATTGCACTAGCAGTGCCTGTTTTAGTTTCAAGGGCTCTTGAACTGTTTTTGCAAGATTTAATTGACCGGACCTATGAAATTACTCTTCAAAGTGGTGCAAAGACTCTGAATTCCTTCCATCTGAAGCAATGTGTGAAGAGGTACAATACTTTTGATTTCTTAACTGAAGTTGTGAACAAGGCACACAGGGGATAGG
>Contig_389	AT5G59300.1|ubiquitin carrier protein 7|LOC_Os05g38550.2|ubiquitin-conjugating enzyme, putative, expressed
CGGCCTCTCGCCCCCAGAAATAAAGCAGCTCCTCCCGGGGGCGGCGAACCACTCCCCATCGCCAAAACCCTAGCCCCGATCCGATCGAGGAGCGCTGCTTCCGCCATGGCGGGCACCGTTAGCCAGGCGAGCCTCCTGCTCCAGAAGCAGCTCAAGGATCTCGCGAAGAACCCCGTAGATGGGTTCTCCGCCGGGCTGGTGGACGATAGCAACGTCTTCGAGTGGCAGGTCACCATCATCGGGCCGCAGGACACCCTATATGAGGGAGGTTACTTCAATGCAATAATGACCTTCCCCCAAAATTATCCCAACAGTCCACCATCAGTGAGATTTACTTCTGAGATGTGGCATCCTAATGTTTATCCTGATGGACGTGTGTGCATTTCAATTCTACATCCACCTGGTGAAGATCCCAATGGTTATGAACTTGCAAGCGAACGGTGGACACCAGTGCACACGGTTGAAAGTATAGTTCTGAGCATCATATCGATGCTCTCTAGTCCAAACGACGAGTCTCCAGCGAACATTGAAGCGGCTAAGGATTGGAGAGAAAAGAGGGACGAGTTCAAGAAAAAGGTGAAGCGCATTGTTCGCAAATCTCAGGAAATGTTCTGAAAGAGAACCATCTGGGGAGTTTAACGAGTGCTGCAACCGGTGCTGTGACTCACCGTCAATCACAAGATGCCCGCCTGATGCCTGCATTTCGGCTTCTCCCCTGTATATTTTCCATTCAGCGTCATTAGTATGGTGGTGTTGGTCTCTTCGCCAGAGAAACTTGGGAATGTTGCTTATCCTAAAAATTCGATTGTATTGTGTGGCATGGAGTGTGGATGTTGAAAATGTTTGAACATGATGCCACCTAATCATAATTTTCGTGA
>Contig_390	AT3G07160.1|glucan synthase-like 10|LOC_Os06g08380.1|1,3-beta-glucan synthase component domain containing protein, expressed
TCATACTGGCCTGCAATTTACTTTTGCATATTTTCTTCAGATTAGGCCTTTAGTTGAACCAACCAATATAATAGTTCAACTCCATGATTTGAAGTATTCCTGGCATGATCTTGTATCAAGGGGAACAAAAATGCTTTGACCATTCTGAGCTTGTGGGCACCAGTGTTGGCTATATACCTGATGGACATTCACATTTGGTACACACTCTTATCGGCTCTTGTTGGTGGTGTTATGGGTGCTAGAGCTCGTCTTGGGGAGATTCGTTCGATAGAAATGCTTCATAAACGTTTTTGAGAGCTTTCCAGAAGCGTTTGCTAAAAAACCTTTCCCCTCAAAGGATATCGAGCAGACCTGTTGCTCAGGATTCAGAAATTACTAAGATGTATGCATCGATATTTTCCCCGTTTTGGAATGAGATTATCAAGAGCTTACGTGAAGAAGACTATATCAGCAACAGGGAAATGGACTTGCTTATGATGCCAAGTAACTGTGGAAATTTAAGACTTGTGCAATGGCCGCTGTTTCTGCTGACTAGCAAGATTATGTTGGCAAATGACTATGCTTCTGACTGTAAAGACTCGCAATATGAGCTATGGTATAGAATATCAAAAGATGAATACATGGCTTATGCTGTCAGGGAATGTTACTACAGCACTGAAAGAATTCTTCACTCGCTGGTTGATGCTGAAGGGCAGCGCTGGGTTGAAAGGCTTTTCCGAGATCTTAATGACAGTATAGCACAGGGTTCTACTTTTAGTGACTATAAATCTCAAAAAGTTGCAGTTAGTCCAGAGAAAGCTTACGGGTTTGACGGGTCTTCTGATACGCAATGAGACTGCTGGTCTTGCAGCTGGTGTTACAAAAGCTCTCCTTGAGCTCTATGAGGTTGTCACACATGAATTTCTGGCACCAAATCTAAGGGAGCAGTTCGACACATGGCAATTGTTATTAAGAGCTAGAAATGAAGGGCGCCTATTCTCTAAGATTTTCTGGCCAAATGATCCGGAAATGAAAGAACAGGTTAAACGTTTACACTTACTTTTGACTGTCAAAGATTCTGCGGCTAACATTCCAAAAAATCTTGAGTCTCGAAGAAGATTACAATTTTTCACAAATTCTCTATTCATGGACATGCCAGCAGCAAAGCCTGTATCTGAGATGATCCCTTTCAGTGTCTTTACTCCCTACTACAGCGAGACTGTACTTTATAGCATGTCGGAGCTTTGTGTTGAGAATGAAGATGGCATTTCGATACTTTCTACCTTCAAAAAATATACCCTGATGAGTGGGCTAACTTCTTAGAACGAATTGGCCGCGGTGAATTATCAGAAGATGATTTTAAGGAAAGCCCAAGTGACACCTTGGAACTCCGGTTTTGGGTGTCCTATCGTGGCCAAACTTTGGCAAGGACAGTGCGTGGTATGATGTACTATAGAAGAGCTTTGATGTTACAAAGTTACCTGGAGAAGAGATACCTTGGAGGTATTGAAGATGGCAATTCAGCAGCAGAATATATTGACACTCAAGGCTATGAGTTGTCTCCTGATGCACGGGCCCAAGCAGATATAAATTTACTTATGTGGTTTCATGCCAAATATATGGACAACAGAAGCAAATGAAAAACAAGAGGCTGCTGATATTGCTCTCTTGCTGCAGAGAAACGAGGCTCTTCGGGTCGCTTTCATACATGAAGAGGGATAGTGTATCAAGTGATGGACATGTTACAAAAGAGTATTATTCCAAGCTTGTAAAGGCTGATGTCCACGGCAAGGATCAAGAAATATACTCCATTAAACTGCCTGGGAACCCCAAGCTTGGTGAGGGAAAACCTGAAAACCAGAACCATGCTATAATCTTCACTCGAGGAGATGCAATACAGACGATCGATATGAACCAGGATAACTATTTGGAGGAGGCAATGAAAGTGAGAAATTTGCTTGAAGAATTTCGTAATACTCATGGAAACCATGGCATAAGGAACCCCACAATCTTAGGTGTGAGGGAGCATGTTTTCACGGGGAGTGTCTCTTCCTTGGCGTCATTTATGTCCAACCAAGAAACCAGTTTTGTTACTTTGGGGCAACGAGTTCTTGCTTACCTCAAGGTTAGAATGCACTATGGACATCCTGATATCTTTGATCGAATATTTCACATAACCCGAGGCGGCATAAGCAAGGCATCCCGAGGTAATTAAATATAAGCGAAGATATATATGCAGGATTCAATTCGACTCTGCGTCAAGGGAACATCACGCACCATGAATATATCCAGGTTGGGAAAGGTCGGGATGTTGGCTTGAACCAGATTGCACTTTTGAGAGGGAAAAGTAGCTGGAGGCAACGGCGAGCAAGTTCTCAGCCGAGATGTGTATCGGTT
>Contig_391	AT3G14270.1|phosphatidylinositol-4-phosphate 5-kinase family protein|LOC_Os08g34950.1|chaperonin Cpn60/TCP-1, putative, expressed
GTGAAAGTATGGGATGGTATAGCCTTGGTTTGACTTTTAACGTCAACTGCTGCGCCTTCAACTGAATGTTGTGGTTTCTCTAAGTTTGAATCAGGAGCAGGTCCATTCTGACCTCTCCATTTTGCATCTAATGTGTCCGGAATATCAGTAGTAACTGGGAATTGTCCATCGGAAACAACCCTACGTACCCCAATTCTTGAGTCTTCGTTATCCAGTTGATCTTTAACATCTGCACTGCTAGCATGGTTCAGCTCTGCAACATTCCTCAAACTGTTTTCATTAGATTGATTTGCCTGGTTGAGCCCCTCATCTTCACCATGAAGTGGCTGACTAGAGCTGTGCTGTAACGACCCTTCCTTAGCAATTGAAGGAATTTCTATGACCTTTGAGCCCTTCTCTAACTTTGGCGCTGCACTGGCACCATTAAAATCACAATTCCCACTTCCAATCCGTAAACCAGCGAGTGCATCACAGTACTTGCCACCTGAATTTGCAATGAATTTCAGCCGTTGATCCCACAAGTAACAGAGAAACAATAGATGCCTCCTTAGTTTGTTAACCTCCAGAATATCAATGAATGGCTGTCCCTTTCTCATATCTTTTTTCAGTAGATTATTTAATGACTCCATAAAGTCAGCCTTCTCAGCCAGCAGGATCTCTTCCAGTTCTCCAATATTTCTTCTCAACTCGAGAATCTTCAAGTTGCCATCAAAAGAACCTGTAATTGGCCTTCCTCCTGAGATTTTGTGGAGTGCATTTAGAACTTCAGAGAACAGAAGTTCAGCTGAGTCATCCACCTCTTTCGCTTCTTGTTCTACCCATTCCTGATGCTGGGAAGTGAAATCAAGTTTTGATGGTGGTAAATACACAGAGTGGACCTTGATTGATGCATATCGGAAGCAAGCAACCATTTCACCAAAGACCGTAAAAACGAAGGCAATCCCTGTG
>Contig_392	AT5G67500.1|voltage dependent anion channel 2|LOC_Os03g10510.1|outer mitochondrial membrane porin, putative, expressed
CAGGCTGCAACTGAGCTGACCGGAACCAATCAACCAAACCAAGGGAAACCCCTCTCCGCGCTTGTCATTTGTTGCGTTCCTGGTGGCGGAACTTGGCGGCGCCCTCTGACCTCTCCTTTCTCCTCTCTTTCGATCGGCGGCCGCCTTCCTCCCCTCAACTCCCGTCCCCTTCCGCGAGCGCCGCCGCCGCCGCCGCCATGGCCATGAAGGGACCCGGCCTCTTCTCCGACATCGGCAAGAAGGCCAAGGATCTGCTCACGAAGGACTACACCTATGACCAGAAGCTGACCGTCTCCACCGTCAGCGCCTCCGGAGTGGGCCTCACTTCCACAGCTGTGAAGAAAGGAGGGCTTTATACACTTGATGTCAGTTCAGTTTACAAGTACAAGAATACTGTTGTTGATGTTAAAGTCGACACAGAATCAAACATCTCTACTACCTTGACTGTGTTGGACGCCCTGCCATCCACAAAGCTTGTGACGTCTGTGAAGCTGCCTGACTACAATTCTGGAAAGGTGGAACTGCATTACTTCCATGAGAATGCAACTTTTGCTTCTGTTGTTGGCACAAAGCCCTCTCCTGTGGTTGAATTTTCTGGGACAGTAGGTGCTCAAGGAGTTGCGTTTGGTGCGGAAGCTGGGTATGACACTGCTTCAGGAAAGTTTACCAAGTACACTGCTGCGATTGGTGTAACCAAGCCAGACTACCATGCCGCATTCATTCTGGCCGACAAAGGTGACACCATCAAAGTGTCAGGTGTTTATCACCTTGATGAGAAGCAGAAGGCCTCAGCTGTGGCTGAACTAACCCGGAGGCTCTCAACAAACGAGAACACACTCACTGTTGGTGGCCTATACAAGATTGATCCTCAGACAGCCGTGAAGGCAAGGCTCAACAACACTGGAACCCTTGCTGCGCTTCTTCAGCATGAGCTTAAGCCCAAGTCACTCTTGACAATCTCCGTCACCCGTCACCACCATGGTAGGCCCCTATCCTACCATCGAAAGTTGATAGGGCAGAAATTTGAATGATGCGTCGCCGGCACAAAGGCCGTGCGATCCGTCGAGTTATCATGAATCATCGGATCAGCGAGCAGAGCCCGCGTCAGCCTTTTATCTAATAAATGCGCCCCTCCCAGAAGTCGGGGTTTGTTGCACGTATTAGCTCTAGAATTACTAC
>Contig_393	AT1G53320.1|tubby like protein 7|LOC_Os01g48370.1|OsFBT1 - F-box and tubby domain containing protein, expressed
GTGGAGACGCAGTACAGTAGTGGGGGGAGGGGATGCCTCGGCAAGCTGCGCAGCTGCCGGCGCCGCCACCGGAGCGCGGCGAGATGGCCGAGGTAGTTGAGGCGGGTACGGACGTGGACGCGGAGGCGGAGGATCAGGAGGAGAGGTGGGCGAGGCTGCTGCCGGAGCTGCTCTCCGATGTGGTGCAGCGCGTCGAGGCGTCCGGCGGCGAGCGGTGGCCGGCGCGGAAGGACGTGGTCTCCTGCGCCTGCGTCTGCCGCCGGTGGCGCGAGGCCGCCGTCTCCGTCGTGCGGCCGCCGGCGGAGTCCGGCAAGATCACCTTCCCCTCCTCGCTAAAGCAGCCAGGGCCAAGGGAGCTCCCAATGCAGTGCTTCATCAAGCGGAATAAGAAGAACTCTACATTCCTCCTCTACCTTGGCTTTACAAATTCACCTATGGATAAAGGGAAATTCCTCATGGCAGCTAGAAGATTTAGGCGTGGTCCCCATACTGAGTACGTTATATCCCTTGATGCAGAGGACCTATCACAAGGGAGCAATGCATACATGGGGAAACTGAGATCTGATTTCTGGGGAACAAATTTCAAAATATACGATAGCAAGCCACCATATGATGGTGCTAAAGCATCAAGTAGCCGATCCAGTCGGCGTTTTGGAAGCAGAAGAATCAGTCCCCAAGTGTCGGCAGGCAACTATGAAGTTGGGCAGGTTTCATACAAATACAACTTGCTCAAATCCAGGGGTCCCAGGCGAATGTATTGCTCTCTTGAATGCCCTTCAGCTCAGGAGACCTGGGAAAACTCACTGAAGACTAAGTTCAGGAAGCCCATGGGACCCACAACTTTACGAAATAAAGCACCCCGCTGGCATGAGCACTTGCAGTGCTGG
>Contig_394	AT3G24190.1|Protein kinase superfamily protein|LOC_Os02g57160.1| ELMO/CED-12 family protein, putative, expressed
TTCTCATAGCACTTCAAGCCTCCAAGAGCGTTAGAGTAGAAGCAACCTTGTGGGAAAGGTGCAAGTGACTTGCCACATGATCCTTTGAGCATGGCATAGATGTAAATTCTATACATCGTATTGCTGTACAATTTTCTATCATCATGTGTGTGTTTGCAGATATATGACTAATTATATTTCCCTGTTAGAAAGAAAAAGAACCAAAACTTTACAAAAATGCCTCTCTGATCAACCGTGCAAATACTCGTGATGACAACCGGCTCAAGACATCCGGTAGGATCTTCGATGAGATGCCCGGCAACACAGGAAGAAGTTCTTGGACTACAGACACCATGTTTACGTCCCCGTTCACAGTTGGAGTTGCAGTCCCAGAGGTTAGGAACTTCACGACCTTCTCGACGTTGTTCAAGATGACTCTGTCTTCCTCTGTGATTGTTGGAAGCAACGCTCTGGCCCTAACAGGAACCATGCTGAAAACAGGGGTTGCATTTCCTACCCCGAAAGATGCAGCAATCTGTATTAATTGCTCCCTTGAAACTGCATCGATGGCTTTGACAATCTCATCAAGAATGAACTCCCGAAAGAAGTTCCCCCTCTCAGACAGTAGAAAAGCAAGAGCTGCACGGGCTTTAACTGGCTGCTCGGGCTGGGCTATGGCCATTGGAAATACAGGAACCAAGCTGGTGCTAGGTTGAGCTCCTATATGAGCCAGCTCAGCCATGTTTCCCTTCAAGTTCTCCCCACCACCGCTCTTTGCTGCACGGATAAAATTCTCAAAAGCTTGCATAACATCAATGAATCTTTCTGCATCGAAAACACCAGTTTTGCCGTATATTGTGTAACGCAAGGCACACAGGAGACAAGGCGATTCATCTGTTAGTAGCCTCTGTGCAATATATGGGTATGCTTCATCAACAATGGCGAATTCAGGATCTCCCACCAAAGCTATACCTTCTAATACTCCAATAGCTCTAATAATCAAAGCAAAATACGGAGGTATCCTGAATGGATAATCAAAAGTTATCTGTGCCAGATCCGCTGCCAATTCTTGAAAGTTAATATTCTTGGCGCCACCTCCTTCAAGTGCCTGATCAAAAACCTTGGCCAGTACAGGCAAGATTGGATCCAAGTTAACTCCCTCAGGGATGAAACCAAGCTTCACAAAGTCCTTAACAATTGCATCATAATCACGATGAATAAGATGCGCAATTGCTTCTATCATTCCATACTTCTGATCATCTGTCAGTTTTGTTACAAGCCCAAAAATCAAGAATAGCCAGCTTTCCATCAGGAGTTCTAATCATATTGCCTGGATGTGGATCAGCGTGGAAGAATCCAGAATCAAGCAACTGTTTCAGATAGCATATGACTCCAACACTGACCAATGATCCAACATCATCCTCTGTGCTTTGTGACAGCTTCTCTCCCTCTATCCATTGTGTGGTAAGAACCTTTCTAGATGTATATTTATGGTATGTCTTGGGGACAACAACCTGTGGAAAATCCCCGAGCACCAAACCCAAGTTTCTAATGATGAATAAATCGATGGTGACAGTCTCAAGTACAAATGGTCTCTGCACTTTCACAGCTACCAGGTCTCCAGTTTCTTTCAAGCGGCCTTTATATACCTGTCCCAAAGATGCTGCAGCAATTGGGGAGGGAGACAACTCAGAGTAGATTGCTTGCCAAGGCTGGCCAAGCTCTTCTTCGAGAAGAGCCATTGCT
>Contig_395	AT5G19960.1|RNA-binding (RRM/RBD/RNP motifs) family protein|LOC_Os02g11750.2|RNA recognition motif containing protein, putative, expressed
ACTTCCTCTAGTTTCTGAGCTTTCTTCTGCAAGTCTGCAATGTGCTGTTCTTTTGCAGCAATTTTATCTTTCATCTGGTTAACCTCATTTTCGAGGTCCTCACGCATCTGAACGGTCTTGTCCAAGTGATTTTTCCCCTGGTCATTTTGAAGACCATCACTGGAACTCGATAAATCTCTGCTATCACGACCTTTTGGACGGCTGAACCTTTTTCTTGGTCCTTGTTCCTTGTCTCTGTCATTATCTGAATCCATATTATGCATTTCCACCGCACGATCATGGTCTCTAGGACGCCTCTCATATACTTCATGATCACGGTCCATGGGATAATCAATTTCTCGATTAAAGCCACCATGGTCATAATCTCTGTCTCTATCATGCTCACGAGATCTATCACTATCCCTGTCATGGTAGGGATCTCTTTCACGATCATAGCTCCGTTCCCTATCCCTTCTGTCCCAGTATGGATCTCTACCATACCTTCTAGGATCTCGTCTAAAACCATCACGGCCGAAGTCTCGAGGACCTCTTGTACGCACTTCATTTACTCTAACAATGCGATTGCCTATTTTCTTGCCATCCATGCCTGCAATTGCACTCTCAGCAGCTTTCGGGTGAGTGAAAGTAACAAAACCATAACACTTTCCTTTGACAGTATGATCATTTATCACCTTGACGGAGACGATGGTGCCGTAGTACCCGAAGGCTTCGCGGAGCATCTCCTCGTTGGCCTCGTAGGGAAGGCCGCCTACGTACACCGAGGTGACCTCGTCGACCGCCATCTCCTCCG
>Contig_396	AT3G48280.1|cytochrome P450, family 71, subfamily A, polypeptide 25|LOC_Os08g01510.1|cytochrome P450, putative, expressed
TCCTCCGCCTTCTCCCAAGACTTTGGATCTCTACAATAGCCCATGAGTTGATGATGACTCTAGTTCCAGAGGGGATTGTGTAGCCCTCGATGTCACAGTCGGCCATGGATCGATGAGGTACGAGGAGTGGAACCGGTGGGTGTAGCCTTAGTGTCTCCTTCACGACGGCTCTTAGATAGACCATGTCTGCTAGGTCCTCTTCTTTCACCATTTCTTGTCCCTTTGGCGTCTTCTTCCTCACCTCAGCTTGCAGCTTCGCCATCAGATGAGGGTTGCGTAAGAGCTCAACCATGGCAAATTCCAGAATCAAAGATGACGTGGCCGTGCCATCAAGATGGCCTTGATATGGTCTCTGGTGATACCATACTCTTGCTGAACAGAGAGCACCACATCGATGAAATCACTCTCTTCTTGCTCAACGGCCCCACCACCTTTGCCATGACCATGCTCACAGCCTTTTCCTCTCTCGTGGTCACTTATTATCTCCTCAAGCAACTTGTCCCATTTTTCGTGTGTCTGGTTCACCTTGCTGTTCATAAACCTGGAGAATAGCAAACCTACCGAATTTGCGAGCCCCGGGAAGTAGTCTTCCAAGTTGAACCCTGCAATCAGAGCAGTGGTCACGTGATTCAGCTCCCGGAAGAGCTTGTTCCGGCCCTCTTCCCTGAAGAACTTGCCGCACACCGCACGGCAGATGATGTCGTTGGCGAATGC
>Contig_397	AT3G25230.2|rotamase FKBP 1|LOC_Os04g28420.1|peptidyl-prolyl isomerase, putative, expressed
TTCGAAAACATGTTTCCGTAGAACTTGGCGTCCCGCCTGTTGTACTCCCTCATCTTCTCCTTCAGGGTCTTGTACACCAACTTCACATCCCTGTTGTCAGGGTTAATTTCCAGCGCTTTCTTGATATCCATCTCTGCCAGCTCCAGGTCGACAAGCTCGATGTAGGCTTGTGCCCTTCTGTACAGGGCCTTAACGTTTGTGCTCTCAAGTTCTAGAACCTTTGTGCAGAGTTTCTCTGCTTCTCTGTATTCTTTCAGCTTCAGCTTGCACGCAGCGTCGTTGAGCTTGCAACTGATCTTCAGAGCTTTAGATTGCTTCTTCTCATCCTCACTGAAGGAGCTATCATACTCGATGTACTTTGCAGCCTTCTCGTATCTCTTGGAGGCCTTGGCATACTTGCCCATCTTAAACCAGGCATTGCCTTCATCTTTCTTCTTGGCAGCTGCTTCAATCTTCTCAGCATTGCTCTTTAGATCCCATGATTCTTTGTCCTTCTCAAATGAAACAAGCTCCACTTCGTAGAAGACAGTGGAGTTAGGGGGAACCACAGCAAGATCTTGCTTTGTTTCAGCAGACCCAAATGCATGTTCAGGTGGAATTCTCGCCAACGCAACCTCTCCTTTCTTCATGTTAACCACAGTTATGT
>Contig_398	AT3G10230.1|lycopene cyclase|LOC_Os02g09750.1|lycopene beta cyclase, chloroplast precursor, putative, expressed
GTGGTCGGCGGCGGGCCCGCGGGCTCGCCGTGGCGCAGCGCGTCGCCGAGGCGGGCCTCTCCGTGTGCGCCATCGACCCGTCCCCGGCCCTCGTCTGGCCCAACAACTACGGCGTGTGGGTCGACGAGTTCGAGGCCATGGGCCTCTCCCACTGCCTCGACACCGTCTGGCCATCGGCGTCCGTCTTCATCGGCGACGGTGCCGGCGGCGGCGTCAAGTCGCTCGACCGACCCTACGCCCGCGTCGCCCGCCGGAAGCTCAAGTCGGCCATGATGGACCGGTGCGTCGCCAACGGGGTCCTCTTCCACAAGGCCAAGGTCGCCAAGGCCATCCACAGCGACGCCTCCTCCCTCCTCGTCTGCGACGACGGCGTCGCCGTCCCGGCAACCATCGTGCTCGACGCCACGGGATTCTCCCGCTGCCTCGTGCAGTACGACAAGCCCTACAACCCGGGGTACCAAGTCGCCTACGGCATCCTCGCCGAGGTCGACGGCCACCCGTTCGACATCGACAAGATGCTCTTCATGGACTGGCGCGACTCGCACCTCCCGGAAGGGTCGGAGATCAGGGAGCGCAACCGCCGGATCCCCACGTT
>Contig_399	No annotation available
GATTATGAAGACGAACAACTGCGAAGCATTTGCCAAGGATGTTTTCATTAATCAAGAACGAAAGTTGGGGGCTCGAAGACGATCAGATACCGTCCTAGTCTCAACCATAAACAATGATCCTTCCGCAGGTTCACCTACGGAAACCTTGTTACGACTTCTCCTTCCTCTAAATGATAAGGTTCAATGGACTTCTCGCGACGTCGGGGGCGGCGAACCGCCTCCGTCGCCGCGATCCGAACACTTCACCGGACCATTCAATCGGTAGGAGCGACGGGCGGTGTGTACAAAGGGCAGGGACGTAGTCAACGCGAGCTGATGACTCGCGCTTACTAGGCATTCCTCGTTGAAGACCAACAATTGCAATGATCTATCCCCATCACGATGAAATTTCCCAAGATTACCCGGGCCTGTCGGCCAAGGCTATATACTCGTTGAATACATCAGTGTAGCGCGCGTGCGGCCCAGAACATCTAAGGGCATCACAGACCTGTTATTGCCTCAAACTTCCGTGGCCTAAACGGCCATGCACCACCACCCATAGAATCAAGAAAGAGCTCTCAGTCTGTCAATCCTTGCTATGTCTGGACCTGGTAAGTTTCCCCGTGTTGGGTCAAATTAAGCCGCAGGCTCCACGCCTGGT
>Contig_400	AT5G09900.1|26S proteasome regulatory subunit, putative (RPN5)|LOC_Os03g63430.1|proteasome subunit, putative, expressed
AGAGCAGCAGCAGATCTCCTCGCCTCCCCTCGTCTCCGCCCGTCCGCCGCCGCTTCCATTCTCTCCGACCATGGAGGGCGACAGTACCAACCTCGATGCGGCGATAGAGTCGCTTCTCAATGTCGAGAAGCAGATGAGACTGGCTGGCGATGTCGCTGGCACGCGGAAGGCTGTCATCGACATCGTCGAGCTCTGCTACAAGGCCGGCGCGTGGAAGACGCTCAACGACCAGATCGTTGTCCTCTCCAAAAGGAGAGGCCAGGTCAAGCAGGCCATTACCGCCATGGTTCAGAAAGCAATGGAGTACATTGACTTGACACCAGACATGGACACCCGCATTGAACTAATCAAAACATTGAGCAGCGTCTCTGCTGGCAAAATATATGTTGAGATAGAGCGAGCAAGACTGATCAAAAGACTTGCAAAAATCAAAGAGGAGCAGGGAAAGATTGATGAGGCTGCTGATCTGATGCAAGAAGTTGCTGTCGAAACATTTGGCTCTATGGCAAAGACAGAGAAAATTGCGTTCATTCTTGAGCAGGTCCGGCTATGCCTGGATCGTCAAGATTATGTCCGAGCACAAATTTTACCCAGGAAAATCAGCACTAGAGTATTTGACGCAGATCCGTACAAAGGAAAAAAGAAGCCAAAAGAAGGTGACAATATTGTTCAGGATGCTCCTGCAGAAATTCCTTCCCTCCTAGAATTAAAGAGAATCTACTACGAATTGATGATTCGTTATTACTCGCACAACAATGATTACCTGGAAATCTGCCGCTGTTACAAGGCGATTTATGATATCCCAGCTGTAAAAGAGGATCCATCAAAGTGGACACCGATTCTTAGGAAGATATGTTGGTACTTGGTGCTGGCACCGCATGATCCCATGCAGTCCAGCCTTCTCAATGCTACCTTAGAGGATAAAAACCTCTCTGAGATCCCAAATTTCAGATTATTGCTGAAGCAGCTGGTTACCATGGAAGTTATCCAGTGGACAAGTTTATGGGCATTCTTTAAAGAAGAATACGAGAATGAGAAGAACCTACATGGAGGCGCTTTGGGTGCCAAAGCTGCTGAAGATCTGAAGCTTAGGATCATTGAACATAACATCTTGGTGGTCTCCAAGTACTACTCAAGGATTACCCTCAAGCGGCTTGCGGAACTTCTTTGCCTGAGTTTGCAGGAGGCAGAGAAGCATCTTTCAGACATGGTGAACTTCAAAGAGTCTCATCGCGAAGATTGATAGGCCGTCTGGAGTTGTGAGCTTCCAGACAGCTCAGGACAGCAACGGAGTCCTGAACTCATGGGCAACAAACCTTGAGAAGCTTCTCGACCTTGTCGAGAAAAGCTGCCATCAAATACATAAGGAGACTATGATCCACAAGGCTGTGTTGAAAGCTTAAGCAAAGTTTGTTTTCAGGTCCCCTCGGTAGCCAGCCTTGGTCTGTAACAGCAGAATGATGAATGCTATTTGTTGTTGGAGCATGCTTGTGTATCTTGCTGAATATTGTTTGAATTCTTAGATCTGCAATCAGATACCTGCTCTTGAAAATCAGACTTAGCTTCCTGTTGATTTT
>Contig_401	AT1G05200.1|glutamate receptor 3.4|LOC_Os06g46670.2|glutamate receptor, putative, expressed
CTTGCAGTAGTGTGCCAGGAAGATATCAATATATGGCTTCTCATCAACGATCGCAGCAACACCTCCATTTTTTGGTCCACGGTTGAGGGCATCAGCATAGTCCTGGATCGTATTTAGTGCTACCAATCGAGAGACTGGAATATTGAGTTCTAGAGTGAGGTATCTTTTGGTAAATTTTCCATTCTGATATCCAATAGGTAAAGAACTTGAAATCAAACTATCAAGCCCTGTAATTCCTGTGTCCAGCTGTTGGACTGTGAGGATTGACGTCAAGCTAGCAGTATAACTTGAAGTGATGATCAACACAACGAACAACCATATTATCAACACAAACCGCCCAAGTGCGCTTACAGTGTTTTCTCCTGCAGTTTGTTTCTCGTCACGACATTTCAACCATACAGGGAAATAATCATGGAAGAGTTAATATCATGTTACACTTACTGTGTGAGTAGAACATTGTTGAGAAGCTGAACCAGAATATTGTTACAAGTTGTCGCCGTGGAGTGCCACGAAATTCCTCATTAATCCGATGTTCAAGAAGCCAAACTACTACCCCCACCAAAATAAAAAGAGCACCTGTGACACACCACATCTCCAATGTGAAAGGTTTAAGGAAAG
>Contig_402	AT5G58720.1|smr (Small MutS Related) domain-containing protein|LOC_Os01g12530.1|smr domain containing protein, expressed
CTTCCCTGTACCTTCTGAACCACAACCAGTAATAACCCTCAGCAATACAGATGGCATGCAAATACAAATCATCATGTGAACCTTGAGAAGTTTCATAGCTTGCTGGACATGTTGACCATGCAAGTCAATAGTTACTGTGTTCGTAATATGCTTATTTCTGGCTTCAAATATATTCCTGCTGGCCTTCTCATCTTCCATGCGGGCCAGTTCCCGATAATGTTTACCCTCCTCTGCAAGGTAAGCAGCATATGATTTGTCTCCCTTTGAATAAGCGAGTGCAGCTTTCTGATAGTATTCTTTCATTTTATCATAATGCCTTGACAGCAACACCGCGGAACTCCCGATACCCATTCCCATTTTGAGGACTTTCTAGATTGTTTGATGCAACTGTAGAATTAAACGACTGCAGCTTCTTTACTACCTTTTTCCAGTCCATAGAACTAGGCTCATATGTGCGCATTTCAGGCATTTCAGGAATTTTAAACAGTGAATCCAGGACCTGTTGAGGGTCAGCTTTCACTTCAGTTGACCTAGAAGGCAATGTTGACGAGCGTGGTGCCTCCATAACAGCCTTTGCATAACTAATCTGAGGTTCGCCCCATGGGAAACCATGTCCTAATACAGATTGGCGACTAGTATTGCATTCTTGATCAGTCAACTGGTGCGGACTTCTTTTATTGCCTGCGGACAAGTTGTGTACGGATAGCCCATTTCGAGGGAACATATTAAGATGGCTGGCGCCATTTATTCCAGAATTTGGATGATGTGTTTCCATGTTTTGGATGGAAGACACCCCAGAGATATCAAGCAATGCATCCAAAGCCTTCTCAACATCATACCCATACTGACCGAGCACATCTCTAACCACACCCATGCCAAGCTCGGAGTTATCCCCGAGCATAGCGCACAGGAACTGCTCGGCCTCTTCAACACTGTACTTGCGGCCCCCAGACCCGCCATCTTTCTCCCCATCCCTACCCTTCCACGCATTTGGCGCGCTCACTGGGGGAGTGGCGGGCCGGGTGTAGTCCTTGCCGATGACATCCGCGACCATTCCAGTCGCGGCAACCGCAACCCTCTTGGGCCTCCGACCGGGAGCCTTCCTTCCACCAGATCCACTGCGCGGCAAGAGATCCGGCGGCGGGGGAGGCTGCGGGGCCGGCTGAGGGGGCTGCGGCGGCTGCGTATCCTGAGTGGAGCCCAGGATACCGGCCGCCAGGAAGGGGTCCCCGCCGGCCTCGCGGTAGGCGGAGTCGACCTGGTCGATGGTTGCGCTGGCGAAGGCGTCGAGCAGCCACGTGAGGTCCCGACGCTCGTCGCCGGCGGCCGACGAGGACGTGGTGGACCCGGAAGACGAGAAGCCGGGGAAGGAGAAAGTGGAGGCGGTCCCCGAGGAGCTTGCGGTGAAGGAGGCTGAACTGCTGCTGGACTCGGTCTCCGAGGCCGCCGCCGCCGCTAGGGTTAGGGTTTCGGGCCCCGGTGACCCGGCCTCCGAACCCGC
>Contig_403	||LOC_Os06g46460.1|expressed protein
AGCAGCCAGCAAAGCTAATAAGCCACAACTACTACTAGCGGCATGTATTGTTGTGTTGTGTCCCGTAGCTGCACAAGAGTTTGATCTTGCGCTACGAGTCCACGGCCTAGCTGTACACGTACGGTCGACGACCGGAGTAAATCATGGCGAGCATCCAGAGGTCGTCGTTCCTGCACCAGCTCCAGCAGGTCGTCCGGAACTCGTCCCGCTCGCGCAAGCACGAGGAAGCAGACGCAGTTGCACCGTGGCAGCCTGTTGCTGCAGTCTACTACGCCGCTAGGTTCCGGCCGCTGCCGCCAAAGCAGATGGACACCATCGTCGAGGAGGACAACTCCAGACTCATGGCGGCGCACCATACCGCCGGTGGATGCTTCCAGCAGGGCGGGGCTTCCCCTTCGTCGTCGTCAGCTTCATCAATGGCGGCTGCTCCTAAACCCTACCGTTTCACCGCGTCTCCAGTCGTCGCTGAGGACTTGTGGTGATTTTGTCTTAAGAAGCGAGTGGTGTGGAGGGAATATTATATGTGTGTGTGTCATTAACCCTTACATATTACGTCACAATATGCCCTTTGTAATTATTTAGACGTTGCAAAGGGCATATATGTTGCATGAGATAGTTTATAGGTACACTATACACATGTGATGTGATGAGATGCTCTGATTATTACAGAAGGGCCTCTCATGAGTTCATGTATCAATTATTCCACTATATGTTGTCGACCATGGTCATGAATGTACTACTATATATATAGCATTATTGTCACGGCTTTTATATG
>Contig_404	||LOC_Os01g17396.1|expressed protein
CGCCAACTTAAATAGCTTGAGAAGAAAATACTGAAGCAACTTAAAGTCTATTCTGCAGTACAGTGGCATGTACACGAATTGAATCTTGAATCGCCTCAACATTGGTTAAAACACATGAAACAAACCGTCGTATGAACAAGAGTATCACAAGACAAACGTCGTCGCAAATTGTTTACAGTGCATTCCAGACAGCAACACACGCAGACGTATAAAACGGTGGCTACCTAGTCACGTATGAATGATCTTCCTCTGCTCGTAATCTCTGACAAACAATTAAAGATTTAAAGGGGAGGGAAAGAAAGAGAGATGTCGCAGCAGTATGTACAAATCTCTGCATCAAGCAAGCTATTGCAGCTTCGCAAGGCAACATGGCCATGAAGCCATCGTCGCAGTTGGTGAAAAGATCGGTCAGTCTGCCGGTCTCCTTCTACACCATCGCCGTCCAGGTGGTCGTGGACTGCGCCTCCGCCCCTCCTGAGCTGCCGGCCAAGCAGCTGCCGTGGACCTGAAGAGGCGCCGGGCATGGCGGCCTCATCGTCAGGTCCGCCACCGTCCTGTCGATCGCGTTCGTCGCGCGCTCCGGGCAAC
>Contig_405	AT5G27380.1|glutathione synthetase 2|LOC_Os11g42350.1|glutathione synthetase, chloroplast precursor, putative, expressed
CATAAATATTGCCGTAACCATGCTATATGAATACAGAATACATGACACTACGACTGCATAACCTTCTGTACCCTCTCTCTCTTCTCTTCCAGAATTTTCTGTGACAAGAGAGTTCCTACACTTGCAGCCAACATGAATGGTAAATGACACTATTACATAACACTAACACCATATTCTCCTGTCAACGTGTATTATTTGTTACTCTGTCAGCTATTCACAGCTTCCTTAACAATTGCAGCCCAAATCAAATGATACCCAATCTGGCATTGCCATCTTTTGGGACTGGGTTGTATCACTAGTTCATGTCAGTTTGTCACCTGTAACTCCACTTTGCCATCTCACTCATCAGTAAGAAGAACACTATCCAAAACAGCAAATCCTGCTGCAACACCACCTTCGTTCGATGAAGAAACTTTTGTGCGCATCAAGTAACCGCATTGATTATTCAGGACCACCTTGTCTTTGTTCCGCAAGTAGGCTCCATATATCCCTAGC
>Contig_406	AT5G19140.1|Aluminium induced protein with YGL and LRDR motifs|LOC_Os11g05050.1|stem-specific protein TSJT1, putative, expressed
GGAGTGTGGAAGCAGGAAGCCTATGCTACCTTAGATTGATTAGCAGGGGAGGGAGAGTAGTATTTGTAGGATCCGTAGGTTCTTTTTGGTAGGTTGATTAGAGGCGTGTGTGAAGATGTTGGCGGTGTTCAGCGGCGGGGTTGTGGAGGTGCCGGCGGAGCTGGTGGCGGCCGGCAGCCGGACGCCGTCGCCCAAGACCAAGGCGTCGGAGCTCGTCAACCGCTTCCTGGGGAGCTCGGAGCCCGCCGTGTCCATGCAGCTGGGCGACCTCGGCCACCTCGCCTACTCCCACACCAACCAGGCCCTCCTCCGCCCAAGGTCGTTCGCGGCAAAGGACGAGATCTTCTGCCTGTTCGAGGGTGTGCTGGACAACCTGGGGCGGCTGAGCCAGCATTACGGGCTGTCCAAGAGCGCCAACGAGGGGGTCCTCATCATCGAGGCCTACAAGGCGCTGCGGGACCGGGCGCCATACCCGGCCAGCTTCATGCTCTCGCAGCTCACCGGCAGCTACGCCTTCGTGCTCTTCGACAAGTCCACCAACTCCCTGCTCGTCGCATCTGATCCCGAGGGCAAGGTGCCACTCTTCTGGGGGATCACTGCAGATGGCTGCGTCGCCTTCTCTGATGACATTGACATGCTCAAAAGGATCATGTGGCAAGTCACTTGCACCTTTCCCACAAGGTTGCTTCTACTCTAACGCTCTTGGAGGCTTGAAGTGCTATGAGAACCCCAAGAACAAGGTGACCTTATCCTCTCCACACTTGGCTACCCAGCGTTTACCGTAGGCACGATAACTGGTACACCAGAGGTGCGTCCTTCCCGGTCCTCTCGTACTAGGGAAAGGTCCTCTCAATGCTCTAACGCCCACACCGGATATGGACGCACCTCTGGTGTACCAGTTATCGTGCCTACGGTAAACGCTGGGTAGCCAAGTGTGGAGAGGATAACTGCTGAAAGCATATAAGTAGTAAGCCCACCCAACTACCAAGCTGGAGTACGGTAGGGGCAGAGGGAATTTCCGGTGGAGCGGTGAAATGCATTGAGATCGGAAAGAACACCAACGGCGAAAGCACTCTGCTGGGCCGACACTGACACTGAGAGACGAAAGCTAGGGGAGCAAATGGGATTAGAGACCCCAGTAGTCCTAGCCGTAAACGATGGATACTAGGTGCTGTGCGACTCGACCCGTGCAGTGCTGTAGCTAACGCGTTAAGTATCCCGCCTGGGGAGTACGTTCGCAAGAATGAAACTCAAAGGAATTGAAGGGGGGACAAATCGCTCCACCAACTAAGAACGGCCATGCACCACCACCCATAGAATCAAGAAAGAGCTCTCAGTCTGTCAATCC
>Contig_407	AT5G19390.1|Rho GTPase activation protein (RhoGAP) with PH domain|LOC_Os07g46450.1|pleckstrin homology domain-containing protein, putative, expressed
GGGATATACATTCTCACTACCAGCTTCTAAACAGATAACGTGAGAGAAAAAGATTCTATACCAAGAATATACAGAAGTGCGCTTGCAACAACTGAGCAACCTCCTATCTGGGGCTGTTCCAGGGAGACGAAGGCTTGTATGGGAAAGTATGGGATCCGGATCCATGCCCTAAATCGAGGCTGTGGAGTTGTTCCATCAACTGTGACCGCCGTTCTTTGAAGAAATCTAGTCTTGTCGTTAGTTCAACAAGAGTGGACGAAGGCACAGCCGGCGGTCTCCCATATTCAACATTCTCAGTTGTTCTGGGGATGTTGACCAACATTGACCCGCTCTCTGCAGGCACACTTGTTGATGCTTCCCTTGAATCACTCGAGGCATCCAGGGAATGCTTGCGGGAGAAAGGCCTTGAAGAACCATGCGATAACACATGCTGCTTGATGCTTCTCCAGTGCGATGCACTTGGCAAGCTCTCCTCATTCCTTTGCTTCTTCTCTTGATTACAGAAAGCAATGCTCCTATCAAATCCTGGTTGGACAATG
>Contig_408	AT2G21520.1|Sec14p-like phosphatidylinositol transfer family protein|LOC_Os02g04020.1|expressed protein
GAAGGAAGAAGACAGTACATTCACTGATAAGATCTAGTTACACATTTGCAGCATCAGAGACAGGGGAATTCGACTGTACAGAGATAACGGAATCTTACAATCCGGGGCTGCAACCAACTATGGGTTGCAAGGAAAATTACTTACAATCTCTATTACAGCAAAATACATGCTGTTAAGCAGTGGGAAGGTAACCTGCACAGTATAGTCTCTTCACAGTTCAGAAGCAAAATTTCTTCTTCTTCTTCTCAAACCTGGCAAACTCATGTCTATCAATATATGCAAGTAATTCCTCCTGCTTCATAAGAGCATCATACAAGGCCTTCTTTGTCACAATAAGTTCAGCCTCTAATGCATCCACACGACGGACAGCAGCATTAAGCAGCTCCTCTTTCTCAGAAGGCATTTCCGAGGGTTTTGACTGGAGAGCATCAATTTTCTCTTCGAGCTCTGCGAGTCTCTTCAGGACGGATGAAAGAATGTCTGCCTCAGTGAATCCAGGAGCTGGTGAAGGTGGGCGGAATTCTTCTTTAGTTGTTGAGTAGTCCAGTGAATGAACAGAAAGGTTGTCATCCACTTCCGAACTTTTATCCAGTGCGTTTTTCGCAATGTGACTAAAGAATGCACGGAAAAGTGTGGTCACCATCATAACAAATGCAACAAGCCATGCAATTGCTCGAGCATGAAGACTTTCTGAGCATTTTGTTGTGTCAGAGAAGGATGTCCCTTTAGACTGAAGATAGAAAATTAGTAGAGGTTTCTTTCTTCCAATTTCCATCATCAACAACTTTGTCAATCATTGGTACGCATACATCATACTCAGAATAACCAGCAGAAACGTTTGCAGCCTTCATCAGTTTTGCCTGTTCTTCACGAACTGGTGTCAGCATTGGATTTGTAGCATAAGTTCTTATTGCCTTGGGAGATGTAATGTCATCAGCTTCAGAACCAGATTCAGCAGTAGATGTGTCACTGCCCCTTTTAGCATAGTATTTTGGTTTCTCGTAAGCAATTATTTTTTCATCATCAATGGAAACTGTTACTAGTTGCCTCTTACAGCGAGCTTTGCCACTGATGACCATCTTCAATATGTTTGGGTCTGTCCATGGCCCTTTTTCACCTTTAAGGCATCCTCCAAGCTCCGAACAGGTACAGAAGCCACCAAGAAACTCTGGCAGTTGATTTGCATCAATTATTTCAAGTAACTTGGTCTGATACTTAGCTCCCAGGACTTGTATCTTTGAAGTTGTCTTTGGGTCAAGGAAAGACTTAACAGTGCTCCAAAGCATCCTAAATCCTGGACCAGCATTGACGATGAACATTCTATGCAATGTCTCTGGGTAGTTATCATTGTCGATCTTTTGCAGCCTTGTCATCAAATCCCGTGCTGTCTTGCTGAAATTTTTTAAACTCACGCCTTGAACATCTAGAATTGTTGTACTTGAATCAATGTGCCTCTTTGCAGCAATTGTACAAGCTGGGAACTTGATTAAAAAACTCTTTTCAAAATTCCTTCACATGGTACTTGACGTAACGGTCCATAGTAGTTACATGCATGAGTTTGTTTGGGTCAACTTTTCCAAGCCTTTCAATATATACAGGTCTTCCTTCCTTGTCAACACCATGATAGCCATGAGGGTAGTACTGCAAAACTTCATCTAATTCTGTATACTCAAAGTCCTCAATTATAGTATCAGCACCAAACTCCTTCCTCCAATGGAAGCATGTCTACCCACATGCGTTTTGCTTTCTCAATGTCAAACTTCCTTGCCTTCAAAAACCGCAGCAACATATGATAGTCATCATGCTTTGCAGGTAGCATCTCATCTAATATGAGTGATTGGCGAAATGCGTCAACTGTTTGTAGCTCCTCAAAGTCTCTGACGTCTTCAATAGATATAGAATTTCCTCGAATGTCACTCTTTCGCCTATTCTTTTTC
>Contig_409	AT5G66600.4|Protein of unknown function, DUF547|LOC_Os08g40420.1|ternary complex factor MIP1, putative, expressed
AATTTCTTAGCTGTATACAACCTTACAGGTGGATCTGATAATGCTCCTGTGGAAAGAGCAAAATGAGCAATTGGCTCTGGATGAGTAAGTGCATATGGATGTATGGAGCTCCCTGGTTTTTTCATTGGCATAAATAGCGTACGAACCCACAGTGAAGGGCGGTGGGATTGGCATCCTAGAATTGAGTTCTGAATAATTTGGGAGTTTACTGAATGTCCACCCACATTATATGCAGCCTTCAGAATCATGTCAGTGCTTTTCATGCGTTTTTCCTGTAGCCCGTAGGCCATGAAAGCATGCATAACCAAAGCATTGTGGATGTTAACCCAGAAACAGAGTTGCTCTTCATGTGCCATCTTTGTAGGGTCAATCTTCTCCAGCCGTTTTATCAGTGTTCTGATAGTATCCAGCATTTTAGAAGCATACTCAAATTTGTCTTCATCTATATGTATCCTTGGGAAAATTATCATCCCAGTGTATTGTGCATTGCTCCCATCAAATGAACCATATGTATCAGAGGTTGTGTCGAAATTGTAATGGCATCGAGGGCTCCAACTATCGACCGGGTACTTCAGAGAAAAGGAACTCGATGCGGATGAGAAAGAAGGAGTTGACAATGGCTCAGAATCTGCCTCTTTCAATGGCCTGCTGGCAAGTTTGCAGTAGACAGCAGAAATGCACCTTA
>Contig_410	AT5G08680.1|ATP synthase alpha/beta family protein|LOC_Os01g49190.1|ATP synthase, putative, expressed
[truncated: 21,910,766 more chars]
