# Supplementary material for: Towards an integrative model of C4 photosynthetic subtypes: insights from comparative transcriptome analysis of NAD-ME, NADP-ME, and PEP-CK C4 species
Source: J Exp Bot. 2014 Mar 18;65(13):3579–93. doi: 10.1093/jxb/eru100 (PMC4085959; doi:10.1093/jxb/eru100)
Supplement: Supplementary Data [file supp_eru100_jexbot116442_file004.xlsx]

## Sheet: Quantification
Setaria ID	PFAM domains	SBH Arabidopsis ID	AthalianaDescriptionTAIR10	MapManCategory	C4 genes in Pmax	Pmax 454 reads [rpm]	Pcla 454 reads [rpm]	RPMPmax_2_reads	RPMPmax_3_reads	Pmax	RPMPcla_1_reads	RPMPcla_2_reads	Dcla	DESeq Bonferroni q-value	Cgyn	Chas	significant in Cgyn vs Chas
Si017474m	PF00153	AT3G08580	ADP/ATP carrier 1 (AAC1); FUNCTIONS IN: binding, copper ion binding, ATP:ADP antiporter activity; INVOLVED IN: transport, purine nucleotide transport; LOCATED IN: in 10 components; EXPRESSED IN: 28 plant structures; EXPRESSED DURING: 16 growth stages; CONTAINS InterPro DOMAIN/s: Mitochondrial carrier protein (InterPro:IPR002067), Mitochondrial substrate carrier (InterPro:IPR001993), Mitochondrial…	transport.metabolite transporters at the envelope membrane	AAC	235	90	565	356	460.5	157	143	150	1	95	218
Si035074m	PF00155	AT1G17290	alanine aminotransferas (AlaAT1); FUNCTIONS IN: L-alanine:2-oxoglutarate aminotransferase activity, ATP binding; INVOLVED IN: response to cadmium ion, response to hypoxia, L-alanine catabolic process, by transamination; LOCATED IN: mitochondrion, chloroplast; EXPRESSED IN: 9 plant structures; EXPRESSED DURING: L mature pollen stage, M germinated pollen stage; CONTAINS InterPro DOMAIN/s: 1-aminocy…	amino acid metabolism.synthesis.central amino acid metabolism.alanine.alanine aminotransferase	AlaAT	2557	155	2972	3028	3000	83	79	81	1.89084e-05	3983	106	y
Si014186m	PF00406,PF05191	AT5G47840	adenosine monophosphate kinase (AMK2); FUNCTIONS IN: nucleobase, nucleoside, nucleotide kinase activity, nucleotide kinase activity, ATP binding, adenylate kinase activity, phosphotransferase activity, phosphate group as acceptor; INVOLVED IN: nucleobase, nucleoside, nucleotide and nucleic acid metabolic process, anaerobic respiration, nucleotide metabolic process; LOCATED IN: chloroplast, chloro…	nucleotide metabolism.phosphotransfer and pyrophosphatases.adenylate kinase	AMK	786	165	837	960	898.5	147	133	140	1	98	11	y
Si017707m	PF00294	AT3G09820	adenosine kinase 1 (ADK1); FUNCTIONS IN: adenosine kinase activity, copper ion binding; INVOLVED IN: response to cadmium ion, response to trehalose-6-phosphate stimulus, adenosine salvage; LOCATED IN: cytosol, apoplast, plasma membrane, chloroplast, membrane; EXPRESSED IN: 33 plant structures; EXPRESSED DURING: 17 growth stages; CONTAINS InterPro DOMAIN/s: Carbohydrate/purine kinase (InterPro:IPR…	nucleotide metabolism.salvage.nucleoside kinases.adenosine kinase	AMK	278	134	1062	909	985.5	115	114	114.5	0.680465	62	74
Si001361m	PF00155	AT1G62800	aspartate aminotransferase 4 (ASP4); FUNCTIONS IN: transferase activity, transferring nitrogenous groups, pyridoxal phosphate binding, transaminase activity, catalytic activity; INVOLVED IN: biosynthetic process, cellular amino acid metabolic process; LOCATED IN: cytosol; EXPRESSED IN: 19 plant structures; EXPRESSED DURING: 10 growth stages; CONTAINS InterPro DOMAIN/s: Aminotransferase, class I/c…	amino acid metabolism.synthesis.central amino acid metabolism.aspartate.aspartate aminotransferase	AspAT	1997	82	1345	1200	1272.5	76	82	79	0.00867442	8	4
Si001591m	PF01758	AT2G26900	Sodium Bile acid symporter family; FUNCTIONS IN: transporter activity, bile acid:sodium symporter activity; INVOLVED IN: sodium ion transport, organic anion transport; LOCATED IN: membrane, chloroplast envelope; EXPRESSED IN: 23 plant structures; EXPRESSED DURING: 13 growth stages; CONTAINS InterPro DOMAIN/s: Bile acid:sodium symporter (InterPro:IPR002657), Bile acid transporter (InterPro:IPR0047…	transport.unspecified cations	BASS2	1556	50	2635	2959	2797	66	72	69	9.88522e-06	3668	42	y
Si003882m	PF00484	AT3G01500	carbonic anhydrase 1 (CA1); FUNCTIONS IN: carbonate dehydratase activity, zinc ion binding; INVOLVED IN: in 6 processes; LOCATED IN: in 8 components; EXPRESSED IN: 23 plant structures; EXPRESSED DURING: 14 growth stages; CONTAINS InterPro DOMAIN/s: Carbonic anhydrase, prokaryotic-like, conserved site (InterPro:IPR015892), Carbonic anhydrase (InterPro:IPR001765); BEST Arabidopsis thaliana protein …	TCA / org transformation.carbonic anhydrases	CA	9768	11074	27258	30418	28838	10802	10179	10490.5	1	2066	8230	y
Si014081m	PF00153	AT2G22500	uncoupling protein 5 (UCP5); FUNCTIONS IN: binding, dicarboxylic acid transmembrane transporter activity; INVOLVED IN: transport, mitochondrial transport; LOCATED IN: mitochondrion, mitochondrial inner membrane, membrane; EXPRESSED IN: 23 plant structures; EXPRESSED DURING: 15 growth stages; CONTAINS InterPro DOMAIN/s: Mitochondrial substrate carrier (InterPro:IPR001993), Mitochondrial brown fat …	transport.metabolite transporters at the mitochondrial membrane	DIC	214	65	517	392	454.5	113	115	114	1	519	0	y
Si035707m	PF00044,PF02672,PF02800	AT1G42970	glyceraldehyde-3-phosphate dehydrogenase B subunit (GAPB); FUNCTIONS IN: glyceraldehyde-3-phosphate dehydrogenase (phosphorylating) activity, glyceraldehyde-3-phosphate dehydrogenase (NADP+) (phosphorylating) activity, glyceraldehyde-3-phosphate dehydrogenase activity; INVOLVED IN: in 6 processes; LOCATED IN: in 7 components; EXPRESSED IN: 25 plant structures; EXPRESSED DURING: 15 growth stages; …	PS.calvin cycle.GAP	GAP-DH	2359	2485	6476	7315	6895.5	3625	3564	3594.5	1	3215	795	y
Si010261m	PF00044,PF02800	AT1G12900	glyceraldehyde 3-phosphate dehydrogenase A subunit 2 (GAPA-2); FUNCTIONS IN: NAD or NADH binding, glyceraldehyde-3-phosphate dehydrogenase activity; INVOLVED IN: oxidation reduction, glycolysis, glucose metabolic process; LOCATED IN: apoplast, chloroplast stroma, chloroplast, membrane, chloroplast envelope; EXPRESSED IN: 24 plant structures; EXPRESSED DURING: 14 growth stages; CONTAINS InterPro D…	PS.calvin cycle.GAP	GAP-DH	1739	4255	5115	5551	5333	5860	5433	5646.5	1	2791	4034	y
Si036550m	PF02866,PF00056	AT1G04410	Lactate/malate dehydrogenase family protein; FUNCTIONS IN: in 6 functions; INVOLVED IN: response to cadmium ion, response to zinc ion, response to salt stress; LOCATED IN: in 7 components; EXPRESSED IN: 26 plant structures; EXPRESSED DURING: 15 growth stages; CONTAINS InterPro DOMAIN/s: Malate dehydrogenase, NAD-dependent, cytosolic (InterPro:IPR011274), Lactate/malate dehydrogenase, N-terminal (…	TCA / org transformation.other organic acid transformatons.cyt MDH	MDH	495	438	779	690	734.5	452	451	451.5	1	369	830	y
Si013632m	PF02866,PF00056	AT5G58330	lactate/malate dehydrogenase family protein; FUNCTIONS IN: oxidoreductase activity, binding, malate dehydrogenase activity, catalytic activity, malate dehydrogenase (NADP+) activity; INVOLVED IN: oxidation reduction, malate metabolic process, carbohydrate metabolic process, metabolic process; LOCATED IN: in 6 components; EXPRESSED IN: 23 plant structures; EXPRESSED DURING: 14 growth stages; CONTA…	TCA / org transformation.other organic acid transformatons.cyt MDH	MDH	457	112	519	744	631.5	159	164	161.5	1	331	215
Si034747m	PF00390,PF03949	AT2G13560	NAD-dependent malic enzyme 1 (NAD-ME1); FUNCTIONS IN: in 7 functions; INVOLVED IN: response to salt stress, malate metabolic process; LOCATED IN: mitochondrion, chloroplast; EXPRESSED IN: 23 plant structures; EXPRESSED DURING: 13 growth stages; CONTAINS InterPro DOMAIN/s: Malic enzyme, NAD-binding (InterPro:IPR012302), Malic oxidoreductase (InterPro:IPR001891), Malic enzyme, conserved site (Inter…	TCA / org transformation.other organic acid transformatons.malic	NAD-ME	433	36	212	143	177.5	28	28	28	1	1360	67	y
Si000645m	PF00390,PF03949	AT1G79750	NADP-malic enzyme 4 (NADP-ME4); CONTAINS InterPro DOMAIN/s: Malic enzyme, NAD-binding (InterPro:IPR012302), Malic oxidoreductase (InterPro:IPR001891), Malic enzyme, conserved site (InterPro:IPR015884), Malic enzyme, N-terminal (InterPro:IPR012301), NAD(P)-binding domain (InterPro:IPR016040); BEST Arabidopsis thaliana protein match is: NADP-malic enzyme 3 (TAIR:AT5G25880.1); Has 9573 Blast hits to…	TCA / org transformation.other organic acid transformatons.malic	NADP-ME	1081	169	1150	1091	1120.5	212	191	201.5	1	171	42	y
Si006948m	PF00390,PF03949	AT5G11670	NADP-malic enzyme 2 (NADP-ME2); FUNCTIONS IN: malate dehydrogenase (oxaloacetate-decarboxylating) (NADP+) activity, oxidoreductase activity, acting on NADH or NADPH, NAD or NADP as acceptor, malic enzyme activity; INVOLVED IN: response to cadmium ion, malate metabolic process, pentose-phosphate shunt, oxidative branch, protein homooligomerization; LOCATED IN: in 6 components; EXPRESSED IN: 26 pla…	TCA / org transformation.other organic acid transformatons.malic	NADP-ME	199	39	98	97	97.5	36	32	34	1	81	134
Si029362m	PF03600	AT1G49810	Na+/H+ antiporter 2 (NHD2); FUNCTIONS IN: potassium:hydrogen antiporter activity, sodium:hydrogen antiporter activity; INVOLVED IN: sodium ion transport; LOCATED IN: endomembrane system, integral to membrane; CONTAINS InterPro DOMAIN/s: Na+/H+ antiporter NhaD-like (InterPro:IPR018390), Divalent ion symporter (InterPro:IPR004680); BEST Arabidopsis thaliana protein match is: sodium:hydrogen antipor…	transport.metal	NHD	487	29	744	932	838	31	31	31	0.000184888	38	7
Si030206m	PF02518,PF10436	AT3G06483	pyruvate dehydrogenase kinase (PDK); FUNCTIONS IN: ATP binding, pyruvate dehydrogenase (acetyl-transferring) kinase activity, histidine phosphotransfer kinase activity; INVOLVED IN: signal transduction, peptidyl-histidine phosphorylation, phosphorylation; LOCATED IN: mitochondrion; EXPRESSED IN: 24 plant structures; EXPRESSED DURING: 15 growth stages; CONTAINS InterPro DOMAIN/s: Signal transducti…	signalling.in sugar and nutrient physiology.pyruvate dehydrogenase kinase	PDH kinase	790	452	847	993	920	569	514	541.5	1	307	74	y
Si005789m	PF00311	AT1G53310	phosphoenolpyruvate carboxylase 1 (PPC1); FUNCTIONS IN: protein binding, phosphoenolpyruvate carboxylase activity; INVOLVED IN: response to salt stress, tricarboxylic acid cycle; LOCATED IN: cytosol, apoplast; EXPRESSED IN: 26 plant structures; EXPRESSED DURING: 13 growth stages; CONTAINS InterPro DOMAIN/s: Pyruvate/Phosphoenolpyruvate kinase, catalytic core (InterPro:IPR015813), Phosphoenolpyruv…	glycolysis.cytosolic branch.phospho-enol-pyruvate carboxylase (PEPC)	PEPC	6202	182	16731	20055	18393	317	290	303.5	4.91717e-07	166	81
Si000160m	PF00311	AT1G53310	phosphoenolpyruvate carboxylase 1 (PPC1); FUNCTIONS IN: protein binding, phosphoenolpyruvate carboxylase activity; INVOLVED IN: response to salt stress, tricarboxylic acid cycle; LOCATED IN: cytosol, apoplast; EXPRESSED IN: 26 plant structures; EXPRESSED DURING: 13 growth stages; CONTAINS InterPro DOMAIN/s: Pyruvate/Phosphoenolpyruvate kinase, catalytic core (InterPro:IPR015813), Phosphoenolpyruv…	glycolysis.cytosolic branch.phospho-enol-pyruvate carboxylase (PEPC)	PEPC	159	121	1096	1307	1201.5	154	141	147.5	1	166	81
Si016228m	PF00311	AT1G53310	phosphoenolpyruvate carboxylase 1 (PPC1); FUNCTIONS IN: protein binding, phosphoenolpyruvate carboxylase activity; INVOLVED IN: response to salt stress, tricarboxylic acid cycle; LOCATED IN: cytosol, apoplast; EXPRESSED IN: 26 plant structures; EXPRESSED DURING: 13 growth stages; CONTAINS InterPro DOMAIN/s: Pyruvate/Phosphoenolpyruvate kinase, catalytic core (InterPro:IPR015813), Phosphoenolpyruv…	glycolysis.cytosolic branch.phospho-enol-pyruvate carboxylase (PEPC)	PEPC	83	38	929	1141	1035	52	51	51.5	0.00188741	166	81
Si028826m	PF00311	AT1G53310	phosphoenolpyruvate carboxylase 1 (PPC1); FUNCTIONS IN: protein binding, phosphoenolpyruvate carboxylase activity; INVOLVED IN: response to salt stress, tricarboxylic acid cycle; LOCATED IN: cytosol, apoplast; EXPRESSED IN: 26 plant structures; EXPRESSED DURING: 13 growth stages; CONTAINS InterPro DOMAIN/s: Pyruvate/Phosphoenolpyruvate kinase, catalytic core (InterPro:IPR015813), Phosphoenolpyruv…	glycolysis.cytosolic branch.phospho-enol-pyruvate carboxylase (PEPC)	PEPC	52	36	353	442	397.5	40	35	37.5	0.180565	166	81
Si034404m	PF01293	AT4G37870	phosphoenolpyruvate carboxykinase 1 (PCK1); FUNCTIONS IN: phosphoenolpyruvate carboxykinase activity, purine nucleotide binding, phosphoenolpyruvate carboxykinase (ATP) activity, ATP binding; INVOLVED IN: defense response to fungus, incompatible interaction, response to cadmium ion, cellular response to phosphate starvation, gluconeogenesis; LOCATED IN: cytosol, nucleolus, nucleus, membrane; EXPR…	gluconeogenesis / glyoxylate cycle.PEPCK	PEPCK	5326	68	10755	6882	8818.5	108	89	98.5	2.25392e-08	95	11	y
Si021917m	PF00162	AT1G56190	Phosphoglycerate kinase family protein; FUNCTIONS IN: phosphoglycerate kinase activity; INVOLVED IN: response to cadmium ion, glycolysis; LOCATED IN: thylakoid, mitochondrion, chloroplast stroma, chloroplast, membrane; EXPRESSED IN: 28 plant structures; EXPRESSED DURING: 15 growth stages; CONTAINS InterPro DOMAIN/s: Phosphoglycerate kinase, N-terminal (InterPro:IPR015824), Phosphoglycerate kinase…	PS.calvin cycle.phosphoglycerate kinase	PGK	786	2084	1576	1559	1567.5	1719	1424	1571.5	1	369	900	y
Si017403m	PF00162	AT1G56190	Phosphoglycerate kinase family protein; FUNCTIONS IN: phosphoglycerate kinase activity; INVOLVED IN: response to cadmium ion, glycolysis; LOCATED IN: thylakoid, mitochondrion, chloroplast stroma, chloroplast, membrane; EXPRESSED IN: 28 plant structures; EXPRESSED DURING: 15 growth stages; CONTAINS InterPro DOMAIN/s: Phosphoglycerate kinase, N-terminal (InterPro:IPR015824), Phosphoglycerate kinase…	PS.calvin cycle.phosphoglycerate kinase	PGK	1343	178	1306	1250	1278	141	158	149.5	0.730015	369	900	y
Si017569m	PF00153	AT5G14040	phosphate transporter 3;1 (PHT3;1); FUNCTIONS IN: binding; INVOLVED IN: transport, transmembrane transport; LOCATED IN: in 6 components; EXPRESSED IN: 27 plant structures; EXPRESSED DURING: 16 growth stages; CONTAINS InterPro DOMAIN/s: Mitochondrial substrate carrier (InterPro:IPR001993), Mitochondrial substrate/solute carrier (InterPro:IPR018108); BEST Arabidopsis thaliana protein match is: phos…	transport.metabolite transporters at the mitochondrial membrane	PIC	144	118	283	167	225	94	97	95.5	1	662	264	y
Si017993m	PF00719	AT5G09650	pyrophosphorylase 6 (PPa6); FUNCTIONS IN: inorganic diphosphatase activity, pyrophosphatase activity; INVOLVED IN: in 7 processes; LOCATED IN: thylakoid, chloroplast, chloroplast stroma, membrane, chloroplast envelope; EXPRESSED IN: 26 plant structures; EXPRESSED DURING: 14 growth stages; CONTAINS InterPro DOMAIN/s: Inorganic pyrophosphatase (InterPro:IPR008162); BEST Arabidopsis thaliana protein…	nucleotide metabolism.phosphotransfer and pyrophosphatases.misc	Ppa	202	70	449	452	450.5	154	163	158.5	1	2009	637	y
Si022898m	PF00719	AT3G53620	pyrophosphorylase 4 (PPa4); FUNCTIONS IN: inorganic diphosphatase activity; INVOLVED IN: response to cadmium ion, metabolic process; LOCATED IN: membrane, cytoplasm; EXPRESSED IN: 24 plant structures; EXPRESSED DURING: 13 growth stages; CONTAINS InterPro DOMAIN/s: Inorganic pyrophosphatase (InterPro:IPR008162); BEST Arabidopsis thaliana protein match is: pyrophosphorylase 1 (TAIR:AT1G01050.1); Ha…	nucleotide metabolism.phosphotransfer and pyrophosphatases.misc	PPa	377	111	382	286	334	125	109	117	1	76	63
Si021174m	PF02896,PF01326,PF00391	AT4G15530	pyruvate orthophosphate dikinase (PPDK); FUNCTIONS IN: kinase activity, pyruvate, phosphate dikinase activity; INVOLVED IN: phosphorylation, response to absence of light; LOCATED IN: cytosol, nucleus, chloroplast; EXPRESSED IN: 22 plant structures; EXPRESSED DURING: 11 growth stages; CONTAINS InterPro DOMAIN/s: PEP-utilising enzyme, mobile domain (InterPro:IPR008279), Pyruvate, phosphate dikinase…	gluconeogenesis / glyoxylate cycle.pyruvate dikinase	PPDK	6408	184	12019	14741	13380	300	266	283	3.25725e-06	2490	11	y
Si032116m	PF03618	AT4G21210	PPDK regulatory protein (RP1); FUNCTIONS IN: protein kinase activity, phosphoprotein phosphatase activity; INVOLVED IN: biological_process unknown; LOCATED IN: chloroplast; EXPRESSED IN: 21 plant structures; EXPRESSED DURING: 13 growth stages; CONTAINS InterPro DOMAIN/s: Pyruvate Pi dikinase regulator (InterPro:IPR017409), Protein of unknown function DUF299, phosphotransferase, predicted (InterPr…	not assigned.unknown	PPDK-RP	79	47	288	389	338.5	90	90	90	1	122	28
Si013874m	PF03151,PF00892	AT5G33320	CAB UNDEREXPRESSED 1 (CUE1); FUNCTIONS IN: antiporter activity; INVOLVED IN: transport; LOCATED IN: mitochondrion, chloroplast, plastid, plastid inner membrane, chloroplast envelope; EXPRESSED IN: callus; CONTAINS InterPro DOMAIN/s: Protein of unknown function DUF6, transmembrane (InterPro:IPR000620), Tpt phosphate/phosphoenolpyruvate translocator (InterPro:IPR004696), Protein of unknown function…	transport.metabolite transporters at the envelope membrane	PPT	201	5	383	427	405	6	6	6	1.13892e-07	2050	137	y
Si001693m	PF03151,PF00892	AT5G46110	ACCLIMATION OF PHOTOSYNTHESIS TO ENVIRONMENT 2 (APE2); FUNCTIONS IN: antiporter activity; INVOLVED IN: transport; LOCATED IN: chloroplast, membrane; EXPRESSED IN: 24 plant structures; EXPRESSED DURING: 13 growth stages; CONTAINS InterPro DOMAIN/s: Protein of unknown function DUF250 (InterPro:IPR004853), Tpt phosphate/phosphoenolpyruvate translocator (InterPro:IPR004696); BEST Arabidopsis thaliana…	major CHO metabolism.degradation.starch.transporter	TPT	1263	450	2864	2649	2756.5	326	304	315	0.641786	3589	837	y
Si029700m	PF00155	AT1G23310	glutamate:glyoxylate aminotransferase (GGT1); FUNCTIONS IN: glycine:2-oxoglutarate aminotransferase activity, L-alanine:2-oxoglutarate aminotransferase activity, alanine-glyoxylate transaminase activity; INVOLVED IN: photorespiration; LOCATED IN: apoplast, peroxisome, chloroplast, vacuole, membrane; EXPRESSED IN: 24 plant structures; EXPRESSED DURING: 14 growth stages; CONTAINS InterPro DOMAIN/s:…	amino acid metabolism.synthesis.central amino acid metabolism.alanine.alanine aminotransferase	Z-PR	394	1411	401	370	385.5	1636	1651	1643.5	1	315	1041	y
Si021883m	PF00202	AT2G38400	alanine:glyoxylate aminotransferase 3 (AGT3); FUNCTIONS IN: pyridoxal phosphate binding, transaminase activity, catalytic activity, alanine-glyoxylate transaminase activity; EXPRESSED IN: 22 plant structures; EXPRESSED DURING: 15 growth stages; CONTAINS InterPro DOMAIN/s: Pyridoxal phosphate-dependent transferase, major domain (InterPro:IPR015424), Aminotransferase class-III (InterPro:IPR005814),…	amino acid metabolism.synthesis.central amino acid metabolism.alanine.alanine-glyoxylate aminotransferase	Z-PR	6	0	21	11	16	2	2	2	0.282466	16	7
Si035539m	PF00202	AT2G38400	alanine:glyoxylate aminotransferase 3 (AGT3); FUNCTIONS IN: pyridoxal phosphate binding, transaminase activity, catalytic activity, alanine-glyoxylate transaminase activity; EXPRESSED IN: 22 plant structures; EXPRESSED DURING: 15 growth stages; CONTAINS InterPro DOMAIN/s: Pyridoxal phosphate-dependent transferase, major domain (InterPro:IPR015424), Aminotransferase class-III (InterPro:IPR005814),…	amino acid metabolism.synthesis.central amino acid metabolism.alanine.alanine-glyoxylate aminotransferase	Z-PR	0	0	2	2	2	1	1	1	1	16	7
Si036365m	PF02866,PF00056	AT2G22780	peroxisomal NAD-malate dehydrogenase 1 (PMDH1); FUNCTIONS IN: in 6 functions; INVOLVED IN: regulation of fatty acid beta-oxidation, regulation of photorespiration; LOCATED IN: chloroplast, peroxisome; EXPRESSED IN: 22 plant structures; EXPRESSED DURING: 14 growth stages; CONTAINS InterPro DOMAIN/s: Lactate/malate dehydrogenase, N-terminal (InterPro:IPR001236), Lactate/malate dehydrogenase, C-term…	gluconeogenesis / glyoxylate cycle.Malate DH	Z-PR	679	881	903	763	833	1739	1682	1710.5	1	27	25
Si022438m	PF02866,PF00056	AT2G22780	peroxisomal NAD-malate dehydrogenase 1 (PMDH1); FUNCTIONS IN: in 6 functions; INVOLVED IN: regulation of fatty acid beta-oxidation, regulation of photorespiration; LOCATED IN: chloroplast, peroxisome; EXPRESSED IN: 22 plant structures; EXPRESSED DURING: 14 growth stages; CONTAINS InterPro DOMAIN/s: Lactate/malate dehydrogenase, N-terminal (InterPro:IPR001236), Lactate/malate dehydrogenase, C-term…	gluconeogenesis / glyoxylate cycle.Malate DH	Z-PR	72	28	48	41	44.5	40	46	43	1	27	25
Si013768m	PF00266	AT2G13360	alanine:glyoxylate aminotransferase (AGT); FUNCTIONS IN: serine-pyruvate transaminase activity, serine-glyoxylate transaminase activity, alanine-glyoxylate transaminase activity; INVOLVED IN: photorespiration; LOCATED IN: in 6 components; EXPRESSED IN: 23 plant structures; EXPRESSED DURING: 14 growth stages; CONTAINS InterPro DOMAIN/s: Pyridoxal phosphate-dependent transferase, major domain (Inte…	PS.photorespiration.aminotransferases peroxisomal	Z-PR	177	819	307	214	260.5	1719	1806	1762.5	1	1094	1090
Si011200m	PF01597	AT1G32470	Single hybrid motif superfamily protein; FUNCTIONS IN: glycine dehydrogenase (decarboxylating) activity; INVOLVED IN: glycine catabolic process, glycine decarboxylation via glycine cleavage system; LOCATED IN: mitochondrion, glycine cleavage complex, chloroplast; EXPRESSED IN: 23 plant structures; EXPRESSED DURING: 13 growth stages; CONTAINS InterPro DOMAIN/s: 2-oxo acid dehydrogenase, lipoyl-bin…	PS.photorespiration.glycine cleavage.H protein	Z-PR	66	945	80	42	61	1536	1512	1524	0.011237	375	271
Si000068m	PF02347	AT2G26080	glycine decarboxylase P-protein 2 (GLDP2); FUNCTIONS IN: glycine dehydrogenase (decarboxylating) activity, ATP binding; INVOLVED IN: oxidation reduction, glycine decarboxylation via glycine cleavage system, glycine metabolic process; LOCATED IN: mitochondrion, glycine cleavage complex, chloroplast, chloroplast envelope; EXPRESSED IN: 33 plant structures; EXPRESSED DURING: 16 growth stages; CONTAI…	PS.photorespiration.glycine cleavage.P subunit	Z-PR	405	1293	411	287	349	2143	1913	2028	1	144	883	y
Si010230m	PF01571,PF08669	AT1G11860	Glycine cleavage T-protein family; FUNCTIONS IN: aminomethyltransferase activity; INVOLVED IN: response to cadmium ion; LOCATED IN: in 6 components; EXPRESSED IN: 26 plant structures; EXPRESSED DURING: 15 growth stages; CONTAINS InterPro DOMAIN/s: Glycine cleavage system T protein (InterPro:IPR006223), Glycine cleavage T-protein, N-terminal (InterPro:IPR006222), Glycine cleavage T-protein, C-term…	PS.photorespiration.glycine cleavage.T subunit	Z-PR	62	473	147	95	121	1040	1001	1020.5	1	228	1787	y
Si029923m	PF01070	AT3G14415	Aldolase-type TIM barrel family protein; FUNCTIONS IN: glycolate oxidase activity, oxidoreductase activity, FMN binding, catalytic activity; INVOLVED IN: oxidation reduction, metabolic process; LOCATED IN: peroxisome; EXPRESSED IN: guard cell, leaf; CONTAINS InterPro DOMAIN/s: Aldolase-type TIM barrel (InterPro:IPR013785), FMN-dependent alpha-hydroxy acid dehydrogenase, active site (InterPro:IPR0…	PS.photorespiration.glycolate oxydase	Z-PR	475	1528	419	278	348.5	1384	1348	1366	1	312	598
Si040072m	PF01070	AT3G14415	Aldolase-type TIM barrel family protein; FUNCTIONS IN: glycolate oxidase activity, oxidoreductase activity, FMN binding, catalytic activity; INVOLVED IN: oxidation reduction, metabolic process; LOCATED IN: peroxisome; EXPRESSED IN: guard cell, leaf; CONTAINS InterPro DOMAIN/s: Aldolase-type TIM barrel (InterPro:IPR013785), FMN-dependent alpha-hydroxy acid dehydrogenase, active site (InterPro:IPR0…	PS.photorespiration.glycolate oxydase	Z-PR	88	1377	120	86	103	1778	1799	1788.5	0.16916	312	598
Si017480m	PF02826,PF00389	AT1G68010	hydroxypyruvate reductase (HPR); CONTAINS InterPro DOMAIN/s: D-isomer specific 2-hydroxyacid dehydrogenase, catalytic domain (InterPro:IPR006139), D-isomer specific 2-hydroxyacid dehydrogenase, NAD-binding (InterPro:IPR006140), NAD(P)-binding domain (InterPro:IPR016040); BEST Arabidopsis thaliana protein match is: D-3-phosphoglycerate dehydrogenase (TAIR:AT3G19480.1).	PS.photorespiration.hydroxypyruvate reductase	Z-PR	327	687	267	235	251	692	748	720	1	1732	3271	y
Si010403m		AT5G36700	2-phosphoglycolate phosphatase 1 (PGLP1); FUNCTIONS IN: phosphoglycolate phosphatase activity; INVOLVED IN: metabolic process; LOCATED IN: chloroplast stroma, chloroplast; EXPRESSED IN: 7 plant structures; CONTAINS InterPro DOMAIN/s: HAD-superfamily hydrolase, subfamily IIA (InterPro:IPR006357), 2-phosphoglycolate phosphatase, eukaryotic (InterPro:IPR006349); BEST Arabidopsis thaliana protein mat…	PS.photorespiration.phosphoglycolate phosphatase	Z-PR	284	451	219	137	178	606	546	576	1	193	1013	y
Si010800m	PF01842	AT5G04740	ACT domain-containing protein; FUNCTIONS IN: amino acid binding; INVOLVED IN: metabolic process; LOCATED IN: chloroplast thylakoid membrane, chloroplast stroma, chloroplast; EXPRESSED IN: 22 plant structures; EXPRESSED DURING: 13 growth stages; CONTAINS InterPro DOMAIN/s: Amino acid-binding ACT (InterPro:IPR002912); BEST Arabidopsis thaliana protein match is: uridylyltransferase-related (TAIR:AT1…	amino acid metabolism		41	10	62	38	50	21	22	21.5	1	60	56
Si026735m	PF01842	AT5G04740	ACT domain-containing protein; FUNCTIONS IN: amino acid binding; INVOLVED IN: metabolic process; LOCATED IN: chloroplast thylakoid membrane, chloroplast stroma, chloroplast; EXPRESSED IN: 22 plant structures; EXPRESSED DURING: 13 growth stages; CONTAINS InterPro DOMAIN/s: Amino acid-binding ACT (InterPro:IPR002912); BEST Arabidopsis thaliana protein match is: uridylyltransferase-related (TAIR:AT1…	amino acid metabolism		22	13	29	19	24	16	17	16.5	1	60	56
Si035769m	PF00378	AT5G65940	beta-hydroxyisobutyryl-CoA hydrolase 1 (CHY1); CONTAINS InterPro DOMAIN/s: Crotonase, core (InterPro:IPR001753); BEST Arabidopsis thaliana protein match is: ATP-dependent caseinolytic (Clp) protease/crotonase family protein (TAIR:AT2G30660.1); Has 1807 Blast hits to 1807 proteins in 277 species: Archae - 0; Bacteria - 0; Metazoa - 736; Fungi - 347; Plants - 385; Viruses - 0; Other Eukaryotes - 33…	amino acid metabolism.degradation.aromatic aa.tryptophan		30	57	25	21	23	61	60	60.5	1	11	11
Si027391m		AT5G65940	beta-hydroxyisobutyryl-CoA hydrolase 1 (CHY1); CONTAINS InterPro DOMAIN/s: Crotonase, core (InterPro:IPR001753); BEST Arabidopsis thaliana protein match is: ATP-dependent caseinolytic (Clp) protease/crotonase family protein (TAIR:AT2G30660.1); Has 1807 Blast hits to 1807 proteins in 277 species: Archae - 0; Bacteria - 0; Metazoa - 736; Fungi - 347; Plants - 385; Viruses - 0; Other Eukaryotes - 33…	amino acid metabolism.degradation.aromatic aa.tryptophan		0	0	2	2	2	3	2	2.5	1	11	11
Si026552m	PF00378	AT5G65940	beta-hydroxyisobutyryl-CoA hydrolase 1 (CHY1); CONTAINS InterPro DOMAIN/s: Crotonase, core (InterPro:IPR001753); BEST Arabidopsis thaliana protein match is: ATP-dependent caseinolytic (Clp) protease/crotonase family protein (TAIR:AT2G30660.1); Has 1807 Blast hits to 1807 proteins in 277 species: Archae - 0; Bacteria - 0; Metazoa - 736; Fungi - 347; Plants - 385; Viruses - 0; Other Eukaryotes - 33…	amino acid metabolism.degradation.aromatic aa.tryptophan		9	3	2	1	1.5	5	4	4.5	1	11	11
Si028038m	PF00378	AT5G65940	beta-hydroxyisobutyryl-CoA hydrolase 1 (CHY1); CONTAINS InterPro DOMAIN/s: Crotonase, core (InterPro:IPR001753); BEST Arabidopsis thaliana protein match is: ATP-dependent caseinolytic (Clp) protease/crotonase family protein (TAIR:AT2G30660.1); Has 1807 Blast hits to 1807 proteins in 277 species: Archae - 0; Bacteria - 0; Metazoa - 736; Fungi - 347; Plants - 385; Viruses - 0; Other Eukaryotes - 33…	amino acid metabolism.degradation.aromatic aa.tryptophan		0	0	1	1	1	2	2	2	0.663408	11	11
Si028223m	PF00378	AT5G65940	beta-hydroxyisobutyryl-CoA hydrolase 1 (CHY1); CONTAINS InterPro DOMAIN/s: Crotonase, core (InterPro:IPR001753); BEST Arabidopsis thaliana protein match is: ATP-dependent caseinolytic (Clp) protease/crotonase family protein (TAIR:AT2G30660.1); Has 1807 Blast hits to 1807 proteins in 277 species: Archae - 0; Bacteria - 0; Metazoa - 736; Fungi - 347; Plants - 385; Viruses - 0; Other Eukaryotes - 33…	amino acid metabolism.degradation.aromatic aa.tryptophan		0	0	1	1	1	1	1	1	1	11	11
Si017294m	PF01557,PF09298	AT1G12050	fumarylacetoacetase, putative; FUNCTIONS IN: fumarylacetoacetase activity, catalytic activity; INVOLVED IN: aromatic amino acid family metabolic process, metabolic process; LOCATED IN: cellular_component unknown; EXPRESSED IN: 23 plant structures; EXPRESSED DURING: 13 growth stages; CONTAINS InterPro DOMAIN/s: Fumarylacetoacetase, C-terminal-like (InterPro:IPR002529), Fumarylacetoacetase, C-termi…	amino acid metabolism.degradation.aromatic aa.tyrosine		20	78	29	25	27	113	112	112.5	1	62	28
Si037363m	PF01557	AT3G16700	Fumarylacetoacetate (FAA) hydrolase family; FUNCTIONS IN: copper ion binding, catalytic activity; INVOLVED IN: metabolic process; LOCATED IN: cellular_component unknown; EXPRESSED IN: 18 plant structures; EXPRESSED DURING: 12 growth stages; CONTAINS InterPro DOMAIN/s: Fumarylacetoacetase, C-terminal-like (InterPro:IPR002529), Fumarylacetoacetase, C-terminal-related (InterPro:IPR011234); BEST Arab…	amino acid metabolism.degradation.aromatic aa.tyrosine		277	8	128	86	107	15	19	17	1	41	7
Si006403m	PF04209	AT5G54080	homogentisate 1,2-dioxygenase (HGO); FUNCTIONS IN: homogentisate 1,2-dioxygenase activity; INVOLVED IN: tyrosine metabolic process, oxidation reduction, L-phenylalanine catabolic process, tyrosine catabolic process; LOCATED IN: cellular_component unknown; EXPRESSED IN: 23 plant structures; EXPRESSED DURING: 13 growth stages; CONTAINS InterPro DOMAIN/s: Cupin, RmlC-type (InterPro:IPR011051), Homog…	amino acid metabolism.degradation.aromatic aa.tyrosine		3	12	6	3	4.5	3	4	3.5	1	38	42
Si026401m	PF00155	AT5G53970	Tyrosine transaminase family protein; CONTAINS InterPro DOMAIN/s: 1-aminocyclopropane-1-carboxylate synthase (InterPro:IPR001176), Aminotransferase, class I/classII (InterPro:IPR004839), Pyridoxal phosphate-dependent transferase, major domain (InterPro:IPR015424), Tyrosine transaminase (InterPro:IPR021178), Tyrosine/nicotianamine aminotransferase (InterPro:IPR005958), Pyridoxal phosphate-dependen…	amino acid metabolism.degradation.aromatic aa.tyrosine		55	15	53	49	51	10	11	10.5	1	5	32
Si026370m	PF00155	AT5G53970	Tyrosine transaminase family protein; CONTAINS InterPro DOMAIN/s: 1-aminocyclopropane-1-carboxylate synthase (InterPro:IPR001176), Aminotransferase, class I/classII (InterPro:IPR004839), Pyridoxal phosphate-dependent transferase, major domain (InterPro:IPR015424), Tyrosine transaminase (InterPro:IPR021178), Tyrosine/nicotianamine aminotransferase (InterPro:IPR005958), Pyridoxal phosphate-dependen…	amino acid metabolism.degradation.aromatic aa.tyrosine		26	29	26	30	28	21	19	20	1	5	32
Si026384m	PF00155	AT5G53970	Tyrosine transaminase family protein; CONTAINS InterPro DOMAIN/s: 1-aminocyclopropane-1-carboxylate synthase (InterPro:IPR001176), Aminotransferase, class I/classII (InterPro:IPR004839), Pyridoxal phosphate-dependent transferase, major domain (InterPro:IPR015424), Tyrosine transaminase (InterPro:IPR021178), Tyrosine/nicotianamine aminotransferase (InterPro:IPR005958), Pyridoxal phosphate-dependen…	amino acid metabolism.degradation.aromatic aa.tyrosine		7	6	7	5	6	30	29	29.5	1	5	32
Si019178m		AT5G53970	Tyrosine transaminase family protein; CONTAINS InterPro DOMAIN/s: 1-aminocyclopropane-1-carboxylate synthase (InterPro:IPR001176), Aminotransferase, class I/classII (InterPro:IPR004839), Pyridoxal phosphate-dependent transferase, major domain (InterPro:IPR015424), Tyrosine transaminase (InterPro:IPR021178), Tyrosine/nicotianamine aminotransferase (InterPro:IPR005958), Pyridoxal phosphate-dependen…	amino acid metabolism.degradation.aromatic aa.tyrosine		8	9	5	5	5	11	10	10.5	1	5	32
Si017309m	PF00155	AT5G53970	Tyrosine transaminase family protein; CONTAINS InterPro DOMAIN/s: 1-aminocyclopropane-1-carboxylate synthase (InterPro:IPR001176), Aminotransferase, class I/classII (InterPro:IPR004839), Pyridoxal phosphate-dependent transferase, major domain (InterPro:IPR015424), Tyrosine transaminase (InterPro:IPR021178), Tyrosine/nicotianamine aminotransferase (InterPro:IPR005958), Pyridoxal phosphate-dependen…	amino acid metabolism.degradation.aromatic aa.tyrosine		2	7	5	3	4	7	8	7.5	1	5	32
Si020059m	PF00155	AT5G53970	Tyrosine transaminase family protein; CONTAINS InterPro DOMAIN/s: 1-aminocyclopropane-1-carboxylate synthase (InterPro:IPR001176), Aminotransferase, class I/classII (InterPro:IPR004839), Pyridoxal phosphate-dependent transferase, major domain (InterPro:IPR015424), Tyrosine transaminase (InterPro:IPR021178), Tyrosine/nicotianamine aminotransferase (InterPro:IPR005958), Pyridoxal phosphate-dependen…	amino acid metabolism.degradation.aromatic aa.tyrosine		0	0	5	2	3.5	7	7	7	1	5	32
Si010336m	PF01112	AT5G61540	N-terminal nucleophile aminohydrolases (Ntn hydrolases) superfamily protein; FUNCTIONS IN: asparaginase activity, hydrolase activity; INVOLVED IN: glycoprotein catabolic process; LOCATED IN: endomembrane system; EXPRESSED IN: 21 plant structures; EXPRESSED DURING: 13 growth stages; CONTAINS InterPro DOMAIN/s: Peptidase T2, asparaginase 2 (InterPro:IPR000246); BEST Arabidopsis thaliana protein mat…	amino acid metabolism.degradation.aspartate family.asparagine.L-asparaginase		2	10	4	4	4	5	6	5.5	1	3	11
Si010561m	PF01112	AT3G16150	N-terminal nucleophile aminohydrolases (Ntn hydrolases) superfamily protein; CONTAINS InterPro DOMAIN/s: Peptidase T2, asparaginase 2 (InterPro:IPR000246); BEST Arabidopsis thaliana protein match is: N-terminal nucleophile aminohydrolases (Ntn hydrolases) superfamily protein (TAIR:AT5G08100.1); Has 3285 Blast hits to 3219 proteins in 891 species: Archae - 113; Bacteria - 1512; Metazoa - 512; Fung…	amino acid metabolism.degradation.aspartate family.asparagine.L-asparaginase		224	50	632	693	662.5	209	264	236.5	1	0	0
Si025259m	PF01112	AT4G00590	N-terminal nucleophile aminohydrolases (Ntn hydrolases) superfamily protein; FUNCTIONS IN: hydrolase activity; EXPRESSED IN: 19 plant structures; EXPRESSED DURING: 8 growth stages; CONTAINS InterPro DOMAIN/s: Peptidase T2, asparaginase 2 (InterPro:IPR000246); BEST Arabidopsis thaliana protein match is: N-terminal nucleophile aminohydrolases (Ntn hydrolases) superfamily protein (TAIR:AT3G16150.1);…	amino acid metabolism.degradation.aspartate family.asparagine.L-asparaginase		4	7	3	3	3	3	3	3	1	0	0
Si032668m	PF03435	AT4G33150	lysine-ketoglutarate reductase/saccharopine dehydrogenase bifunctional enzyme; CONTAINS InterPro DOMAIN/s: Alanine dehydrogenase/PNT, C-terminal (InterPro:IPR007698), Saccharopine dehydrogenase / Homospermidine synthase (InterPro:IPR005097), Alanine dehydrogenase/PNT, N-terminal (InterPro:IPR007886), LOR/SDH bifunctional enzyme, conserved domain (InterPro:IPR007545); Has 30201 Blast hits to 17322…	amino acid metabolism.degradation.aspartate family.lysine		0	0	3	3	3	6	6	6	1	57	14
Si016171m	PF04455,PF05222,PF03435,PF01262	AT4G33150	lysine-ketoglutarate reductase/saccharopine dehydrogenase bifunctional enzyme; CONTAINS InterPro DOMAIN/s: Alanine dehydrogenase/PNT, C-terminal (InterPro:IPR007698), Saccharopine dehydrogenase / Homospermidine synthase (InterPro:IPR005097), Alanine dehydrogenase/PNT, N-terminal (InterPro:IPR007886), LOR/SDH bifunctional enzyme, conserved domain (InterPro:IPR007545); Has 30201 Blast hits to 17322…	amino acid metabolism.degradation.aspartate family.lysine		5	19	2	2	2	16	15	15.5	1	57	14
Si013650m	PF00670,PF05221	AT3G23810	S-adenosyl-l-homocysteine (SAH) hydrolase 2 (SAHH2); FUNCTIONS IN: adenosylhomocysteinase activity; INVOLVED IN: one-carbon metabolic process; LOCATED IN: plasma membrane, vacuole, membrane; EXPRESSED IN: 33 plant structures; EXPRESSED DURING: 15 growth stages; CONTAINS InterPro DOMAIN/s: S-adenosyl-L-homocysteine hydrolase (InterPro:IPR000043), S-adenosyl-L-homocysteine hydrolase, conserved site…	amino acid metabolism.degradation.aspartate family.methionine		284	118	1178	1136	1157	193	216	204.5	1	68	88
Si017049m	PF00670,PF05221	AT3G23810	S-adenosyl-l-homocysteine (SAH) hydrolase 2 (SAHH2); FUNCTIONS IN: adenosylhomocysteinase activity; INVOLVED IN: one-carbon metabolic process; LOCATED IN: plasma membrane, vacuole, membrane; EXPRESSED IN: 33 plant structures; EXPRESSED DURING: 15 growth stages; CONTAINS InterPro DOMAIN/s: S-adenosyl-L-homocysteine hydrolase (InterPro:IPR000043), S-adenosyl-L-homocysteine hydrolase, conserved site…	amino acid metabolism.degradation.aspartate family.methionine		276	116	820	780	800	140	165	152.5	1	68	88
Si001981m	PF00551,PF02911	AT1G66520	pigment defective 194 (pde194); FUNCTIONS IN: hydroxymethyl-, formyl- and related transferase activity, formyltetrahydrofolate deformylase activity, catalytic activity; INVOLVED IN: purine ribonucleotide biosynthetic process, biosynthetic process; EXPRESSED IN: 21 plant structures; EXPRESSED DURING: 13 growth stages; CONTAINS InterPro DOMAIN/s: Formyl transferase, C-terminal (InterPro:IPR005793),…	amino acid metabolism.degradation.aspartate family.methionine		0	0	2	2	2	4	5	4.5	1	3	14
Si035457m	PF01053	AT1G64660	methionine gamma-lyase (MGL); CONTAINS InterPro DOMAIN/s: Pyridoxal phosphate-dependent transferase, major domain (InterPro:IPR015424), Cys/Met metabolism, pyridoxal phosphate-dependent enzyme (InterPro:IPR000277), Pyridoxal phosphate-dependent transferase, major region, subdomain 1 (InterPro:IPR015421), Pyridoxal phosphate-dependent transferase, major region, subdomain 2 (InterPro:IPR015422); BE…	amino acid metabolism.degradation.aspartate family.methionine.methionine gamma-lyase		2	0	12	5	8.5	4	4	4	1	16	0
Si010989m	PF00903	AT1G08110	lactoylglutathione lyase family protein / glyoxalase I family protein; FUNCTIONS IN: calmodulin binding, lactoylglutathione lyase activity; INVOLVED IN: response to cadmium ion, carbohydrate metabolic process; LOCATED IN: chloroplast; EXPRESSED IN: 25 plant structures; EXPRESSED DURING: 14 growth stages; CONTAINS InterPro DOMAIN/s: Glyoxalase I (InterPro:IPR004361), Glyoxalase I, conserved site (…	amino acid metabolism.degradation.aspartate family.threonine		50	48	64	77	70.5	35	36	35.5	1	119	134
Si010265m	PF02803,PF00108	AT5G47720	Thiolase family protein; FUNCTIONS IN: transferase activity, transferring acyl groups other than amino-acyl groups, acetyl-CoA C-acetyltransferase activity, catalytic activity; INVOLVED IN: metabolic process; LOCATED IN: cellular_component unknown; EXPRESSED IN: 19 plant structures; EXPRESSED DURING: 10 growth stages; CONTAINS InterPro DOMAIN/s: Thiolase (InterPro:IPR002155), Thiolase-like (Inter…	amino acid metabolism.degradation.branched chain group.isoleucine		13	46	12	11	11.5	26	24	25	1	16	4
Si003974m	PF02803,PF00108	AT5G47720	Thiolase family protein; FUNCTIONS IN: transferase activity, transferring acyl groups other than amino-acyl groups, acetyl-CoA C-acetyltransferase activity, catalytic activity; INVOLVED IN: metabolic process; LOCATED IN: cellular_component unknown; EXPRESSED IN: 19 plant structures; EXPRESSED DURING: 10 growth stages; CONTAINS InterPro DOMAIN/s: Thiolase (InterPro:IPR002155), Thiolase-like (Inter…	amino acid metabolism.degradation.branched chain group.isoleucine		2	5	5	5	5	8	7	7.5	1	16	4
Si013473m	PF01039	AT4G34030	3-methylcrotonyl-CoA carboxylase (MCCB); FUNCTIONS IN: biotin carboxylase activity, cobalt ion binding, methylcrotonoyl-CoA carboxylase activity, zinc ion binding; INVOLVED IN: leucine catabolic process; LOCATED IN: mitochondrion, mitochondrial matrix; EXPRESSED IN: 23 plant structures; EXPRESSED DURING: 13 growth stages; CONTAINS InterPro DOMAIN/s: Acetyl-coenzyme A carboxyltransferase, N-termin…	amino acid metabolism.degradation.branched chain group.leucine		29	24	24	18	21	20	23	21.5	1	62	70
Si024653m	PF02770,PF00441,PF02771	AT3G45300	isovaleryl-CoA-dehydrogenase (IVD); FUNCTIONS IN: isovaleryl-CoA dehydrogenase activity, ATP binding; INVOLVED IN: leucine catabolic process; LOCATED IN: mitochondrion, mitochondrial matrix; EXPRESSED IN: 23 plant structures; EXPRESSED DURING: 15 growth stages; CONTAINS InterPro DOMAIN/s: Acyl-CoA oxidase/dehydrogenase, type1/2, C-terminal (InterPro:IPR013764), Acyl-CoA oxidase/dehydrogenase, typ…	amino acid metabolism.degradation.branched chain group.leucine		18	13	6	5	5.5	9	11	10	1	46	18
Si010451m	PF00682	AT2G26800	Aldolase superfamily protein; FUNCTIONS IN: hydroxymethylglutaryl-CoA lyase activity, catalytic activity; INVOLVED IN: leucine metabolic process, metabolic process; LOCATED IN: mitochondrion; EXPRESSED IN: 25 plant structures; EXPRESSED DURING: 15 growth stages; CONTAINS InterPro DOMAIN/s: Aldolase-type TIM barrel (InterPro:IPR013785), Pyruvate carboxyltransferase (InterPro:IPR000891); BEST Arabi…	amino acid metabolism.degradation.branched chain group.leucine		43	80	49	50	49.5	114	118	116	1	35	95
Si026484m	PF00682	AT2G26800	Aldolase superfamily protein; FUNCTIONS IN: hydroxymethylglutaryl-CoA lyase activity, catalytic activity; INVOLVED IN: leucine metabolic process, metabolic process; LOCATED IN: mitochondrion; EXPRESSED IN: 25 plant structures; EXPRESSED DURING: 15 growth stages; CONTAINS InterPro DOMAIN/s: Aldolase-type TIM barrel (InterPro:IPR013785), Pyruvate carboxyltransferase (InterPro:IPR000891); BEST Arabi…	amino acid metabolism.degradation.branched chain group.leucine		36	69	41	44	42.5	92	90	91	1	35	95
Si000818m	PF00682	AT2G26800	Aldolase superfamily protein; FUNCTIONS IN: hydroxymethylglutaryl-CoA lyase activity, catalytic activity; INVOLVED IN: leucine metabolic process, metabolic process; LOCATED IN: mitochondrion; EXPRESSED IN: 25 plant structures; EXPRESSED DURING: 15 growth stages; CONTAINS InterPro DOMAIN/s: Aldolase-type TIM barrel (InterPro:IPR013785), Pyruvate carboxyltransferase (InterPro:IPR000891); BEST Arabi…	amino acid metabolism.degradation.branched chain group.leucine		12	6	8	6	7	12	13	12.5	1	35	95
Si013436m	PF00682	AT2G26800	Aldolase superfamily protein; FUNCTIONS IN: hydroxymethylglutaryl-CoA lyase activity, catalytic activity; INVOLVED IN: leucine metabolic process, metabolic process; LOCATED IN: mitochondrion; EXPRESSED IN: 25 plant structures; EXPRESSED DURING: 15 growth stages; CONTAINS InterPro DOMAIN/s: Aldolase-type TIM barrel (InterPro:IPR013785), Pyruvate carboxyltransferase (InterPro:IPR000891); BEST Arabi…	amino acid metabolism.degradation.branched chain group.leucine		1	5	2	2	2	3	3	3	1	35	95
Si013453m	PF00682	AT2G26800	Aldolase superfamily protein; FUNCTIONS IN: hydroxymethylglutaryl-CoA lyase activity, catalytic activity; INVOLVED IN: leucine metabolic process, metabolic process; LOCATED IN: mitochondrion; EXPRESSED IN: 25 plant structures; EXPRESSED DURING: 15 growth stages; CONTAINS InterPro DOMAIN/s: Aldolase-type TIM barrel (InterPro:IPR013785), Pyruvate carboxyltransferase (InterPro:IPR000891); BEST Arabi…	amino acid metabolism.degradation.branched chain group.leucine		3	6	1	1	1	2	2	2	1	35	95
Si025771m	PF00364	AT1G03090	MCCA; FUNCTIONS IN: cobalt ion binding, methylcrotonoyl-CoA carboxylase activity; INVOLVED IN: leucine catabolic process; LOCATED IN: mitochondrion, cytosolic ribosome; EXPRESSED IN: 26 plant structures; EXPRESSED DURING: 13 growth stages; CONTAINS InterPro DOMAIN/s: Single hybrid motif (InterPro:IPR011053), Biotin/lipoyl attachment (InterPro:IPR000089), Carbamoyl phosphate synthase, large subuni…	amino acid metabolism.degradation.branched chain group.leucine		0	0	13	15	14	7	7	7	0.0389204	22	32
Si021299m	PF02785,PF00364,PF02786,PF00289	AT1G03090	MCCA; FUNCTIONS IN: cobalt ion binding, methylcrotonoyl-CoA carboxylase activity; INVOLVED IN: leucine catabolic process; LOCATED IN: mitochondrion, cytosolic ribosome; EXPRESSED IN: 26 plant structures; EXPRESSED DURING: 13 growth stages; CONTAINS InterPro DOMAIN/s: Single hybrid motif (InterPro:IPR011053), Biotin/lipoyl attachment (InterPro:IPR000089), Carbamoyl phosphate synthase, large subuni…	amino acid metabolism.degradation.branched chain group.leucine		18	15	11	11	11	6	5	5.5	1	22	32
Si035587m	PF02803,PF00108	AT1G04710	peroxisomal 3-ketoacyl-CoA thiolase 4 (PKT4); FUNCTIONS IN: transferase activity, transferring acyl groups other than amino-acyl groups, catalytic activity, acetyl-CoA C-acyltransferase activity; INVOLVED IN: catechol catabolic process, ortho-cleavage, protocatechuate catabolic process, ortho-cleavage, metabolic process, fatty acid oxidation; LOCATED IN: peroxisome, vacuole; EXPRESSED IN: 23 plan…	amino acid metabolism.degradation.branched chain group.shared		73	162	132	159	145.5	114	130	122	1	128	7	y
Si017147m	PF02803,PF00108	AT1G04710	peroxisomal 3-ketoacyl-CoA thiolase 4 (PKT4); FUNCTIONS IN: transferase activity, transferring acyl groups other than amino-acyl groups, catalytic activity, acetyl-CoA C-acyltransferase activity; INVOLVED IN: catechol catabolic process, ortho-cleavage, protocatechuate catabolic process, ortho-cleavage, metabolic process, fatty acid oxidation; LOCATED IN: peroxisome, vacuole; EXPRESSED IN: 23 plan…	amino acid metabolism.degradation.branched chain group.shared		138	116	72	55	63.5	109	119	114	1	128	7	y
Si030257m	PF02779,PF02780	AT1G55510	branched-chain alpha-keto acid decarboxylase E1 beta subunit (BCDH BETA1); FUNCTIONS IN: 3-methyl-2-oxobutanoate dehydrogenase (2-methylpropanoyl-transferring) activity, catalytic activity; INVOLVED IN: metabolic process; EXPRESSED IN: 24 plant structures; EXPRESSED DURING: 14 growth stages; CONTAINS InterPro DOMAIN/s: Transketolase, C-terminal (InterPro:IPR005476), Transketolase-like, C-terminal…	amino acid metabolism.degradation.branched chain group.shared		36	43	25	15	20	23	29	26	1	24	39
Si001034m	PF00198,PF00364,PF02817	AT3G06850	BCE2; FUNCTIONS IN: acetyltransferase activity, dihydrolipoamide branched chain acyltransferase activity, alpha-ketoacid dehydrogenase activity, zinc ion binding; INVOLVED IN: response to light stimulus, response to sucrose stimulus; LOCATED IN: mitochondrion; EXPRESSED IN: 24 plant structures; EXPRESSED DURING: 13 growth stages; CONTAINS InterPro DOMAIN/s: 2-oxo acid dehydrogenase, lipoyl-bindin…	amino acid metabolism.degradation.branched chain group.shared		6	7	5	3	4	6	6	6	1	14	0
Si009977m	PF00676	AT1G21400	Thiamin diphosphate-binding fold (THDP-binding) superfamily protein; FUNCTIONS IN: oxidoreductase activity, acting on the aldehyde or oxo group of donors, disulfide as acceptor, 3-methyl-2-oxobutanoate dehydrogenase (2-methylpropanoyl-transferring) activity; INVOLVED IN: metabolic process; EXPRESSED IN: guard cell; CONTAINS InterPro DOMAIN/s: Dehydrogenase, E1 component (InterPro:IPR001017); BEST…	amino acid metabolism.degradation.branched chain group.shared		27	59	32	16	24	37	32	34.5	1	3	4
Si035263m	PF00202	AT3G08860	PYRIMIDINE 4 (PYD4); FUNCTIONS IN: pyridoxal phosphate binding, transaminase activity, catalytic activity, alanine-glyoxylate transaminase activity; INVOLVED IN: cellular response to nitrogen levels; LOCATED IN: mitochondrion; EXPRESSED IN: 14 plant structures; EXPRESSED DURING: LP.06 six leaves visible, LP.04 four leaves visible, 4 anthesis; CONTAINS InterPro DOMAIN/s: Pyridoxal phosphate-depend…	amino acid metabolism.degradation.branched chain group.shared		20	9	9	7	8	8	8	8	1	0	0
Si029327m	PF00171	AT2G14170	aldehyde dehydrogenase 6B2 (ALDH6B2); FUNCTIONS IN: 3-chloroallyl aldehyde dehydrogenase activity, copper ion binding; INVOLVED IN: response to oxidative stress; LOCATED IN: mitochondrion; EXPRESSED IN: 25 plant structures; EXPRESSED DURING: 13 growth stages; CONTAINS InterPro DOMAIN/s: Aldehyde/histidinol dehydrogenase (InterPro:IPR016161), Aldehyde dehydrogenase (InterPro:IPR015590), Aldehyde d…	amino acid metabolism.degradation.branched chain group.valine		13	14	11	9	10	4	4	4	1	49	21
Si006820m	PF03446	AT4G20930	6-phosphogluconate dehydrogenase family protein; FUNCTIONS IN: in 7 functions; INVOLVED IN: oxidation reduction, pentose-phosphate shunt, valine metabolic process, valine catabolic process, metabolic process; EXPRESSED IN: 22 plant structures; EXPRESSED DURING: 13 growth stages; CONTAINS InterPro DOMAIN/s: 6-phosphogluconate dehydrogenase, NAD-binding (InterPro:IPR006115), 6-phosphogluconate dehy…	amino acid metabolism.degradation.branched chain group.valine		0	0	4	3	3.5	6	6	6	1	11	14
Si016595m	PF02910,PF00890	AT5G14760	L-aspartate oxidase (AO); FUNCTIONS IN: electron carrier activity, oxidoreductase activity, L-aspartate oxidase activity; INVOLVED IN: NAD biosynthetic process; LOCATED IN: chloroplast; EXPRESSED IN: 24 plant structures; EXPRESSED DURING: 14 growth stages; CONTAINS InterPro DOMAIN/s: Fumarate reductase/succinate dehydrogenase flavoprotein-like, C-terminal (InterPro:IPR015939), Fumarate reductase/…	amino acid metabolism.degradation.central amino acid metabolism.aspartate		51	113	54	58	56	70	63	66.5	1	19	42
Si035474m	PF00202	AT5G46180	ornithine-delta-aminotransferase (DELTA-OAT); FUNCTIONS IN: ornithine-oxo-acid transaminase activity, zinc ion binding; INVOLVED IN: ornithine catabolic process, hyperosmotic salinity response, proline biosynthetic process, arginine catabolic process to glutamate; LOCATED IN: mitochondrion; EXPRESSED IN: 24 plant structures; EXPRESSED DURING: 15 growth stages; CONTAINS InterPro DOMAIN/s: Pyridoxa…	amino acid metabolism.degradation.glutamate family.arginine		19	25	7	7	7	17	19	18	1	65	7
Si010532m	PF00491	AT4G08900	arginase; FUNCTIONS IN: arginase activity, cobalt ion binding, agmatinase activity; INVOLVED IN: defense response to bacterium, arginine catabolic process, polyamine metabolic process; LOCATED IN: chloroplast; EXPRESSED IN: 8 plant structures; CONTAINS InterPro DOMAIN/s: Ureohydrolase (InterPro:IPR006035), Ureohydrolase, manganese-binding site (InterPro:IPR020855); BEST Arabidopsis thaliana prote…	amino acid metabolism.degradation.glutamate family.arginine		34	5	32	22	27	16	19	17.5	1	33	25
Si002357m	PF03807	AT5G14800	pyrroline-5- carboxylate (P5C) reductase (P5CR); FUNCTIONS IN: pyrroline-5-carboxylate reductase activity; INVOLVED IN: response to salt stress, response to heat, proline biosynthetic process; LOCATED IN: cell wall, cytoplasm; EXPRESSED IN: 24 plant structures; EXPRESSED DURING: 15 growth stages; CONTAINS InterPro DOMAIN/s: NADP oxidoreductase, coenzyme F420-dependent (InterPro:IPR004455), NAD(P)…	amino acid metabolism.degradation.glutamate family.arginine		3	18	13	10	11.5	15	16	15.5	1	27	21
Si022938m	PF02492	AT2G34470	urease accessory protein G (UREG); FUNCTIONS IN: nickel ion binding, nucleotide binding, metal ion binding, ATP binding; INVOLVED IN: nitrogen compound metabolic process, positive regulation of metalloenzyme activity; LOCATED IN: membrane; EXPRESSED IN: 22 plant structures; EXPRESSED DURING: 13 growth stages; CONTAINS InterPro DOMAIN/s: Urease accessory protein UreG (InterPro:IPR004400), [NiFe]-h…	amino acid metabolism.degradation.glutamate family.arginine		0	0	4	4	4	9	9	9	1	19	70
Si017284m	PF01774	AT2G35035	urease accessory protein D (URED); FUNCTIONS IN: nickel ion binding; INVOLVED IN: nitrogen compound metabolic process, positive regulation of metalloenzyme activity; LOCATED IN: cellular_component unknown; CONTAINS InterPro DOMAIN/s: Urease accessory protein UreD (InterPro:IPR002669); Has 1808 Blast hits to 1807 proteins in 683 species: Archae - 18; Bacteria - 1466; Metazoa - 12; Fungi - 81; Plan…	amino acid metabolism.degradation.glutamate family.arginine		2	0	2	1	1.5	3	4	3.5	1	3	11
Si005851m	PF00449,PF00699,PF00547,PF01979	AT1G67550	urease (URE); CONTAINS InterPro DOMAIN/s: Urease, alpha subunit (InterPro:IPR005848), Urease, alpha subunit, conserved site (InterPro:IPR017950), Amidohydrolase 1 (InterPro:IPR006680), Urease, alpha/gamma subunit (InterPro:IPR002026), Urease, alpha subunit, core (InterPro:IPR017952), Metal-dependent hydrolase, composite domain (InterPro:IPR011059), Urease, beta subunit (InterPro:IPR002019), Ureas…	amino acid metabolism.degradation.glutamate family.arginine		2	11	1	1	1	8	9	8.5	1	0	11
Si011094m	PF00583	AT5G13780	Acyl-CoA N-acyltransferases (NAT) superfamily protein; FUNCTIONS IN: N-acetyltransferase activity; INVOLVED IN: metabolic process; LOCATED IN: endomembrane system; EXPRESSED IN: 22 plant structures; EXPRESSED DURING: 13 growth stages; CONTAINS InterPro DOMAIN/s: GCN5-related N-acetyltransferase, C-terminal (InterPro:IPR022610), GCN5-related N-acetyltransferase (InterPro:IPR000182), Acyl-CoA N-acy…	amino acid metabolism.degradation.glutamate family.glutamine		35	83	46	49	47.5	89	95	92	1	54	32
Si035342m	PF01619	AT5G38710	Methylenetetrahydrofolate reductase family protein; FUNCTIONS IN: proline dehydrogenase activity; INVOLVED IN: oxidation reduction, proline catabolic process, glutamate biosynthetic process; EXPRESSED IN: 21 plant structures; EXPRESSED DURING: 12 growth stages; CONTAINS InterPro DOMAIN/s: Proline dehydrogenase (InterPro:IPR002872), Proline oxidase (InterPro:IPR015659); BEST Arabidopsis thaliana p…	amino acid metabolism.degradation.glutamate family.proline		5	2	15	9	12	5	6	5.5	1	5	0
Si021508m	PF00171	AT5G62530	aldehyde dehydrogenase 12A1 (ALDH12A1); FUNCTIONS IN: 3-chloroallyl aldehyde dehydrogenase activity, cobalt ion binding, zinc ion binding, 1-pyrroline-5-carboxylate dehydrogenase activity; INVOLVED IN: oxygen and reactive oxygen species metabolic process, response to salt stress, proline catabolic process to glutamate, proline metabolic process; LOCATED IN: mitochondrion, chloroplast; EXPRESSED I…	amino acid metabolism.degradation.glutamate family.proline		5	9	9	8	8.5	5	6	5.5	1	3	18
Si017033m	PF00282	AT1G43710	embryo defective 1075 (emb1075); FUNCTIONS IN: pyridoxal phosphate binding, carboxy-lyase activity, catalytic activity; INVOLVED IN: cellular amino acid metabolic process, embryo development ending in seed dormancy; LOCATED IN: cellular_component unknown; EXPRESSED IN: 25 plant structures; EXPRESSED DURING: 15 growth stages; CONTAINS InterPro DOMAIN/s: Pyridoxal phosphate-dependent transferase, m…	amino acid metabolism.degradation.histidine		96	145	371	280	325.5	119	107	113	1	38	155	y
Si017893m	PF00581	AT1G16460	rhodanese homologue 2 (RDH2); FUNCTIONS IN: 3-mercaptopyruvate sulfurtransferase activity, thiosulfate sulfurtransferase activity; INVOLVED IN: sulfate transport, aging; LOCATED IN: cytosol, cytoplasm; EXPRESSED IN: 22 plant structures; EXPRESSED DURING: 13 growth stages; CONTAINS InterPro DOMAIN/s: Rhodanese-like (InterPro:IPR001763), Thiosulphate sulfurtransferase, conserved site (InterPro:IPR0…	amino acid metabolism.degradation.serine-glycine-cysteine group.cysteine		95	66	67	52	59.5	51	53	52	1	5	25
Si022937m	PF00581	AT1G16460	rhodanese homologue 2 (RDH2); FUNCTIONS IN: 3-mercaptopyruvate sulfurtransferase activity, thiosulfate sulfurtransferase activity; INVOLVED IN: sulfate transport, aging; LOCATED IN: cytosol, cytoplasm; EXPRESSED IN: 22 plant structures; EXPRESSED DURING: 13 growth stages; CONTAINS InterPro DOMAIN/s: Rhodanese-like (InterPro:IPR001763), Thiosulphate sulfurtransferase, conserved site (InterPro:IPR0…	amino acid metabolism.degradation.serine-glycine-cysteine group.cysteine		120	134	52	60	56	72	76	74	1	5	25
Si036116m	PF02826,PF00389	AT1G72190	D-isomer specific 2-hydroxyacid dehydrogenase family protein; FUNCTIONS IN: in 6 functions; INVOLVED IN: homoserine biosynthetic process, metabolic process; EXPRESSED IN: 22 plant structures; EXPRESSED DURING: 13 growth stages; CONTAINS InterPro DOMAIN/s: D-isomer specific 2-hydroxyacid dehydrogenase, catalytic domain (InterPro:IPR006139), D-isomer specific 2-hydroxyacid dehydrogenase, NAD-bindin…	amino acid metabolism.degradation.serine-glycine-cysteine group.glycine		22	14	16	11	13.5	11	13	12	1	33	14
Si025210m	PF02826,PF00389	AT1G72190	D-isomer specific 2-hydroxyacid dehydrogenase family protein; FUNCTIONS IN: in 6 functions; INVOLVED IN: homoserine biosynthetic process, metabolic process; EXPRESSED IN: 22 plant structures; EXPRESSED DURING: 13 growth stages; CONTAINS InterPro DOMAIN/s: D-isomer specific 2-hydroxyacid dehydrogenase, catalytic domain (InterPro:IPR006139), D-isomer specific 2-hydroxyacid dehydrogenase, NAD-bindin…	amino acid metabolism.degradation.serine-glycine-cysteine group.glycine		0	0	1	1	1	1	1	1	1	33	14
Si012713m	PF01212	AT3G04520	threonine aldolase 2 (THA2); CONTAINS InterPro DOMAIN/s: Pyridoxal phosphate-dependent transferase, major domain (InterPro:IPR015424), Aromatic amino acid beta-eliminating lyase/threonine aldolase (InterPro:IPR001597), Pyridoxal phosphate-dependent transferase, major region, subdomain 1 (InterPro:IPR015421), Pyridoxal phosphate-dependent transferase, major region, subdomain 2 (InterPro:IPR015422)…	amino acid metabolism.degradation.serine-glycine-cysteine group.glycine		75	13	29	18	23.5	4	5	4.5	1	8	49
Si010373m	PF01212	AT1G08630	threonine aldolase 1 (THA1); CONTAINS InterPro DOMAIN/s: Pyridoxal phosphate-dependent transferase, major domain (InterPro:IPR015424), Aromatic amino acid beta-eliminating lyase/threonine aldolase (InterPro:IPR001597), Pyridoxal phosphate-dependent transferase, major region, subdomain 1 (InterPro:IPR015421), Pyridoxal phosphate-dependent transferase, major region, subdomain 2 (InterPro:IPR015422)…	amino acid metabolism.degradation.serine-glycine-cysteine group.glycine		68	32	111	67	89	38	29	33.5	1	3	11
Si010381m	PF01212	AT1G08630	threonine aldolase 1 (THA1); CONTAINS InterPro DOMAIN/s: Pyridoxal phosphate-dependent transferase, major domain (InterPro:IPR015424), Aromatic amino acid beta-eliminating lyase/threonine aldolase (InterPro:IPR001597), Pyridoxal phosphate-dependent transferase, major region, subdomain 1 (InterPro:IPR015421), Pyridoxal phosphate-dependent transferase, major region, subdomain 2 (InterPro:IPR015422)…	amino acid metabolism.degradation.serine-glycine-cysteine group.glycine		6	7	30	20	25	7	5	6	1	3	11
Si017161m	PF01842	AT1G76990	ACT domain repeat 3 (ACR3); FUNCTIONS IN: amino acid binding; INVOLVED IN: nitrogen compound metabolic process, metabolic process; LOCATED IN: cytosol; EXPRESSED IN: 22 plant structures; EXPRESSED DURING: 13 growth stages; CONTAINS InterPro DOMAIN/s: Protein-PII uridylyltransferase (InterPro:IPR010043), Amino acid-binding ACT (InterPro:IPR002912); BEST Arabidopsis thaliana protein match is: ACT d…	amino acid metabolism.misc		10	6	39	37	38	10	11	10.5	1	195	225
Si035343m	PF01842	AT1G76990	ACT domain repeat 3 (ACR3); FUNCTIONS IN: amino acid binding; INVOLVED IN: nitrogen compound metabolic process, metabolic process; LOCATED IN: cytosol; EXPRESSED IN: 22 plant structures; EXPRESSED DURING: 13 growth stages; CONTAINS InterPro DOMAIN/s: Protein-PII uridylyltransferase (InterPro:IPR010043), Amino acid-binding ACT (InterPro:IPR002912); BEST Arabidopsis thaliana protein match is: ACT d…	amino acid metabolism.misc		2	2	3	5	4	1	1	1	0.199649	195	225
Si035641m	PF01842	AT1G69040	ACT domain repeat 4 (ACR4); FUNCTIONS IN: amino acid binding; INVOLVED IN: regulation of cellular amino acid metabolic process, response to cytokinin stimulus; LOCATED IN: cytosol; EXPRESSED IN: 22 plant structures; EXPRESSED DURING: 13 growth stages; CONTAINS InterPro DOMAIN/s: Amino acid-binding ACT (InterPro:IPR002912); BEST Arabidopsis thaliana protein match is: ACT domain repeat 5 (TAIR:AT2G…	amino acid metabolism.misc		58	87	51	50	50.5	191	172	181.5	1	19	18
Si035857m	PF01842	AT1G69040	ACT domain repeat 4 (ACR4); FUNCTIONS IN: amino acid binding; INVOLVED IN: regulation of cellular amino acid metabolic process, response to cytokinin stimulus; LOCATED IN: cytosol; EXPRESSED IN: 22 plant structures; EXPRESSED DURING: 13 growth stages; CONTAINS InterPro DOMAIN/s: Amino acid-binding ACT (InterPro:IPR002912); BEST Arabidopsis thaliana protein match is: ACT domain repeat 5 (TAIR:AT2G…	amino acid metabolism.misc		4	15	5	6	5.5	25	22	23.5	1	19	18
Si013494m	PF01842	AT1G69040	ACT domain repeat 4 (ACR4); FUNCTIONS IN: amino acid binding; INVOLVED IN: regulation of cellular amino acid metabolic process, response to cytokinin stimulus; LOCATED IN: cytosol; EXPRESSED IN: 22 plant structures; EXPRESSED DURING: 13 growth stages; CONTAINS InterPro DOMAIN/s: Amino acid-binding ACT (InterPro:IPR002912); BEST Arabidopsis thaliana protein match is: ACT domain repeat 5 (TAIR:AT2G…	amino acid metabolism.misc		1	11	3	5	4	9	8	8.5	1	19	18
Si013454m	PF01842	AT1G69040	ACT domain repeat 4 (ACR4); FUNCTIONS IN: amino acid binding; INVOLVED IN: regulation of cellular amino acid metabolic process, response to cytokinin stimulus; LOCATED IN: cytosol; EXPRESSED IN: 22 plant structures; EXPRESSED DURING: 13 growth stages; CONTAINS InterPro DOMAIN/s: Amino acid-binding ACT (InterPro:IPR002912); BEST Arabidopsis thaliana protein match is: ACT domain repeat 5 (TAIR:AT2G…	amino acid metabolism.misc		0	0	1	1	1	1	1	1	1	19	18
Si022133m	PF01636	AT1G49820	S-methyl-5-thioribose kinase (MTK); CONTAINS InterPro DOMAIN/s: Methylthioribose kinase (InterPro:IPR009212), Aminoglycoside phosphotransferase (InterPro:IPR002575), Protein kinase-like domain (InterPro:IPR011009); Has 954 Blast hits to 954 proteins in 299 species: Archae - 0; Bacteria - 750; Metazoa - 4; Fungi - 0; Plants - 63; Viruses - 0; Other Eukaryotes - 137 (source: NCBI BLink).	amino acid metabolism.misc		34	273	24	24	24	295	297	296	1	11	14
Si035688m	PF01842	AT1G12420	ACT domain repeat 8 (ACR8); CONTAINS InterPro DOMAIN/s: Amino acid-binding ACT (InterPro:IPR002912); BEST Arabidopsis thaliana protein match is: ACT domain repeat 7 (TAIR:AT4G22780.1); Has 2013 Blast hits to 1422 proteins in 371 species: Archae - 0; Bacteria - 1118; Metazoa - 0; Fungi - 0; Plants - 487; Viruses - 0; Other Eukaryotes - 408 (source: NCBI BLink).	amino acid metabolism.misc		2	2	6	5	5.5	3	4	3.5	1	3	4
Si013785m	PF01842	AT1G12420	ACT domain repeat 8 (ACR8); CONTAINS InterPro DOMAIN/s: Amino acid-binding ACT (InterPro:IPR002912); BEST Arabidopsis thaliana protein match is: ACT domain repeat 7 (TAIR:AT4G22780.1); Has 2013 Blast hits to 1422 proteins in 371 species: Archae - 0; Bacteria - 1118; Metazoa - 0; Fungi - 0; Plants - 487; Viruses - 0; Other Eukaryotes - 408 (source: NCBI BLink).	amino acid metabolism.misc		2	0	2	2	2	2	2	2	1	3	4
Si029865m	PF01761	AT5G66120	3-dehydroquinate synthase, putative; FUNCTIONS IN: 3-dehydroquinate synthase activity; INVOLVED IN: aromatic amino acid family biosynthetic process; LOCATED IN: chloroplast; EXPRESSED IN: 23 plant structures; EXPRESSED DURING: 14 growth stages; CONTAINS InterPro DOMAIN/s: 3-dehydroquinate synthase AroB, subgroup (InterPro:IPR016037), 3-dehydroquinate synthase AroB (InterPro:IPR002658); Has 30201 …	amino acid metabolism.synthesis.aromatic aa.chorismate.3-dehydroquinate synthase		102	116	217	215	216	183	168	175.5	1	76	63
Si029161m	PF01474	AT1G22410	Class-II DAHP synthetase family protein; FUNCTIONS IN: 3-deoxy-7-phosphoheptulonate synthase activity; INVOLVED IN: aromatic amino acid family biosynthetic process; LOCATED IN: membrane; EXPRESSED IN: 23 plant structures; EXPRESSED DURING: 15 growth stages; CONTAINS InterPro DOMAIN/s: DAHP synthetase, class II (InterPro:IPR002480); BEST Arabidopsis thaliana protein match is: 3-deoxy-D-arabino-hep…	amino acid metabolism.synthesis.aromatic aa.chorismate.3-deoxy-D-arabino-heptulosonate 7-phosphate synthase		73	34	162	167	164.5	63	62	62.5	1	3	28
Si035017m	PF01474	AT1G22410	Class-II DAHP synthetase family protein; FUNCTIONS IN: 3-deoxy-7-phosphoheptulonate synthase activity; INVOLVED IN: aromatic amino acid family biosynthetic process; LOCATED IN: membrane; EXPRESSED IN: 23 plant structures; EXPRESSED DURING: 15 growth stages; CONTAINS InterPro DOMAIN/s: DAHP synthetase, class II (InterPro:IPR002480); BEST Arabidopsis thaliana protein match is: 3-deoxy-D-arabino-hep…	amino acid metabolism.synthesis.aromatic aa.chorismate.3-deoxy-D-arabino-heptulosonate 7-phosphate synthase		6	13	27	19	23	35	29	32	1	3	28
Si013587m	PF01474	AT1G22410	Class-II DAHP synthetase family protein; FUNCTIONS IN: 3-deoxy-7-phosphoheptulonate synthase activity; INVOLVED IN: aromatic amino acid family biosynthetic process; LOCATED IN: membrane; EXPRESSED IN: 23 plant structures; EXPRESSED DURING: 15 growth stages; CONTAINS InterPro DOMAIN/s: DAHP synthetase, class II (InterPro:IPR002480); BEST Arabidopsis thaliana protein match is: 3-deoxy-D-arabino-hep…	amino acid metabolism.synthesis.aromatic aa.chorismate.3-deoxy-D-arabino-heptulosonate 7-phosphate synthase		8	5	4	4	4	11	14	12.5	1	3	28
Si040258m	PF01474	AT1G22410	Class-II DAHP synthetase family protein; FUNCTIONS IN: 3-deoxy-7-phosphoheptulonate synthase activity; INVOLVED IN: aromatic amino acid family biosynthetic process; LOCATED IN: membrane; EXPRESSED IN: 23 plant structures; EXPRESSED DURING: 15 growth stages; CONTAINS InterPro DOMAIN/s: DAHP synthetase, class II (InterPro:IPR002480); BEST Arabidopsis thaliana protein match is: 3-deoxy-D-arabino-hep…	amino acid metabolism.synthesis.aromatic aa.chorismate.3-deoxy-D-arabino-heptulosonate 7-phosphate synthase		0	0	1	1	1	1	1	1	1	3	28
Si006296m	PF00275	AT1G48860	RNA 3'-terminal phosphate cyclase/enolpyruvate transferase, alpha/beta; FUNCTIONS IN: 3-phosphoshikimate 1-carboxyvinyltransferase activity, catalytic activity, transferase activity, transferring alkyl or aryl (other than methyl) groups; INVOLVED IN: glyphosate metabolic process, aromatic amino acid family biosynthetic process; LOCATED IN: chloroplast; CONTAINS InterPro DOMAIN/s: 3-phosphoshikima…	amino acid metabolism.synthesis.aromatic aa.chorismate.5-enolpyruvylshikimate-3-phosphate synthase		25	57	18	16	17	63	64	63.5	1	71	53
Si035737m	PF01264	AT1G48850	embryo defective 1144 (EMB1144); FUNCTIONS IN: chorismate synthase activity; INVOLVED IN: aromatic amino acid family biosynthetic process, embryo development ending in seed dormancy; LOCATED IN: nucleolus, chloroplast; EXPRESSED IN: 25 plant structures; EXPRESSED DURING: 15 growth stages; CONTAINS InterPro DOMAIN/s: Chorismate synthase, conserved site (InterPro:IPR020541), Chorismate synthase (In…	amino acid metabolism.synthesis.aromatic aa.chorismate.chorismate synthase		70	58	92	86	89	45	42	43.5	1	84	127
Si021701m	PF08501,PF01487,PF01488	AT3G06350	MATERNAL EFFECT EMBRYO ARREST 32 (MEE32); FUNCTIONS IN: NADP or NADPH binding, 3-dehydroquinate dehydratase activity, shikimate 5-dehydrogenase activity, binding, catalytic activity; INVOLVED IN: embryo development ending in seed dormancy; LOCATED IN: chloroplast stroma, chloroplast; EXPRESSED IN: 23 plant structures; EXPRESSED DURING: 15 growth stages; CONTAINS InterPro DOMAIN/s: Quinate/shikima…	amino acid metabolism.synthesis.aromatic aa.chorismate.dehydroquinate/shikimate dehydrogenase		29	51	33	32	32.5	43	43	43	1	33	70
Si000995m	PF08501,PF01487,PF01488	AT3G06350	MATERNAL EFFECT EMBRYO ARREST 32 (MEE32); FUNCTIONS IN: NADP or NADPH binding, 3-dehydroquinate dehydratase activity, shikimate 5-dehydrogenase activity, binding, catalytic activity; INVOLVED IN: embryo development ending in seed dormancy; LOCATED IN: chloroplast stroma, chloroplast; EXPRESSED IN: 23 plant structures; EXPRESSED DURING: 15 growth stages; CONTAINS InterPro DOMAIN/s: Quinate/shikima…	amino acid metabolism.synthesis.aromatic aa.chorismate.dehydroquinate/shikimate dehydrogenase		1	2	4	3	3.5	7	7	7	1	33	70
Si021763m	PF08501,PF01487,PF01488	AT3G06350	MATERNAL EFFECT EMBRYO ARREST 32 (MEE32); FUNCTIONS IN: NADP or NADPH binding, 3-dehydroquinate dehydratase activity, shikimate 5-dehydrogenase activity, binding, catalytic activity; INVOLVED IN: embryo development ending in seed dormancy; LOCATED IN: chloroplast stroma, chloroplast; EXPRESSED IN: 23 plant structures; EXPRESSED DURING: 15 growth stages; CONTAINS InterPro DOMAIN/s: Quinate/shikima…	amino acid metabolism.synthesis.aromatic aa.chorismate.dehydroquinate/shikimate dehydrogenase		0	0	2	1	1.5	4	4	4	1	33	70
Si022939m	PF01202	AT3G26900	shikimate kinase like 1 (SKL1); FUNCTIONS IN: shikimate kinase activity, ATP binding; INVOLVED IN: aromatic amino acid family biosynthetic process; LOCATED IN: chloroplast stroma, chloroplast; EXPRESSED IN: 22 plant structures; EXPRESSED DURING: 14 growth stages; CONTAINS InterPro DOMAIN/s: Shikimate kinase (InterPro:IPR000623); BEST Arabidopsis thaliana protein match is: shikimate kinase 1 (TAIR…	amino acid metabolism.synthesis.aromatic aa.chorismate.shikimate kinase		25	144	51	59	55	98	102	100	1	114	49
Si036144m	PF04969,PF01202	AT2G35500	shikimate kinase like 2 (SKL2); FUNCTIONS IN: shikimate kinase activity, ATP binding; INVOLVED IN: aromatic amino acid family biosynthetic process; LOCATED IN: chloroplast; EXPRESSED IN: 20 plant structures; EXPRESSED DURING: 13 growth stages; CONTAINS InterPro DOMAIN/s: CS-like domain (InterPro:IPR007052), Shikimate kinase (InterPro:IPR000623), HSP20-like chaperone (InterPro:IPR008978), CS domai…	amino acid metabolism.synthesis.aromatic aa.chorismate.shikimate kinase		2	14	7	8	7.5	21	19	20	1	41	28
Si017907m	PF01202	AT2G21940	shikimate kinase 1 (SK1); FUNCTIONS IN: shikimate kinase activity, ATP binding; EXPRESSED IN: 19 plant structures; EXPRESSED DURING: 10 growth stages; CONTAINS InterPro DOMAIN/s: Shikimate kinase (InterPro:IPR000623); BEST Arabidopsis thaliana protein match is: shikimate kinase 2 (TAIR:AT4G39540.2); Has 7757 Blast hits to 7757 proteins in 2385 species: Archae - 26; Bacteria - 5408; Metazoa - 44; …	amino acid metabolism.synthesis.aromatic aa.chorismate.shikimate kinase		33	46	31	31	31	38	41	39.5	1	16	39
Si010718m	PF01202	AT2G21940	shikimate kinase 1 (SK1); FUNCTIONS IN: shikimate kinase activity, ATP binding; EXPRESSED IN: 19 plant structures; EXPRESSED DURING: 10 growth stages; CONTAINS InterPro DOMAIN/s: Shikimate kinase (InterPro:IPR000623); BEST Arabidopsis thaliana protein match is: shikimate kinase 2 (TAIR:AT4G39540.2); Has 7757 Blast hits to 7757 proteins in 2385 species: Archae - 26; Bacteria - 5408; Metazoa - 44; …	amino acid metabolism.synthesis.aromatic aa.chorismate.shikimate kinase		3	0	9	7	8	4	4	4	1	16	39
Si006469m	PF01202	AT2G21940	shikimate kinase 1 (SK1); FUNCTIONS IN: shikimate kinase activity, ATP binding; EXPRESSED IN: 19 plant structures; EXPRESSED DURING: 10 growth stages; CONTAINS InterPro DOMAIN/s: Shikimate kinase (InterPro:IPR000623); BEST Arabidopsis thaliana protein match is: shikimate kinase 2 (TAIR:AT4G39540.2); Has 7757 Blast hits to 7757 proteins in 2385 species: Archae - 26; Bacteria - 5408; Metazoa - 44; …	amino acid metabolism.synthesis.aromatic aa.chorismate.shikimate kinase		2	2	5	5	5	3	3	3	1	16	39
Si007319m	PF01202	AT2G16790	P-loop containing nucleoside triphosphate hydrolases superfamily protein; FUNCTIONS IN: shikimate kinase activity, kinase activity, ATP binding; INVOLVED IN: carbohydrate metabolic process; LOCATED IN: cellular_component unknown; EXPRESSED IN: 10 plant structures; EXPRESSED DURING: LP.04 four leaves visible, 4 anthesis, petal differentiation and expansion stage; CONTAINS InterPro DOMAIN/s: Shikim…	amino acid metabolism.synthesis.aromatic aa.chorismate.shikimate kinase		4	0	3	3	3	3	3	3	1	3	0
Si001761m	PF00155	AT1G80360	Pyridoxal phosphate (PLP)-dependent transferases superfamily protein; FUNCTIONS IN: transferase activity, transferring nitrogenous groups, pyridoxal phosphate binding, transaminase activity, catalytic activity; INVOLVED IN: asparagine catabolic process, biosynthetic process, glutamate catabolic process to oxaloacetate, aspartate transamidation; EXPRESSED IN: 25 plant structures; EXPRESSED DURING:…	amino acid metabolism.synthesis.aromatic aa.phenylalanine and tyrosine		51	44	33	27	30	52	53	52.5	1	22	25
Si018128m		AT5G10870	chorismate mutase 2 (CM2); CONTAINS InterPro DOMAIN/s: Chorismate mutase, type II (InterPro:IPR020822), Chorismate mutase, AroQ class, eukaryotic type (InterPro:IPR008238); BEST Arabidopsis thaliana protein match is: chorismate mutase 3 (TAIR:AT1G69370.1); Has 1807 Blast hits to 1807 proteins in 277 species: Archae - 0; Bacteria - 0; Metazoa - 736; Fungi - 347; Plants - 385; Viruses - 0; Other Eu…	amino acid metabolism.synthesis.aromatic aa.phenylalanine and tyrosine.chorismate mutase		9	11	8	6	7	26	26	26	1	22	25
Si014244m		AT5G10870	chorismate mutase 2 (CM2); CONTAINS InterPro DOMAIN/s: Chorismate mutase, type II (InterPro:IPR020822), Chorismate mutase, AroQ class, eukaryotic type (InterPro:IPR008238); BEST Arabidopsis thaliana protein match is: chorismate mutase 3 (TAIR:AT1G69370.1); Has 1807 Blast hits to 1807 proteins in 277 species: Archae - 0; Bacteria - 0; Metazoa - 736; Fungi - 347; Plants - 385; Viruses - 0; Other Eu…	amino acid metabolism.synthesis.aromatic aa.phenylalanine and tyrosine.chorismate mutase		0	0	1	1	1	5	6	5.5	0.329498	22	25
Si002313m	PF01817	AT1G69370	chorismate mutase 3 (CM3); CONTAINS InterPro DOMAIN/s: Chorismate mutase, type II (InterPro:IPR020822), Chorismate mutase, AroQ class, eukaryotic type (InterPro:IPR008238); BEST Arabidopsis thaliana protein match is: chorismate mutase 1 (TAIR:AT3G29200.1); Has 280 Blast hits to 280 proteins in 116 species: Archae - 0; Bacteria - 2; Metazoa - 0; Fungi - 142; Plants - 120; Viruses - 0; Other Eukary…	amino acid metabolism.synthesis.aromatic aa.phenylalanine and tyrosine.chorismate mutase		42	56	122	97	109.5	87	85	86	1	0	4
Si035965m	PF00800	AT1G08250	arogenate dehydratase 6 (ADT6); FUNCTIONS IN: arogenate dehydratase activity, prephenate dehydratase activity; INVOLVED IN: L-phenylalanine biosynthetic process; LOCATED IN: chloroplast; EXPRESSED IN: 21 plant structures; EXPRESSED DURING: 13 growth stages; CONTAINS InterPro DOMAIN/s: Prephenate dehydratase (InterPro:IPR001086), Prephenate dehydratase, conserved site (InterPro:IPR018528); BEST Ar…	amino acid metabolism.synthesis.aromatic aa.phenylalanine.arogenate dehydratase / prephenate dehydratase		19	9	66	89	77.5	41	40	40.5	1	11	7
Si010188m	PF00800	AT1G08250	arogenate dehydratase 6 (ADT6); FUNCTIONS IN: arogenate dehydratase activity, prephenate dehydratase activity; INVOLVED IN: L-phenylalanine biosynthetic process; LOCATED IN: chloroplast; EXPRESSED IN: 21 plant structures; EXPRESSED DURING: 13 growth stages; CONTAINS InterPro DOMAIN/s: Prephenate dehydratase (InterPro:IPR001086), Prephenate dehydratase, conserved site (InterPro:IPR018528); BEST Ar…	amino acid metabolism.synthesis.aromatic aa.phenylalanine.arogenate dehydratase / prephenate dehydratase		16	9	49	35	42	55	49	52	1	11	7
Si029812m	PF00800	AT1G08250	arogenate dehydratase 6 (ADT6); FUNCTIONS IN: arogenate dehydratase activity, prephenate dehydratase activity; INVOLVED IN: L-phenylalanine biosynthetic process; LOCATED IN: chloroplast; EXPRESSED IN: 21 plant structures; EXPRESSED DURING: 13 growth stages; CONTAINS InterPro DOMAIN/s: Prephenate dehydratase (InterPro:IPR001086), Prephenate dehydratase, conserved site (InterPro:IPR018528); BEST Ar…	amino acid metabolism.synthesis.aromatic aa.phenylalanine.arogenate dehydratase / prephenate dehydratase		3	6	23	22	22.5	18	20	19	1	11	7
Si032809m	PF00800	AT1G11790	arogenate dehydratase 1 (ADT1); FUNCTIONS IN: arogenate dehydratase activity, prephenate dehydratase activity; INVOLVED IN: L-phenylalanine biosynthetic process, metabolic process; LOCATED IN: chloroplast; EXPRESSED IN: 21 plant structures; EXPRESSED DURING: 13 growth stages; CONTAINS InterPro DOMAIN/s: Prephenate dehydratase (InterPro:IPR001086), Amino acid-binding ACT (InterPro:IPR002912), Prep…	amino acid metabolism.synthesis.aromatic aa.phenylalanine.arogenate dehydratase / prephenate dehydratase		0	0	2	2	2	2	2	2	1	11	4
Si036014m	PF01842,PF00800	AT3G44720	arogenate dehydratase 4 (ADT4); CONTAINS InterPro DOMAIN/s: Prephenate dehydratase (InterPro:IPR001086), Prephenate dehydratase, conserved site (InterPro:IPR018528); BEST Arabidopsis thaliana protein match is: arogenate dehydratase 5 (TAIR:AT5G22630.1); Has 7069 Blast hits to 7066 proteins in 2218 species: Archae - 179; Bacteria - 3950; Metazoa - 0; Fungi - 120; Plants - 261; Viruses - 0; Other E…	amino acid metabolism.synthesis.aromatic aa.phenylalanine.arogenate dehydratase / prephenate dehydratase		19	44	13	10	11.5	31	29	30	1	3	4
Si030270m	PF01842,PF00800	AT3G44720	arogenate dehydratase 4 (ADT4); CONTAINS InterPro DOMAIN/s: Prephenate dehydratase (InterPro:IPR001086), Prephenate dehydratase, conserved site (InterPro:IPR018528); BEST Arabidopsis thaliana protein match is: arogenate dehydratase 5 (TAIR:AT5G22630.1); Has 7069 Blast hits to 7066 proteins in 2218 species: Archae - 179; Bacteria - 3950; Metazoa - 0; Fungi - 120; Plants - 261; Viruses - 0; Other E…	amino acid metabolism.synthesis.aromatic aa.phenylalanine.arogenate dehydratase / prephenate dehydratase		2	8	3	2	2.5	3	3	3	1	3	4
Si036040m	PF00591,PF02885	AT5G17990	tryptophan biosynthesis 1 (TRP1); FUNCTIONS IN: anthranilate phosphoribosyltransferase activity; INVOLVED IN: tryptophan biosynthetic process; LOCATED IN: chloroplast stroma, chloroplast, chloroplast envelope; EXPRESSED IN: 21 plant structures; EXPRESSED DURING: 13 growth stages; CONTAINS InterPro DOMAIN/s: Glycosyl transferase, family 3, N-terminal (InterPro:IPR017459), Anthranilate phosphoribos…	amino acid metabolism.synthesis.aromatic aa.tryptophan.anthranilate phosphoribosyltransferase		6	9	9	8	8.5	21	20	20.5	1	24	39
Si016728m		AT1G70570	anthranilate phosphoribosyltransferase, putative; FUNCTIONS IN: anthranilate phosphoribosyltransferase activity, transferase activity, transferring glycosyl groups; INVOLVED IN: tryptophan biosynthetic process, metabolic process; EXPRESSED IN: 22 plant structures; EXPRESSED DURING: 13 growth stages; CONTAINS InterPro DOMAIN/s: Glycosyl transferase, family 3, N-terminal (InterPro:IPR017459), Glyco…	amino acid metabolism.synthesis.aromatic aa.tryptophan.anthranilate phosphoribosyltransferase		7	27	6	6	6	16	16	16	1	24	25
Si034777m	PF00425,PF04715	AT2G29690	anthranilate synthase 2 (ASA2); FUNCTIONS IN: anthranilate synthase activity; INVOLVED IN: tryptophan biosynthetic process, aromatic amino acid family biosynthetic process; LOCATED IN: chloroplast, anthranilate synthase complex; EXPRESSED IN: 21 plant structures; EXPRESSED DURING: 13 growth stages; CONTAINS InterPro DOMAIN/s: Anthranilate synthase component I, N-terminal (InterPro:IPR006805), Cho…	amino acid metabolism.synthesis.aromatic aa.tryptophan.anthranilate synthase		8	17	12	9	10.5	15	16	15.5	1	27	0
Si034864m	PF00425,PF04715	AT2G29690	anthranilate synthase 2 (ASA2); FUNCTIONS IN: anthranilate synthase activity; INVOLVED IN: tryptophan biosynthetic process, aromatic amino acid family biosynthetic process; LOCATED IN: chloroplast, anthranilate synthase complex; EXPRESSED IN: 21 plant structures; EXPRESSED DURING: 13 growth stages; CONTAINS InterPro DOMAIN/s: Anthranilate synthase component I, N-terminal (InterPro:IPR006805), Cho…	amino acid metabolism.synthesis.aromatic aa.tryptophan.anthranilate synthase		0	0	1	1	1	7	5	6	1	27	0
Si005831m	PF00117,PF00425,PF04715	AT2G28880	embryo defective 1997 (emb1997); FUNCTIONS IN: oxo-acid-lyase activity, catalytic activity, anthranilate synthase activity; INVOLVED IN: embryo development ending in seed dormancy; LOCATED IN: chloroplast; EXPRESSED IN: 20 plant structures; EXPRESSED DURING: 6 growth stages; CONTAINS InterPro DOMAIN/s: Glutamine amidotransferase class-I, C-terminal (InterPro:IPR000991), Glutamine amidotransferase…	amino acid metabolism.synthesis.aromatic aa.tryptophan.anthranilate synthase		19	15	12	14	13	11	10	10.5	1	14	0
Si036997m	PF00117	AT5G57890	Glutamine amidotransferase type 1 family protein; CONTAINS InterPro DOMAIN/s: Glutamine amidotransferase class-I, C-terminal (InterPro:IPR000991), Glutamine amidotransferase superfamily (InterPro:IPR011702), Anthranilate synthase, glutamine amidotransferase domain (InterPro:IPR006221), Carbamoyl phosphate synthase, GATase domain (InterPro:IPR001317), Glutamine amidotransferase type 1 (InterPro:IP…	amino acid metabolism.synthesis.aromatic aa.tryptophan.anthranilate synthase		22	10	9	9	9	4	4	4	1	5	32
Si010798m	PF00117	AT1G24909	Glutamine amidotransferase type 1 family protein; FUNCTIONS IN: catalytic activity, anthranilate synthase activity; INVOLVED IN: glutamine metabolic process, biosynthetic process, metabolic process; CONTAINS InterPro DOMAIN/s: Glutamine amidotransferase class-I, C-terminal (InterPro:IPR000991), Glutamine amidotransferase superfamily (InterPro:IPR011702), Anthranilate synthase, glutamine amidotran…	amino acid metabolism.synthesis.aromatic aa.tryptophan.anthranilate synthase		14	20	28	29	28.5	34	34	34	1	0	7
Si010206m	PF00218	AT5G48220	Aldolase-type TIM barrel family protein; FUNCTIONS IN: indole-3-glycerol-phosphate synthase activity, catalytic activity; INVOLVED IN: metabolic process, tryptophan metabolic process; LOCATED IN: chloroplast, chloroplast stroma; EXPRESSED IN: 22 plant structures; EXPRESSED DURING: 13 growth stages; CONTAINS InterPro DOMAIN/s: Aldolase-type TIM barrel (InterPro:IPR013785), Indole-3-glycerol phosph…	amino acid metabolism.synthesis.aromatic aa.tryptophan.indole-3-glycerol phosphate synthase		11	24	22	29	25.5	25	25	25	1	100	88
Si029964m	PF00218	AT5G48220	Aldolase-type TIM barrel family protein; FUNCTIONS IN: indole-3-glycerol-phosphate synthase activity, catalytic activity; INVOLVED IN: metabolic process, tryptophan metabolic process; LOCATED IN: chloroplast, chloroplast stroma; EXPRESSED IN: 22 plant structures; EXPRESSED DURING: 13 growth stages; CONTAINS InterPro DOMAIN/s: Aldolase-type TIM barrel (InterPro:IPR013785), Indole-3-glycerol phosph…	amino acid metabolism.synthesis.aromatic aa.tryptophan.indole-3-glycerol phosphate synthase		0	0	1	1	1	2	3	2.5	1	100	88
Si030112m	PF00218	AT5G48220	Aldolase-type TIM barrel family protein; FUNCTIONS IN: indole-3-glycerol-phosphate synthase activity, catalytic activity; INVOLVED IN: metabolic process, tryptophan metabolic process; LOCATED IN: chloroplast, chloroplast stroma; EXPRESSED IN: 22 plant structures; EXPRESSED DURING: 13 growth stages; CONTAINS InterPro DOMAIN/s: Aldolase-type TIM barrel (InterPro:IPR013785), Indole-3-glycerol phosph…	amino acid metabolism.synthesis.aromatic aa.tryptophan.indole-3-glycerol phosphate synthase		0	0	1	1	1	2	2	2	1	100	88
Si030944m	PF00218	AT5G48220	Aldolase-type TIM barrel family protein; FUNCTIONS IN: indole-3-glycerol-phosphate synthase activity, catalytic activity; INVOLVED IN: metabolic process, tryptophan metabolic process; LOCATED IN: chloroplast, chloroplast stroma; EXPRESSED IN: 22 plant structures; EXPRESSED DURING: 13 growth stages; CONTAINS InterPro DOMAIN/s: Aldolase-type TIM barrel (InterPro:IPR013785), Indole-3-glycerol phosph…	amino acid metabolism.synthesis.aromatic aa.tryptophan.indole-3-glycerol phosphate synthase		0	0	1	1	1	1	1	1	1	100	88
Si013924m	PF00218	AT2G04400	Aldolase-type TIM barrel family protein; FUNCTIONS IN: indole-3-glycerol-phosphate synthase activity, copper ion binding; INVOLVED IN: tryptophan biosynthetic process; LOCATED IN: chloroplast; EXPRESSED IN: 24 plant structures; EXPRESSED DURING: 15 growth stages; CONTAINS InterPro DOMAIN/s: Aldolase-type TIM barrel (InterPro:IPR013785), Ribulose-phosphate binding barrel (InterPro:IPR011060), Indo…	amino acid metabolism.synthesis.aromatic aa.tryptophan.indole-3-glycerol phosphate synthase		2	19	10	10	10	19	20	19.5	1	22	77
Si018043m	PF00697	AT1G07780	phosphoribosylanthranilate isomerase 1 (PAI1); CONTAINS InterPro DOMAIN/s: N-(5&apos;phosphoribosyl)anthranilate isomerase (PRAI) (InterPro:IPR001240), Aldolase-type TIM barrel (InterPro:IPR013785), Ribulose-phosphate binding barrel (InterPro:IPR011060); BEST Arabidopsis thaliana protein match is: phosphoribosylanthranilate isomerase 2 (TAIR:AT5G05590.1); Has 5472 Blast hits to 5471 proteins in 2…	amino acid metabolism.synthesis.aromatic aa.tryptophan.phosphoribosyanthranilate isomerase		0	0	4	4	4	46	48	47	0.309493	0	7
Si007089m	PF00697	AT1G07780	phosphoribosylanthranilate isomerase 1 (PAI1); CONTAINS InterPro DOMAIN/s: N-(5&apos;phosphoribosyl)anthranilate isomerase (PRAI) (InterPro:IPR001240), Aldolase-type TIM barrel (InterPro:IPR013785), Ribulose-phosphate binding barrel (InterPro:IPR011060); BEST Arabidopsis thaliana protein match is: phosphoribosylanthranilate isomerase 2 (TAIR:AT5G05590.1); Has 5472 Blast hits to 5471 proteins in 2…	amino acid metabolism.synthesis.aromatic aa.tryptophan.phosphoribosyanthranilate isomerase		3	3	2	2	2	3	2	2.5	1	0	7
Si038910m	PF00290	AT3G54640	tryptophan synthase alpha chain (TSA1); FUNCTIONS IN: tryptophan synthase activity; INVOLVED IN: tryptophan biosynthetic process, defense response to bacterium, defense response by callose deposition in cell wall; LOCATED IN: chloroplast, chloroplast stroma; EXPRESSED IN: 23 plant structures; EXPRESSED DURING: 13 growth stages; CONTAINS InterPro DOMAIN/s: Tryptophan synthase, alpha chain, active …	amino acid metabolism.synthesis.aromatic aa.tryptophan.tryptophan synthase		0	0	12	9	10.5	13	9	11	1	43	53
Si037012m	PF00290	AT3G54640	tryptophan synthase alpha chain (TSA1); FUNCTIONS IN: tryptophan synthase activity; INVOLVED IN: tryptophan biosynthetic process, defense response to bacterium, defense response by callose deposition in cell wall; LOCATED IN: chloroplast, chloroplast stroma; EXPRESSED IN: 23 plant structures; EXPRESSED DURING: 13 growth stages; CONTAINS InterPro DOMAIN/s: Tryptophan synthase, alpha chain, active …	amino acid metabolism.synthesis.aromatic aa.tryptophan.tryptophan synthase		0	0	7	6	6.5	4	4	4	1	43	53
Si013676m	PF00291	AT4G27070	tryptophan synthase beta-subunit 2 (TSB2); CONTAINS InterPro DOMAIN/s: Tryptophan synthase, beta chain (InterPro:IPR006654), Pyridoxal phosphate-dependent enzyme, beta subunit (InterPro:IPR001926), Tryptophan synthase, beta chain, conserved site (InterPro:IPR006653); BEST Arabidopsis thaliana protein match is: tryptophan synthase beta-subunit 1 (TAIR:AT5G54810.1); Has 1807 Blast hits to 1807 prot…	amino acid metabolism.synthesis.aromatic aa.tryptophan.tryptophan synthase		60	155	71	83	77	227	240	233.5	1	41	95
Si006289m	PF00291	AT5G38530	tryptophan synthase beta type 2 (TSBtype2); FUNCTIONS IN: pyridoxal phosphate binding, tryptophan synthase activity, catalytic activity; INVOLVED IN: tryptophan biosynthetic process, metabolic process; EXPRESSED IN: 21 plant structures; EXPRESSED DURING: 13 growth stages; CONTAINS InterPro DOMAIN/s: Pyridoxal phosphate-dependent enzyme, beta subunit (InterPro:IPR001926), Tryptophan synthase, beta…	amino acid metabolism.synthesis.aromatic aa.tryptophan.tryptophan synthase		5	15	4	4	4	11	12	11.5	1	27	14
Si030453m	PF00290	AT4G02610	Aldolase-type TIM barrel family protein; CONTAINS InterPro DOMAIN/s: Tryptophan synthase, alpha chain, active site (InterPro:IPR018204), Aldolase-type TIM barrel (InterPro:IPR013785), Ribulose-phosphate binding barrel (InterPro:IPR011060), Tryptophan synthase, alpha chain (InterPro:IPR002028); BEST Arabidopsis thaliana protein match is: tryptophan synthase alpha chain (TAIR:AT3G54640.1); Has 7706…	amino acid metabolism.synthesis.aromatic aa.tryptophan.tryptophan synthase		44	17	38	42	40	22	21	21.5	1	0	4
Si036506m	PF00290	AT4G02610	Aldolase-type TIM barrel family protein; CONTAINS InterPro DOMAIN/s: Tryptophan synthase, alpha chain, active site (InterPro:IPR018204), Aldolase-type TIM barrel (InterPro:IPR013785), Ribulose-phosphate binding barrel (InterPro:IPR011060), Tryptophan synthase, alpha chain (InterPro:IPR002028); BEST Arabidopsis thaliana protein match is: tryptophan synthase alpha chain (TAIR:AT3G54640.1); Has 7706…	amino acid metabolism.synthesis.aromatic aa.tryptophan.tryptophan synthase		2	0	13	10	11.5	7	5	6	1	0	4
Si036532m	PF00290	AT4G02610	Aldolase-type TIM barrel family protein; CONTAINS InterPro DOMAIN/s: Tryptophan synthase, alpha chain, active site (InterPro:IPR018204), Aldolase-type TIM barrel (InterPro:IPR013785), Ribulose-phosphate binding barrel (InterPro:IPR011060), Tryptophan synthase, alpha chain (InterPro:IPR002028); BEST Arabidopsis thaliana protein match is: tryptophan synthase alpha chain (TAIR:AT3G54640.1); Has 7706…	amino acid metabolism.synthesis.aromatic aa.tryptophan.tryptophan synthase		0	0	4	3	3.5	5	4	4.5	1	0	4
Si006753m	PF02153	AT1G15710	prephenate dehydrogenase family protein; FUNCTIONS IN: prephenate dehydrogenase (NADP+) activity; INVOLVED IN: tyrosine biosynthetic process; LOCATED IN: chloroplast; EXPRESSED IN: 24 plant structures; EXPRESSED DURING: 13 growth stages; CONTAINS InterPro DOMAIN/s: Prephenate dehydrogenase (InterPro:IPR003099), Arogenate/prephenate dehydrogenase (InterPro:IPR012070); BEST Arabidopsis thaliana pro…	amino acid metabolism.synthesis.aromatic aa.tyrosine.prephenate dehydrogenase		2	3	9	9	9	15	17	16	1	98	46
Si006643m	PF02153	AT1G15710	prephenate dehydrogenase family protein; FUNCTIONS IN: prephenate dehydrogenase (NADP+) activity; INVOLVED IN: tyrosine biosynthetic process; LOCATED IN: chloroplast; EXPRESSED IN: 24 plant structures; EXPRESSED DURING: 13 growth stages; CONTAINS InterPro DOMAIN/s: Prephenate dehydrogenase (InterPro:IPR003099), Arogenate/prephenate dehydrogenase (InterPro:IPR012070); BEST Arabidopsis thaliana pro…	amino acid metabolism.synthesis.aromatic aa.tyrosine.prephenate dehydrogenase		0	0	8	6	7	2	2	2	1	98	46
Si006637m		AT1G15710	prephenate dehydrogenase family protein; FUNCTIONS IN: prephenate dehydrogenase (NADP+) activity; INVOLVED IN: tyrosine biosynthetic process; LOCATED IN: chloroplast; EXPRESSED IN: 24 plant structures; EXPRESSED DURING: 13 growth stages; CONTAINS InterPro DOMAIN/s: Prephenate dehydrogenase (InterPro:IPR003099), Arogenate/prephenate dehydrogenase (InterPro:IPR012070); BEST Arabidopsis thaliana pro…	amino acid metabolism.synthesis.aromatic aa.tyrosine.prephenate dehydrogenase		0	0	5	5	5	9	9	9	1	98	46
Si034835m	PF00733	AT3G47340	glutamine-dependent asparagine synthase 1 (ASN1); CONTAINS InterPro DOMAIN/s: Rossmann-like alpha/beta/alpha sandwich fold (InterPro:IPR014729), Asparagine synthase (InterPro:IPR001962), Asparagine synthase, glutamine-hydrolyzing (InterPro:IPR006426), Glutamine amidotransferase, type II (InterPro:IPR017932); BEST Arabidopsis thaliana protein match is: asparagine synthetase 2 (TAIR:AT5G65010.1); H…	amino acid metabolism.synthesis.aspartate family.asparagine.asparagine synthetase		3	30	4	4	4	16	14	15	1	8	0
Si034620m	PF00733	AT3G47340	glutamine-dependent asparagine synthase 1 (ASN1); CONTAINS InterPro DOMAIN/s: Rossmann-like alpha/beta/alpha sandwich fold (InterPro:IPR014729), Asparagine synthase (InterPro:IPR001962), Asparagine synthase, glutamine-hydrolyzing (InterPro:IPR006426), Glutamine amidotransferase, type II (InterPro:IPR017932); BEST Arabidopsis thaliana protein match is: asparagine synthetase 2 (TAIR:AT5G65010.1); H…	amino acid metabolism.synthesis.aspartate family.asparagine.asparagine synthetase		178	0	5	2	3.5	1	1	1	0.145347	8	0
Si008415m	PF00733	AT3G47340	glutamine-dependent asparagine synthase 1 (ASN1); CONTAINS InterPro DOMAIN/s: Rossmann-like alpha/beta/alpha sandwich fold (InterPro:IPR014729), Asparagine synthase (InterPro:IPR001962), Asparagine synthase, glutamine-hydrolyzing (InterPro:IPR006426), Glutamine amidotransferase, type II (InterPro:IPR017932); BEST Arabidopsis thaliana protein match is: asparagine synthetase 2 (TAIR:AT5G65010.1); H…	amino acid metabolism.synthesis.aspartate family.asparagine.asparagine synthetase		8	2	3	3	3	11	10	10.5	1	8	0
Si021521m	PF00733	AT3G47340	glutamine-dependent asparagine synthase 1 (ASN1); CONTAINS InterPro DOMAIN/s: Rossmann-like alpha/beta/alpha sandwich fold (InterPro:IPR014729), Asparagine synthase (InterPro:IPR001962), Asparagine synthase, glutamine-hydrolyzing (InterPro:IPR006426), Glutamine amidotransferase, type II (InterPro:IPR017932); BEST Arabidopsis thaliana protein match is: asparagine synthetase 2 (TAIR:AT5G65010.1); H…	amino acid metabolism.synthesis.aspartate family.asparagine.asparagine synthetase		0	0	1	1	1	1	1	1	1	8	0
Si021499m	PF00733	AT2G03667	Asparagine synthase family protein; FUNCTIONS IN: asparagine synthase (glutamine-hydrolyzing) activity; INVOLVED IN: asparagine biosynthetic process; LOCATED IN: cellular_component unknown; CONTAINS InterPro DOMAIN/s: Rossmann-like alpha/beta/alpha sandwich fold (InterPro:IPR014729), Asparagine synthase (InterPro:IPR001962), Glutamine amidotransferase, type II (InterPro:IPR017932); Has 30201 Blas…	amino acid metabolism.synthesis.aspartate family.asparagine.asparagine synthetase		6	6	2	3	2.5	2	2	2	1	5	4
Si021869m	PF00278,PF02784	AT3G14390	Pyridoxal-dependent decarboxylase family protein; FUNCTIONS IN: diaminopimelate decarboxylase activity; INVOLVED IN: lysine biosynthetic process via diaminopimelate; LOCATED IN: chloroplast; EXPRESSED IN: guard cell, cultured cell; CONTAINS InterPro DOMAIN/s: Alanine racemase/group IV decarboxylase, C-terminal (InterPro:IPR009006), Ornithine/DAP/Arg decarboxylase (InterPro:IPR000183), Orn/DAP/Arg…	amino acid metabolism.synthesis.aspartate family.lysine.diaminopimelate decarboxylase		11	30	16	15	15.5	61	63	62	1	52	84
Si022462m	PF01678	AT3G53580	diaminopimelate epimerase family protein; FUNCTIONS IN: diaminopimelate epimerase activity; INVOLVED IN: lysine biosynthetic process via diaminopimelate; LOCATED IN: chloroplast; EXPRESSED IN: 24 plant structures; EXPRESSED DURING: 15 growth stages; CONTAINS InterPro DOMAIN/s: Diaminopimelate epimerase, active site (InterPro:IPR018510), Diaminopimelate epimerase (InterPro:IPR001653); Has 7123 Bla…	amino acid metabolism.synthesis.aspartate family.lysine.diaminopimelate epimerase		6	54	13	12	12.5	68	68	68	1	364	155
Si036796m	PF01113,PF05173	AT5G52100	chlororespiration reduction 1 (crr1); FUNCTIONS IN: dihydrodipicolinate reductase activity; INVOLVED IN: photosynthesis, light reaction, lysine biosynthetic process via diaminopimelate; LOCATED IN: chloroplast stroma, chloroplast; EXPRESSED IN: 20 plant structures; EXPRESSED DURING: 13 growth stages; CONTAINS InterPro DOMAIN/s: Dihydrodipicolinate reductase, C-terminal (InterPro:IPR022663), NAD(P…	amino acid metabolism.synthesis.aspartate family.lysine.dihydrodipicolinate reductase		0	0	2	1	1.5	6	8	7	0.628172	100	67
Si018106m	PF01113,PF05173	AT2G44040	Dihydrodipicolinate reductase, bacterial/plant; FUNCTIONS IN: dihydrodipicolinate reductase activity; INVOLVED IN: oxidation reduction, lysine biosynthetic process via diaminopimelate, metabolic process, diaminopimelate biosynthetic process; LOCATED IN: chloroplast; EXPRESSED IN: cotyledon; CONTAINS InterPro DOMAIN/s: Dihydrodipicolinate reductase, C-terminal (InterPro:IPR022663), NAD(P)-binding …	amino acid metabolism.synthesis.aspartate family.lysine.dihydrodipicolinate reductase		0	0	2	2	2	11	13	12	0.427887	0	0
Si040236m	PF01113,PF05173	AT2G44040	Dihydrodipicolinate reductase, bacterial/plant; FUNCTIONS IN: dihydrodipicolinate reductase activity; INVOLVED IN: oxidation reduction, lysine biosynthetic process via diaminopimelate, metabolic process, diaminopimelate biosynthetic process; LOCATED IN: chloroplast; EXPRESSED IN: cotyledon; CONTAINS InterPro DOMAIN/s: Dihydrodipicolinate reductase, C-terminal (InterPro:IPR022663), NAD(P)-binding …	amino acid metabolism.synthesis.aspartate family.lysine.dihydrodipicolinate reductase		2	3	1	2	1.5	2	2	2	1	0	0
Si006647m	PF00701	AT2G45440	dihydrodipicolinate synthase (DHDPS2); FUNCTIONS IN: dihydrodipicolinate synthase activity; INVOLVED IN: lysine biosynthetic process via diaminopimelate, metabolic process, diaminopimelate biosynthetic process; LOCATED IN: chloroplast; EXPRESSED IN: 23 plant structures; EXPRESSED DURING: 13 growth stages; CONTAINS InterPro DOMAIN/s: Aldolase-type TIM barrel (InterPro:IPR013785), Dihydrodipicolina…	amino acid metabolism.synthesis.aspartate family.lysine.dihydrodipicolinate synthase		52	19	55	32	43.5	36	38	37	1	11	35
Si006934m	PF00701	AT2G45440	dihydrodipicolinate synthase (DHDPS2); FUNCTIONS IN: dihydrodipicolinate synthase activity; INVOLVED IN: lysine biosynthetic process via diaminopimelate, metabolic process, diaminopimelate biosynthetic process; LOCATED IN: chloroplast; EXPRESSED IN: 23 plant structures; EXPRESSED DURING: 13 growth stages; CONTAINS InterPro DOMAIN/s: Aldolase-type TIM barrel (InterPro:IPR013785), Dihydrodipicolina…	amino acid metabolism.synthesis.aspartate family.lysine.dihydrodipicolinate synthase		10	0	9	9	9	7	6	6.5	1	11	35
Si010357m	PF00701	AT2G45440	dihydrodipicolinate synthase (DHDPS2); FUNCTIONS IN: dihydrodipicolinate synthase activity; INVOLVED IN: lysine biosynthetic process via diaminopimelate, metabolic process, diaminopimelate biosynthetic process; LOCATED IN: chloroplast; EXPRESSED IN: 23 plant structures; EXPRESSED DURING: 13 growth stages; CONTAINS InterPro DOMAIN/s: Aldolase-type TIM barrel (InterPro:IPR013785), Dihydrodipicolina…	amino acid metabolism.synthesis.aspartate family.lysine.dihydrodipicolinate synthase		2	32	5	5	5	30	29	29.5	1	11	35
Si029762m	PF00155	AT4G33680	ABERRANT GROWTH AND DEATH 2 (AGD2); FUNCTIONS IN: transaminase activity, copper ion binding, L,L-diaminopimelate aminotransferase activity; INVOLVED IN: lysine biosynthetic process via diaminopimelate, systemic acquired resistance, salicylic acid mediated signaling pathway; LOCATED IN: chloroplast, chloroplast stroma; EXPRESSED IN: 26 plant structures; EXPRESSED DURING: 16 growth stages; CONTAINS…	amino acid metabolism.synthesis.aspartate family.lysine.LL-diaminopimelic acid aminotransferase		7	42	11	8	9.5	42	40	41	1	57	42
Si035578m	PF00155	AT4G33680	ABERRANT GROWTH AND DEATH 2 (AGD2); FUNCTIONS IN: transaminase activity, copper ion binding, L,L-diaminopimelate aminotransferase activity; INVOLVED IN: lysine biosynthetic process via diaminopimelate, systemic acquired resistance, salicylic acid mediated signaling pathway; LOCATED IN: chloroplast, chloroplast stroma; EXPRESSED IN: 26 plant structures; EXPRESSED DURING: 16 growth stages; CONTAINS…	amino acid metabolism.synthesis.aspartate family.lysine.LL-diaminopimelic acid aminotransferase		3	14	6	4	5	15	14	14.5	1	57	42
Si035771m	PF00155	AT4G33680	ABERRANT GROWTH AND DEATH 2 (AGD2); FUNCTIONS IN: transaminase activity, copper ion binding, L,L-diaminopimelate aminotransferase activity; INVOLVED IN: lysine biosynthetic process via diaminopimelate, systemic acquired resistance, salicylic acid mediated signaling pathway; LOCATED IN: chloroplast, chloroplast stroma; EXPRESSED IN: 26 plant structures; EXPRESSED DURING: 16 growth stages; CONTAINS…	amino acid metabolism.synthesis.aspartate family.lysine.LL-diaminopimelic acid aminotransferase		2	0	1	1	1	1	1	1	1	57	42
Si006977m	PF01048	AT4G38800	methylthioadenosine nucleosidase 1 (MTN1); FUNCTIONS IN: catalytic activity, methylthioadenosine nucleosidase activity; INVOLVED IN: L-methionine salvage from methylthioadenosine, nucleoside metabolic process; LOCATED IN: plasma membrane; EXPRESSED IN: 26 plant structures; EXPRESSED DURING: 15 growth stages; CONTAINS InterPro DOMAIN/s: Nucleoside phosphorylase (InterPro:IPR000845), Nucleoside pho…	amino acid metabolism.synthesis.aspartate family.methionine		15	115	36	30	33	72	75	73.5	1	95	60
Si006353m	PF01053	AT3G57050	cystathionine beta-lyase (CBL); FUNCTIONS IN: cystathionine beta-lyase activity; INVOLVED IN: L-methionine biosynthetic process from L-homoserine via cystathionine; LOCATED IN: chloroplast; EXPRESSED IN: 23 plant structures; EXPRESSED DURING: 13 growth stages; CONTAINS InterPro DOMAIN/s: Pyridoxal phosphate-dependent transferase, major domain (InterPro:IPR015424), Cystathionine beta-lyase, eukary…	amino acid metabolism.synthesis.aspartate family.methionine.cystathionine beta-lyase		16	14	6	6	6	9	8	8.5	1	62	32
Si035253m	PF01053	AT3G01120	METHIONINE OVERACCUMULATION 1 (MTO1); FUNCTIONS IN: cystathionine gamma-synthase activity; INVOLVED IN: methionine biosynthetic process; LOCATED IN: chloroplast; EXPRESSED IN: 25 plant structures; EXPRESSED DURING: 15 growth stages; CONTAINS InterPro DOMAIN/s: Pyridoxal phosphate-dependent transferase, major domain (InterPro:IPR015424), Cys/Met metabolism, pyridoxal phosphate-dependent enzyme (In…	amino acid metabolism.synthesis.aspartate family.methionine.cystathionine gamma-synthase		56	146	77	71	74	88	81	84.5	1	60	327	y
Si039451m	PF01053	AT3G01120	METHIONINE OVERACCUMULATION 1 (MTO1); FUNCTIONS IN: cystathionine gamma-synthase activity; INVOLVED IN: methionine biosynthetic process; LOCATED IN: chloroplast; EXPRESSED IN: 25 plant structures; EXPRESSED DURING: 15 growth stages; CONTAINS InterPro DOMAIN/s: Pyridoxal phosphate-dependent transferase, major domain (InterPro:IPR015424), Cys/Met metabolism, pyridoxal phosphate-dependent enzyme (In…	amino acid metabolism.synthesis.aspartate family.methionine.cystathionine gamma-synthase		0	0	1	1	1	1	1	1	1	60	327	y
Si014008m	PF08241	AT1G78140	S-adenosyl-L-methionine-dependent methyltransferases superfamily protein; FUNCTIONS IN: methyltransferase activity; INVOLVED IN: metabolic process; LOCATED IN: chloroplast, plastoglobule; EXPRESSED IN: 24 plant structures; EXPRESSED DURING: 15 growth stages; CONTAINS InterPro DOMAIN/s: Methyltransferase type 11 (InterPro:IPR013216); BEST Arabidopsis thaliana protein match is: S-adenosyl-L-methion…	amino acid metabolism.synthesis.aspartate family.methionine.homocysteine S-methyltransferase		83	34	96	96	96	22	23	22.5	1	111	39
Si015418m	PF08241	AT1G78140	S-adenosyl-L-methionine-dependent methyltransferases superfamily protein; FUNCTIONS IN: methyltransferase activity; INVOLVED IN: metabolic process; LOCATED IN: chloroplast, plastoglobule; EXPRESSED IN: 24 plant structures; EXPRESSED DURING: 15 growth stages; CONTAINS InterPro DOMAIN/s: Methyltransferase type 11 (InterPro:IPR013216); BEST Arabidopsis thaliana protein match is: S-adenosyl-L-methion…	amino acid metabolism.synthesis.aspartate family.methionine.homocysteine S-methyltransferase		13	6	12	12	12	4	4	4	1	111	39
Si006773m	PF08241	AT2G41040	S-adenosyl-L-methionine-dependent methyltransferases superfamily protein; FUNCTIONS IN: methyltransferase activity; INVOLVED IN: response to karrikin; LOCATED IN: chloroplast, plastoglobule; EXPRESSED IN: 21 plant structures; EXPRESSED DURING: 12 growth stages; CONTAINS InterPro DOMAIN/s: Methyltransferase type 11 (InterPro:IPR013216); BEST Arabidopsis thaliana protein match is: S-adenosyl-L-meth…	amino acid metabolism.synthesis.aspartate family.methionine.homocysteine S-methyltransferase		134	65	233	240	236.5	116	100	108	1	41	260	y
Si030848m	PF08241	AT3G60910	S-adenosyl-L-methionine-dependent methyltransferases superfamily protein; FUNCTIONS IN: methyltransferase activity, catalytic activity; INVOLVED IN: metabolic process; LOCATED IN: cellular_component unknown; EXPRESSED IN: 22 plant structures; EXPRESSED DURING: 13 growth stages; CONTAINS InterPro DOMAIN/s: Methyltransferase type 11 (InterPro:IPR013216); BEST Arabidopsis thaliana protein match is: …	amino acid metabolism.synthesis.aspartate family.methionine.homocysteine S-methyltransferase		53	53	42	39	40.5	36	33	34.5	1	19	81
Si024759m	PF08241	AT3G60910	S-adenosyl-L-methionine-dependent methyltransferases superfamily protein; FUNCTIONS IN: methyltransferase activity, catalytic activity; INVOLVED IN: metabolic process; LOCATED IN: cellular_component unknown; EXPRESSED IN: 22 plant structures; EXPRESSED DURING: 13 growth stages; CONTAINS InterPro DOMAIN/s: Methyltransferase type 11 (InterPro:IPR013216); BEST Arabidopsis thaliana protein match is: …	amino acid metabolism.synthesis.aspartate family.methionine.homocysteine S-methyltransferase		0	0	3	3	3	2	2	2	1	19	81
Si022412m	PF02574	AT3G63250	homocysteine methyltransferase 2 (HMT2); CONTAINS InterPro DOMAIN/s: Homocysteine S-methyltransferase (InterPro:IPR003726); BEST Arabidopsis thaliana protein match is: homocysteine S-methyltransferase 3 (TAIR:AT3G22740.1); Has 6768 Blast hits to 6760 proteins in 1892 species: Archae - 4; Bacteria - 4264; Metazoa - 340; Fungi - 135; Plants - 163; Viruses - 0; Other Eukaryotes - 1862 (source: NCBI …	amino acid metabolism.synthesis.aspartate family.methionine.homocysteine S-methyltransferase		15	42	21	15	18	35	37	36	1	5	0
Si004229m	PF02574	AT3G63250	homocysteine methyltransferase 2 (HMT2); CONTAINS InterPro DOMAIN/s: Homocysteine S-methyltransferase (InterPro:IPR003726); BEST Arabidopsis thaliana protein match is: homocysteine S-methyltransferase 3 (TAIR:AT3G22740.1); Has 6768 Blast hits to 6760 proteins in 1892 species: Archae - 4; Bacteria - 4264; Metazoa - 340; Fungi - 135; Plants - 163; Viruses - 0; Other Eukaryotes - 1862 (source: NCBI …	amino acid metabolism.synthesis.aspartate family.methionine.homocysteine S-methyltransferase		0	0	2	2	2	1	1	1	1	5	0
Si014168m	PF08241	AT3G17365	S-adenosyl-L-methionine-dependent methyltransferases superfamily protein; FUNCTIONS IN: methyltransferase activity, catalytic activity; INVOLVED IN: metabolic process; LOCATED IN: cellular_component unknown; EXPRESSED IN: 23 plant structures; EXPRESSED DURING: 13 growth stages; CONTAINS InterPro DOMAIN/s: Methyltransferase type 11 (InterPro:IPR013216); BEST Arabidopsis thaliana protein match is: …	amino acid metabolism.synthesis.aspartate family.methionine.homocysteine S-methyltransferase		13	0	20	18	19	4	5	4.5	1	3	18
Si017972m	PF08241	AT1G69520	S-adenosyl-L-methionine-dependent methyltransferases superfamily protein; FUNCTIONS IN: methyltransferase activity; INVOLVED IN: metabolic process; LOCATED IN: mitochondrion; CONTAINS InterPro DOMAIN/s: Methyltransferase type 11 (InterPro:IPR013216); BEST Arabidopsis thaliana protein match is: S-adenosyl-L-methionine-dependent methyltransferases superfamily protein (TAIR:AT1G69526.2); Has 9433 Bl…	amino acid metabolism.synthesis.aspartate family.methionine.homocysteine S-methyltransferase		13	41	14	12	13	21	22	21.5	1	0	0
Si036632m	PF02574	AT3G25900	HMT-1; CONTAINS InterPro DOMAIN/s: Homocysteine S-methyltransferase (InterPro:IPR003726); BEST Arabidopsis thaliana protein match is: homocysteine S-methyltransferase 3 (TAIR:AT3G22740.1); Has 6959 Blast hits to 6951 proteins in 1900 species: Archae - 4; Bacteria - 4284; Metazoa - 376; Fungi - 135; Plants - 163; Viruses - 0; Other Eukaryotes - 1997 (source: NCBI BLink).	amino acid metabolism.synthesis.aspartate family.methionine.homocysteine S-methyltransferase		2	3	2	2	2	4	4	4	1	0	7
Si037641m	PF05724	AT2G43910	HARMLESS TO OZONE LAYER 1 (HOL1); FUNCTIONS IN: methyltransferase activity, thiopurine S-methyltransferase activity; INVOLVED IN: metabolic process; LOCATED IN: plasma membrane; EXPRESSED IN: guard cell, cultured cell, leaf; CONTAINS InterPro DOMAIN/s: Thiopurine S-methyltransferase (InterPro:IPR008854); BEST Arabidopsis thaliana protein match is: S-adenosyl-L-methionine-dependent methyltransfera…	amino acid metabolism.synthesis.aspartate family.methionine.methionine S-methyltransferase		985	186	624	776	700	185	166	175.5	1	128	39
Si006837m	PF05724	AT2G43910	HARMLESS TO OZONE LAYER 1 (HOL1); FUNCTIONS IN: methyltransferase activity, thiopurine S-methyltransferase activity; INVOLVED IN: metabolic process; LOCATED IN: plasma membrane; EXPRESSED IN: guard cell, cultured cell, leaf; CONTAINS InterPro DOMAIN/s: Thiopurine S-methyltransferase (InterPro:IPR008854); BEST Arabidopsis thaliana protein match is: S-adenosyl-L-methionine-dependent methyltransfera…	amino acid metabolism.synthesis.aspartate family.methionine.methionine S-methyltransferase		14	24	4	5	4.5	7	7	7	1	128	39
Si021042m	PF05175,PF00155	AT5G49810	methionine S-methyltransferase (MMT); CONTAINS InterPro DOMAIN/s: Aminotransferase, class I/classII (InterPro:IPR004839), Pyridoxal phosphate-dependent transferase, major domain (InterPro:IPR015424), Methyltransferase small (InterPro:IPR007848), Pyridoxal phosphate-dependent transferase, major region, subdomain 1 (InterPro:IPR015421); Has 1807 Blast hits to 1807 proteins in 277 species: Archae - …	amino acid metabolism.synthesis.aspartate family.methionine.methionine S-methyltransferase		55	41	60	65	62.5	67	67	67	1	38	84
Si025273m		AT5G49810	methionine S-methyltransferase (MMT); CONTAINS InterPro DOMAIN/s: Aminotransferase, class I/classII (InterPro:IPR004839), Pyridoxal phosphate-dependent transferase, major domain (InterPro:IPR015424), Methyltransferase small (InterPro:IPR007848), Pyridoxal phosphate-dependent transferase, major region, subdomain 1 (InterPro:IPR015421); Has 1807 Blast hits to 1807 proteins in 277 species: Archae - …	amino acid metabolism.synthesis.aspartate family.methionine.methionine S-methyltransferase		20	24	16	23	19.5	20	21	20.5	1	38	84
Si021281m	PF01717,PF08267	AT3G03780	methionine synthase 2 (MS2); FUNCTIONS IN: 5-methyltetrahydropteroyltriglutamate-homocysteine S-methyltransferase activity, methionine synthase activity; INVOLVED IN: response to cadmium ion, response to salt stress, methionine biosynthetic process; LOCATED IN: cytosol, apoplast, plasma membrane, chloroplast, chloroplast envelope; EXPRESSED IN: 8 plant structures; EXPRESSED DURING: L mature polle…	amino acid metabolism.synthesis.aspartate family.methionine.methionine synthase		815	142	2713	2311	2512	140	136	138	0.00380142	206	345
Si034326m	PF01717,PF08267	AT3G03780	methionine synthase 2 (MS2); FUNCTIONS IN: 5-methyltetrahydropteroyltriglutamate-homocysteine S-methyltransferase activity, methionine synthase activity; INVOLVED IN: response to cadmium ion, response to salt stress, methionine biosynthetic process; LOCATED IN: cytosol, apoplast, plasma membrane, chloroplast, chloroplast envelope; EXPRESSED IN: 8 plant structures; EXPRESSED DURING: L mature polle…	amino acid metabolism.synthesis.aspartate family.methionine.methionine synthase		151	73	352	274	313	107	102	104.5	1	206	345
Si001467m	PF02772,PF02773,PF00438	AT1G02500	S-adenosylmethionine synthetase 1 (SAM1); FUNCTIONS IN: methionine adenosyltransferase activity; INVOLVED IN: response to cadmium ion, response to salt stress, ethylene biosynthetic process, S-adenosylmethionine biosynthetic process; LOCATED IN: cell wall, plasma membrane, membrane; EXPRESSED IN: 30 plant structures; EXPRESSED DURING: 17 growth stages; CONTAINS InterPro DOMAIN/s: S-adenosylmethio…	amino acid metabolism.synthesis.aspartate family.methionine.S-adenosylmethionine synthetase		1352	554	4135	4653	4394	764	833	798.5	1	239	222
Si022004m	PF02772,PF02773,PF00438	AT1G02500	S-adenosylmethionine synthetase 1 (SAM1); FUNCTIONS IN: methionine adenosyltransferase activity; INVOLVED IN: response to cadmium ion, response to salt stress, ethylene biosynthetic process, S-adenosylmethionine biosynthetic process; LOCATED IN: cell wall, plasma membrane, membrane; EXPRESSED IN: 30 plant structures; EXPRESSED DURING: 17 growth stages; CONTAINS InterPro DOMAIN/s: S-adenosylmethio…	amino acid metabolism.synthesis.aspartate family.methionine.S-adenosylmethionine synthetase		545	176	1757	1672	1714.5	398	493	445.5	1	239	222
Si001401m	PF02772,PF02773,PF00438	AT1G02500	S-adenosylmethionine synthetase 1 (SAM1); FUNCTIONS IN: methionine adenosyltransferase activity; INVOLVED IN: response to cadmium ion, response to salt stress, ethylene biosynthetic process, S-adenosylmethionine biosynthetic process; LOCATED IN: cell wall, plasma membrane, membrane; EXPRESSED IN: 30 plant structures; EXPRESSED DURING: 17 growth stages; CONTAINS InterPro DOMAIN/s: S-adenosylmethio…	amino acid metabolism.synthesis.aspartate family.methionine.S-adenosylmethionine synthetase		24	47	91	105	98	77	91	84	1	239	222
Si028859m	PF03447,PF01842,PF00742,PF00696	AT1G31230	aspartate kinase-homoserine dehydrogenase i (AK-HSDH I); FUNCTIONS IN: homoserine dehydrogenase activity, aspartate kinase activity; INVOLVED IN: aspartate family amino acid biosynthetic process; LOCATED IN: chloroplast stroma, chloroplast; EXPRESSED IN: 22 plant structures; EXPRESSED DURING: 13 growth stages; CONTAINS InterPro DOMAIN/s: Aspartate/glutamate/uridylate kinase (InterPro:IPR001048), …	amino acid metabolism.synthesis.aspartate family.misc.homoserine.aspartate kinase		24	54	6	3	4.5	11	10	10.5	1	16	49
Si013223m	PF03447,PF01842,PF00742,PF00696	AT1G31230	aspartate kinase-homoserine dehydrogenase i (AK-HSDH I); FUNCTIONS IN: homoserine dehydrogenase activity, aspartate kinase activity; INVOLVED IN: aspartate family amino acid biosynthetic process; LOCATED IN: chloroplast stroma, chloroplast; EXPRESSED IN: 22 plant structures; EXPRESSED DURING: 13 growth stages; CONTAINS InterPro DOMAIN/s: Aspartate/glutamate/uridylate kinase (InterPro:IPR001048), …	amino acid metabolism.synthesis.aspartate family.misc.homoserine.aspartate kinase		2	19	2	2	2	13	12	12.5	1	16	49
Si034939m	PF01842,PF00696	AT3G02020	aspartate kinase 3 (AK3); CONTAINS InterPro DOMAIN/s: Aspartate kinase, conserved site (InterPro:IPR018042), Aspartate/glutamate/uridylate kinase (InterPro:IPR001048), Amino acid-binding ACT (InterPro:IPR002912), Aspartate kinase domain (InterPro:IPR001341); BEST Arabidopsis thaliana protein match is: Aspartate kinase family protein (TAIR:AT5G14060.2); Has 11044 Blast hits to 11020 proteins in 25…	amino acid metabolism.synthesis.aspartate family.misc.homoserine.aspartate kinase		84	228	24	24	24	107	102	104.5	1	0	0
Si000893m	PF00696	AT3G02020	aspartate kinase 3 (AK3); CONTAINS InterPro DOMAIN/s: Aspartate kinase, conserved site (InterPro:IPR018042), Aspartate/glutamate/uridylate kinase (InterPro:IPR001048), Amino acid-binding ACT (InterPro:IPR002912), Aspartate kinase domain (InterPro:IPR001341); BEST Arabidopsis thaliana protein match is: Aspartate kinase family protein (TAIR:AT5G14060.2); Has 11044 Blast hits to 11020 proteins in 25…	amino acid metabolism.synthesis.aspartate family.misc.homoserine.aspartate kinase		1	10	3	2	2.5	3	3	3	1	0	0
Si029364m	PF01842,PF00696	AT3G02020	aspartate kinase 3 (AK3); CONTAINS InterPro DOMAIN/s: Aspartate kinase, conserved site (InterPro:IPR018042), Aspartate/glutamate/uridylate kinase (InterPro:IPR001048), Amino acid-binding ACT (InterPro:IPR002912), Aspartate kinase domain (InterPro:IPR001341); BEST Arabidopsis thaliana protein match is: Aspartate kinase family protein (TAIR:AT5G14060.2); Has 11044 Blast hits to 11020 proteins in 25…	amino acid metabolism.synthesis.aspartate family.misc.homoserine.aspartate kinase		0	0	2	1	1.5	3	3	3	1	0	0
Si038818m	PF01118,PF02774	AT1G14810	semialdehyde dehydrogenase family protein; FUNCTIONS IN: oxidoreductase activity, acting on the aldehyde or oxo group of donors, NAD or NADP as acceptor, aspartate-semialdehyde dehydrogenase activity; INVOLVED IN: cellular amino acid biosynthetic process, oxidation reduction, threonine biosynthetic process, methionine biosynthetic process, cellular amino acid metabolic process; LOCATED IN: mitoch…	amino acid metabolism.synthesis.aspartate family.misc.homoserine.aspartate semialdehyde dehydrogenase		0	0	2	1	1.5	13	14	13.5	0.489828	43	42
Si012394m	PF03447,PF00742	AT5G21060	Glyceraldehyde-3-phosphate dehydrogenase-like family protein; FUNCTIONS IN: homoserine dehydrogenase activity; INVOLVED IN: cellular amino acid biosynthetic process, aspartate family amino acid biosynthetic process, cellular amino acid metabolic process; LOCATED IN: cellular_component unknown; EXPRESSED IN: 22 plant structures; EXPRESSED DURING: 13 growth stages; CONTAINS InterPro DOMAIN/s: Homos…	amino acid metabolism.synthesis.aspartate family.misc.homoserine.homoserine dehydrogenase		4	24	17	16	16.5	39	34	36.5	1	14	18
Si026490m	PF03447,PF00742	AT5G21060	Glyceraldehyde-3-phosphate dehydrogenase-like family protein; FUNCTIONS IN: homoserine dehydrogenase activity; INVOLVED IN: cellular amino acid biosynthetic process, aspartate family amino acid biosynthetic process, cellular amino acid metabolic process; LOCATED IN: cellular_component unknown; EXPRESSED IN: 22 plant structures; EXPRESSED DURING: 13 growth stages; CONTAINS InterPro DOMAIN/s: Homos…	amino acid metabolism.synthesis.aspartate family.misc.homoserine.homoserine dehydrogenase		14	43	17	15	16	37	34	35.5	1	14	18
Si020251m	PF08544	AT2G17265	homoserine kinase (HSK); FUNCTIONS IN: homoserine kinase activity; INVOLVED IN: methionine biosynthetic process, threonine biosynthetic process, response to fungus, response to bacterium; LOCATED IN: chloroplast stroma, chloroplast; EXPRESSED IN: 22 plant structures; EXPRESSED DURING: 13 growth stages; CONTAINS InterPro DOMAIN/s: GHMP kinase, ATP-binding, conserved site (InterPro:IPR006203), Ribo…	amino acid metabolism.synthesis.aspartate family.misc.homoserine.homoserine kinase		0	0	3	3	3	11	14	12.5	1	5	0
Si000999m	PF00291	AT1G72810	Pyridoxal-5'-phosphate-dependent enzyme family protein; FUNCTIONS IN: pyridoxal phosphate binding, catalytic activity, threonine synthase activity; INVOLVED IN: threonine biosynthetic process, metabolic process, cellular amino acid metabolic process; LOCATED IN: chloroplast; EXPRESSED IN: 23 plant structures; EXPRESSED DURING: 13 growth stages; CONTAINS InterPro DOMAIN/s: Threonine synthase (Inte…	amino acid metabolism.synthesis.aspartate family.threonine.threonine synthase		18	12	6	7	6.5	13	12	12.5	1	16	0
Si024134m	PF00291	AT1G72810	Pyridoxal-5'-phosphate-dependent enzyme family protein; FUNCTIONS IN: pyridoxal phosphate binding, catalytic activity, threonine synthase activity; INVOLVED IN: threonine biosynthetic process, metabolic process, cellular amino acid metabolic process; LOCATED IN: chloroplast; EXPRESSED IN: 23 plant structures; EXPRESSED DURING: 13 growth stages; CONTAINS InterPro DOMAIN/s: Threonine synthase (Inte…	amino acid metabolism.synthesis.aspartate family.threonine.threonine synthase		0	0	4	4	4	4	4	4	1	16	0
Si017046m	PF10369,PF01842	AT2G31810	ACT domain-containing small subunit of acetolactate synthase protein; FUNCTIONS IN: acetolactate synthase activity, amino acid binding; INVOLVED IN: branched chain family amino acid biosynthetic process; LOCATED IN: chloroplast; EXPRESSED IN: 24 plant structures; EXPRESSED DURING: 13 growth stages; CONTAINS InterPro DOMAIN/s: Acetolactate synthase, small subunit (InterPro:IPR004789), Amino acid-b…	amino acid metabolism.synthesis.branched chain group.common.acetolactate synthase		5	23	3	3	3	54	48	51	0.0623484	16	70
Si019445m	PF02775,PF02776,PF00205	AT3G48560	chlorsulfuron/imidazolinone resistant 1 (CSR1); FUNCTIONS IN: acetolactate synthase activity, pyruvate decarboxylase activity; INVOLVED IN: branched chain family amino acid biosynthetic process; LOCATED IN: chloroplast; EXPRESSED IN: 24 plant structures; EXPRESSED DURING: 15 growth stages; CONTAINS InterPro DOMAIN/s: TPP-binding enzyme, conserved site (InterPro:IPR000399), Thiamine pyrophosphate …	amino acid metabolism.synthesis.branched chain group.common.acetolactate synthase		6	76	17	17	17	169	162	165.5	1	11	158	y
Si026543m	PF10369,PF01842	AT5G16290	VALINE-TOLERANT 1 (VAT1); FUNCTIONS IN: acetolactate synthase activity, amino acid binding; INVOLVED IN: branched chain family amino acid biosynthetic process; EXPRESSED IN: 22 plant structures; EXPRESSED DURING: 13 growth stages; CONTAINS InterPro DOMAIN/s: Acetolactate synthase, small subunit (InterPro:IPR004789), Amino acid-binding ACT (InterPro:IPR002912), Acetolactate synthase, small subunit…	amino acid metabolism.synthesis.branched chain group.common.acetolactate synthase		21	20	11	12	11.5	13	15	14	1	11	46
Si035936m	PF01063	AT3G49680	branched-chain aminotransferase 3 (BCAT3); FUNCTIONS IN: branched-chain-amino-acid transaminase activity, catalytic activity; INVOLVED IN: branched chain family amino acid metabolic process, metabolic process; LOCATED IN: chloroplast; EXPRESSED IN: 23 plant structures; EXPRESSED DURING: 13 growth stages; CONTAINS InterPro DOMAIN/s: Aminotransferase, class IV (InterPro:IPR001544), Aminotransferase…	amino acid metabolism.synthesis.branched chain group.common.branched-chain amino acid aminotransferase		43	93	59	61	60	169	148	158.5	1	73	236	y
Si035966m	PF01063	AT3G49680	branched-chain aminotransferase 3 (BCAT3); FUNCTIONS IN: branched-chain-amino-acid transaminase activity, catalytic activity; INVOLVED IN: branched chain family amino acid metabolic process, metabolic process; LOCATED IN: chloroplast; EXPRESSED IN: 23 plant structures; EXPRESSED DURING: 13 growth stages; CONTAINS InterPro DOMAIN/s: Aminotransferase, class IV (InterPro:IPR001544), Aminotransferase…	amino acid metabolism.synthesis.branched chain group.common.branched-chain amino acid aminotransferase		30	5	36	11	23.5	7	9	8	1	73	236	y
Si035973m	PF01063	AT3G49680	branched-chain aminotransferase 3 (BCAT3); FUNCTIONS IN: branched-chain-amino-acid transaminase activity, catalytic activity; INVOLVED IN: branched chain family amino acid metabolic process, metabolic process; LOCATED IN: chloroplast; EXPRESSED IN: 23 plant structures; EXPRESSED DURING: 13 growth stages; CONTAINS InterPro DOMAIN/s: Aminotransferase, class IV (InterPro:IPR001544), Aminotransferase…	amino acid metabolism.synthesis.branched chain group.common.branched-chain amino acid aminotransferase		4	5	2	1	1.5	7	7	7	1	73	236	y
Si036293m	PF01063	AT3G49680	branched-chain aminotransferase 3 (BCAT3); FUNCTIONS IN: branched-chain-amino-acid transaminase activity, catalytic activity; INVOLVED IN: branched chain family amino acid metabolic process, metabolic process; LOCATED IN: chloroplast; EXPRESSED IN: 23 plant structures; EXPRESSED DURING: 13 growth stages; CONTAINS InterPro DOMAIN/s: Aminotransferase, class IV (InterPro:IPR001544), Aminotransferase…	amino acid metabolism.synthesis.branched chain group.common.branched-chain amino acid aminotransferase		0	0	1	1	1	1	1	1	1	73	236	y
Si010480m	PF01063	AT3G49680	branched-chain aminotransferase 3 (BCAT3); FUNCTIONS IN: branched-chain-amino-acid transaminase activity, catalytic activity; INVOLVED IN: branched chain family amino acid metabolic process, metabolic process; LOCATED IN: chloroplast; EXPRESSED IN: 23 plant structures; EXPRESSED DURING: 13 growth stages; CONTAINS InterPro DOMAIN/s: Aminotransferase, class IV (InterPro:IPR001544), Aminotransferase…	amino acid metabolism.synthesis.branched chain group.common.branched-chain amino acid aminotransferase		0	0	1	1	1	2	2	2	1	73	236	y
Si021528m	PF01450,PF07991	AT3G58610	ketol-acid reductoisomerase; FUNCTIONS IN: copper ion binding, ketol-acid reductoisomerase activity; INVOLVED IN: response to cadmium ion, branched chain family amino acid biosynthetic process; LOCATED IN: in 6 components; EXPRESSED IN: 26 plant structures; EXPRESSED DURING: 15 growth stages; CONTAINS InterPro DOMAIN/s: Acetohydroxy acid isomeroreductase, catalytic (InterPro:IPR013116), 6-phospho…	amino acid metabolism.synthesis.branched chain group.common.ketol-acid reductoisomerase		60	186	80	71	75.5	251	242	246.5	1	220	253
Si000752m	PF01450,PF07991	AT3G58610	ketol-acid reductoisomerase; FUNCTIONS IN: copper ion binding, ketol-acid reductoisomerase activity; INVOLVED IN: response to cadmium ion, branched chain family amino acid biosynthetic process; LOCATED IN: in 6 components; EXPRESSED IN: 26 plant structures; EXPRESSED DURING: 15 growth stages; CONTAINS InterPro DOMAIN/s: Acetohydroxy acid isomeroreductase, catalytic (InterPro:IPR013116), 6-phospho…	amino acid metabolism.synthesis.branched chain group.common.ketol-acid reductoisomerase		14	14	25	35	30	29	37	33	1	220	253
Si010537m	PF00291	AT4G11640	serine racemase (SR); CONTAINS InterPro DOMAIN/s: Pyridoxal phosphate-dependent enzyme, beta subunit (InterPro:IPR001926), Serine/threonine dehydratase, pyridoxal-phosphate-binding site (InterPro:IPR000634); BEST Arabidopsis thaliana protein match is: L-O-methylthreonine resistant 1 (TAIR:AT3G10050.1); Has 19715 Blast hits to 19705 proteins in 2624 species: Archae - 539; Bacteria - 13612; Metazoa…	amino acid metabolism.synthesis.branched chain group.isoleucine specific		18	14	10	8	9	10	8	9	1	11	4
Si034791m	PF00585,PF00291	AT3G10050	L-O-methylthreonine resistant 1 (OMR1); FUNCTIONS IN: L-threonine ammonia-lyase activity; INVOLVED IN: isoleucine biosynthetic process, threonine metabolic process; LOCATED IN: chloroplast; EXPRESSED IN: 22 plant structures; EXPRESSED DURING: 13 growth stages; CONTAINS InterPro DOMAIN/s: Threonine dehydratase I (InterPro:IPR005787), Pyridoxal phosphate-dependent enzyme, beta subunit (InterPro:IPR…	amino acid metabolism.synthesis.branched chain group.isoleucine specific.threonine ammonia-lyase		13	5	14	12	13	8	9	8.5	1	415	116	y
Si009603m	PF00682,PF08502	AT1G18500	methylthioalkylmalate synthase-like 4 (MAML-4); FUNCTIONS IN: 2-isopropylmalate synthase activity; INVOLVED IN: leucine biosynthetic process; LOCATED IN: chloroplast; EXPRESSED IN: 23 plant structures; EXPRESSED DURING: 13 growth stages; CONTAINS InterPro DOMAIN/s: Aldolase-type TIM barrel (InterPro:IPR013785), Alpha-isopropylmalate/homocitrate synthase, conserved site (InterPro:IPR002034), 2-iso…	amino acid metabolism.synthesis.branched chain group.leucine specific.2-isopropylmalate synthase		13	38	7	5	6	34	29	31.5	1	35	25
Si026107m	PF00682,PF08502	AT1G18500	methylthioalkylmalate synthase-like 4 (MAML-4); FUNCTIONS IN: 2-isopropylmalate synthase activity; INVOLVED IN: leucine biosynthetic process; LOCATED IN: chloroplast; EXPRESSED IN: 23 plant structures; EXPRESSED DURING: 13 growth stages; CONTAINS InterPro DOMAIN/s: Aldolase-type TIM barrel (InterPro:IPR013785), Alpha-isopropylmalate/homocitrate synthase, conserved site (InterPro:IPR002034), 2-iso…	amino acid metabolism.synthesis.branched chain group.leucine specific.2-isopropylmalate synthase		0	0	4	3	3.5	18	17	17.5	1	35	25
Si022214m	PF00180	AT1G31180	isopropylmalate dehydrogenase 3 (IMD3); FUNCTIONS IN: 3-isopropylmalate dehydrogenase activity; INVOLVED IN: leucine biosynthetic process, response to salt stress, metabolic process; LOCATED IN: thylakoid, chloroplast, chloroplast stroma, plastid; EXPRESSED IN: fruit, root, leaf; EXPRESSED DURING: seed development stages; CONTAINS InterPro DOMAIN/s: Isopropylmalate dehydrogenase (InterPro:IPR0044…	amino acid metabolism.synthesis.branched chain group.leucine specific.3-isopropylmalate dehydrogenase		28	34	38	30	34	31	37	34	1	27	21
Si032667m	PF00155	AT1G17290	alanine aminotransferas (AlaAT1); FUNCTIONS IN: L-alanine:2-oxoglutarate aminotransferase activity, ATP binding; INVOLVED IN: response to cadmium ion, response to hypoxia, L-alanine catabolic process, by transamination; LOCATED IN: mitochondrion, chloroplast; EXPRESSED IN: 9 plant structures; EXPRESSED DURING: L mature pollen stage, M germinated pollen stage; CONTAINS InterPro DOMAIN/s: 1-aminocy…	amino acid metabolism.synthesis.central amino acid metabolism.alanine.alanine aminotransferase		7	3	8	5	6.5	4	5	4.5	1	3983	106	y
Si035423m	PF00155	AT1G17290	alanine aminotransferas (AlaAT1); FUNCTIONS IN: L-alanine:2-oxoglutarate aminotransferase activity, ATP binding; INVOLVED IN: response to cadmium ion, response to hypoxia, L-alanine catabolic process, by transamination; LOCATED IN: mitochondrion, chloroplast; EXPRESSED IN: 9 plant structures; EXPRESSED DURING: L mature pollen stage, M germinated pollen stage; CONTAINS InterPro DOMAIN/s: 1-aminocy…	amino acid metabolism.synthesis.central amino acid metabolism.alanine.alanine aminotransferase		5	0	2	2	2	1	1	1	1	3983	106	y
Si032523m	PF00155	AT1G17290	alanine aminotransferas (AlaAT1); FUNCTIONS IN: L-alanine:2-oxoglutarate aminotransferase activity, ATP binding; INVOLVED IN: response to cadmium ion, response to hypoxia, L-alanine catabolic process, by transamination; LOCATED IN: mitochondrion, chloroplast; EXPRESSED IN: 9 plant structures; EXPRESSED DURING: L mature pollen stage, M germinated pollen stage; CONTAINS InterPro DOMAIN/s: 1-aminocy…	amino acid metabolism.synthesis.central amino acid metabolism.alanine.alanine aminotransferase		0	0	1	1	1	1	1	1	1	3983	106	y
Si017250m	PF00155	AT2G30970	aspartate aminotransferase 1 (ASP1); FUNCTIONS IN: L-aspartate:2-oxoglutarate aminotransferase activity, copper ion binding; INVOLVED IN: response to cadmium ion; LOCATED IN: mitochondrion; EXPRESSED IN: 25 plant structures; EXPRESSED DURING: 13 growth stages; CONTAINS InterPro DOMAIN/s: Aminotransferase, class I/classII (InterPro:IPR004839), Pyridoxal phosphate-dependent transferase, major domai…	amino acid metabolism.synthesis.central amino acid metabolism.aspartate.aspartate aminotransferase		14	4	14	17	15.5	12	11	11.5	1	3625	14	y
Si006490m	PF00155	AT2G30970	aspartate aminotransferase 1 (ASP1); FUNCTIONS IN: L-aspartate:2-oxoglutarate aminotransferase activity, copper ion binding; INVOLVED IN: response to cadmium ion; LOCATED IN: mitochondrion; EXPRESSED IN: 25 plant structures; EXPRESSED DURING: 13 growth stages; CONTAINS InterPro DOMAIN/s: Aminotransferase, class I/classII (InterPro:IPR004839), Pyridoxal phosphate-dependent transferase, major domai…	amino acid metabolism.synthesis.central amino acid metabolism.aspartate.aspartate aminotransferase		4	4	3	2	2.5	3	3	3	1	3625	14	y
Si017156m	PF00155	AT4G31990	aspartate aminotransferase 5 (ASP5); FUNCTIONS IN: L-aspartate:2-oxoglutarate aminotransferase activity; INVOLVED IN: response to cadmium ion, response to cold; LOCATED IN: apoplast, stromule, chloroplast, plastid; EXPRESSED IN: 25 plant structures; EXPRESSED DURING: 14 growth stages; CONTAINS InterPro DOMAIN/s: Aminotransferase, class I/classII (InterPro:IPR004839), Pyridoxal phosphate-dependent…	amino acid metabolism.synthesis.central amino acid metabolism.aspartate.aspartate aminotransferase		22	76	49	49	49	116	122	119	1	62	84
Si022176m	PF00155	AT2G22250	aspartate aminotransferase (AAT); FUNCTIONS IN: L-aspartate:2-oxoglutarate aminotransferase activity, transferase activity, transferring nitrogenous groups, pyridoxal phosphate binding, catalytic activity; INVOLVED IN: embryo development ending in seed dormancy; LOCATED IN: chloroplast; EXPRESSED IN: 23 plant structures; EXPRESSED DURING: 13 growth stages; CONTAINS InterPro DOMAIN/s: Aminotransfe…	amino acid metabolism.synthesis.central amino acid metabolism.aspartate.aspartate aminotransferase		7	20	7	8	7.5	23	23	23	1	5	7
Si009870m	PF00202	AT3G22200	POLLEN-PISTIL INCOMPATIBILITY 2 (POP2); CONTAINS InterPro DOMAIN/s: Pyridoxal phosphate-dependent transferase, major domain (InterPro:IPR015424), Aminotransferase class-III (InterPro:IPR005814), Pyridoxal phosphate-dependent transferase, major region, subdomain 1 (InterPro:IPR015421); BEST Arabidopsis thaliana protein match is: HOPW1-1-interacting 1 (TAIR:AT1G80600.1).	amino acid metabolism.synthesis.central amino acid metabolism.GABA.GABA transaminase		35	65	26	18	22	98	102	100	1	19	70
Si013583m	PF00202	AT3G22200	POLLEN-PISTIL INCOMPATIBILITY 2 (POP2); CONTAINS InterPro DOMAIN/s: Pyridoxal phosphate-dependent transferase, major domain (InterPro:IPR015424), Aminotransferase class-III (InterPro:IPR005814), Pyridoxal phosphate-dependent transferase, major region, subdomain 1 (InterPro:IPR015421); BEST Arabidopsis thaliana protein match is: HOPW1-1-interacting 1 (TAIR:AT1G80600.1).	amino acid metabolism.synthesis.central amino acid metabolism.GABA.GABA transaminase		2	0	3	3	3	3	3	3	1	19	70
Si002092m	PF03446	AT1G17650	glyoxylate reductase 2 (GLYR2); FUNCTIONS IN: phosphogluconate dehydrogenase (decarboxylating) activity, glyoxylate reductase (NADP) activity; INVOLVED IN: oxidation reduction, pentose-phosphate shunt, metabolic process; LOCATED IN: chloroplast stroma, chloroplast; EXPRESSED IN: 22 plant structures; EXPRESSED DURING: 13 growth stages; CONTAINS InterPro DOMAIN/s: 6-phosphogluconate dehydrogenase, …	amino acid metabolism.synthesis.central amino acid metabolism.GABA.gamma-hydroxybutyrate DH		13	40	14	13	13.5	83	79	81	1	16	0
Si013612m	PF00282	AT1G65960	glutamate decarboxylase 2 (GAD2); CONTAINS InterPro DOMAIN/s: Pyridoxal phosphate-dependent transferase, major domain (InterPro:IPR015424), Pyridoxal phosphate-dependent decarboxylase (InterPro:IPR002129), Glutamate decarboxylase (InterPro:IPR010107), Pyridoxal phosphate-dependent transferase, major region, subdomain 1 (InterPro:IPR015421); BEST Arabidopsis thaliana protein match is: glutamate de…	amino acid metabolism.synthesis.central amino acid metabolism.GABA.Glutamate decarboxylase		20	331	61	59	60	503	431	467	1	198	331
Si036070m	PF00282	AT1G65960	glutamate decarboxylase 2 (GAD2); CONTAINS InterPro DOMAIN/s: Pyridoxal phosphate-dependent transferase, major domain (InterPro:IPR015424), Pyridoxal phosphate-dependent decarboxylase (InterPro:IPR002129), Glutamate decarboxylase (InterPro:IPR010107), Pyridoxal phosphate-dependent transferase, major region, subdomain 1 (InterPro:IPR015421); BEST Arabidopsis thaliana protein match is: glutamate de…	amino acid metabolism.synthesis.central amino acid metabolism.GABA.Glutamate decarboxylase		10	33	20	28	24	33	36	34.5	1	198	331
Si035388m	PF00282	AT1G65960	glutamate decarboxylase 2 (GAD2); CONTAINS InterPro DOMAIN/s: Pyridoxal phosphate-dependent transferase, major domain (InterPro:IPR015424), Pyridoxal phosphate-dependent decarboxylase (InterPro:IPR002129), Glutamate decarboxylase (InterPro:IPR010107), Pyridoxal phosphate-dependent transferase, major region, subdomain 1 (InterPro:IPR015421); BEST Arabidopsis thaliana protein match is: glutamate de…	amino acid metabolism.synthesis.central amino acid metabolism.GABA.Glutamate decarboxylase		5	9	7	7	7	10	7	8.5	1	198	331
Si011954m	PF00282	AT1G65960	glutamate decarboxylase 2 (GAD2); CONTAINS InterPro DOMAIN/s: Pyridoxal phosphate-dependent transferase, major domain (InterPro:IPR015424), Pyridoxal phosphate-dependent decarboxylase (InterPro:IPR002129), Glutamate decarboxylase (InterPro:IPR010107), Pyridoxal phosphate-dependent transferase, major region, subdomain 1 (InterPro:IPR015421); BEST Arabidopsis thaliana protein match is: glutamate de…	amino acid metabolism.synthesis.central amino acid metabolism.GABA.Glutamate decarboxylase		2	9	3	4	3.5	7	7	7	1	198	331
Si009908m	PF00282	AT1G65960	glutamate decarboxylase 2 (GAD2); CONTAINS InterPro DOMAIN/s: Pyridoxal phosphate-dependent transferase, major domain (InterPro:IPR015424), Pyridoxal phosphate-dependent decarboxylase (InterPro:IPR002129), Glutamate decarboxylase (InterPro:IPR010107), Pyridoxal phosphate-dependent transferase, major region, subdomain 1 (InterPro:IPR015421); BEST Arabidopsis thaliana protein match is: glutamate de…	amino acid metabolism.synthesis.central amino acid metabolism.GABA.Glutamate decarboxylase		2	0	2	1	1.5	1	1	1	1	198	331
Si035137m	PF01960	AT2G37500	arginine biosynthesis protein ArgJ family; FUNCTIONS IN: glutamate N-acetyltransferase activity; INVOLVED IN: arginine biosynthetic process; LOCATED IN: chloroplast; EXPRESSED IN: 22 plant structures; EXPRESSED DURING: 13 growth stages; CONTAINS InterPro DOMAIN/s: Arginine biosynthesis protein ArgJ (InterPro:IPR002813), Peptidase S58 DmpA/arginine biosynthesis protein ArgJ (InterPro:IPR016117); H…	amino acid metabolism.synthesis.glutamate family.arginine.acetylglutamate kinase		7	5	8	7	7.5	4	5	4.5	1	57	18
Si021951m	PF00202	AT1G80600	HOPW1-1-interacting 1 (WIN1); FUNCTIONS IN: N2-acetyl-L-ornithine:2-oxoglutarate 5-aminotransferase activity, copper ion binding; INVOLVED IN: defense response to bacterium; LOCATED IN: chloroplast stroma, chloroplast; EXPRESSED IN: 22 plant structures; EXPRESSED DURING: 13 growth stages; CONTAINS InterPro DOMAIN/s: Pyridoxal phosphate-dependent transferase, major domain (InterPro:IPR015424), Ace…	amino acid metabolism.synthesis.glutamate family.arginine.acetylornithine aminotransferase		5	41	12	11	11.5	48	55	51.5	1	30	35
Si021759m	PF00206	AT5G10920	L-Aspartase-like family protein; FUNCTIONS IN: argininosuccinate lyase activity, catalytic activity; INVOLVED IN: arginine biosynthetic process via ornithine, arginine biosynthetic process; LOCATED IN: chloroplast, chloroplast stroma; EXPRESSED IN: 23 plant structures; EXPRESSED DURING: 13 growth stages; CONTAINS InterPro DOMAIN/s: Argininosuccinate lyase (InterPro:IPR009049), L-Aspartase-like (I…	amino acid metabolism.synthesis.glutamate family.arginine.argininosuccinate lyase		3	5	2	1	1.5	6	7	6.5	1	19	21
Si035209m	PF00206	AT5G10920	L-Aspartase-like family protein; FUNCTIONS IN: argininosuccinate lyase activity, catalytic activity; INVOLVED IN: arginine biosynthetic process via ornithine, arginine biosynthetic process; LOCATED IN: chloroplast, chloroplast stroma; EXPRESSED IN: 23 plant structures; EXPRESSED DURING: 13 growth stages; CONTAINS InterPro DOMAIN/s: Argininosuccinate lyase (InterPro:IPR009049), L-Aspartase-like (I…	amino acid metabolism.synthesis.glutamate family.arginine.argininosuccinate lyase		0	0	1	1	1	6	6	6	1	19	21
Si021906m	PF00764	AT4G24830	arginosuccinate synthase family; FUNCTIONS IN: argininosuccinate synthase activity, ATP binding; INVOLVED IN: arginine biosynthetic process; LOCATED IN: chloroplast stroma, chloroplast; EXPRESSED IN: 25 plant structures; EXPRESSED DURING: 15 growth stages; CONTAINS InterPro DOMAIN/s: Rossmann-like alpha/beta/alpha sandwich fold (InterPro:IPR014729), Argininosuccinate synthase, conserved site (Int…	amino acid metabolism.synthesis.glutamate family.arginine.arginosuccinate synthase		3	25	4	4	4	9	11	10	1	24	35
Si002223m	PF01177	AT1G15410	aspartate-glutamate racemase family; FUNCTIONS IN: racemase and epimerase activity, acting on amino acids and derivatives; INVOLVED IN: metabolic process, cellular amino acid metabolic process; LOCATED IN: chloroplast; EXPRESSED IN: 22 plant structures; EXPRESSED DURING: 13 growth stages; CONTAINS InterPro DOMAIN/s: Asp/Glu/hydantoin racemase (InterPro:IPR015942), Aspartate racemase (InterPro:IPR…	amino acid metabolism.synthesis.glutamate family.arginine.aspartate racemase		7	6	11	9	10	9	9	9	1	3	7
Si035869m	PF01118,PF02774	AT2G19940	oxidoreductases, acting on the aldehyde or oxo group of donors, NAD or NADP as acceptor;copper ion binding; FUNCTIONS IN: oxidoreductase activity, acting on the aldehyde or oxo group of donors, NAD or NADP as acceptor, copper ion binding; INVOLVED IN: response to cadmium ion, cellular amino acid metabolic process; LOCATED IN: nucleolus, chloroplast stroma, chloroplast, membrane; EXPRESSED IN: 25 …	amino acid metabolism.synthesis.glutamate family.arginine.N-Acetylglutamate-5-P reductase		11	57	12	10	11	21	19	20	1	35	0
Si017196m	PF00185,PF02729	AT1G75330	ornithine carbamoyltransferase (OTC); FUNCTIONS IN: amino acid binding, ornithine carbamoyltransferase activity, carboxyl- or carbamoyltransferase activity; INVOLVED IN: cellular amino acid metabolic process; LOCATED IN: chloroplast, chloroplast stroma; EXPRESSED IN: 23 plant structures; EXPRESSED DURING: 13 growth stages; CONTAINS InterPro DOMAIN/s: Aspartate/ornithine carbamoyltransferase, carb…	amino acid metabolism.synthesis.glutamate family.arginine.ornithine carbamoyltransferase		5	45	9	8	8.5	54	60	57	1	54	21
Si021235m	PF00171,PF00696	AT2G39800	delta1-pyrroline-5-carboxylate synthase 1 (P5CS1); FUNCTIONS IN: delta1-pyrroline-5-carboxylate synthetase activity; INVOLVED IN: in 9 processes; LOCATED IN: chloroplast, membrane, cytoplasm; EXPRESSED IN: 6 plant structures; EXPRESSED DURING: C globular stage, D bilateral stage, E expanded cotyledon stage; CONTAINS InterPro DOMAIN/s: Glutamate 5-kinase (InterPro:IPR001057), Aspartate/glutamate/u…	amino acid metabolism.synthesis.glutamate family.proline.delta 1-pyrroline-5-carboxylate synthetase		11	24	15	21	18	10	11	10.5	1	24	49
Si000348m	PF00171,PF00696	AT2G39800	delta1-pyrroline-5-carboxylate synthase 1 (P5CS1); FUNCTIONS IN: delta1-pyrroline-5-carboxylate synthetase activity; INVOLVED IN: in 9 processes; LOCATED IN: chloroplast, membrane, cytoplasm; EXPRESSED IN: 6 plant structures; EXPRESSED DURING: C globular stage, D bilateral stage, E expanded cotyledon stage; CONTAINS InterPro DOMAIN/s: Glutamate 5-kinase (InterPro:IPR001057), Aspartate/glutamate/u…	amino acid metabolism.synthesis.glutamate family.proline.delta 1-pyrroline-5-carboxylate synthetase		1	89	7	9	8	30	30	30	1	24	49
Si030061m	PF08029,PF01634	AT1G09795	ATP phosphoribosyl transferase 2 (ATP-PRT2); FUNCTIONS IN: ATP phosphoribosyltransferase activity; INVOLVED IN: histidine biosynthetic process; LOCATED IN: chloroplast; EXPRESSED IN: 24 plant structures; EXPRESSED DURING: 14 growth stages; CONTAINS InterPro DOMAIN/s: Histidine biosynthesis HisG: ATP phosphoribosyltransferase (InterPro:IPR001348), ATP phosphoribosyltransferase, conserved site (Int…	amino acid metabolism.synthesis.histidine.ATP phosphoribosyl transferase		40	131	48	39	43.5	105	102	103.5	1	41	74
Si035984m	PF08029,PF01634	AT1G09795	ATP phosphoribosyl transferase 2 (ATP-PRT2); FUNCTIONS IN: ATP phosphoribosyltransferase activity; INVOLVED IN: histidine biosynthetic process; LOCATED IN: chloroplast; EXPRESSED IN: 24 plant structures; EXPRESSED DURING: 14 growth stages; CONTAINS InterPro DOMAIN/s: Histidine biosynthesis HisG: ATP phosphoribosyltransferase (InterPro:IPR001348), ATP phosphoribosyltransferase, conserved site (Int…	amino acid metabolism.synthesis.histidine.ATP phosphoribosyl transferase		13	57	15	13	14	21	23	22	1	41	74
Si002397m	PF01503,PF01502	AT1G31860	AT-IE; FUNCTIONS IN: phosphoribosyl-AMP cyclohydrolase activity, phosphoribosyl-ATP diphosphatase activity; INVOLVED IN: histidine biosynthetic process; LOCATED IN: chloroplast; EXPRESSED IN: 22 plant structures; EXPRESSED DURING: 13 growth stages; CONTAINS InterPro DOMAIN/s: Phosphoribosyl-AMP cyclohydrolase (InterPro:IPR002496), Phosphoribosyl-ATP pyrophosphohydrolase (InterPro:IPR008179), Phos…	amino acid metabolism.synthesis.histidine.bifunctional phosphoribosyl-ATP diphosphatase and phosphoribosyl-AMP cyclohydrolase		5	15	6	5	5.5	15	15	15	1	27	28
Si035006m	PF00815	AT5G63890	histidinol dehydrogenase (HDH); FUNCTIONS IN: histidinol dehydrogenase activity; INVOLVED IN: response to UV, pollen development; LOCATED IN: chloroplast, chloroplast stroma; EXPRESSED IN: 23 plant structures; EXPRESSED DURING: 14 growth stages; CONTAINS InterPro DOMAIN/s: Aldehyde/histidinol dehydrogenase (InterPro:IPR016161), Histidinol dehydrogenase, conserved site (InterPro:IPR001692), Histid…	amino acid metabolism.synthesis.histidine.histidinol dehydrogenase		40	27	19	19	19	26	30	28	1	43	53
Si016835m	PF00155	AT1G71920	HISTIDINE BIOSYNTHESIS 6B (HISN6B); FUNCTIONS IN: histidinol-phosphate transaminase activity; INVOLVED IN: histidine biosynthetic process; LOCATED IN: chloroplast; CONTAINS InterPro DOMAIN/s: Aminotransferase, class I/classII (InterPro:IPR004839), Pyridoxal phosphate-dependent transferase, major domain (InterPro:IPR015424), Histidinol-phosphate aminotransferase (InterPro:IPR005861), Pyridoxal pho…	amino acid metabolism.synthesis.histidine.histidinol-phosphate aminotransferase		3	15	7	6	6.5	16	15	15.5	1	22	18
Si010826m	PF00475	AT3G22425	imidazoleglycerol-phosphate dehydratase (IGPD); FUNCTIONS IN: imidazoleglycerol-phosphate dehydratase activity; INVOLVED IN: histidine biosynthetic process; LOCATED IN: chloroplast; EXPRESSED IN: 22 plant structures; EXPRESSED DURING: 13 growth stages; CONTAINS InterPro DOMAIN/s: Imidazoleglycerol-phosphate dehydratase, conserved site (InterPro:IPR020565), Ribosomal protein S5 domain 2-type fold …	amino acid metabolism.synthesis.histidine.imidazoleglycerol-phosphate dehydratase		11	84	18	18	18	58	63	60.5	1	46	4
Si034855m	PF00977,PF00117	AT4G26900	HIS HF (AT-HF); FUNCTIONS IN: imidazoleglycerol-phosphate synthase activity; INVOLVED IN: histidine biosynthetic process; LOCATED IN: chloroplast; EXPRESSED IN: 23 plant structures; EXPRESSED DURING: 14 growth stages; CONTAINS InterPro DOMAIN/s: Imidazole glycerol phosphate synthase, subunit H (InterPro:IPR010139), Aldolase-type TIM barrel (InterPro:IPR013785), Glutamine amidotransferase class-I,…	amino acid metabolism.synthesis.histidine.N'-5'-phosphoribosyl-formimino-5-aminoimidazole-4-carboxamide ribonucleotide isomerase		3	16	4	3	3.5	5	6	5.5	1	24	35
Si022755m	PF00977	AT2G36230	ALBINO AND PALE GREEN 10 (APG10); FUNCTIONS IN: 1-(5-phosphoribosyl)-5-[(5-phosphoribosylamino)methylideneamino]imidazole-4-carboxamide isomerase activity; INVOLVED IN: histidine biosynthetic process; LOCATED IN: chloroplast; EXPRESSED IN: 21 plant structures; EXPRESSED DURING: 13 growth stages; CONTAINS InterPro DOMAIN/s: Aldolase-type TIM barrel (InterPro:IPR013785), Ribulose-phosphate binding …	amino acid metabolism.synthesis.histidine.phosphoribosyl-AMP cyclohydrolase		0	0	3	3	3	6	5	5.5	1	5	7
Si006411m	PF00266	AT5G65720	nitrogen fixation S (NIFS)-like 1 (NFS1); FUNCTIONS IN: transaminase activity, zinc ion binding, cysteine desulfurase activity, ATP binding; INVOLVED IN: iron-sulfur cluster assembly; LOCATED IN: mitochondrion; EXPRESSED IN: 23 plant structures; EXPRESSED DURING: 13 growth stages; CONTAINS InterPro DOMAIN/s: Pyridoxal phosphate-dependent transferase, major domain (InterPro:IPR015424), Cysteine de…	amino acid metabolism.synthesis.serine-glycine-cysteine group.cysteine		14	16	27	29	28	26	29	27.5	1	8	35
Si029968m	PF00266	AT5G65720	nitrogen fixation S (NIFS)-like 1 (NFS1); FUNCTIONS IN: transaminase activity, zinc ion binding, cysteine desulfurase activity, ATP binding; INVOLVED IN: iron-sulfur cluster assembly; LOCATED IN: mitochondrion; EXPRESSED IN: 23 plant structures; EXPRESSED DURING: 13 growth stages; CONTAINS InterPro DOMAIN/s: Pyridoxal phosphate-dependent transferase, major domain (InterPro:IPR015424), Cysteine de…	amino acid metabolism.synthesis.serine-glycine-cysteine group.cysteine		9	13	17	17	17	15	16	15.5	1	8	35
Si022979m	PF07847	AT1G18490	Protein of unknown function (DUF1637); FUNCTIONS IN: cysteamine dioxygenase activity; INVOLVED IN: oxidation reduction; LOCATED IN: cellular_component unknown; EXPRESSED IN: 22 plant structures; EXPRESSED DURING: 13 growth stages; CONTAINS InterPro DOMAIN/s: Protein of unknown function DUF1637 (InterPro:IPR012864); BEST Arabidopsis thaliana protein match is: Protein of unknown function (DUF1637) …	amino acid metabolism.synthesis.serine-glycine-cysteine group.cysteine		0	0	6	7	6.5	34	35	34.5	1	8	14
Si031187m	PF07847	AT1G18490	Protein of unknown function (DUF1637); FUNCTIONS IN: cysteamine dioxygenase activity; INVOLVED IN: oxidation reduction; LOCATED IN: cellular_component unknown; EXPRESSED IN: 22 plant structures; EXPRESSED DURING: 13 growth stages; CONTAINS InterPro DOMAIN/s: Protein of unknown function DUF1637 (InterPro:IPR012864); BEST Arabidopsis thaliana protein match is: Protein of unknown function (DUF1637) …	amino acid metabolism.synthesis.serine-glycine-cysteine group.cysteine		0	0	2	2	2	2	2	2	1	8	14
Si036318m	PF07847	AT1G18490	Protein of unknown function (DUF1637); FUNCTIONS IN: cysteamine dioxygenase activity; INVOLVED IN: oxidation reduction; LOCATED IN: cellular_component unknown; EXPRESSED IN: 22 plant structures; EXPRESSED DURING: 13 growth stages; CONTAINS InterPro DOMAIN/s: Protein of unknown function DUF1637 (InterPro:IPR012864); BEST Arabidopsis thaliana protein match is: Protein of unknown function (DUF1637) …	amino acid metabolism.synthesis.serine-glycine-cysteine group.cysteine		0	0	1	1	1	1	1	1	1	8	14
Si014993m	PF07847	AT1G18490	Protein of unknown function (DUF1637); FUNCTIONS IN: cysteamine dioxygenase activity; INVOLVED IN: oxidation reduction; LOCATED IN: cellular_component unknown; EXPRESSED IN: 22 plant structures; EXPRESSED DURING: 13 growth stages; CONTAINS InterPro DOMAIN/s: Protein of unknown function DUF1637 (InterPro:IPR012864); BEST Arabidopsis thaliana protein match is: Protein of unknown function (DUF1637) …	amino acid metabolism.synthesis.serine-glycine-cysteine group.cysteine		0	0	1	1	1	1	2	1.5	1	8	14
Si022552m	PF00291	AT3G22460	O-acetylserine (thiol) lyase (OAS-TL) isoform A2 (OASA2); FUNCTIONS IN: pyridoxal phosphate binding, cysteine synthase activity, catalytic activity; INVOLVED IN: response to zinc ion, cysteine biosynthetic process; EXPRESSED IN: 19 plant structures; EXPRESSED DURING: 9 growth stages; CONTAINS InterPro DOMAIN/s: Cysteine synthase/cystathionine beta-synthase P-phosphate-binding site (InterPro:IPR00…	amino acid metabolism.synthesis.serine-glycine-cysteine group.cysteine.OASTL		189	219	120	112	116	183	191	187	1	380	190
Si001713m	PF00291	AT2G43750	O-acetylserine (thiol) lyase B (OASB); FUNCTIONS IN: cysteine synthase activity; INVOLVED IN: response to cadmium ion, cysteine biosynthetic process; LOCATED IN: in 6 components; EXPRESSED IN: 24 plant structures; EXPRESSED DURING: 15 growth stages; CONTAINS InterPro DOMAIN/s: Cysteine synthase/cystathionine beta-synthase P-phosphate-binding site (InterPro:IPR001216), Cysteine synthase A (InterPr…	amino acid metabolism.synthesis.serine-glycine-cysteine group.cysteine.OASTL		65	184	28	26	27	124	123	123.5	1	106	468	y
Si012255m	PF00291	AT2G43750	O-acetylserine (thiol) lyase B (OASB); FUNCTIONS IN: cysteine synthase activity; INVOLVED IN: response to cadmium ion, cysteine biosynthetic process; LOCATED IN: in 6 components; EXPRESSED IN: 24 plant structures; EXPRESSED DURING: 15 growth stages; CONTAINS InterPro DOMAIN/s: Cysteine synthase/cystathionine beta-synthase P-phosphate-binding site (InterPro:IPR001216), Cysteine synthase A (InterPr…	amino acid metabolism.synthesis.serine-glycine-cysteine group.cysteine.OASTL		0	0	9	9	9	11	11	11	1	106	468	y
Si006801m	PF00291	AT2G43750	O-acetylserine (thiol) lyase B (OASB); FUNCTIONS IN: cysteine synthase activity; INVOLVED IN: response to cadmium ion, cysteine biosynthetic process; LOCATED IN: in 6 components; EXPRESSED IN: 24 plant structures; EXPRESSED DURING: 15 growth stages; CONTAINS InterPro DOMAIN/s: Cysteine synthase/cystathionine beta-synthase P-phosphate-binding site (InterPro:IPR001216), Cysteine synthase A (InterPr…	amino acid metabolism.synthesis.serine-glycine-cysteine group.cysteine.OASTL		27	13	9	8	8.5	23	27	25	1	106	468	y
Si017713m	PF00291	AT2G43750	O-acetylserine (thiol) lyase B (OASB); FUNCTIONS IN: cysteine synthase activity; INVOLVED IN: response to cadmium ion, cysteine biosynthetic process; LOCATED IN: in 6 components; EXPRESSED IN: 24 plant structures; EXPRESSED DURING: 15 growth stages; CONTAINS InterPro DOMAIN/s: Cysteine synthase/cystathionine beta-synthase P-phosphate-binding site (InterPro:IPR001216), Cysteine synthase A (InterPr…	amino acid metabolism.synthesis.serine-glycine-cysteine group.cysteine.OASTL		0	0	2	1	1.5	3	2	2.5	1	106	468	y
Si006788m	PF00291	AT2G43750	O-acetylserine (thiol) lyase B (OASB); FUNCTIONS IN: cysteine synthase activity; INVOLVED IN: response to cadmium ion, cysteine biosynthetic process; LOCATED IN: in 6 components; EXPRESSED IN: 24 plant structures; EXPRESSED DURING: 15 growth stages; CONTAINS InterPro DOMAIN/s: Cysteine synthase/cystathionine beta-synthase P-phosphate-binding site (InterPro:IPR001216), Cysteine synthase A (InterPr…	amino acid metabolism.synthesis.serine-glycine-cysteine group.cysteine.OASTL		0	0	1	1	1	13	15	14	2.77637e-06	106	468	y
Si008356m	PF00291	AT2G43750	O-acetylserine (thiol) lyase B (OASB); FUNCTIONS IN: cysteine synthase activity; INVOLVED IN: response to cadmium ion, cysteine biosynthetic process; LOCATED IN: in 6 components; EXPRESSED IN: 24 plant structures; EXPRESSED DURING: 15 growth stages; CONTAINS InterPro DOMAIN/s: Cysteine synthase/cystathionine beta-synthase P-phosphate-binding site (InterPro:IPR001216), Cysteine synthase A (InterPr…	amino acid metabolism.synthesis.serine-glycine-cysteine group.cysteine.OASTL		0	0	1	1	1	2	2	2	1	106	468	y
Si010368m	PF00291	AT3G61440	cysteine synthase C1 (CYSC1); FUNCTIONS IN: cysteine synthase activity, copper ion binding, L-3-cyanoalanine synthase activity; INVOLVED IN: cysteine biosynthetic process, detoxification of nitrogen compound, cyanide metabolic process; LOCATED IN: mitochondrion, chloroplast; EXPRESSED IN: 26 plant structures; EXPRESSED DURING: 14 growth stages; CONTAINS InterPro DOMAIN/s: Cysteine synthase/cystat…	amino acid metabolism.synthesis.serine-glycine-cysteine group.cysteine.OASTL		221	269	195	253	224	241	273	257	1	81	134
Si006949m	PF00291	AT5G28020	cysteine synthase D2 (CYSD2); FUNCTIONS IN: cysteine synthase activity; INVOLVED IN: cysteine biosynthetic process from serine, cysteine biosynthetic process, metabolic process; EXPRESSED IN: 21 plant structures; EXPRESSED DURING: 13 growth stages; CONTAINS InterPro DOMAIN/s: Cysteine synthase/cystathionine beta-synthase P-phosphate-binding site (InterPro:IPR001216), Cysteine synthase A (InterPro…	amino acid metabolism.synthesis.serine-glycine-cysteine group.cysteine.OASTL		0	0	1	1	1	33	33	33	2.78177e-06	35	49
Si035656m	PF00291	AT1G55880	Pyridoxal-5'-phosphate-dependent enzyme family protein; FUNCTIONS IN: lyase activity, pyridoxal phosphate binding, catalytic activity; INVOLVED IN: cysteine biosynthetic process from serine, metabolic process, cellular amino acid metabolic process; EXPRESSED IN: 10 plant structures; EXPRESSED DURING: 6 growth stages; CONTAINS InterPro DOMAIN/s: Cysteine synthase/cystathionine beta-synthase P-phos…	amino acid metabolism.synthesis.serine-glycine-cysteine group.cysteine.OASTL		2	6	3	3	3	5	5	5	1	11	0
Si001828m	PF00291	AT3G03630	cysteine synthase 26 (CS26); FUNCTIONS IN: cysteine synthase activity; INVOLVED IN: regulation of hydrogen peroxide metabolic process, cysteine biosynthetic process, regulation of superoxide metabolic process, photosynthesis; LOCATED IN: chloroplast; EXPRESSED IN: 19 plant structures; EXPRESSED DURING: 12 growth stages; CONTAINS InterPro DOMAIN/s: Cysteine synthase/cystathionine beta-synthase P-p…	amino acid metabolism.synthesis.serine-glycine-cysteine group.cysteine.OASTL		0	0	2	2	2	11	12	11.5	1	11	39
Si024931m	PF06426	AT5G56760	serine acetyltransferase 1;1 (SERAT1;1); FUNCTIONS IN: serine O-acetyltransferase activity; INVOLVED IN: cysteine biosynthetic process from serine; LOCATED IN: cytosol; EXPRESSED IN: 26 plant structures; EXPRESSED DURING: 15 growth stages; CONTAINS InterPro DOMAIN/s: Hexapeptide transferase, conserved site (InterPro:IPR018357), Serine O-acetyltransferase (InterPro:IPR005881), Trimeric LpxA-like (…	amino acid metabolism.synthesis.serine-glycine-cysteine group.cysteine.SAT		22	3	120	123	121.5	20	21	20.5	1	3	0
Si002331m	PF06426	AT5G56760	serine acetyltransferase 1;1 (SERAT1;1); FUNCTIONS IN: serine O-acetyltransferase activity; INVOLVED IN: cysteine biosynthetic process from serine; LOCATED IN: cytosol; EXPRESSED IN: 26 plant structures; EXPRESSED DURING: 15 growth stages; CONTAINS InterPro DOMAIN/s: Hexapeptide transferase, conserved site (InterPro:IPR018357), Serine O-acetyltransferase (InterPro:IPR005881), Trimeric LpxA-like (…	amino acid metabolism.synthesis.serine-glycine-cysteine group.cysteine.SAT		0	0	18	23	20.5	108	116	112	1	3	0
Si034964m	PF06426	AT2G17640	ATSERAT3;1; CONTAINS InterPro DOMAIN/s: Hexapeptide transferase, conserved site (InterPro:IPR018357), Serine O-acetyltransferase (InterPro:IPR005881), Trimeric LpxA-like (InterPro:IPR011004), Serine acetyltransferase, N-terminal (InterPro:IPR010493); BEST Arabidopsis thaliana protein match is: serine acetyltransferase 3;2 (TAIR:AT4G35640.1); Has 24316 Blast hits to 24306 proteins in 2619 species:…	amino acid metabolism.synthesis.serine-glycine-cysteine group.cysteine.SAT		44	15	20	19	19.5	8	8	8	1	0	7
Si004257m	PF01266	AT2G24580	FAD-dependent oxidoreductase family protein; FUNCTIONS IN: sarcosine oxidase activity; INVOLVED IN: tetrahydrofolate metabolic process, oxidation reduction; LOCATED IN: cellular_component unknown; EXPRESSED IN: 23 plant structures; EXPRESSED DURING: 13 growth stages; CONTAINS InterPro DOMAIN/s: FAD dependent oxidoreductase (InterPro:IPR006076), Sarcosine oxidase, monomeric (InterPro:IPR006281); H…	amino acid metabolism.synthesis.serine-glycine-cysteine group.glycine.sarcosine oxidase		0	0	3	4	3.5	6	7	6.5	1	5	0
Si001641m	PF01266	AT2G24580	FAD-dependent oxidoreductase family protein; FUNCTIONS IN: sarcosine oxidase activity; INVOLVED IN: tetrahydrofolate metabolic process, oxidation reduction; LOCATED IN: cellular_component unknown; EXPRESSED IN: 23 plant structures; EXPRESSED DURING: 13 growth stages; CONTAINS InterPro DOMAIN/s: FAD dependent oxidoreductase (InterPro:IPR006076), Sarcosine oxidase, monomeric (InterPro:IPR006281); H…	amino acid metabolism.synthesis.serine-glycine-cysteine group.glycine.sarcosine oxidase		0	0	2	2	2	4	5	4.5	1	5	0
Si004400m	PF01266	AT2G24580	FAD-dependent oxidoreductase family protein; FUNCTIONS IN: sarcosine oxidase activity; INVOLVED IN: tetrahydrofolate metabolic process, oxidation reduction; LOCATED IN: cellular_component unknown; EXPRESSED IN: 23 plant structures; EXPRESSED DURING: 13 growth stages; CONTAINS InterPro DOMAIN/s: FAD dependent oxidoreductase (InterPro:IPR006076), Sarcosine oxidase, monomeric (InterPro:IPR006281); H…	amino acid metabolism.synthesis.serine-glycine-cysteine group.glycine.sarcosine oxidase		0	0	1	1	1	2	3	2.5	1	5	0
Si030009m	PF01266	AT2G24580	FAD-dependent oxidoreductase family protein; FUNCTIONS IN: sarcosine oxidase activity; INVOLVED IN: tetrahydrofolate metabolic process, oxidation reduction; LOCATED IN: cellular_component unknown; EXPRESSED IN: 23 plant structures; EXPRESSED DURING: 13 growth stages; CONTAINS InterPro DOMAIN/s: FAD dependent oxidoreductase (InterPro:IPR006076), Sarcosine oxidase, monomeric (InterPro:IPR006281); H…	amino acid metabolism.synthesis.serine-glycine-cysteine group.glycine.sarcosine oxidase		8	0	1	1	1	1	1	1	1	5	0
Si013423m	PF01842,PF02826,PF00389	AT1G17745	D-3-phosphoglycerate dehydrogenase; CONTAINS InterPro DOMAIN/s: D-3-phosphoglycerate dehydrogenase (InterPro:IPR006236), D-isomer specific 2-hydroxyacid dehydrogenase, catalytic domain (InterPro:IPR006139), D-isomer specific 2-hydroxyacid dehydrogenase, NAD-binding (InterPro:IPR006140), D-3-phosphogylcerate Dehydrogenase (InterPro:IPR015508), NAD(P)-binding domain (InterPro:IPR016040), Amino acid…	amino acid metabolism.synthesis.serine-glycine-cysteine group.serine.phosphoglycerate dehydrogenase		9	22	19	13	16	34	41	37.5	1	5	4
Si006100m	PF01842,PF02826,PF00389	AT1G17745	D-3-phosphoglycerate dehydrogenase; CONTAINS InterPro DOMAIN/s: D-3-phosphoglycerate dehydrogenase (InterPro:IPR006236), D-isomer specific 2-hydroxyacid dehydrogenase, catalytic domain (InterPro:IPR006139), D-isomer specific 2-hydroxyacid dehydrogenase, NAD-binding (InterPro:IPR006140), D-3-phosphogylcerate Dehydrogenase (InterPro:IPR015508), NAD(P)-binding domain (InterPro:IPR016040), Amino acid…	amino acid metabolism.synthesis.serine-glycine-cysteine group.serine.phosphoglycerate dehydrogenase		4	24	11	12	11.5	8	9	8.5	1	5	4
Si009611m	PF02826,PF00389	AT1G17745	D-3-phosphoglycerate dehydrogenase; CONTAINS InterPro DOMAIN/s: D-3-phosphoglycerate dehydrogenase (InterPro:IPR006236), D-isomer specific 2-hydroxyacid dehydrogenase, catalytic domain (InterPro:IPR006139), D-isomer specific 2-hydroxyacid dehydrogenase, NAD-binding (InterPro:IPR006140), D-3-phosphogylcerate Dehydrogenase (InterPro:IPR015508), NAD(P)-binding domain (InterPro:IPR016040), Amino acid…	amino acid metabolism.synthesis.serine-glycine-cysteine group.serine.phosphoglycerate dehydrogenase		2	6	11	7	9	10	10	10	1	5	4
Si040062m	PF00266	AT2G17630	Pyridoxal phosphate (PLP)-dependent transferases superfamily protein; FUNCTIONS IN: pyridoxal phosphate binding, transaminase activity, catalytic activity, O-phospho-L-serine:2-oxoglutarate aminotransferase activity; INVOLVED IN: response to cadmium ion; LOCATED IN: chloroplast; EXPRESSED IN: 23 plant structures; EXPRESSED DURING: 13 growth stages; CONTAINS InterPro DOMAIN/s: Pyridoxal phosphate-…	amino acid metabolism.synthesis.serine-glycine-cysteine group.serine.phosphoserine aminotransferase		13	4	34	31	32.5	18	20	19	1	5	32
Si008447m	PF07859	AT3G48690	CXE12; FUNCTIONS IN: carboxylesterase activity; INVOLVED IN: response to salt stress; LOCATED IN: cytoplasm; EXPRESSED IN: 24 plant structures; EXPRESSED DURING: 14 growth stages; CONTAINS InterPro DOMAIN/s: Lipase, GDXG, active site (InterPro:IPR002168), Alpha/beta hydrolase fold-3 (InterPro:IPR013094); BEST Arabidopsis thaliana protein match is: carboxyesterase 13 (TAIR:AT3G48700.1); Has 9324 B…	Biodegradation of Xenobiotics		6	3	44	51	47.5	13	13	13	1	19	0
Si015677m	PF07859	AT3G48690	CXE12; FUNCTIONS IN: carboxylesterase activity; INVOLVED IN: response to salt stress; LOCATED IN: cytoplasm; EXPRESSED IN: 24 plant structures; EXPRESSED DURING: 14 growth stages; CONTAINS InterPro DOMAIN/s: Lipase, GDXG, active site (InterPro:IPR002168), Alpha/beta hydrolase fold-3 (InterPro:IPR013094); BEST Arabidopsis thaliana protein match is: carboxyesterase 13 (TAIR:AT3G48700.1); Has 9324 B…	Biodegradation of Xenobiotics		0	0	16	19	17.5	3	4	3.5	1	19	0
Si026497m	PF07859	AT3G48690	CXE12; FUNCTIONS IN: carboxylesterase activity; INVOLVED IN: response to salt stress; LOCATED IN: cytoplasm; EXPRESSED IN: 24 plant structures; EXPRESSED DURING: 14 growth stages; CONTAINS InterPro DOMAIN/s: Lipase, GDXG, active site (InterPro:IPR002168), Alpha/beta hydrolase fold-3 (InterPro:IPR013094); BEST Arabidopsis thaliana protein match is: carboxyesterase 13 (TAIR:AT3G48700.1); Has 9324 B…	Biodegradation of Xenobiotics		2	0	9	10	9.5	2	3	2.5	1	19	0
Si030499m	PF07859	AT3G48690	CXE12; FUNCTIONS IN: carboxylesterase activity; INVOLVED IN: response to salt stress; LOCATED IN: cytoplasm; EXPRESSED IN: 24 plant structures; EXPRESSED DURING: 14 growth stages; CONTAINS InterPro DOMAIN/s: Lipase, GDXG, active site (InterPro:IPR002168), Alpha/beta hydrolase fold-3 (InterPro:IPR013094); BEST Arabidopsis thaliana protein match is: carboxyesterase 13 (TAIR:AT3G48700.1); Has 9324 B…	Biodegradation of Xenobiotics		16	3	6	6	6	8	10	9	1	19	0
Si030583m	PF07859	AT3G48690	CXE12; FUNCTIONS IN: carboxylesterase activity; INVOLVED IN: response to salt stress; LOCATED IN: cytoplasm; EXPRESSED IN: 24 plant structures; EXPRESSED DURING: 14 growth stages; CONTAINS InterPro DOMAIN/s: Lipase, GDXG, active site (InterPro:IPR002168), Alpha/beta hydrolase fold-3 (InterPro:IPR013094); BEST Arabidopsis thaliana protein match is: carboxyesterase 13 (TAIR:AT3G48700.1); Has 9324 B…	Biodegradation of Xenobiotics		0	0	4	5	4.5	5	5	5	1	19	0
Si033100m	PF07859	AT3G48690	CXE12; FUNCTIONS IN: carboxylesterase activity; INVOLVED IN: response to salt stress; LOCATED IN: cytoplasm; EXPRESSED IN: 24 plant structures; EXPRESSED DURING: 14 growth stages; CONTAINS InterPro DOMAIN/s: Lipase, GDXG, active site (InterPro:IPR002168), Alpha/beta hydrolase fold-3 (InterPro:IPR013094); BEST Arabidopsis thaliana protein match is: carboxyesterase 13 (TAIR:AT3G48700.1); Has 9324 B…	Biodegradation of Xenobiotics		0	0	5	4	4.5	6	7	6.5	1	19	0
Si031952m	PF07859	AT3G48690	CXE12; FUNCTIONS IN: carboxylesterase activity; INVOLVED IN: response to salt stress; LOCATED IN: cytoplasm; EXPRESSED IN: 24 plant structures; EXPRESSED DURING: 14 growth stages; CONTAINS InterPro DOMAIN/s: Lipase, GDXG, active site (InterPro:IPR002168), Alpha/beta hydrolase fold-3 (InterPro:IPR013094); BEST Arabidopsis thaliana protein match is: carboxyesterase 13 (TAIR:AT3G48700.1); Has 9324 B…	Biodegradation of Xenobiotics		0	0	4	3	3.5	14	13	13.5	1	19	0
Si015649m	PF07859	AT3G48690	CXE12; FUNCTIONS IN: carboxylesterase activity; INVOLVED IN: response to salt stress; LOCATED IN: cytoplasm; EXPRESSED IN: 24 plant structures; EXPRESSED DURING: 14 growth stages; CONTAINS InterPro DOMAIN/s: Lipase, GDXG, active site (InterPro:IPR002168), Alpha/beta hydrolase fold-3 (InterPro:IPR013094); BEST Arabidopsis thaliana protein match is: carboxyesterase 13 (TAIR:AT3G48700.1); Has 9324 B…	Biodegradation of Xenobiotics		0	0	3	4	3.5	3	4	3.5	1	19	0
Si010584m	PF07859	AT3G48690	CXE12; FUNCTIONS IN: carboxylesterase activity; INVOLVED IN: response to salt stress; LOCATED IN: cytoplasm; EXPRESSED IN: 24 plant structures; EXPRESSED DURING: 14 growth stages; CONTAINS InterPro DOMAIN/s: Lipase, GDXG, active site (InterPro:IPR002168), Alpha/beta hydrolase fold-3 (InterPro:IPR013094); BEST Arabidopsis thaliana protein match is: carboxyesterase 13 (TAIR:AT3G48700.1); Has 9324 B…	Biodegradation of Xenobiotics		0	0	3	4	3.5	4	4	4	1	19	0
Si030549m	PF07859	AT3G48690	CXE12; FUNCTIONS IN: carboxylesterase activity; INVOLVED IN: response to salt stress; LOCATED IN: cytoplasm; EXPRESSED IN: 24 plant structures; EXPRESSED DURING: 14 growth stages; CONTAINS InterPro DOMAIN/s: Lipase, GDXG, active site (InterPro:IPR002168), Alpha/beta hydrolase fold-3 (InterPro:IPR013094); BEST Arabidopsis thaliana protein match is: carboxyesterase 13 (TAIR:AT3G48700.1); Has 9324 B…	Biodegradation of Xenobiotics		2	3	3	3	3	3	3	3	1	19	0
Si008594m	PF07859	AT3G48690	CXE12; FUNCTIONS IN: carboxylesterase activity; INVOLVED IN: response to salt stress; LOCATED IN: cytoplasm; EXPRESSED IN: 24 plant structures; EXPRESSED DURING: 14 growth stages; CONTAINS InterPro DOMAIN/s: Lipase, GDXG, active site (InterPro:IPR002168), Alpha/beta hydrolase fold-3 (InterPro:IPR013094); BEST Arabidopsis thaliana protein match is: carboxyesterase 13 (TAIR:AT3G48700.1); Has 9324 B…	Biodegradation of Xenobiotics		0	0	2	2	2	2	2	2	1	19	0
Si030607m	PF07859	AT3G48690	CXE12; FUNCTIONS IN: carboxylesterase activity; INVOLVED IN: response to salt stress; LOCATED IN: cytoplasm; EXPRESSED IN: 24 plant structures; EXPRESSED DURING: 14 growth stages; CONTAINS InterPro DOMAIN/s: Lipase, GDXG, active site (InterPro:IPR002168), Alpha/beta hydrolase fold-3 (InterPro:IPR013094); BEST Arabidopsis thaliana protein match is: carboxyesterase 13 (TAIR:AT3G48700.1); Has 9324 B…	Biodegradation of Xenobiotics		0	0	2	2	2	2	2	2	1	19	0
Si036667m	PF07859	AT3G48690	CXE12; FUNCTIONS IN: carboxylesterase activity; INVOLVED IN: response to salt stress; LOCATED IN: cytoplasm; EXPRESSED IN: 24 plant structures; EXPRESSED DURING: 14 growth stages; CONTAINS InterPro DOMAIN/s: Lipase, GDXG, active site (InterPro:IPR002168), Alpha/beta hydrolase fold-3 (InterPro:IPR013094); BEST Arabidopsis thaliana protein match is: carboxyesterase 13 (TAIR:AT3G48700.1); Has 9324 B…	Biodegradation of Xenobiotics		0	0	2	2	2	2	2	2	1	19	0
Si015570m	PF07859	AT3G48690	CXE12; FUNCTIONS IN: carboxylesterase activity; INVOLVED IN: response to salt stress; LOCATED IN: cytoplasm; EXPRESSED IN: 24 plant structures; EXPRESSED DURING: 14 growth stages; CONTAINS InterPro DOMAIN/s: Lipase, GDXG, active site (InterPro:IPR002168), Alpha/beta hydrolase fold-3 (InterPro:IPR013094); BEST Arabidopsis thaliana protein match is: carboxyesterase 13 (TAIR:AT3G48700.1); Has 9324 B…	Biodegradation of Xenobiotics		0	0	1	2	1.5	2	2	2	1	19	0
Si013922m	PF07859	AT3G48690	CXE12; FUNCTIONS IN: carboxylesterase activity; INVOLVED IN: response to salt stress; LOCATED IN: cytoplasm; EXPRESSED IN: 24 plant structures; EXPRESSED DURING: 14 growth stages; CONTAINS InterPro DOMAIN/s: Lipase, GDXG, active site (InterPro:IPR002168), Alpha/beta hydrolase fold-3 (InterPro:IPR013094); BEST Arabidopsis thaliana protein match is: carboxyesterase 13 (TAIR:AT3G48700.1); Has 9324 B…	Biodegradation of Xenobiotics		0	0	1	1	1	34	32	33	3.2439e-06	19	0
Si025071m	PF07859	AT5G16080	carboxyesterase 17 (CXE17); FUNCTIONS IN: hydrolase activity; INVOLVED IN: metabolic process; LOCATED IN: cellular_component unknown; EXPRESSED IN: 11 plant structures; EXPRESSED DURING: 4 anthesis, petal differentiation and expansion stage; CONTAINS InterPro DOMAIN/s: Lipase, GDXG, active site (InterPro:IPR002168), Alpha/beta hydrolase fold-3 (InterPro:IPR013094); BEST Arabidopsis thaliana prote…	Biodegradation of Xenobiotics		14	2	30	28	29	8	10	9	1	16	0
Si030409m	PF07859	AT5G16080	carboxyesterase 17 (CXE17); FUNCTIONS IN: hydrolase activity; INVOLVED IN: metabolic process; LOCATED IN: cellular_component unknown; EXPRESSED IN: 11 plant structures; EXPRESSED DURING: 4 anthesis, petal differentiation and expansion stage; CONTAINS InterPro DOMAIN/s: Lipase, GDXG, active site (InterPro:IPR002168), Alpha/beta hydrolase fold-3 (InterPro:IPR013094); BEST Arabidopsis thaliana prote…	Biodegradation of Xenobiotics		0	0	3	3	3	15	24	19.5	1	16	0
Si030411m	PF07859	AT5G16080	carboxyesterase 17 (CXE17); FUNCTIONS IN: hydrolase activity; INVOLVED IN: metabolic process; LOCATED IN: cellular_component unknown; EXPRESSED IN: 11 plant structures; EXPRESSED DURING: 4 anthesis, petal differentiation and expansion stage; CONTAINS InterPro DOMAIN/s: Lipase, GDXG, active site (InterPro:IPR002168), Alpha/beta hydrolase fold-3 (InterPro:IPR013094); BEST Arabidopsis thaliana prote…	Biodegradation of Xenobiotics		0	0	2	2	2	7	10	8.5	1	16	0
Si036247m	PF07859	AT5G16080	carboxyesterase 17 (CXE17); FUNCTIONS IN: hydrolase activity; INVOLVED IN: metabolic process; LOCATED IN: cellular_component unknown; EXPRESSED IN: 11 plant structures; EXPRESSED DURING: 4 anthesis, petal differentiation and expansion stage; CONTAINS InterPro DOMAIN/s: Lipase, GDXG, active site (InterPro:IPR002168), Alpha/beta hydrolase fold-3 (InterPro:IPR013094); BEST Arabidopsis thaliana prote…	Biodegradation of Xenobiotics		0	0	1	2	1.5	8	13	10.5	0.378352	16	0
Si009806m	PF09118,PF07250	AT1G14430	glyoxal oxidase-related protein; FUNCTIONS IN: molecular_function unknown; INVOLVED IN: biological_process unknown; LOCATED IN: endomembrane system; CONTAINS InterPro DOMAIN/s: Galactose oxidase/kelch, beta-propeller (InterPro:IPR011043), Galactose oxidase, beta-propeller (InterPro:IPR015916), Immunoglobulin E-set (InterPro:IPR014756), Glyoxal oxidase, N-terminal (InterPro:IPR009880), Domain of u…	Biodegradation of Xenobiotics		0	0	1	1	1	1	1	1	1	3	0
Si026572m	PF07859	AT5G23530	carboxyesterase 18 (CXE18); CONTAINS InterPro DOMAIN/s: Alpha/beta hydrolase fold-3 (InterPro:IPR013094); BEST Arabidopsis thaliana protein match is: alpha/beta-Hydrolases superfamily protein (TAIR:AT5G27320.1); Has 1807 Blast hits to 1807 proteins in 277 species: Archae - 0; Bacteria - 0; Metazoa - 736; Fungi - 347; Plants - 385; Viruses - 0; Other Eukaryotes - 339 (source: NCBI BLink).	Biodegradation of Xenobiotics		7	0	12	11	11.5	16	17	16.5	1	0	0
Si030425m	PF07859	AT5G23530	carboxyesterase 18 (CXE18); CONTAINS InterPro DOMAIN/s: Alpha/beta hydrolase fold-3 (InterPro:IPR013094); BEST Arabidopsis thaliana protein match is: alpha/beta-Hydrolases superfamily protein (TAIR:AT5G27320.1); Has 1807 Blast hits to 1807 proteins in 277 species: Archae - 0; Bacteria - 0; Metazoa - 736; Fungi - 347; Plants - 385; Viruses - 0; Other Eukaryotes - 339 (source: NCBI BLink).	Biodegradation of Xenobiotics		5	16	6	9	7.5	64	74	69	1	0	0
Si026570m	PF07859	AT5G23530	carboxyesterase 18 (CXE18); CONTAINS InterPro DOMAIN/s: Alpha/beta hydrolase fold-3 (InterPro:IPR013094); BEST Arabidopsis thaliana protein match is: alpha/beta-Hydrolases superfamily protein (TAIR:AT5G27320.1); Has 1807 Blast hits to 1807 proteins in 277 species: Archae - 0; Bacteria - 0; Metazoa - 736; Fungi - 347; Plants - 385; Viruses - 0; Other Eukaryotes - 339 (source: NCBI BLink).	Biodegradation of Xenobiotics		4	0	7	6	6.5	3	3	3	1	0	0
Si032705m	PF07859	AT5G23530	carboxyesterase 18 (CXE18); CONTAINS InterPro DOMAIN/s: Alpha/beta hydrolase fold-3 (InterPro:IPR013094); BEST Arabidopsis thaliana protein match is: alpha/beta-Hydrolases superfamily protein (TAIR:AT5G27320.1); Has 1807 Blast hits to 1807 proteins in 277 species: Archae - 0; Bacteria - 0; Metazoa - 736; Fungi - 347; Plants - 385; Viruses - 0; Other Eukaryotes - 339 (source: NCBI BLink).	Biodegradation of Xenobiotics		2	0	6	4	5	3	3	3	1	0	0
Si030400m	PF07859	AT5G23530	carboxyesterase 18 (CXE18); CONTAINS InterPro DOMAIN/s: Alpha/beta hydrolase fold-3 (InterPro:IPR013094); BEST Arabidopsis thaliana protein match is: alpha/beta-Hydrolases superfamily protein (TAIR:AT5G27320.1); Has 1807 Blast hits to 1807 proteins in 277 species: Archae - 0; Bacteria - 0; Metazoa - 736; Fungi - 347; Plants - 385; Viruses - 0; Other Eukaryotes - 339 (source: NCBI BLink).	Biodegradation of Xenobiotics		16	0	4	2	3	9	9	9	1	0	0
Si010960m	PF09118	AT1G19900	glyoxal oxidase-related protein; FUNCTIONS IN: molecular_function unknown; INVOLVED IN: biological_process unknown; LOCATED IN: endomembrane system; EXPRESSED IN: root; CONTAINS InterPro DOMAIN/s: Galactose oxidase/kelch, beta-propeller (InterPro:IPR011043), Galactose oxidase, beta-propeller (InterPro:IPR015916), Immunoglobulin E-set (InterPro:IPR014756), Glyoxal oxidase, N-terminal (InterPro:IPR…	Biodegradation of Xenobiotics		0	0	1	1	1	1	1	1	1	0	11
Si039059m	PF09118,PF07250	AT1G19900	glyoxal oxidase-related protein; FUNCTIONS IN: molecular_function unknown; INVOLVED IN: biological_process unknown; LOCATED IN: endomembrane system; EXPRESSED IN: root; CONTAINS InterPro DOMAIN/s: Galactose oxidase/kelch, beta-propeller (InterPro:IPR011043), Galactose oxidase, beta-propeller (InterPro:IPR015916), Immunoglobulin E-set (InterPro:IPR014756), Glyoxal oxidase, N-terminal (InterPro:IPR…	Biodegradation of Xenobiotics		0	0	1	1	1	1	1	1	1	0	11
Si039186m	PF09118,PF07250	AT1G19900	glyoxal oxidase-related protein; FUNCTIONS IN: molecular_function unknown; INVOLVED IN: biological_process unknown; LOCATED IN: endomembrane system; EXPRESSED IN: root; CONTAINS InterPro DOMAIN/s: Galactose oxidase/kelch, beta-propeller (InterPro:IPR011043), Galactose oxidase, beta-propeller (InterPro:IPR015916), Immunoglobulin E-set (InterPro:IPR014756), Glyoxal oxidase, N-terminal (InterPro:IPR…	Biodegradation of Xenobiotics		0	0	1	1	1	1	1	1	1	0	11
Si004698m	PF09118,PF07250	AT1G67290	glyoxal oxidase-related protein; FUNCTIONS IN: molecular_function unknown; INVOLVED IN: biological_process unknown; LOCATED IN: endomembrane system; EXPRESSED IN: 10 plant structures; EXPRESSED DURING: L mature pollen stage, M germinated pollen stage, 4 anthesis, C globular stage, petal differentiation and expansion stage; CONTAINS InterPro DOMAIN/s: Galactose oxidase/kelch, beta-propeller (Inter…	Biodegradation of Xenobiotics		0	0	1	1	1	1	1	1	1	0	0
Si024932m	PF09118,PF07250	AT1G67290	glyoxal oxidase-related protein; FUNCTIONS IN: molecular_function unknown; INVOLVED IN: biological_process unknown; LOCATED IN: endomembrane system; EXPRESSED IN: 10 plant structures; EXPRESSED DURING: L mature pollen stage, M germinated pollen stage, 4 anthesis, C globular stage, petal differentiation and expansion stage; CONTAINS InterPro DOMAIN/s: Galactose oxidase/kelch, beta-propeller (Inter…	Biodegradation of Xenobiotics		0	0	1	1	1	1	1	1	1	0	0
Si028244m	PF09118,PF07250	AT3G57620	glyoxal oxidase-related protein; FUNCTIONS IN: molecular_function unknown; INVOLVED IN: biological_process unknown; LOCATED IN: endomembrane system; EXPRESSED IN: leaf whorl, sepal, flower; EXPRESSED DURING: petal differentiation and expansion stage; CONTAINS InterPro DOMAIN/s: Galactose oxidase/kelch, beta-propeller (InterPro:IPR011043), Galactose oxidase, beta-propeller (InterPro:IPR015916), Im…	Biodegradation of Xenobiotics		0	0	1	1	1	1	1	1	1	0	0
Si022545m	PF07859	AT5G23530	carboxyesterase 18 (CXE18); CONTAINS InterPro DOMAIN/s: Alpha/beta hydrolase fold-3 (InterPro:IPR013094); BEST Arabidopsis thaliana protein match is: alpha/beta-Hydrolases superfamily protein (TAIR:AT5G27320.1); Has 1807 Blast hits to 1807 proteins in 277 species: Archae - 0; Bacteria - 0; Metazoa - 736; Fungi - 347; Plants - 385; Viruses - 0; Other Eukaryotes - 339 (source: NCBI BLink).	Biodegradation of Xenobiotics		0	0	1	1	1	14	13	13.5	0.0242147	0	0
Si032545m	PF07859	AT5G23530	carboxyesterase 18 (CXE18); CONTAINS InterPro DOMAIN/s: Alpha/beta hydrolase fold-3 (InterPro:IPR013094); BEST Arabidopsis thaliana protein match is: alpha/beta-Hydrolases superfamily protein (TAIR:AT5G27320.1); Has 1807 Blast hits to 1807 proteins in 277 species: Archae - 0; Bacteria - 0; Metazoa - 736; Fungi - 347; Plants - 385; Viruses - 0; Other Eukaryotes - 339 (source: NCBI BLink).	Biodegradation of Xenobiotics		0	0	1	1	1	10	10	10	0.0700399	0	0
Si029953m	PF07859	AT5G23530	carboxyesterase 18 (CXE18); CONTAINS InterPro DOMAIN/s: Alpha/beta hydrolase fold-3 (InterPro:IPR013094); BEST Arabidopsis thaliana protein match is: alpha/beta-Hydrolases superfamily protein (TAIR:AT5G27320.1); Has 1807 Blast hits to 1807 proteins in 277 species: Archae - 0; Bacteria - 0; Metazoa - 736; Fungi - 347; Plants - 385; Viruses - 0; Other Eukaryotes - 339 (source: NCBI BLink).	Biodegradation of Xenobiotics		0	0	1	1	1	3	3	3	1	0	0
Si002398m	PF00725,PF02737	AT3G15290	3-hydroxyacyl-CoA dehydrogenase family protein; FUNCTIONS IN: in 7 functions; INVOLVED IN: fatty acid metabolic process, metabolic process; LOCATED IN: peroxisome; EXPRESSED IN: 24 plant structures; EXPRESSED DURING: 15 growth stages; CONTAINS InterPro DOMAIN/s: Dehydrogenase, multihelical (InterPro:IPR013328), 6-phosphogluconate dehydrogenase, C-terminal-like (InterPro:IPR008927), 3-hydroxyacyl-…	Biodegradation of Xenobiotics.3-hydroxybutyryl-CoA dehydrogenase		10	6	10	8	9	19	25	22	1	22	32
Si037034m	PF00753	AT3G10850	GLY2; FUNCTIONS IN: hydroxyacylglutathione hydrolase activity; INVOLVED IN: methylglyoxal catabolic process to D-lactate; LOCATED IN: endomembrane system, cytoplasm; EXPRESSED IN: 23 plant structures; EXPRESSED DURING: 13 growth stages; CONTAINS InterPro DOMAIN/s: Beta-lactamase-like (InterPro:IPR001279), Hydroxyacylglutathione hydrolase (InterPro:IPR017782); BEST Arabidopsis thaliana protein mat…	Biodegradation of Xenobiotics.hydroxyacylglutathione hydrolase		43	144	59	51	55	131	144	137.5	1	52	39
Si002444m	PF00753	AT1G53580	glyoxalase II 3 (GLY3); FUNCTIONS IN: hydrolase activity, acting on ester bonds, hydroxyacylglutathione hydrolase activity; INVOLVED IN: response to salt stress, methylglyoxal catabolic process to D-lactate; EXPRESSED IN: 23 plant structures; EXPRESSED DURING: 14 growth stages; CONTAINS InterPro DOMAIN/s: Beta-lactamase-like (InterPro:IPR001279); BEST Arabidopsis thaliana protein match is: Metall…	Biodegradation of Xenobiotics.hydroxyacylglutathione hydrolase		5	25	7	7	7	28	34	31	1	30	11
Si030604m	PF00753	AT1G06130	glyoxalase 2-4 (GLX2-4); FUNCTIONS IN: hydrolase activity, zinc ion binding, hydroxyacylglutathione hydrolase activity; INVOLVED IN: methylglyoxal catabolic process to D-lactate; LOCATED IN: chloroplast; EXPRESSED IN: 24 plant structures; EXPRESSED DURING: 13 growth stages; CONTAINS InterPro DOMAIN/s: Beta-lactamase-like (InterPro:IPR001279), Hydroxyacylglutathione hydrolase (InterPro:IPR017782);…	Biodegradation of Xenobiotics.hydroxyacylglutathione hydrolase		313	124	373	361	367	97	93	95	1	27	18
Si014184m	PF00903	AT1G11840	glyoxalase I homolog (GLX1); FUNCTIONS IN: lactoylglutathione lyase activity, metal ion binding; INVOLVED IN: carbohydrate metabolic process; LOCATED IN: peroxisome; EXPRESSED IN: 25 plant structures; EXPRESSED DURING: 13 growth stages; CONTAINS InterPro DOMAIN/s: Glyoxalase I (InterPro:IPR004361), Glyoxalase I, conserved site (InterPro:IPR018146), Glyoxalase/bleomycin resistance protein/dioxygen…	Biodegradation of Xenobiotics.lactoylglutathione lyase		114	269	175	167	171	271	286	278.5	1	228	144
Si014185m	PF00903	AT1G11840	glyoxalase I homolog (GLX1); FUNCTIONS IN: lactoylglutathione lyase activity, metal ion binding; INVOLVED IN: carbohydrate metabolic process; LOCATED IN: peroxisome; EXPRESSED IN: 25 plant structures; EXPRESSED DURING: 13 growth stages; CONTAINS InterPro DOMAIN/s: Glyoxalase I (InterPro:IPR004361), Glyoxalase I, conserved site (InterPro:IPR018146), Glyoxalase/bleomycin resistance protein/dioxygen…	Biodegradation of Xenobiotics.lactoylglutathione lyase		21	44	63	63	63	68	72	70	1	228	144
Si017648m	PF00903	AT1G67280	Glyoxalase/Bleomycin resistance protein/Dioxygenase superfamily protein; FUNCTIONS IN: lactoylglutathione lyase activity, metal ion binding; INVOLVED IN: response to cold, carbohydrate metabolic process; LOCATED IN: thylakoid, thylakoid lumen, stromule, chloroplast, chloroplast stroma; EXPRESSED IN: 24 plant structures; EXPRESSED DURING: 15 growth stages; CONTAINS InterPro DOMAIN/s: Glyoxalase I …	Biodegradation of Xenobiotics.lactoylglutathione lyase		80	167	168	164	166	140	117	128.5	1	185	70
Si022481m	PF00903	AT1G67280	Glyoxalase/Bleomycin resistance protein/Dioxygenase superfamily protein; FUNCTIONS IN: lactoylglutathione lyase activity, metal ion binding; INVOLVED IN: response to cold, carbohydrate metabolic process; LOCATED IN: thylakoid, thylakoid lumen, stromule, chloroplast, chloroplast stroma; EXPRESSED IN: 24 plant structures; EXPRESSED DURING: 15 growth stages; CONTAINS InterPro DOMAIN/s: Glyoxalase I …	Biodegradation of Xenobiotics.lactoylglutathione lyase		19	96	21	21	21	60	59	59.5	1	185	70
Si023384m	PF00903	AT5G57040	Lactoylglutathione lyase / glyoxalase I family protein; FUNCTIONS IN: catalytic activity; INVOLVED IN: metabolic process; LOCATED IN: chloroplast; EXPRESSED IN: 23 plant structures; EXPRESSED DURING: 15 growth stages; CONTAINS InterPro DOMAIN/s: Glyoxalase/bleomycin resistance protein/dioxygenase (InterPro:IPR004360); BEST Arabidopsis thaliana protein match is: Lactoylglutathione lyase / glyoxala…	Biodegradation of Xenobiotics.lactoylglutathione lyase		96	867	110	93	101.5	725	708	716.5	1	76	345	y
Si038936m	PF00903	AT2G32090	Lactoylglutathione lyase / glyoxalase I family protein; CONTAINS InterPro DOMAIN/s: Glyoxalase/bleomycin resistance protein/dioxygenase (InterPro:IPR004360); BEST Arabidopsis thaliana protein match is: Lactoylglutathione lyase / glyoxalase I family protein (TAIR:AT2G28420.1); Has 572 Blast hits to 572 proteins in 208 species: Archae - 2; Bacteria - 303; Metazoa - 9; Fungi - 34; Plants - 172; Viru…	Biodegradation of Xenobiotics.lactoylglutathione lyase		11	58	59	51	55	49	49	49	1	33	42
Si007522m		AT1G64185	Lactoylglutathione lyase / glyoxalase I family protein; BEST Arabidopsis thaliana protein match is: Lactoylglutathione lyase / glyoxalase I family protein (TAIR:AT5G41650.1); Has 78 Blast hits to 78 proteins in 36 species: Archae - 0; Bacteria - 18; Metazoa - 0; Fungi - 0; Plants - 44; Viruses - 0; Other Eukaryotes - 16 (source: NCBI BLink).	Biodegradation of Xenobiotics.lactoylglutathione lyase		0	0	5	4	4.5	6	4	5	1	0	0
Si023259m	PF00903	AT1G15380	Lactoylglutathione lyase / glyoxalase I family protein; CONTAINS InterPro DOMAIN/s: Glyoxalase/bleomycin resistance protein/dioxygenase (InterPro:IPR004360); BEST Arabidopsis thaliana protein match is: Lactoylglutathione lyase / glyoxalase I family protein (TAIR:AT1G80160.1); Has 780 Blast hits to 780 proteins in 276 species: Archae - 1; Bacteria - 484; Metazoa - 4; Fungi - 2; Plants - 222; Virus…	Biodegradation of Xenobiotics.lactoylglutathione lyase		0	0	4	4	4	4	6	5	1	0	7
Si040268m	PF00903	AT1G07645	dessication-induced 1VOC superfamily protein (DSI-1VOC); FUNCTIONS IN: catalytic activity; LOCATED IN: endomembrane system; EXPRESSED IN: seed; CONTAINS InterPro DOMAIN/s: Glyoxalase/bleomycin resistance protein/dioxygenase (InterPro:IPR004360); Has 35333 Blast hits to 34131 proteins in 2444 species: Archae - 798; Bacteria - 22429; Metazoa - 974; Fungi - 991; Plants - 531; Viruses - 0; Other Euka…	Biodegradation of Xenobiotics.lactoylglutathione lyase		0	0	2	2	2	3	3	3	1	0	0
Si002812m	PF00903	AT1G15380	Lactoylglutathione lyase / glyoxalase I family protein; CONTAINS InterPro DOMAIN/s: Glyoxalase/bleomycin resistance protein/dioxygenase (InterPro:IPR004360); BEST Arabidopsis thaliana protein match is: Lactoylglutathione lyase / glyoxalase I family protein (TAIR:AT1G80160.1); Has 780 Blast hits to 780 proteins in 276 species: Archae - 1; Bacteria - 484; Metazoa - 4; Fungi - 2; Plants - 222; Virus…	Biodegradation of Xenobiotics.lactoylglutathione lyase		0	0	2	2	2	4	4	4	1	0	7
Si011177m	PF00903	AT1G15380	Lactoylglutathione lyase / glyoxalase I family protein; CONTAINS InterPro DOMAIN/s: Glyoxalase/bleomycin resistance protein/dioxygenase (InterPro:IPR004360); BEST Arabidopsis thaliana protein match is: Lactoylglutathione lyase / glyoxalase I family protein (TAIR:AT1G80160.1); Has 780 Blast hits to 780 proteins in 276 species: Archae - 1; Bacteria - 484; Metazoa - 4; Fungi - 2; Plants - 222; Virus…	Biodegradation of Xenobiotics.lactoylglutathione lyase		0	0	2	2	2	2	2	2	1	0	7
Si001977m	PF00756	AT2G41530	S-formylglutathione hydrolase (SFGH); FUNCTIONS IN: hydrolase activity, acting on ester bonds, S-formylglutathione hydrolase activity; INVOLVED IN: response to cadmium ion; LOCATED IN: apoplast; EXPRESSED IN: 25 plant structures; EXPRESSED DURING: 13 growth stages; CONTAINS InterPro DOMAIN/s: Putative esterase (InterPro:IPR000801), S-formylglutathione hydrolase (InterPro:IPR014186); Has 3295 Blas…	C1-metabolism		11	23	34	32	33	69	69	69	1	62	32
Si023477m	PF00756	AT2G41530	S-formylglutathione hydrolase (SFGH); FUNCTIONS IN: hydrolase activity, acting on ester bonds, S-formylglutathione hydrolase activity; INVOLVED IN: response to cadmium ion; LOCATED IN: apoplast; EXPRESSED IN: 25 plant structures; EXPRESSED DURING: 13 growth stages; CONTAINS InterPro DOMAIN/s: Putative esterase (InterPro:IPR000801), S-formylglutathione hydrolase (InterPro:IPR014186); Has 3295 Blas…	C1-metabolism		0	0	3	3	3	12	13	12.5	1	62	32
Si007388m	PF03737	AT3G02770	Ribonuclease E inhibitor RraA/Dimethylmenaquinone methyltransferase; FUNCTIONS IN: ribonuclease inhibitor activity; INVOLVED IN: regulation of RNA metabolic process; LOCATED IN: cellular_component unknown; EXPRESSED IN: 23 plant structures; EXPRESSED DURING: 13 growth stages; CONTAINS InterPro DOMAIN/s: Ribonuclease E inhibitor RraA/Dimethylmenaquinone methyltransferase (InterPro:IPR005493), Ribo…	C1-metabolism		118	131	197	166	181.5	102	117	109.5	1	41	25
Si003128m	PF03737	AT3G02770	Ribonuclease E inhibitor RraA/Dimethylmenaquinone methyltransferase; FUNCTIONS IN: ribonuclease inhibitor activity; INVOLVED IN: regulation of RNA metabolic process; LOCATED IN: cellular_component unknown; EXPRESSED IN: 23 plant structures; EXPRESSED DURING: 13 growth stages; CONTAINS InterPro DOMAIN/s: Ribonuclease E inhibitor RraA/Dimethylmenaquinone methyltransferase (InterPro:IPR005493), Ribo…	C1-metabolism		87	49	76	64	70	191	178	184.5	1	41	25
Si029497m	PF00303,PF00186	AT2G16370	thymidylate synthase 1 (THY-1); CONTAINS InterPro DOMAIN/s: Thymidylate synthase, active site (InterPro:IPR020940), Dihydrofolate reductase domain (InterPro:IPR001796), Dihydrofolate reductase conserved site (InterPro:IPR017925), Bifunctional dihydrofolate reductase/thymidylate synthase (InterPro:IPR012262), Thymidylate synthase (InterPro:IPR000398); BEST Arabidopsis thaliana protein match is: th…	C1-metabolism		15	11	7	6	6.5	19	22	20.5	1	8	11
Si026222m	PF00303,PF00186	AT2G16370	thymidylate synthase 1 (THY-1); CONTAINS InterPro DOMAIN/s: Thymidylate synthase, active site (InterPro:IPR020940), Dihydrofolate reductase domain (InterPro:IPR001796), Dihydrofolate reductase conserved site (InterPro:IPR017925), Bifunctional dihydrofolate reductase/thymidylate synthase (InterPro:IPR012262), Thymidylate synthase (InterPro:IPR000398); BEST Arabidopsis thaliana protein match is: th…	C1-metabolism		1	41	5	4	4.5	27	29	28	1	8	11
Si016599m	PF05185	AT4G31120	SHK1 binding protein 1 (SKB1); FUNCTIONS IN: protein methyltransferase activity; INVOLVED IN: positive regulation of vernalization response, regulation of flower development; LOCATED IN: cytoplasm; EXPRESSED IN: 25 plant structures; EXPRESSED DURING: 13 growth stages; CONTAINS InterPro DOMAIN/s: Skb1 methyltransferase (InterPro:IPR007857); Has 957 Blast hits to 940 proteins in 238 species: Archae…	C1-metabolism		7	1	1	1	1	2	2	2	1	3	4
Si016493m	PF05063	AT4G10760	mRNAadenosine methylase (MTA); FUNCTIONS IN: S-adenosylmethionine-dependent methyltransferase activity, methyltransferase activity; INVOLVED IN: embryo development ending in seed dormancy, mRNA methylation; LOCATED IN: nuclear speck, chloroplast; EXPRESSED IN: 27 plant structures; EXPRESSED DURING: 13 growth stages; CONTAINS InterPro DOMAIN/s: MT-A70 (InterPro:IPR007757); BEST Arabidopsis thalian…	C1-metabolism		4	12	5	6	5.5	10	11	10.5	1	0	0
Si010475m	PF01812	AT1G76730	NagB/RpiA/CoA transferase-like superfamily protein; FUNCTIONS IN: catalytic activity, ATP binding, 5-formyltetrahydrofolate cyclo-ligase activity; INVOLVED IN: folic acid and derivative biosynthetic process, metabolic process; LOCATED IN: chloroplast; EXPRESSED IN: 22 plant structures; EXPRESSED DURING: 15 growth stages; CONTAINS InterPro DOMAIN/s: 5-formyltetrahydrofolate cyclo-ligase (InterPro:…	C1-metabolism.5-formyltetrahydrofolate cyclo-ligase		18	24	20	23	21.5	34	35	34.5	1	22	7
Si013037m		AT1G76730	NagB/RpiA/CoA transferase-like superfamily protein; FUNCTIONS IN: catalytic activity, ATP binding, 5-formyltetrahydrofolate cyclo-ligase activity; INVOLVED IN: folic acid and derivative biosynthetic process, metabolic process; LOCATED IN: chloroplast; EXPRESSED IN: 22 plant structures; EXPRESSED DURING: 15 growth stages; CONTAINS InterPro DOMAIN/s: 5-formyltetrahydrofolate cyclo-ligase (InterPro:…	C1-metabolism.5-formyltetrahydrofolate cyclo-ligase		0	0	6	6	6	6	7	6.5	1	22	7
Si012858m	PF01812	AT1G76730	NagB/RpiA/CoA transferase-like superfamily protein; FUNCTIONS IN: catalytic activity, ATP binding, 5-formyltetrahydrofolate cyclo-ligase activity; INVOLVED IN: folic acid and derivative biosynthetic process, metabolic process; LOCATED IN: chloroplast; EXPRESSED IN: 22 plant structures; EXPRESSED DURING: 15 growth stages; CONTAINS InterPro DOMAIN/s: 5-formyltetrahydrofolate cyclo-ligase (InterPro:…	C1-metabolism.5-formyltetrahydrofolate cyclo-ligase		0	0	3	3	3	3	3	3	1	22	7
Si030726m	PF01812	AT5G13050	5-formyltetrahydrofolate cycloligase (5-FCL); CONTAINS InterPro DOMAIN/s: 5-formyltetrahydrofolate cyclo-ligase (InterPro:IPR002698); Has 30201 Blast hits to 17322 proteins in 780 species: Archae - 12; Bacteria - 1396; Metazoa - 17338; Fungi - 3422; Plants - 5037; Viruses - 0; Other Eukaryotes - 2996 (source: NCBI BLink).	C1-metabolism.5-formyltetrahydrofolate cyclo-ligase		3	10	29	27	28	28	28	28	1	19	18
Si014629m	PF02152	AT3G11750	FOLB1; FUNCTIONS IN: dihydroneopterin aldolase activity; INVOLVED IN: folic acid and derivative metabolic process; EXPRESSED IN: 19 plant structures; EXPRESSED DURING: 10 growth stages; CONTAINS InterPro DOMAIN/s: Dihydroneopterin aldolase (InterPro:IPR006157), Dihydroneopterin aldolase subgroup (InterPro:IPR006156); BEST Arabidopsis thaliana protein match is: Dihydroneopterin aldolase (TAIR:AT5G…	C1-metabolism.dihydroneopterin aldolase		17	41	28	28	28	73	85	79	1	8	4
Si030989m	PF02152	AT3G11750	FOLB1; FUNCTIONS IN: dihydroneopterin aldolase activity; INVOLVED IN: folic acid and derivative metabolic process; EXPRESSED IN: 19 plant structures; EXPRESSED DURING: 10 growth stages; CONTAINS InterPro DOMAIN/s: Dihydroneopterin aldolase (InterPro:IPR006157), Dihydroneopterin aldolase subgroup (InterPro:IPR006156); BEST Arabidopsis thaliana protein match is: Dihydroneopterin aldolase (TAIR:AT5G…	C1-metabolism.dihydroneopterin aldolase		0	0	3	2	2.5	10	10	10	1	8	4
Si029695m	PF00809,PF01288	AT4G30000	Dihydropterin pyrophosphokinase / Dihydropteroate synthase; FUNCTIONS IN: 2-amino-4-hydroxy-6-hydroxymethyldihydropteridine diphosphokinase activity, dihydropteroate synthase activity; INVOLVED IN: pteridine and derivative metabolic process, cellular metabolic process, folic acid and derivative biosynthetic process; EXPRESSED IN: 21 plant structures; EXPRESSED DURING: 13 growth stages; CONTAINS I…	C1-metabolism.dihydropteridine diphosphokinase		11	0	14	17	15.5	3	3	3	1	5	11
Si026336m	PF00809,PF01288	AT1G69190	Dihydropterin pyrophosphokinase / Dihydropteroate synthase; CONTAINS InterPro DOMAIN/s: Dihydropteroate synthase-like (InterPro:IPR011005), 7,8-Dihydro-6-hydroxymethylpterin-pyrophosphokinase, HPPK (InterPro:IPR000550), Dihydropteroate synthase (InterPro:IPR006390), Pterin-binding (InterPro:IPR000489); BEST Arabidopsis thaliana protein match is: Dihydropterin pyrophosphokinase / Dihydropteroate s…	C1-metabolism.dihydropteridine diphosphokinase		18	4	8	9	8.5	2	2	2	1	3	18
Si000970m	PF00809,PF01288	AT1G69190	Dihydropterin pyrophosphokinase / Dihydropteroate synthase; CONTAINS InterPro DOMAIN/s: Dihydropteroate synthase-like (InterPro:IPR011005), 7,8-Dihydro-6-hydroxymethylpterin-pyrophosphokinase, HPPK (InterPro:IPR000550), Dihydropteroate synthase (InterPro:IPR006390), Pterin-binding (InterPro:IPR000489); BEST Arabidopsis thaliana protein match is: Dihydropterin pyrophosphokinase / Dihydropteroate s…	C1-metabolism.dihydropteridine diphosphokinase		0	0	8	9	8.5	6	6	6	1	3	18
Si006676m	PF02826,PF00389	AT5G14780	formate dehydrogenase (FDH); FUNCTIONS IN: NAD or NADH binding, binding, oxidoreductase activity, acting on the CH-OH group of donors, NAD or NADP as acceptor, catalytic activity, cofactor binding; INVOLVED IN: response to cadmium ion, response to wounding; LOCATED IN: thylakoid, mitochondrion, chloroplast; EXPRESSED IN: 26 plant structures; EXPRESSED DURING: 14 growth stages; CONTAINS InterPro D…	C1-metabolism.formate dehydrogenase		20	22	70	59	64.5	39	46	42.5	1	133	0	y
Si026483m	PF02826,PF00389	AT5G14780	formate dehydrogenase (FDH); FUNCTIONS IN: NAD or NADH binding, binding, oxidoreductase activity, acting on the CH-OH group of donors, NAD or NADP as acceptor, catalytic activity, cofactor binding; INVOLVED IN: response to cadmium ion, response to wounding; LOCATED IN: thylakoid, mitochondrion, chloroplast; EXPRESSED IN: 26 plant structures; EXPRESSED DURING: 14 growth stages; CONTAINS InterPro D…	C1-metabolism.formate dehydrogenase		0	0	2	2	2	6	8	7	1	133	0	y
Si019896m	PF00389	AT5G14780	formate dehydrogenase (FDH); FUNCTIONS IN: NAD or NADH binding, binding, oxidoreductase activity, acting on the CH-OH group of donors, NAD or NADP as acceptor, catalytic activity, cofactor binding; INVOLVED IN: response to cadmium ion, response to wounding; LOCATED IN: thylakoid, mitochondrion, chloroplast; EXPRESSED IN: 26 plant structures; EXPRESSED DURING: 14 growth stages; CONTAINS InterPro D…	C1-metabolism.formate dehydrogenase		0	0	2	1	1.5	4	5	4.5	1	133	0	y
Si029051m	PF01268	AT1G50480	10-formyltetrahydrofolate synthetase (THFS); FUNCTIONS IN: formate-tetrahydrofolate ligase activity, copper ion binding, ATP binding; INVOLVED IN: response to cadmium ion, folic acid and derivative biosynthetic process; LOCATED IN: apoplast, chloroplast, plasma membrane; EXPRESSED IN: 6 plant structures; EXPRESSED DURING: seedling growth; CONTAINS InterPro DOMAIN/s: Formate-tetrahydrofolate ligas…	C1-metabolism.formate-tetrahydrofolate ligase		62	59	68	75	71.5	54	57	55.5	1	81	155
Si035240m	PF00464	AT4G37930	serine transhydroxymethyltransferase 1 (SHM1); FUNCTIONS IN: poly(U) RNA binding, glycine hydroxymethyltransferase activity; INVOLVED IN: in 8 processes; LOCATED IN: in 9 components; EXPRESSED IN: 28 plant structures; EXPRESSED DURING: 17 growth stages; CONTAINS InterPro DOMAIN/s: Pyridoxal phosphate-dependent transferase, major domain (InterPro:IPR015424), Serine hydroxymethyltransferase, pyrido…	C1-metabolism.glycine hydroxymethyltransferase		262	1986	268	203	235.5	2538	2487	2512.5	1	1010	3471	y
Si001011m	PF00464	AT1G22020	serine hydroxymethyltransferase 6 (SHM6); FUNCTIONS IN: pyridoxal phosphate binding, glycine hydroxymethyltransferase activity, catalytic activity; INVOLVED IN: glycine metabolic process, L-serine metabolic process; LOCATED IN: cellular_component unknown; EXPRESSED IN: 23 plant structures; EXPRESSED DURING: 15 growth stages; CONTAINS InterPro DOMAIN/s: Pyridoxal phosphate-dependent transferase, m…	C1-metabolism.glycine hydroxymethyltransferase		97	33	754	636	695	100	97	98.5	1	33	14
Si026132m	PF00464	AT1G22020	serine hydroxymethyltransferase 6 (SHM6); FUNCTIONS IN: pyridoxal phosphate binding, glycine hydroxymethyltransferase activity, catalytic activity; INVOLVED IN: glycine metabolic process, L-serine metabolic process; LOCATED IN: cellular_component unknown; EXPRESSED IN: 23 plant structures; EXPRESSED DURING: 15 growth stages; CONTAINS InterPro DOMAIN/s: Pyridoxal phosphate-dependent transferase, m…	C1-metabolism.glycine hydroxymethyltransferase		64	8	545	446	495.5	30	28	29	0.00570837	33	14
Si000781m	PF00464	AT1G22020	serine hydroxymethyltransferase 6 (SHM6); FUNCTIONS IN: pyridoxal phosphate binding, glycine hydroxymethyltransferase activity, catalytic activity; INVOLVED IN: glycine metabolic process, L-serine metabolic process; LOCATED IN: cellular_component unknown; EXPRESSED IN: 23 plant structures; EXPRESSED DURING: 15 growth stages; CONTAINS InterPro DOMAIN/s: Pyridoxal phosphate-dependent transferase, m…	C1-metabolism.glycine hydroxymethyltransferase		53	86	44	55	49.5	102	101	101.5	1	33	14
Si021684m	PF00464	AT1G22020	serine hydroxymethyltransferase 6 (SHM6); FUNCTIONS IN: pyridoxal phosphate binding, glycine hydroxymethyltransferase activity, catalytic activity; INVOLVED IN: glycine metabolic process, L-serine metabolic process; LOCATED IN: cellular_component unknown; EXPRESSED IN: 23 plant structures; EXPRESSED DURING: 15 growth stages; CONTAINS InterPro DOMAIN/s: Pyridoxal phosphate-dependent transferase, m…	C1-metabolism.glycine hydroxymethyltransferase		6	12	21	23	22	25	25	25	1	33	14
Si021939m	PF01227	AT3G07270	GTP cyclohydrolase I; CONTAINS InterPro DOMAIN/s: GTP cyclohydrolase I/Nitrile oxidoreductase (InterPro:IPR020602); Has 13749 Blast hits to 7133 proteins in 2143 species: Archae - 132; Bacteria - 8697; Metazoa - 425; Fungi - 313; Plants - 76; Viruses - 16; Other Eukaryotes - 4090 (source: NCBI BLink).	C1-metabolism.GTP cyclohydrolase I		28	29	42	38	40	47	50	48.5	1	33	32
Si022846m	PF00763,PF02882	AT3G12290	Amino acid dehydrogenase family protein; FUNCTIONS IN: binding, catalytic activity; INVOLVED IN: folic acid and derivative biosynthetic process, metabolic process; LOCATED IN: chloroplast; EXPRESSED IN: 25 plant structures; EXPRESSED DURING: 14 growth stages; CONTAINS InterPro DOMAIN/s: Tetrahydrofolate dehydrogenase/cyclohydrolase, NAD(P)-binding domain (InterPro:IPR020631), Tetrahydrofolate deh…	C1-metabolism.Methylenetetrahydrofolate dehydrogenase & Methenyltetrahydrofolate cyclohydrolase		39	63	48	42	45	41	50	45.5	1	73	106
Si017559m	PF00763,PF02882	AT3G12290	Amino acid dehydrogenase family protein; FUNCTIONS IN: binding, catalytic activity; INVOLVED IN: folic acid and derivative biosynthetic process, metabolic process; LOCATED IN: chloroplast; EXPRESSED IN: 25 plant structures; EXPRESSED DURING: 14 growth stages; CONTAINS InterPro DOMAIN/s: Tetrahydrofolate dehydrogenase/cyclohydrolase, NAD(P)-binding domain (InterPro:IPR020631), Tetrahydrofolate deh…	C1-metabolism.Methylenetetrahydrofolate dehydrogenase & Methenyltetrahydrofolate cyclohydrolase		8	30	7	7	7	13	14	13.5	1	73	106
Si030127m	PF00763,PF02882	AT2G38660	Amino acid dehydrogenase family protein; FUNCTIONS IN: binding, catalytic activity; INVOLVED IN: folic acid and derivative biosynthetic process, metabolic process; EXPRESSED IN: 23 plant structures; EXPRESSED DURING: 13 growth stages; CONTAINS InterPro DOMAIN/s: Tetrahydrofolate dehydrogenase/cyclohydrolase, NAD(P)-binding domain (InterPro:IPR020631), Tetrahydrofolate dehydrogenase/cyclohydrolase…	C1-metabolism.Methylenetetrahydrofolate dehydrogenase & Methenyltetrahydrofolate cyclohydrolase		2	2	7	6	6.5	10	10	10	1	0	0
Si040282m	PF02219	AT2G44160	methylenetetrahydrofolate reductase 2 (MTHFR2); FUNCTIONS IN: methylenetetrahydrofolate reductase (NADPH) activity; INVOLVED IN: oxidation reduction, methionine metabolic process; EXPRESSED IN: male gametophyte, guard cell, cultured cell, leaf; EXPRESSED DURING: L mature pollen stage, M germinated pollen stage; CONTAINS InterPro DOMAIN/s: Methylenetetrahydrofolate reductase (InterPro:IPR003171), …	C1-metabolism.methylenetetrahydrofolate reductase		304	53	1535	1254	1394.5	57	66	61.5	0.000686848	38	39
Si035045m	PF08245	AT5G05980	DHFS-FPGS homolog B (DFB); CONTAINS InterPro DOMAIN/s: Folylpolyglutamate synthetase, conserved site (InterPro:IPR018109), Mur ligase, central (InterPro:IPR013221), Mur ligase, C-terminal (InterPro:IPR004101), Folylpolyglutamate synthetase (InterPro:IPR001645); BEST Arabidopsis thaliana protein match is: DHFS-FPGS homolog D (TAIR:AT3G55630.3); Has 7626 Blast hits to 7624 proteins in 2505 species:…	C1-metabolism.tetrahydrofolate synthase		10	20	16	13	14.5	8	8	8	1	22	18
Si034828m	PF08245	AT5G05980	DHFS-FPGS homolog B (DFB); CONTAINS InterPro DOMAIN/s: Folylpolyglutamate synthetase, conserved site (InterPro:IPR018109), Mur ligase, central (InterPro:IPR013221), Mur ligase, C-terminal (InterPro:IPR004101), Folylpolyglutamate synthetase (InterPro:IPR001645); BEST Arabidopsis thaliana protein match is: DHFS-FPGS homolog D (TAIR:AT3G55630.3); Has 7626 Blast hits to 7624 proteins in 2505 species:…	C1-metabolism.tetrahydrofolate synthase		3	22	3	2	2.5	14	12	13	1	22	18
Si029390m	PF08245	AT5G41480	GLOBULAR ARREST1 (GLA1); FUNCTIONS IN: dihydrofolate synthase activity; INVOLVED IN: one-carbon metabolic process, embryo development ending in seed dormancy; LOCATED IN: mitochondrial matrix; EXPRESSED IN: 22 plant structures; EXPRESSED DURING: 13 growth stages; CONTAINS InterPro DOMAIN/s: Mur ligase, central (InterPro:IPR013221), Folylpolyglutamate synthetase, conserved site (InterPro:IPR018109…	C1-metabolism.tetrahydrofolate synthase		7	21	4	5	4.5	14	13	13.5	1	5	11
Si010178m	PF00571	AT3G48530	SNF1-related protein kinase regulatory subunit gamma 1 (KING1); FUNCTIONS IN: molecular_function unknown; INVOLVED IN: biological_process unknown; LOCATED IN: plant-type cell wall; EXPRESSED IN: 23 plant structures; EXPRESSED DURING: 13 growth stages; CONTAINS InterPro DOMAIN/s: Cystathionine beta-synthase, core (InterPro:IPR000644); BEST Arabidopsis thaliana protein match is: Cystathionine beta-…	cell wall.cell wall proteins		2	17	3	5	4	5	9	7	1	57	81
Si002463m	PF00571	AT3G48530	SNF1-related protein kinase regulatory subunit gamma 1 (KING1); FUNCTIONS IN: molecular_function unknown; INVOLVED IN: biological_process unknown; LOCATED IN: plant-type cell wall; EXPRESSED IN: 23 plant structures; EXPRESSED DURING: 13 growth stages; CONTAINS InterPro DOMAIN/s: Cystathionine beta-synthase, core (InterPro:IPR000644); BEST Arabidopsis thaliana protein match is: Cystathionine beta-…	cell wall.cell wall proteins		0	0	1	1	1	2	2	2	1	57	81
Si004143m	PF00571	AT3G48530	SNF1-related protein kinase regulatory subunit gamma 1 (KING1); FUNCTIONS IN: molecular_function unknown; INVOLVED IN: biological_process unknown; LOCATED IN: plant-type cell wall; EXPRESSED IN: 23 plant structures; EXPRESSED DURING: 13 growth stages; CONTAINS InterPro DOMAIN/s: Cystathionine beta-synthase, core (InterPro:IPR000644); BEST Arabidopsis thaliana protein match is: Cystathionine beta-…	cell wall.cell wall proteins		0	0	1	1	1	1	1	1	1	57	81
Si001890m		AT3G58800	unknown protein; Has 75 Blast hits to 75 proteins in 23 species: Archae - 0; Bacteria - 0; Metazoa - 0; Fungi - 0; Plants - 53; Viruses - 17; Other Eukaryotes - 5 (source: NCBI BLink).	cell wall.cell wall proteins		0	0	3	3	3	2	2	2	1	11	4
Si017476m		AT3G58800	unknown protein; Has 75 Blast hits to 75 proteins in 23 species: Archae - 0; Bacteria - 0; Metazoa - 0; Fungi - 0; Plants - 53; Viruses - 17; Other Eukaryotes - 5 (source: NCBI BLink).	cell wall.cell wall proteins		0	0	1	1	1	6	7	6.5	1	11	4
Si031557m		AT2G20870	cell wall protein precursor, putative; FUNCTIONS IN: molecular_function unknown; INVOLVED IN: biological_process unknown; LOCATED IN: endomembrane system; EXPRESSED IN: 16 plant structures; EXPRESSED DURING: 7 growth stages; BEST Arabidopsis thaliana protein match is: hydroxyproline-rich glycoprotein family protein (TAIR:AT4G28160.1); Has 75 Blast hits to 75 proteins in 18 species: Archae - 0; Ba…	cell wall.cell wall proteins		0	0	3	3	3	3	4	3.5	1	0	0
Si030052m	PF02469	AT4G12730	FASCICLIN-like arabinogalactan 2 (FLA2); INVOLVED IN: response to cyclopentenone; LOCATED IN: anchored to plasma membrane, plasma membrane, anchored to membrane, membrane; EXPRESSED IN: 25 plant structures; EXPRESSED DURING: 13 growth stages; CONTAINS InterPro DOMAIN/s: FAS1 domain (InterPro:IPR000782); BEST Arabidopsis thaliana protein match is: FASCICLIN-like arabinogalactan 1 (TAIR:AT5G55730.2…	cell wall.cell wall proteins.AGPs.AGP		2	0	3	2	2.5	2	2	2	1	339	21	y
Si019290m	PF02469	AT4G12730	FASCICLIN-like arabinogalactan 2 (FLA2); INVOLVED IN: response to cyclopentenone; LOCATED IN: anchored to plasma membrane, plasma membrane, anchored to membrane, membrane; EXPRESSED IN: 25 plant structures; EXPRESSED DURING: 13 growth stages; CONTAINS InterPro DOMAIN/s: FAS1 domain (InterPro:IPR000782); BEST Arabidopsis thaliana protein match is: FASCICLIN-like arabinogalactan 1 (TAIR:AT5G55730.2…	cell wall.cell wall proteins.AGPs.AGP		0	0	1	1	1	1	1	1	1	339	21	y
Si024887m	PF06376	AT2G46330	arabinogalactan protein 16 (AGP16); CONTAINS InterPro DOMAIN/s: Protein of unknown function DUF1070 (InterPro:IPR009424); BEST Arabidopsis thaliana protein match is: arabinogalactan protein 20 (TAIR:AT3G61640.1); Has 35333 Blast hits to 34131 proteins in 2444 species: Archae - 798; Bacteria - 22429; Metazoa - 974; Fungi - 991; Plants - 531; Viruses - 0; Other Eukaryotes - 9610 (source: NCBI BLink…	cell wall.cell wall proteins.AGPs.AGP		10	0	11	11	11	6	8	7	1	81	7
Si007703m	PF06376	AT2G46330	arabinogalactan protein 16 (AGP16); CONTAINS InterPro DOMAIN/s: Protein of unknown function DUF1070 (InterPro:IPR009424); BEST Arabidopsis thaliana protein match is: arabinogalactan protein 20 (TAIR:AT3G61640.1); Has 35333 Blast hits to 34131 proteins in 2444 species: Archae - 798; Bacteria - 22429; Metazoa - 974; Fungi - 991; Plants - 531; Viruses - 0; Other Eukaryotes - 9610 (source: NCBI BLink…	cell wall.cell wall proteins.AGPs.AGP		0	0	12	9	10.5	6	8	7	1	81	7
Si004928m	PF06376	AT2G46330	arabinogalactan protein 16 (AGP16); CONTAINS InterPro DOMAIN/s: Protein of unknown function DUF1070 (InterPro:IPR009424); BEST Arabidopsis thaliana protein match is: arabinogalactan protein 20 (TAIR:AT3G61640.1); Has 35333 Blast hits to 34131 proteins in 2444 species: Archae - 798; Bacteria - 22429; Metazoa - 974; Fungi - 991; Plants - 531; Viruses - 0; Other Eukaryotes - 9610 (source: NCBI BLink…	cell wall.cell wall proteins.AGPs.AGP		0	0	5	6	5.5	5	5	5	1	81	7
Si004360m	PF06376	AT2G46330	arabinogalactan protein 16 (AGP16); CONTAINS InterPro DOMAIN/s: Protein of unknown function DUF1070 (InterPro:IPR009424); BEST Arabidopsis thaliana protein match is: arabinogalactan protein 20 (TAIR:AT3G61640.1); Has 35333 Blast hits to 34131 proteins in 2444 species: Archae - 798; Bacteria - 22429; Metazoa - 974; Fungi - 991; Plants - 531; Viruses - 0; Other Eukaryotes - 9610 (source: NCBI BLink…	cell wall.cell wall proteins.AGPs.AGP		0	0	5	5	5	6	6	6	1	81	7
Si018358m	PF06376	AT2G46330	arabinogalactan protein 16 (AGP16); CONTAINS InterPro DOMAIN/s: Protein of unknown function DUF1070 (InterPro:IPR009424); BEST Arabidopsis thaliana protein match is: arabinogalactan protein 20 (TAIR:AT3G61640.1); Has 35333 Blast hits to 34131 proteins in 2444 species: Archae - 798; Bacteria - 22429; Metazoa - 974; Fungi - 991; Plants - 531; Viruses - 0; Other Eukaryotes - 9610 (source: NCBI BLink…	cell wall.cell wall proteins.AGPs.AGP		0	0	2	2	2	2	2	2	1	81	7
Si019447m		AT1G03870	FASCICLIN-like arabinoogalactan 9 (FLA9); LOCATED IN: anchored to plasma membrane, plasma membrane, anchored to membrane; EXPRESSED IN: 23 plant structures; EXPRESSED DURING: 14 growth stages; CONTAINS InterPro DOMAIN/s: FAS1 domain (InterPro:IPR000782); BEST Arabidopsis thaliana protein match is: FASCICLIN-like arabinogalactan protein 13 precursor (TAIR:AT5G44130.1); Has 1005 Blast hits to 985 p…	cell wall.cell wall proteins.AGPs.AGP		0	0	2	2	2	2	2	2	1	57	7
Si036026m	PF02469	AT2G45470	FASCICLIN-like arabinogalactan protein 8 (FLA8); LOCATED IN: anchored to plasma membrane, apoplast, plasma membrane, anchored to membrane, plant-type cell wall; EXPRESSED IN: 24 plant structures; EXPRESSED DURING: 14 growth stages; CONTAINS InterPro DOMAIN/s: FAS1 domain (InterPro:IPR000782); BEST Arabidopsis thaliana protein match is: FASCICLIN-like arabinogalactan-protein 10 (TAIR:AT3G60900.1);…	cell wall.cell wall proteins.AGPs.AGP		6	0	10	6	8	4	4	4	1	49	11
Si010135m	PF02469	AT2G45470	FASCICLIN-like arabinogalactan protein 8 (FLA8); LOCATED IN: anchored to plasma membrane, apoplast, plasma membrane, anchored to membrane, plant-type cell wall; EXPRESSED IN: 24 plant structures; EXPRESSED DURING: 14 growth stages; CONTAINS InterPro DOMAIN/s: FAS1 domain (InterPro:IPR000782); BEST Arabidopsis thaliana protein match is: FASCICLIN-like arabinogalactan-protein 10 (TAIR:AT3G60900.1);…	cell wall.cell wall proteins.AGPs.AGP		0	0	1	1	1	1	1	1	1	49	11
Si022977m	PF02469	AT2G20520	FASCICLIN-like arabinogalactan 6 (FLA6); CONTAINS InterPro DOMAIN/s: FAS1 domain (InterPro:IPR000782); BEST Arabidopsis thaliana protein match is: FASCICLIN-like arabinoogalactan 9 (TAIR:AT1G03870.1); Has 1085 Blast hits to 1063 proteins in 208 species: Archae - 14; Bacteria - 391; Metazoa - 4; Fungi - 7; Plants - 614; Viruses - 0; Other Eukaryotes - 55 (source: NCBI BLink).	cell wall.cell wall proteins.AGPs.AGP		26	14	86	42	64	84	68	76	1	19	0
Si023322m	PF02469	AT2G20520	FASCICLIN-like arabinogalactan 6 (FLA6); CONTAINS InterPro DOMAIN/s: FAS1 domain (InterPro:IPR000782); BEST Arabidopsis thaliana protein match is: FASCICLIN-like arabinoogalactan 9 (TAIR:AT1G03870.1); Has 1085 Blast hits to 1063 proteins in 208 species: Archae - 14; Bacteria - 391; Metazoa - 4; Fungi - 7; Plants - 614; Viruses - 0; Other Eukaryotes - 55 (source: NCBI BLink).	cell wall.cell wall proteins.AGPs.AGP		0	0	10	6	8	14	13	13.5	1	19	0
Si018101m	PF02469	AT2G20520	FASCICLIN-like arabinogalactan 6 (FLA6); CONTAINS InterPro DOMAIN/s: FAS1 domain (InterPro:IPR000782); BEST Arabidopsis thaliana protein match is: FASCICLIN-like arabinoogalactan 9 (TAIR:AT1G03870.1); Has 1085 Blast hits to 1063 proteins in 208 species: Archae - 14; Bacteria - 391; Metazoa - 4; Fungi - 7; Plants - 614; Viruses - 0; Other Eukaryotes - 55 (source: NCBI BLink).	cell wall.cell wall proteins.AGPs.AGP		0	0	1	1	1	1	1	1	1	19	0
Si024053m	PF02469	AT3G46550	salt overly sensitive 5 (SOS5); FUNCTIONS IN: polysaccharide binding; INVOLVED IN: multidimensional cell growth, cell adhesion, response to stress; LOCATED IN: anchored to plasma membrane, plasma membrane, external side of plasma membrane, anchored to membrane; EXPRESSED IN: cultured cell; CONTAINS InterPro DOMAIN/s: FAS1 domain (InterPro:IPR000782); BEST Arabidopsis thaliana protein match is: FA…	cell wall.cell wall proteins.AGPs.AGP		0	0	2	1	1.5	2	1	1.5	1	16	0
Si003976m	PF02469	AT3G46550	salt overly sensitive 5 (SOS5); FUNCTIONS IN: polysaccharide binding; INVOLVED IN: multidimensional cell growth, cell adhesion, response to stress; LOCATED IN: anchored to plasma membrane, plasma membrane, external side of plasma membrane, anchored to membrane; EXPRESSED IN: cultured cell; CONTAINS InterPro DOMAIN/s: FAS1 domain (InterPro:IPR000782); BEST Arabidopsis thaliana protein match is: FA…	cell wall.cell wall proteins.AGPs.AGP		0	0	1	1	1	5	5	5	1	16	0
Si030828m	PF02469	AT2G04780	FASCICLIN-like arabinoogalactan 7 (FLA7); LOCATED IN: anchored to plasma membrane, plasma membrane, anchored to membrane, membrane; EXPRESSED IN: 22 plant structures; EXPRESSED DURING: 13 growth stages; CONTAINS InterPro DOMAIN/s: FAS1 domain (InterPro:IPR000782); BEST Arabidopsis thaliana protein match is: FASCICLIN-like arabinogalactan 6 (TAIR:AT2G20520.1); Has 713 Blast hits to 707 proteins in…	cell wall.cell wall proteins.AGPs.AGP		6	10	7	4	5.5	17	14	15.5	1	8	11
Si014283m	PF02469	AT2G04780	FASCICLIN-like arabinoogalactan 7 (FLA7); LOCATED IN: anchored to plasma membrane, plasma membrane, anchored to membrane, membrane; EXPRESSED IN: 22 plant structures; EXPRESSED DURING: 13 growth stages; CONTAINS InterPro DOMAIN/s: FAS1 domain (InterPro:IPR000782); BEST Arabidopsis thaliana protein match is: FASCICLIN-like arabinogalactan 6 (TAIR:AT2G20520.1); Has 713 Blast hits to 707 proteins in…	cell wall.cell wall proteins.AGPs.AGP		0	0	7	3	5	4	3	3.5	1	8	11
Si014907m	PF02469	AT2G04780	FASCICLIN-like arabinoogalactan 7 (FLA7); LOCATED IN: anchored to plasma membrane, plasma membrane, anchored to membrane, membrane; EXPRESSED IN: 22 plant structures; EXPRESSED DURING: 13 growth stages; CONTAINS InterPro DOMAIN/s: FAS1 domain (InterPro:IPR000782); BEST Arabidopsis thaliana protein match is: FASCICLIN-like arabinogalactan 6 (TAIR:AT2G20520.1); Has 713 Blast hits to 707 proteins in…	cell wall.cell wall proteins.AGPs.AGP		0	0	2	2	2	2	2	2	1	8	11
Si012578m	PF02469	AT2G04780	FASCICLIN-like arabinoogalactan 7 (FLA7); LOCATED IN: anchored to plasma membrane, plasma membrane, anchored to membrane, membrane; EXPRESSED IN: 22 plant structures; EXPRESSED DURING: 13 growth stages; CONTAINS InterPro DOMAIN/s: FAS1 domain (InterPro:IPR000782); BEST Arabidopsis thaliana protein match is: FASCICLIN-like arabinogalactan 6 (TAIR:AT2G20520.1); Has 713 Blast hits to 707 proteins in…	cell wall.cell wall proteins.AGPs.AGP		0	0	2	1	1.5	1	1	1	1	8	11
Si013831m	PF02469	AT5G55730	FASCICLIN-like arabinogalactan 1 (FLA1); LOCATED IN: anchored to plasma membrane, cell wall, plasma membrane, anchored to membrane; EXPRESSED IN: 23 plant structures; EXPRESSED DURING: 14 growth stages; CONTAINS InterPro DOMAIN/s: FAS1 domain (InterPro:IPR000782); BEST Arabidopsis thaliana protein match is: FASCICLIN-like arabinogalactan 2 (TAIR:AT4G12730.1); Has 1807 Blast hits to 1807 proteins …	cell wall.cell wall proteins.AGPs.AGP		39	22	95	68	81.5	67	51	59	1	5	4
Si013621m		AT5G55730	FASCICLIN-like arabinogalactan 1 (FLA1); LOCATED IN: anchored to plasma membrane, cell wall, plasma membrane, anchored to membrane; EXPRESSED IN: 23 plant structures; EXPRESSED DURING: 14 growth stages; CONTAINS InterPro DOMAIN/s: FAS1 domain (InterPro:IPR000782); BEST Arabidopsis thaliana protein match is: FASCICLIN-like arabinogalactan 2 (TAIR:AT4G12730.1); Has 1807 Blast hits to 1807 proteins …	cell wall.cell wall proteins.AGPs.AGP		0	0	1	1	1	3	3	3	1	5	4
Si006370m	PF02469	AT5G55730	FASCICLIN-like arabinogalactan 1 (FLA1); LOCATED IN: anchored to plasma membrane, cell wall, plasma membrane, anchored to membrane; EXPRESSED IN: 23 plant structures; EXPRESSED DURING: 14 growth stages; CONTAINS InterPro DOMAIN/s: FAS1 domain (InterPro:IPR000782); BEST Arabidopsis thaliana protein match is: FASCICLIN-like arabinogalactan 2 (TAIR:AT4G12730.1); Has 1807 Blast hits to 1807 proteins …	cell wall.cell wall proteins.AGPs.AGP		0	0	1	1	1	1	1	1	1	5	4
Si002509m	PF02469	AT5G03170	FASCICLIN-like arabinogalactan-protein 11 (FLA11); CONTAINS InterPro DOMAIN/s: FAS1 domain (InterPro:IPR000782); BEST Arabidopsis thaliana protein match is: FASCICLIN-like arabinogalactan-protein 12 (TAIR:AT5G60490.1); Has 965 Blast hits to 948 proteins in 162 species: Archae - 18; Bacteria - 233; Metazoa - 22; Fungi - 18; Plants - 634; Viruses - 0; Other Eukaryotes - 40 (source: NCBI BLink).	cell wall.cell wall proteins.AGPs.AGP		8	0	8	3	5.5	6	5	5.5	1	0	0
Si004062m	PF02469	AT5G03170	FASCICLIN-like arabinogalactan-protein 11 (FLA11); CONTAINS InterPro DOMAIN/s: FAS1 domain (InterPro:IPR000782); BEST Arabidopsis thaliana protein match is: FASCICLIN-like arabinogalactan-protein 12 (TAIR:AT5G60490.1); Has 965 Blast hits to 948 proteins in 162 species: Archae - 18; Bacteria - 233; Metazoa - 22; Fungi - 18; Plants - 634; Viruses - 0; Other Eukaryotes - 40 (source: NCBI BLink).	cell wall.cell wall proteins.AGPs.AGP		0	0	4	2	3	5	4	4.5	1	0	0
Si019567m		AT2G24450	FASCICLIN-like arabinogalactan protein 3 precursor (FLA3); FUNCTIONS IN: molecular_function unknown; INVOLVED IN: N-terminal protein myristoylation; LOCATED IN: anchored to membrane; EXPRESSED IN: 9 plant structures; EXPRESSED DURING: L mature pollen stage, M germinated pollen stage, 4 anthesis, C globular stage, petal differentiation and expansion stage; CONTAINS InterPro DOMAIN/s: FAS1 domain (…	cell wall.cell wall proteins.AGPs.AGP		0	0	2	2	2	1	1	1	1	0	0
Si012321m		AT1G20130	GDSL-like Lipase/Acylhydrolase superfamily protein; FUNCTIONS IN: structural constituent of cell wall, lipase activity, hydrolase activity, acting on ester bonds; INVOLVED IN: lipid metabolic process; CONTAINS InterPro DOMAIN/s: Pistil-specific extensin-like protein (InterPro:IPR003882), Lipase, GDSL, active site (InterPro:IPR008265), Lipase, GDSL (InterPro:IPR001087); BEST Arabidopsis thaliana p…	cell wall.cell wall proteins.AGPs.AGP		0	0	1	1	1	1	1	1	1	0	0
Si019296m		AT1G68725	arabinogalactan protein 19 (AGP19); Has 30201 Blast hits to 17322 proteins in 780 species: Archae - 12; Bacteria - 1396; Metazoa - 17338; Fungi - 3422; Plants - 5037; Viruses - 0; Other Eukaryotes - 2996 (source: NCBI BLink).	cell wall.cell wall proteins.AGPs.AGP		0	0	1	1	1	4	4	4	1.12871e-06	0	0
Si020118m	PF02469	AT2G24450	FASCICLIN-like arabinogalactan protein 3 precursor (FLA3); FUNCTIONS IN: molecular_function unknown; INVOLVED IN: N-terminal protein myristoylation; LOCATED IN: anchored to membrane; EXPRESSED IN: 9 plant structures; EXPRESSED DURING: L mature pollen stage, M germinated pollen stage, 4 anthesis, C globular stage, petal differentiation and expansion stage; CONTAINS InterPro DOMAIN/s: FAS1 domain (…	cell wall.cell wall proteins.AGPs.AGP		0	0	1	1	1	1	1	1	1	0	0
Si019692m	PF02469	AT3G12660	FASCICLIN-like arabinogalactan protein 14 precursor (FLA14); CONTAINS InterPro DOMAIN/s: FAS1 domain (InterPro:IPR000782); BEST Arabidopsis thaliana protein match is: FASCICLIN-like arabinogalactan protein 8 (TAIR:AT2G45470.1); Has 278 Blast hits to 274 proteins in 23 species: Archae - 0; Bacteria - 2; Metazoa - 0; Fungi - 7; Plants - 267; Viruses - 0; Other Eukaryotes - 2 (source: NCBI BLink).	cell wall.cell wall proteins.AGPs.AGP		0	0	1	1	1	2	2	2	1	0	0
Si007932m	PF03254,PF04278	AT1G14080	fucosyltransferase 6 (FUT6); FUNCTIONS IN: transferase activity, transferring glycosyl groups, fucosyltransferase activity; INVOLVED IN: cell wall biogenesis; LOCATED IN: endomembrane system, membrane; EXPRESSED IN: stem, root, flower; CONTAINS InterPro DOMAIN/s: Xyloglucan fucosyltransferase (InterPro:IPR004938); BEST Arabidopsis thaliana protein match is: fucosyltransferase 4 (TAIR:AT2G15390.2)…	cell wall.cell wall proteins.AGPs.AGP Fucosyltransferase		0	0	3	2	2.5	4	3	3.5	1	0	4
Si029293m	PF03254	AT1G14080	fucosyltransferase 6 (FUT6); FUNCTIONS IN: transferase activity, transferring glycosyl groups, fucosyltransferase activity; INVOLVED IN: cell wall biogenesis; LOCATED IN: endomembrane system, membrane; EXPRESSED IN: stem, root, flower; CONTAINS InterPro DOMAIN/s: Xyloglucan fucosyltransferase (InterPro:IPR004938); BEST Arabidopsis thaliana protein match is: fucosyltransferase 4 (TAIR:AT2G15390.2)…	cell wall.cell wall proteins.AGPs.AGP Fucosyltransferase		0	0	1	1	1	24	29	26.5	1.59693e-12	0	4
Si019585m	PF03254	AT1G14080	fucosyltransferase 6 (FUT6); FUNCTIONS IN: transferase activity, transferring glycosyl groups, fucosyltransferase activity; INVOLVED IN: cell wall biogenesis; LOCATED IN: endomembrane system, membrane; EXPRESSED IN: stem, root, flower; CONTAINS InterPro DOMAIN/s: Xyloglucan fucosyltransferase (InterPro:IPR004938); BEST Arabidopsis thaliana protein match is: fucosyltransferase 4 (TAIR:AT2G15390.2)…	cell wall.cell wall proteins.AGPs.AGP Fucosyltransferase		0	0	1	1	1	1	1	1	1	0	4
Si029358m	PF07899	AT3G22440	FRIGIDA-like protein; CONTAINS InterPro DOMAIN/s: Frigida-like (InterPro:IPR012474); BEST Arabidopsis thaliana protein match is: FRIGIDA-like protein (TAIR:AT4G14900.1); Has 1385 Blast hits to 1327 proteins in 123 species: Archae - 0; Bacteria - 9; Metazoa - 139; Fungi - 70; Plants - 1142; Viruses - 0; Other Eukaryotes - 25 (source: NCBI BLink).	cell wall.cell wall proteins.HRGP		42	55	80	101	90.5	117	125	121	1	119	14	y
Si000765m	PF07899	AT3G22440	FRIGIDA-like protein; CONTAINS InterPro DOMAIN/s: Frigida-like (InterPro:IPR012474); BEST Arabidopsis thaliana protein match is: FRIGIDA-like protein (TAIR:AT4G14900.1); Has 1385 Blast hits to 1327 proteins in 123 species: Archae - 0; Bacteria - 9; Metazoa - 139; Fungi - 70; Plants - 1142; Viruses - 0; Other Eukaryotes - 25 (source: NCBI BLink).	cell wall.cell wall proteins.HRGP		1	19	13	12	12.5	18	18	18	1	119	14	y
Si039951m	PF07899	AT3G22440	FRIGIDA-like protein; CONTAINS InterPro DOMAIN/s: Frigida-like (InterPro:IPR012474); BEST Arabidopsis thaliana protein match is: FRIGIDA-like protein (TAIR:AT4G14900.1); Has 1385 Blast hits to 1327 proteins in 123 species: Archae - 0; Bacteria - 9; Metazoa - 139; Fungi - 70; Plants - 1142; Viruses - 0; Other Eukaryotes - 25 (source: NCBI BLink).	cell wall.cell wall proteins.HRGP		2	0	3	3	3	1	1	1	1	119	14	y
Si021752m	PF07223	AT4G28300	Protein of unknown function (DUF1421); CONTAINS InterPro DOMAIN/s: Protein of unknown function DUF1421 (InterPro:IPR010820); BEST Arabidopsis thaliana protein match is: Protein of unknown function (DUF1421) (TAIR:AT5G14540.1); Has 69579 Blast hits to 42038 proteins in 1735 species: Archae - 58; Bacteria - 7637; Metazoa - 28439; Fungi - 15188; Plants - 8838; Viruses - 1343; Other Eukaryotes - 8076…	cell wall.cell wall proteins.HRGP		91	77	113	140	126.5	115	92	103.5	1	24	67
Si000428m	PF07223	AT4G28300	Protein of unknown function (DUF1421); CONTAINS InterPro DOMAIN/s: Protein of unknown function DUF1421 (InterPro:IPR010820); BEST Arabidopsis thaliana protein match is: Protein of unknown function (DUF1421) (TAIR:AT5G14540.1); Has 69579 Blast hits to 42038 proteins in 1735 species: Archae - 58; Bacteria - 7637; Metazoa - 28439; Fungi - 15188; Plants - 8838; Viruses - 1343; Other Eukaryotes - 8076…	cell wall.cell wall proteins.HRGP		3	10	29	28	28.5	35	35	35	1	24	67
Si004042m	PF07223	AT4G28300	Protein of unknown function (DUF1421); CONTAINS InterPro DOMAIN/s: Protein of unknown function DUF1421 (InterPro:IPR010820); BEST Arabidopsis thaliana protein match is: Protein of unknown function (DUF1421) (TAIR:AT5G14540.1); Has 69579 Blast hits to 42038 proteins in 1735 species: Archae - 58; Bacteria - 7637; Metazoa - 28439; Fungi - 15188; Plants - 8838; Viruses - 1343; Other Eukaryotes - 8076…	cell wall.cell wall proteins.HRGP		2	6	6	6	6	6	6	6	1	24	67
Si035276m		AT4G16790	hydroxyproline-rich glycoprotein family protein; BEST Arabidopsis thaliana protein match is: unknown protein (TAIR:AT3G60380.1); Has 8255 Blast hits to 6141 proteins in 463 species: Archae - 4; Bacteria - 400; Metazoa - 3327; Fungi - 1159; Plants - 2082; Viruses - 247; Other Eukaryotes - 1036 (source: NCBI BLink).	cell wall.cell wall proteins.HRGP		3	4	23	25	24	4	4	4	1	14	0
Si010166m		AT4G16790	hydroxyproline-rich glycoprotein family protein; BEST Arabidopsis thaliana protein match is: unknown protein (TAIR:AT3G60380.1); Has 8255 Blast hits to 6141 proteins in 463 species: Archae - 4; Bacteria - 400; Metazoa - 3327; Fungi - 1159; Plants - 2082; Viruses - 247; Other Eukaryotes - 1036 (source: NCBI BLink).	cell wall.cell wall proteins.HRGP		0	0	3	5	4	3	4	3.5	1	14	0
Si017883m		AT4G16790	hydroxyproline-rich glycoprotein family protein; BEST Arabidopsis thaliana protein match is: unknown protein (TAIR:AT3G60380.1); Has 8255 Blast hits to 6141 proteins in 463 species: Archae - 4; Bacteria - 400; Metazoa - 3327; Fungi - 1159; Plants - 2082; Viruses - 247; Other Eukaryotes - 1036 (source: NCBI BLink).	cell wall.cell wall proteins.HRGP		0	0	1	1	1	1	1	1	1	14	0
Si003263m		AT4G11430	hydroxyproline-rich glycoprotein family protein; Has 61395 Blast hits to 32282 proteins in 1291 species: Archae - 170; Bacteria - 7886; Metazoa - 24050; Fungi - 9239; Plants - 11076; Viruses - 2000; Other Eukaryotes - 6974 (source: NCBI BLink).	cell wall.cell wall proteins.HRGP		5	0	2	2	2	2	2	2	1	0	0
Si037260m		AT5G51680	hydroxyproline-rich glycoprotein family protein; Has 35333 Blast hits to 34131 proteins in 2444 species: Archae - 798; Bacteria - 22429; Metazoa - 974; Fungi - 991; Plants - 531; Viruses - 0; Other Eukaryotes - 9610 (source: NCBI BLink).	cell wall.cell wall proteins.HRGP		0	0	2	2	2	1	1	1	1	0	0
Si030186m	PF00560	AT3G24480	Leucine-rich repeat (LRR) family protein; FUNCTIONS IN: structural constituent of cell wall; LOCATED IN: cell wall, plant-type cell wall; EXPRESSED IN: 22 plant structures; EXPRESSED DURING: 13 growth stages; CONTAINS InterPro DOMAIN/s: Leucine-rich repeat-containing N-terminal domain, type 2 (InterPro:IPR013210), Leucine-rich repeat (InterPro:IPR001611); BEST Arabidopsis thaliana protein match i…	cell wall.cell wall proteins.LRR		8	49	17	10	13.5	80	70	75	1	3	11
Si036172m		AT3G24480	Leucine-rich repeat (LRR) family protein; FUNCTIONS IN: structural constituent of cell wall; LOCATED IN: cell wall, plant-type cell wall; EXPRESSED IN: 22 plant structures; EXPRESSED DURING: 13 growth stages; CONTAINS InterPro DOMAIN/s: Leucine-rich repeat-containing N-terminal domain, type 2 (InterPro:IPR013210), Leucine-rich repeat (InterPro:IPR001611); BEST Arabidopsis thaliana protein match i…	cell wall.cell wall proteins.LRR		0	0	1	1	1	1	1	1	1	3	11
Si024625m	PF00560	AT4G18670	Leucine-rich repeat (LRR) family protein; FUNCTIONS IN: structural constituent of cell wall; LOCATED IN: endomembrane system; EXPRESSED IN: 22 plant structures; EXPRESSED DURING: 12 growth stages; CONTAINS InterPro DOMAIN/s: Leucine-rich repeat-containing N-terminal domain, type 2 (InterPro:IPR013210); BEST Arabidopsis thaliana protein match is: Leucine-rich repeat (LRR) family protein (TAIR:AT3G…	cell wall.cell wall proteins.LRR		14	0	63	58	60.5	2	2	2	4.63008e-07	0	4
Si001726m		AT1G12040	leucine-rich repeat/extensin 1 (LRX1); CONTAINS InterPro DOMAIN/s: Leucine-rich repeat-containing N-terminal domain, type 2 (InterPro:IPR013210), Leucine-rich repeat (InterPro:IPR001611); BEST Arabidopsis thaliana protein match is: leucine-rich repeat/extensin 2 (TAIR:AT1G62440.1); Has 373279 Blast hits to 102116 proteins in 2982 species: Archae - 793; Bacteria - 62996; Metazoa - 122212; Fungi - …	cell wall.cell wall proteins.LRR		0	0	9	9	9	96	65	80.5	1	0	0
Si035980m	PF00560,PF08263	AT3G22800	Leucine-rich repeat (LRR) family protein; FUNCTIONS IN: structural constituent of cell wall; LOCATED IN: endomembrane system; EXPRESSED IN: 8 plant structures; EXPRESSED DURING: petal differentiation and expansion stage; CONTAINS InterPro DOMAIN/s: Leucine-rich repeat-containing N-terminal domain, type 2 (InterPro:IPR013210), Leucine-rich repeat (InterPro:IPR001611); BEST Arabidopsis thaliana pro…	cell wall.cell wall proteins.LRR		0	0	3	4	3.5	2	2	2	1	0	7
Si025082m	PF00560	AT2G15880	Leucine-rich repeat (LRR) family protein; FUNCTIONS IN: structural constituent of cell wall; LOCATED IN: endomembrane system; EXPRESSED IN: 15 plant structures; EXPRESSED DURING: 8 growth stages; CONTAINS InterPro DOMAIN/s: Leucine-rich repeat (InterPro:IPR001611); BEST Arabidopsis thaliana protein match is: Leucine-rich repeat (LRR) family protein (TAIR:AT4G33970.1); Has 436796 Blast hits to 106…	cell wall.cell wall proteins.LRR		0	0	1	2	1.5	1	1	1	1	0	0
Si006407m		AT1G12040	leucine-rich repeat/extensin 1 (LRX1); CONTAINS InterPro DOMAIN/s: Leucine-rich repeat-containing N-terminal domain, type 2 (InterPro:IPR013210), Leucine-rich repeat (InterPro:IPR001611); BEST Arabidopsis thaliana protein match is: leucine-rich repeat/extensin 2 (TAIR:AT1G62440.1); Has 373279 Blast hits to 102116 proteins in 2982 species: Archae - 793; Bacteria - 62996; Metazoa - 122212; Fungi - …	cell wall.cell wall proteins.LRR		0	0	1	1	1	1	1	1	1	0	0
Si020202m	PF00560	AT1G12040	leucine-rich repeat/extensin 1 (LRX1); CONTAINS InterPro DOMAIN/s: Leucine-rich repeat-containing N-terminal domain, type 2 (InterPro:IPR013210), Leucine-rich repeat (InterPro:IPR001611); BEST Arabidopsis thaliana protein match is: leucine-rich repeat/extensin 2 (TAIR:AT1G62440.1); Has 373279 Blast hits to 102116 proteins in 2982 species: Archae - 793; Bacteria - 62996; Metazoa - 122212; Fungi - …	cell wall.cell wall proteins.LRR		0	0	1	1	1	0	1	0.5	1	0	0
Si025029m	PF00560,PF08263	AT2G19780	Leucine-rich repeat (LRR) family protein; INVOLVED IN: signal transduction; LOCATED IN: endomembrane system; EXPRESSED IN: 14 plant structures; EXPRESSED DURING: 7 growth stages; CONTAINS InterPro DOMAIN/s: Leucine-rich repeat-containing N-terminal domain, type 2 (InterPro:IPR013210), Leucine-rich repeat (InterPro:IPR001611); BEST Arabidopsis thaliana protein match is: Leucine-rich repeat (LRR) f…	cell wall.cell wall proteins.LRR		0	0	1	1	1	1	1	1	1	0	14
Si039532m	PF00560	AT2G42800	receptor like protein 29 (RLP29); LOCATED IN: anchored to membrane, plant-type cell wall; EXPRESSED IN: 16 plant structures; EXPRESSED DURING: 8 growth stages; CONTAINS InterPro DOMAIN/s: Leucine-rich repeat (InterPro:IPR001611); BEST Arabidopsis thaliana protein match is: Leucine-rich repeat (LRR) family protein (TAIR:AT1G80080.1); Has 95156 Blast hits to 31366 proteins in 1102 species: Archae -…	cell wall.cell wall proteins.LRR		0	0	1	1	1	1	1	1	1	0	0
Si004854m	PF00560	AT2G42800	receptor like protein 29 (RLP29); LOCATED IN: anchored to membrane, plant-type cell wall; EXPRESSED IN: 16 plant structures; EXPRESSED DURING: 8 growth stages; CONTAINS InterPro DOMAIN/s: Leucine-rich repeat (InterPro:IPR001611); BEST Arabidopsis thaliana protein match is: Leucine-rich repeat (LRR) family protein (TAIR:AT1G80080.1); Has 95156 Blast hits to 31366 proteins in 1102 species: Archae -…	cell wall.cell wall proteins.LRR		0	0	1	1	1	1	1	1	1	0	0
Si017214m		AT4G06744	Leucine-rich repeat (LRR) family protein; BEST Arabidopsis thaliana protein match is: Leucine-rich repeat (LRR) family protein (TAIR:AT3G19320.1); Has 45026 Blast hits to 12967 proteins in 516 species: Archae - 11; Bacteria - 711; Metazoa - 1155; Fungi - 115; Plants - 40928; Viruses - 0; Other Eukaryotes - 2106 (source: NCBI BLink).	cell wall.cell wall proteins.LRR		0	0	1	1	1	1	1	1	1	0	4
Si020214m		AT4G06744	Leucine-rich repeat (LRR) family protein; BEST Arabidopsis thaliana protein match is: Leucine-rich repeat (LRR) family protein (TAIR:AT3G19320.1); Has 45026 Blast hits to 12967 proteins in 516 species: Archae - 11; Bacteria - 711; Metazoa - 1155; Fungi - 115; Plants - 40928; Viruses - 0; Other Eukaryotes - 2106 (source: NCBI BLink).	cell wall.cell wall proteins.LRR		0	0	1	1	1	1	1	1	1	0	4
Si010058m		AT4G06744	Leucine-rich repeat (LRR) family protein; BEST Arabidopsis thaliana protein match is: Leucine-rich repeat (LRR) family protein (TAIR:AT3G19320.1); Has 45026 Blast hits to 12967 proteins in 516 species: Archae - 11; Bacteria - 711; Metazoa - 1155; Fungi - 115; Plants - 40928; Viruses - 0; Other Eukaryotes - 2106 (source: NCBI BLink).	cell wall.cell wall proteins.LRR		0	0	1	1	1	1	1	1	1	0	4
Si022005m	PF00560	AT4G06744	Leucine-rich repeat (LRR) family protein; BEST Arabidopsis thaliana protein match is: Leucine-rich repeat (LRR) family protein (TAIR:AT3G19320.1); Has 45026 Blast hits to 12967 proteins in 516 species: Archae - 11; Bacteria - 711; Metazoa - 1155; Fungi - 115; Plants - 40928; Viruses - 0; Other Eukaryotes - 2106 (source: NCBI BLink).	cell wall.cell wall proteins.LRR		0	0	1	1	1	1	1	1	1	0	4
Si004899m		AT4G28380	Leucine-rich repeat (LRR) family protein; INVOLVED IN: signal transduction; LOCATED IN: endomembrane system; EXPRESSED IN: inflorescence meristem; CONTAINS InterPro DOMAIN/s: Leucine-rich repeat (InterPro:IPR001611); BEST Arabidopsis thaliana protein match is: Leucine-rich repeat (LRR) family protein (TAIR:AT3G19020.1); Has 56971 Blast hits to 17893 proteins in 671 species: Archae - 10; Bacteria …	cell wall.cell wall proteins.LRR		0	0	1	1	1	2	2	2	1	0	0
Si002291m		AT4G28380	Leucine-rich repeat (LRR) family protein; INVOLVED IN: signal transduction; LOCATED IN: endomembrane system; EXPRESSED IN: inflorescence meristem; CONTAINS InterPro DOMAIN/s: Leucine-rich repeat (InterPro:IPR001611); BEST Arabidopsis thaliana protein match is: Leucine-rich repeat (LRR) family protein (TAIR:AT3G19020.1); Has 56971 Blast hits to 17893 proteins in 671 species: Archae - 10; Bacteria …	cell wall.cell wall proteins.LRR		0	0	1	1	1	1	1	1	1	0	0
Si027777m	PF08263	AT1G49490	Leucine-rich repeat (LRR) family protein; FUNCTIONS IN: structural constituent of cell wall; LOCATED IN: endomembrane system; EXPRESSED IN: 9 plant structures; EXPRESSED DURING: L mature pollen stage, M germinated pollen stage, 4 anthesis, C globular stage, petal differentiation and expansion stage; CONTAINS InterPro DOMAIN/s: Leucine-rich repeat-containing N-terminal domain, type 2 (InterPro:IPR…	cell wall.cell wall proteins.LRR		0	0	0	1	0.5	1	1	1	1	0	0
Si037169m	PF01190	AT2G21140	proline-rich protein 2 (PRP2); CONTAINS InterPro DOMAIN/s: Pollen Ole e 1 allergen/extensin (InterPro:IPR006041); BEST Arabidopsis thaliana protein match is: proline-rich protein 4 (TAIR:AT4G38770.1); Has 15440 Blast hits to 6990 proteins in 709 species: Archae - 42; Bacteria - 1645; Metazoa - 5634; Fungi - 879; Plants - 4869; Viruses - 674; Other Eukaryotes - 1697 (source: NCBI BLink).	cell wall.cell wall proteins.proline rich proteins		0	0	1	1	1	1	1	1	1	100	35
Si037005m	PF01190	AT2G21140	proline-rich protein 2 (PRP2); CONTAINS InterPro DOMAIN/s: Pollen Ole e 1 allergen/extensin (InterPro:IPR006041); BEST Arabidopsis thaliana protein match is: proline-rich protein 4 (TAIR:AT4G38770.1); Has 15440 Blast hits to 6990 proteins in 709 species: Archae - 42; Bacteria - 1645; Metazoa - 5634; Fungi - 879; Plants - 4869; Viruses - 674; Other Eukaryotes - 1697 (source: NCBI BLink).	cell wall.cell wall proteins.proline rich proteins		0	0	1	1	1	1	1	1	1	100	35
Si037138m	PF01190	AT2G21140	proline-rich protein 2 (PRP2); CONTAINS InterPro DOMAIN/s: Pollen Ole e 1 allergen/extensin (InterPro:IPR006041); BEST Arabidopsis thaliana protein match is: proline-rich protein 4 (TAIR:AT4G38770.1); Has 15440 Blast hits to 6990 proteins in 709 species: Archae - 42; Bacteria - 1645; Metazoa - 5634; Fungi - 879; Plants - 4869; Viruses - 674; Other Eukaryotes - 1697 (source: NCBI BLink).	cell wall.cell wall proteins.proline rich proteins		0	0	1	1	1	1	1	1	1	100	35
Si036300m	PF03214	AT3G02230	reversibly glycosylated polypeptide 1 (RGP1); FUNCTIONS IN: cellulose synthase (UDP-forming) activity; INVOLVED IN: response to salt stress, plant-type cell wall biogenesis; LOCATED IN: cytosolic ribosome, Golgi stack, cell wall, plasma membrane, Golgi trans cisterna; EXPRESSED IN: 7 plant structures; EXPRESSED DURING: L mature pollen stage, M germinated pollen stage, seed development stages; CON…	cell wall.cell wall proteins.RGP		108	58	96	97	96.5	166	165	165.5	1	30	74
Si030277m	PF03214	AT3G02230	reversibly glycosylated polypeptide 1 (RGP1); FUNCTIONS IN: cellulose synthase (UDP-forming) activity; INVOLVED IN: response to salt stress, plant-type cell wall biogenesis; LOCATED IN: cytosolic ribosome, Golgi stack, cell wall, plasma membrane, Golgi trans cisterna; EXPRESSED IN: 7 plant structures; EXPRESSED DURING: L mature pollen stage, M germinated pollen stage, seed development stages; CON…	cell wall.cell wall proteins.RGP		0	0	2	1	1.5	4	4	4	1	30	74
Si024494m	PF03214	AT5G16510	Alpha-1,4-glucan-protein synthase family protein; FUNCTIONS IN: transferase activity, transferring hexosyl groups, glycogenin glucosyltransferase activity; INVOLVED IN: response to salt stress; LOCATED IN: Golgi apparatus, cell junction, plant-type cell wall; EXPRESSED IN: 26 plant structures; EXPRESSED DURING: 16 growth stages; CONTAINS InterPro DOMAIN/s: Alpha-1,4-glucan-protein synthase, UDP-f…	cell wall.cell wall proteins.RGP		60	63	85	82	83.5	128	136	132	1	24	14
Si015800m	PF00535	AT5G03760	ATCSLA09; CONTAINS InterPro DOMAIN/s: Glycosyl transferase, family 2 (InterPro:IPR001173); BEST Arabidopsis thaliana protein match is: cellulose synthase-like A02 (TAIR:AT5G22740.1); Has 1807 Blast hits to 1807 proteins in 277 species: Archae - 0; Bacteria - 0; Metazoa - 736; Fungi - 347; Plants - 385; Viruses - 0; Other Eukaryotes - 339 (source: NCBI BLink).	cell wall.cellulose synthesis		13	0	7	6	6.5	6	4	5	1	38	53
Si029676m	PF00535	AT5G03760	ATCSLA09; CONTAINS InterPro DOMAIN/s: Glycosyl transferase, family 2 (InterPro:IPR001173); BEST Arabidopsis thaliana protein match is: cellulose synthase-like A02 (TAIR:AT5G22740.1); Has 1807 Blast hits to 1807 proteins in 277 species: Archae - 0; Bacteria - 0; Metazoa - 736; Fungi - 347; Plants - 385; Viruses - 0; Other Eukaryotes - 339 (source: NCBI BLink).	cell wall.cellulose synthesis		0	0	2	2	2	13	15	14	1	38	53
Si008033m	PF00535	AT5G03760	ATCSLA09; CONTAINS InterPro DOMAIN/s: Glycosyl transferase, family 2 (InterPro:IPR001173); BEST Arabidopsis thaliana protein match is: cellulose synthase-like A02 (TAIR:AT5G22740.1); Has 1807 Blast hits to 1807 proteins in 277 species: Archae - 0; Bacteria - 0; Metazoa - 736; Fungi - 347; Plants - 385; Viruses - 0; Other Eukaryotes - 339 (source: NCBI BLink).	cell wall.cellulose synthesis		0	0	2	2	2	2	2	2	1	38	53
Si007004m		AT5G03760	ATCSLA09; CONTAINS InterPro DOMAIN/s: Glycosyl transferase, family 2 (InterPro:IPR001173); BEST Arabidopsis thaliana protein match is: cellulose synthase-like A02 (TAIR:AT5G22740.1); Has 1807 Blast hits to 1807 proteins in 277 species: Archae - 0; Bacteria - 0; Metazoa - 736; Fungi - 347; Plants - 385; Viruses - 0; Other Eukaryotes - 339 (source: NCBI BLink).	cell wall.cellulose synthesis		0	0	1	1	1	2	2	2	1	38	53
Si034919m	PF00535	AT5G03760	ATCSLA09; CONTAINS InterPro DOMAIN/s: Glycosyl transferase, family 2 (InterPro:IPR001173); BEST Arabidopsis thaliana protein match is: cellulose synthase-like A02 (TAIR:AT5G22740.1); Has 1807 Blast hits to 1807 proteins in 277 species: Archae - 0; Bacteria - 0; Metazoa - 736; Fungi - 347; Plants - 385; Viruses - 0; Other Eukaryotes - 339 (source: NCBI BLink).	cell wall.cellulose synthesis		0	0	1	1	1	1	2	1.5	1	38	53
Si035500m		AT5G03760	ATCSLA09; CONTAINS InterPro DOMAIN/s: Glycosyl transferase, family 2 (InterPro:IPR001173); BEST Arabidopsis thaliana protein match is: cellulose synthase-like A02 (TAIR:AT5G22740.1); Has 1807 Blast hits to 1807 proteins in 277 species: Archae - 0; Bacteria - 0; Metazoa - 736; Fungi - 347; Plants - 385; Viruses - 0; Other Eukaryotes - 339 (source: NCBI BLink).	cell wall.cellulose synthesis		0	0	1	1	1	1	1	1	1	38	53
Si029148m	PF00535	AT2G24630	ATCSLC08; CONTAINS InterPro DOMAIN/s: Glycosyl transferase, family 2 (InterPro:IPR001173); BEST Arabidopsis thaliana protein match is: Cellulose-synthase-like C5 (TAIR:AT4G31590.1); Has 5319 Blast hits to 5316 proteins in 1532 species: Archae - 206; Bacteria - 4134; Metazoa - 30; Fungi - 95; Plants - 510; Viruses - 14; Other Eukaryotes - 330 (source: NCBI BLink).	cell wall.cellulose synthesis		2	0	4	3	3.5	2	2	2	1	19	11
Si034503m	PF00535	AT2G24630	ATCSLC08; CONTAINS InterPro DOMAIN/s: Glycosyl transferase, family 2 (InterPro:IPR001173); BEST Arabidopsis thaliana protein match is: Cellulose-synthase-like C5 (TAIR:AT4G31590.1); Has 5319 Blast hits to 5316 proteins in 1532 species: Archae - 206; Bacteria - 4134; Metazoa - 30; Fungi - 95; Plants - 510; Viruses - 14; Other Eukaryotes - 330 (source: NCBI BLink).	cell wall.cellulose synthesis		0	0	4	3	3.5	10	7	8.5	1	19	11
Si021376m	PF00535	AT2G24630	ATCSLC08; CONTAINS InterPro DOMAIN/s: Glycosyl transferase, family 2 (InterPro:IPR001173); BEST Arabidopsis thaliana protein match is: Cellulose-synthase-like C5 (TAIR:AT4G31590.1); Has 5319 Blast hits to 5316 proteins in 1532 species: Archae - 206; Bacteria - 4134; Metazoa - 30; Fungi - 95; Plants - 510; Viruses - 14; Other Eukaryotes - 330 (source: NCBI BLink).	cell wall.cellulose synthesis		1	0	3	2	2.5	1	1	1	1	19	11
Si000541m	PF00535	AT2G24630	ATCSLC08; CONTAINS InterPro DOMAIN/s: Glycosyl transferase, family 2 (InterPro:IPR001173); BEST Arabidopsis thaliana protein match is: Cellulose-synthase-like C5 (TAIR:AT4G31590.1); Has 5319 Blast hits to 5316 proteins in 1532 species: Archae - 206; Bacteria - 4134; Metazoa - 30; Fungi - 95; Plants - 510; Viruses - 14; Other Eukaryotes - 330 (source: NCBI BLink).	cell wall.cellulose synthesis		0	0	1	1	1	5	4	4.5	0.255834	19	11
Si032804m	PF00535	AT2G24630	ATCSLC08; CONTAINS InterPro DOMAIN/s: Glycosyl transferase, family 2 (InterPro:IPR001173); BEST Arabidopsis thaliana protein match is: Cellulose-synthase-like C5 (TAIR:AT4G31590.1); Has 5319 Blast hits to 5316 proteins in 1532 species: Archae - 206; Bacteria - 4134; Metazoa - 30; Fungi - 95; Plants - 510; Viruses - 14; Other Eukaryotes - 330 (source: NCBI BLink).	cell wall.cellulose synthesis		0	0	1	1	1	1	1	1	1	19	11
Si013296m	PF00535	AT2G24630	ATCSLC08; CONTAINS InterPro DOMAIN/s: Glycosyl transferase, family 2 (InterPro:IPR001173); BEST Arabidopsis thaliana protein match is: Cellulose-synthase-like C5 (TAIR:AT4G31590.1); Has 5319 Blast hits to 5316 proteins in 1532 species: Archae - 206; Bacteria - 4134; Metazoa - 30; Fungi - 95; Plants - 510; Viruses - 14; Other Eukaryotes - 330 (source: NCBI BLink).	cell wall.cellulose synthesis		0	0	1	1	1	1	1	1	1	19	11
Si029845m	PF05007	AT5G22130	PEANUT 1 (PNT1); FUNCTIONS IN: mannosyltransferase activity, transferase activity, transferring glycosyl groups, alpha-1,4-mannosyltransferase activity; INVOLVED IN: GPI anchor biosynthetic process, cellulose biosynthetic process, plant-type cell wall biogenesis, embryo development, cell division; LOCATED IN: integral to membrane, endoplasmic reticulum membrane; CONTAINS InterPro DOMAIN/s: Mannos…	cell wall.cellulose synthesis		5	27	6	6	6	14	13	13.5	1	3	7
Si029066m	PF03552	AT1G55850	cellulose synthase like E1 (CSLE1); FUNCTIONS IN: cellulose synthase activity, transferase activity, transferring glycosyl groups; INVOLVED IN: plant-type cell wall biogenesis, cellulose biosynthetic process, polysaccharide biosynthetic process; LOCATED IN: endoplasmic reticulum, plasma membrane; EXPRESSED IN: 24 plant structures; EXPRESSED DURING: 13 growth stages; CONTAINS InterPro DOMAIN/s: Ce…	cell wall.cellulose synthesis.cellulose synthase		109	56	53	59	56	81	75	78	1	71	98
Si029057m	PF03552	AT1G55850	cellulose synthase like E1 (CSLE1); FUNCTIONS IN: cellulose synthase activity, transferase activity, transferring glycosyl groups; INVOLVED IN: plant-type cell wall biogenesis, cellulose biosynthetic process, polysaccharide biosynthetic process; LOCATED IN: endoplasmic reticulum, plasma membrane; EXPRESSED IN: 24 plant structures; EXPRESSED DURING: 13 growth stages; CONTAINS InterPro DOMAIN/s: Ce…	cell wall.cellulose synthesis.cellulose synthase		59	89	38	37	37.5	106	97	101.5	1	71	98
Si016995m	PF03552	AT1G55850	cellulose synthase like E1 (CSLE1); FUNCTIONS IN: cellulose synthase activity, transferase activity, transferring glycosyl groups; INVOLVED IN: plant-type cell wall biogenesis, cellulose biosynthetic process, polysaccharide biosynthetic process; LOCATED IN: endoplasmic reticulum, plasma membrane; EXPRESSED IN: 24 plant structures; EXPRESSED DURING: 13 growth stages; CONTAINS InterPro DOMAIN/s: Ce…	cell wall.cellulose synthesis.cellulose synthase		12	37	6	9	7.5	39	37	38	1	71	98
Si033145m		AT1G55850	cellulose synthase like E1 (CSLE1); FUNCTIONS IN: cellulose synthase activity, transferase activity, transferring glycosyl groups; INVOLVED IN: plant-type cell wall biogenesis, cellulose biosynthetic process, polysaccharide biosynthetic process; LOCATED IN: endoplasmic reticulum, plasma membrane; EXPRESSED IN: 24 plant structures; EXPRESSED DURING: 13 growth stages; CONTAINS InterPro DOMAIN/s: Ce…	cell wall.cellulose synthesis.cellulose synthase		0	0	5	5	5	5	5	5	1	71	98
Si033086m	PF03552	AT1G55850	cellulose synthase like E1 (CSLE1); FUNCTIONS IN: cellulose synthase activity, transferase activity, transferring glycosyl groups; INVOLVED IN: plant-type cell wall biogenesis, cellulose biosynthetic process, polysaccharide biosynthetic process; LOCATED IN: endoplasmic reticulum, plasma membrane; EXPRESSED IN: 24 plant structures; EXPRESSED DURING: 13 growth stages; CONTAINS InterPro DOMAIN/s: Ce…	cell wall.cellulose synthesis.cellulose synthase		0	0	3	3	3	6	5	5.5	1	71	98
Si021430m	PF03552	AT1G55850	cellulose synthase like E1 (CSLE1); FUNCTIONS IN: cellulose synthase activity, transferase activity, transferring glycosyl groups; INVOLVED IN: plant-type cell wall biogenesis, cellulose biosynthetic process, polysaccharide biosynthetic process; LOCATED IN: endoplasmic reticulum, plasma membrane; EXPRESSED IN: 24 plant structures; EXPRESSED DURING: 13 growth stages; CONTAINS InterPro DOMAIN/s: Ce…	cell wall.cellulose synthesis.cellulose synthase		2	1	2	3	2.5	2	1	1.5	1	71	98
Si024965m	PF03552	AT1G55850	cellulose synthase like E1 (CSLE1); FUNCTIONS IN: cellulose synthase activity, transferase activity, transferring glycosyl groups; INVOLVED IN: plant-type cell wall biogenesis, cellulose biosynthetic process, polysaccharide biosynthetic process; LOCATED IN: endoplasmic reticulum, plasma membrane; EXPRESSED IN: 24 plant structures; EXPRESSED DURING: 13 growth stages; CONTAINS InterPro DOMAIN/s: Ce…	cell wall.cellulose synthesis.cellulose synthase		0	0	1	1	1	1	1	1	1	71	98
Si007846m	PF03552	AT2G25540	cellulose synthase 10 (CESA10); FUNCTIONS IN: cellulose synthase activity, transferase activity, transferring glycosyl groups; INVOLVED IN: cellulose biosynthetic process, plant-type cell wall biogenesis; LOCATED IN: membrane; EXPRESSED IN: 8 plant structures; EXPRESSED DURING: 4 anthesis, C globular stage, LP.02 two leaves visible, 4 leaf senescence stage, petal differentiation and expansion sta…	cell wall.cellulose synthesis.cellulose synthase		0	0	0	0	0	0	0	0	1	62	35
Si016839m	PF00535	AT1G23480	cellulose synthase-like A3 (CSLA03); FUNCTIONS IN: cellulose synthase activity, transferase activity, transferring glycosyl groups; INVOLVED IN: biological_process unknown; LOCATED IN: endomembrane system; EXPRESSED IN: 19 plant structures; EXPRESSED DURING: 10 growth stages; CONTAINS InterPro DOMAIN/s: Glycosyl transferase, family 2 (InterPro:IPR001173); BEST Arabidopsis thaliana protein match i…	cell wall.cellulose synthesis.cellulose synthase		4	2	8	5	6.5	1	1	1	1	27	32
Si035204m	PF00535	AT1G23480	cellulose synthase-like A3 (CSLA03); FUNCTIONS IN: cellulose synthase activity, transferase activity, transferring glycosyl groups; INVOLVED IN: biological_process unknown; LOCATED IN: endomembrane system; EXPRESSED IN: 19 plant structures; EXPRESSED DURING: 10 growth stages; CONTAINS InterPro DOMAIN/s: Glycosyl transferase, family 2 (InterPro:IPR001173); BEST Arabidopsis thaliana protein match i…	cell wall.cellulose synthesis.cellulose synthase		12	2	4	4	4	3	3	3	1	27	32
Si006161m	PF00535	AT1G23480	cellulose synthase-like A3 (CSLA03); FUNCTIONS IN: cellulose synthase activity, transferase activity, transferring glycosyl groups; INVOLVED IN: biological_process unknown; LOCATED IN: endomembrane system; EXPRESSED IN: 19 plant structures; EXPRESSED DURING: 10 growth stages; CONTAINS InterPro DOMAIN/s: Glycosyl transferase, family 2 (InterPro:IPR001173); BEST Arabidopsis thaliana protein match i…	cell wall.cellulose synthesis.cellulose synthase		12	5	3	3	3	17	14	15.5	1	27	32
Si016912m	PF00535	AT1G23480	cellulose synthase-like A3 (CSLA03); FUNCTIONS IN: cellulose synthase activity, transferase activity, transferring glycosyl groups; INVOLVED IN: biological_process unknown; LOCATED IN: endomembrane system; EXPRESSED IN: 19 plant structures; EXPRESSED DURING: 10 growth stages; CONTAINS InterPro DOMAIN/s: Glycosyl transferase, family 2 (InterPro:IPR001173); BEST Arabidopsis thaliana protein match i…	cell wall.cellulose synthesis.cellulose synthase		0	0	1	1	1	1	2	1.5	1	27	32
Si032179m	PF00535	AT1G23480	cellulose synthase-like A3 (CSLA03); FUNCTIONS IN: cellulose synthase activity, transferase activity, transferring glycosyl groups; INVOLVED IN: biological_process unknown; LOCATED IN: endomembrane system; EXPRESSED IN: 19 plant structures; EXPRESSED DURING: 10 growth stages; CONTAINS InterPro DOMAIN/s: Glycosyl transferase, family 2 (InterPro:IPR001173); BEST Arabidopsis thaliana protein match i…	cell wall.cellulose synthesis.cellulose synthase		0	0	1	1	1	1	1	1	1	27	32
Si009413m	PF03552	AT2G32530	cellulose synthase-like B3 (CSLB03); FUNCTIONS IN: cellulose synthase activity, transferase activity, transferring glycosyl groups, transferase activity; INVOLVED IN: cellulose biosynthetic process, polysaccharide biosynthetic process; LOCATED IN: membrane; CONTAINS InterPro DOMAIN/s: Cellulose synthase (InterPro:IPR005150); BEST Arabidopsis thaliana protein match is: cellulose synthase-like B4 (…	cell wall.cellulose synthesis.cellulose synthase		117	90	158	225	191.5	62	53	57.5	1	5	7
Si031960m	PF03552	AT3G03050	cellulose synthase-like D3 (CSLD3); FUNCTIONS IN: cellulose synthase activity, transferase activity, transferring glycosyl groups; INVOLVED IN: response to cyclopentenone, plant-type cell wall biogenesis, response to cold, polysaccharide biosynthetic process; LOCATED IN: Golgi apparatus, endoplasmic reticulum, plasma membrane; EXPRESSED IN: 24 plant structures; EXPRESSED DURING: 13 growth stages;…	cell wall.cellulose synthesis.cellulose synthase		0	0	3	3	3	5	4	4.5	1	5	11
Si016419m	PF03552	AT2G32530	cellulose synthase-like B3 (CSLB03); FUNCTIONS IN: cellulose synthase activity, transferase activity, transferring glycosyl groups, transferase activity; INVOLVED IN: cellulose biosynthetic process, polysaccharide biosynthetic process; LOCATED IN: membrane; CONTAINS InterPro DOMAIN/s: Cellulose synthase (InterPro:IPR005150); BEST Arabidopsis thaliana protein match is: cellulose synthase-like B4 (…	cell wall.cellulose synthesis.cellulose synthase		0	0	1	2	1.5	4	3	3.5	1	5	7
Si013204m	PF03552	AT1G02730	cellulose synthase-like D5 (CSLD5); CONTAINS InterPro DOMAIN/s: Cellulose synthase (InterPro:IPR005150); BEST Arabidopsis thaliana protein match is: cellulose synthase-like D3 (TAIR:AT3G03050.1); Has 3375 Blast hits to 3003 proteins in 709 species: Archae - 13; Bacteria - 1269; Metazoa - 102; Fungi - 19; Plants - 1879; Viruses - 2; Other Eukaryotes - 91 (source: NCBI BLink).	cell wall.cellulose synthesis.cellulose synthase		82	12	139	72	105.5	37	24	30.5	1	0	18
Si028764m	PF03552	AT1G02730	cellulose synthase-like D5 (CSLD5); CONTAINS InterPro DOMAIN/s: Cellulose synthase (InterPro:IPR005150); BEST Arabidopsis thaliana protein match is: cellulose synthase-like D3 (TAIR:AT3G03050.1); Has 3375 Blast hits to 3003 proteins in 709 species: Archae - 13; Bacteria - 1269; Metazoa - 102; Fungi - 19; Plants - 1879; Viruses - 2; Other Eukaryotes - 91 (source: NCBI BLink).	cell wall.cellulose synthesis.cellulose synthase		106	52	99	58	78.5	72	53	62.5	1	0	18
Si028770m	PF03552	AT1G02730	cellulose synthase-like D5 (CSLD5); CONTAINS InterPro DOMAIN/s: Cellulose synthase (InterPro:IPR005150); BEST Arabidopsis thaliana protein match is: cellulose synthase-like D3 (TAIR:AT3G03050.1); Has 3375 Blast hits to 3003 proteins in 709 species: Archae - 13; Bacteria - 1269; Metazoa - 102; Fungi - 19; Plants - 1879; Viruses - 2; Other Eukaryotes - 91 (source: NCBI BLink).	cell wall.cellulose synthesis.cellulose synthase		70	38	85	49	67	57	41	49	1	0	18
Si021050m	PF03552	AT1G02730	cellulose synthase-like D5 (CSLD5); CONTAINS InterPro DOMAIN/s: Cellulose synthase (InterPro:IPR005150); BEST Arabidopsis thaliana protein match is: cellulose synthase-like D3 (TAIR:AT3G03050.1); Has 3375 Blast hits to 3003 proteins in 709 species: Archae - 13; Bacteria - 1269; Metazoa - 102; Fungi - 19; Plants - 1879; Viruses - 2; Other Eukaryotes - 91 (source: NCBI BLink).	cell wall.cellulose synthesis.cellulose synthase		74	25	59	38	48.5	21	16	18.5	1	0	18
Si005742m	PF03552	AT1G02730	cellulose synthase-like D5 (CSLD5); CONTAINS InterPro DOMAIN/s: Cellulose synthase (InterPro:IPR005150); BEST Arabidopsis thaliana protein match is: cellulose synthase-like D3 (TAIR:AT3G03050.1); Has 3375 Blast hits to 3003 proteins in 709 species: Archae - 13; Bacteria - 1269; Metazoa - 102; Fungi - 19; Plants - 1879; Viruses - 2; Other Eukaryotes - 91 (source: NCBI BLink).	cell wall.cellulose synthesis.cellulose synthase		36	11	55	35	45	31	21	26	1	0	18
Si034009m	PF03552	AT1G02730	cellulose synthase-like D5 (CSLD5); CONTAINS InterPro DOMAIN/s: Cellulose synthase (InterPro:IPR005150); BEST Arabidopsis thaliana protein match is: cellulose synthase-like D3 (TAIR:AT3G03050.1); Has 3375 Blast hits to 3003 proteins in 709 species: Archae - 13; Bacteria - 1269; Metazoa - 102; Fungi - 19; Plants - 1879; Viruses - 2; Other Eukaryotes - 91 (source: NCBI BLink).	cell wall.cellulose synthesis.cellulose synthase		24	24	49	39	44	37	29	33	1	0	18
Si028762m	PF03552	AT1G02730	cellulose synthase-like D5 (CSLD5); CONTAINS InterPro DOMAIN/s: Cellulose synthase (InterPro:IPR005150); BEST Arabidopsis thaliana protein match is: cellulose synthase-like D3 (TAIR:AT3G03050.1); Has 3375 Blast hits to 3003 proteins in 709 species: Archae - 13; Bacteria - 1269; Metazoa - 102; Fungi - 19; Plants - 1879; Viruses - 2; Other Eukaryotes - 91 (source: NCBI BLink).	cell wall.cellulose synthesis.cellulose synthase		23	3	41	22	31.5	9	6	7.5	1	0	18
Si034016m	PF03552	AT1G02730	cellulose synthase-like D5 (CSLD5); CONTAINS InterPro DOMAIN/s: Cellulose synthase (InterPro:IPR005150); BEST Arabidopsis thaliana protein match is: cellulose synthase-like D3 (TAIR:AT3G03050.1); Has 3375 Blast hits to 3003 proteins in 709 species: Archae - 13; Bacteria - 1269; Metazoa - 102; Fungi - 19; Plants - 1879; Viruses - 2; Other Eukaryotes - 91 (source: NCBI BLink).	cell wall.cellulose synthesis.cellulose synthase		26	79	20	16	18	58	49	53.5	1	0	18
Si000133m	PF03552	AT1G02730	cellulose synthase-like D5 (CSLD5); CONTAINS InterPro DOMAIN/s: Cellulose synthase (InterPro:IPR005150); BEST Arabidopsis thaliana protein match is: cellulose synthase-like D3 (TAIR:AT3G03050.1); Has 3375 Blast hits to 3003 proteins in 709 species: Archae - 13; Bacteria - 1269; Metazoa - 102; Fungi - 19; Plants - 1879; Viruses - 2; Other Eukaryotes - 91 (source: NCBI BLink).	cell wall.cellulose synthesis.cellulose synthase		8	32	17	15	16	31	29	30	1	0	18
Si028873m	PF03552	AT1G02730	cellulose synthase-like D5 (CSLD5); CONTAINS InterPro DOMAIN/s: Cellulose synthase (InterPro:IPR005150); BEST Arabidopsis thaliana protein match is: cellulose synthase-like D3 (TAIR:AT3G03050.1); Has 3375 Blast hits to 3003 proteins in 709 species: Archae - 13; Bacteria - 1269; Metazoa - 102; Fungi - 19; Plants - 1879; Viruses - 2; Other Eukaryotes - 91 (source: NCBI BLink).	cell wall.cellulose synthesis.cellulose synthase		8	2	7	7	7	6	5	5.5	1	0	18
Si032230m	PF03552	AT1G02730	cellulose synthase-like D5 (CSLD5); CONTAINS InterPro DOMAIN/s: Cellulose synthase (InterPro:IPR005150); BEST Arabidopsis thaliana protein match is: cellulose synthase-like D3 (TAIR:AT3G03050.1); Has 3375 Blast hits to 3003 proteins in 709 species: Archae - 13; Bacteria - 1269; Metazoa - 102; Fungi - 19; Plants - 1879; Viruses - 2; Other Eukaryotes - 91 (source: NCBI BLink).	cell wall.cellulose synthesis.cellulose synthase		1	6	5	4	4.5	50	41	45.5	1	0	18
Si028885m	PF03552	AT1G02730	cellulose synthase-like D5 (CSLD5); CONTAINS InterPro DOMAIN/s: Cellulose synthase (InterPro:IPR005150); BEST Arabidopsis thaliana protein match is: cellulose synthase-like D3 (TAIR:AT3G03050.1); Has 3375 Blast hits to 3003 proteins in 709 species: Archae - 13; Bacteria - 1269; Metazoa - 102; Fungi - 19; Plants - 1879; Viruses - 2; Other Eukaryotes - 91 (source: NCBI BLink).	cell wall.cellulose synthesis.cellulose synthase		0	0	4	3	3.5	3	3	3	1	0	18
Si005721m	PF03552	AT1G02730	cellulose synthase-like D5 (CSLD5); CONTAINS InterPro DOMAIN/s: Cellulose synthase (InterPro:IPR005150); BEST Arabidopsis thaliana protein match is: cellulose synthase-like D3 (TAIR:AT3G03050.1); Has 3375 Blast hits to 3003 proteins in 709 species: Archae - 13; Bacteria - 1269; Metazoa - 102; Fungi - 19; Plants - 1879; Viruses - 2; Other Eukaryotes - 91 (source: NCBI BLink).	cell wall.cellulose synthesis.cellulose synthase		1	9	3	3	3	11	12	11.5	1	0	18
Si028761m	PF03552	AT1G02730	cellulose synthase-like D5 (CSLD5); CONTAINS InterPro DOMAIN/s: Cellulose synthase (InterPro:IPR005150); BEST Arabidopsis thaliana protein match is: cellulose synthase-like D3 (TAIR:AT3G03050.1); Has 3375 Blast hits to 3003 proteins in 709 species: Archae - 13; Bacteria - 1269; Metazoa - 102; Fungi - 19; Plants - 1879; Viruses - 2; Other Eukaryotes - 91 (source: NCBI BLink).	cell wall.cellulose synthesis.cellulose synthase		2	0	4	2	3	2	2	2	1	0	18
Si000179m	PF03552	AT1G02730	cellulose synthase-like D5 (CSLD5); CONTAINS InterPro DOMAIN/s: Cellulose synthase (InterPro:IPR005150); BEST Arabidopsis thaliana protein match is: cellulose synthase-like D3 (TAIR:AT3G03050.1); Has 3375 Blast hits to 3003 proteins in 709 species: Archae - 13; Bacteria - 1269; Metazoa - 102; Fungi - 19; Plants - 1879; Viruses - 2; Other Eukaryotes - 91 (source: NCBI BLink).	cell wall.cellulose synthesis.cellulose synthase		16	1	4	2	3	4	3	3.5	1	0	18
Si034020m	PF03552	AT1G02730	cellulose synthase-like D5 (CSLD5); CONTAINS InterPro DOMAIN/s: Cellulose synthase (InterPro:IPR005150); BEST Arabidopsis thaliana protein match is: cellulose synthase-like D3 (TAIR:AT3G03050.1); Has 3375 Blast hits to 3003 proteins in 709 species: Archae - 13; Bacteria - 1269; Metazoa - 102; Fungi - 19; Plants - 1879; Viruses - 2; Other Eukaryotes - 91 (source: NCBI BLink).	cell wall.cellulose synthesis.cellulose synthase		5	0	3	1	2	2	2	2	1	0	18
Si028860m	PF03552	AT1G02730	cellulose synthase-like D5 (CSLD5); CONTAINS InterPro DOMAIN/s: Cellulose synthase (InterPro:IPR005150); BEST Arabidopsis thaliana protein match is: cellulose synthase-like D3 (TAIR:AT3G03050.1); Has 3375 Blast hits to 3003 proteins in 709 species: Archae - 13; Bacteria - 1269; Metazoa - 102; Fungi - 19; Plants - 1879; Viruses - 2; Other Eukaryotes - 91 (source: NCBI BLink).	cell wall.cellulose synthesis.cellulose synthase		3	2	2	1	1.5	6	5	5.5	1	0	18
Si015820m	PF03552	AT1G02730	cellulose synthase-like D5 (CSLD5); CONTAINS InterPro DOMAIN/s: Cellulose synthase (InterPro:IPR005150); BEST Arabidopsis thaliana protein match is: cellulose synthase-like D3 (TAIR:AT3G03050.1); Has 3375 Blast hits to 3003 proteins in 709 species: Archae - 13; Bacteria - 1269; Metazoa - 102; Fungi - 19; Plants - 1879; Viruses - 2; Other Eukaryotes - 91 (source: NCBI BLink).	cell wall.cellulose synthesis.cellulose synthase		1	0	1	1	1	1	0	0.5	1	0	18
Si034259m	PF03552	AT1G02730	cellulose synthase-like D5 (CSLD5); CONTAINS InterPro DOMAIN/s: Cellulose synthase (InterPro:IPR005150); BEST Arabidopsis thaliana protein match is: cellulose synthase-like D3 (TAIR:AT3G03050.1); Has 3375 Blast hits to 3003 proteins in 709 species: Archae - 13; Bacteria - 1269; Metazoa - 102; Fungi - 19; Plants - 1879; Viruses - 2; Other Eukaryotes - 91 (source: NCBI BLink).	cell wall.cellulose synthesis.cellulose synthase		2	0	1	1	1	1	1	1	1	0	18
Si008500m	PF03552	AT1G02730	cellulose synthase-like D5 (CSLD5); CONTAINS InterPro DOMAIN/s: Cellulose synthase (InterPro:IPR005150); BEST Arabidopsis thaliana protein match is: cellulose synthase-like D3 (TAIR:AT3G03050.1); Has 3375 Blast hits to 3003 proteins in 709 species: Archae - 13; Bacteria - 1269; Metazoa - 102; Fungi - 19; Plants - 1879; Viruses - 2; Other Eukaryotes - 91 (source: NCBI BLink).	cell wall.cellulose synthesis.cellulose synthase		1	0	1	1	1	1	1	1	1	0	18
Si021011m	PF03552	AT1G02730	cellulose synthase-like D5 (CSLD5); CONTAINS InterPro DOMAIN/s: Cellulose synthase (InterPro:IPR005150); BEST Arabidopsis thaliana protein match is: cellulose synthase-like D3 (TAIR:AT3G03050.1); Has 3375 Blast hits to 3003 proteins in 709 species: Archae - 13; Bacteria - 1269; Metazoa - 102; Fungi - 19; Plants - 1879; Viruses - 2; Other Eukaryotes - 91 (source: NCBI BLink).	cell wall.cellulose synthesis.cellulose synthase		0	0	1	1	1	1	1	1	1	0	18
Si033974m	PF03552	AT1G02730	cellulose synthase-like D5 (CSLD5); CONTAINS InterPro DOMAIN/s: Cellulose synthase (InterPro:IPR005150); BEST Arabidopsis thaliana protein match is: cellulose synthase-like D3 (TAIR:AT3G03050.1); Has 3375 Blast hits to 3003 proteins in 709 species: Archae - 13; Bacteria - 1269; Metazoa - 102; Fungi - 19; Plants - 1879; Viruses - 2; Other Eukaryotes - 91 (source: NCBI BLink).	cell wall.cellulose synthesis.cellulose synthase		1	0	1	0	0.5	1	1	1	1	0	18
Si005779m	PF03552	AT1G02730	cellulose synthase-like D5 (CSLD5); CONTAINS InterPro DOMAIN/s: Cellulose synthase (InterPro:IPR005150); BEST Arabidopsis thaliana protein match is: cellulose synthase-like D3 (TAIR:AT3G03050.1); Has 3375 Blast hits to 3003 proteins in 709 species: Archae - 13; Bacteria - 1269; Metazoa - 102; Fungi - 19; Plants - 1879; Viruses - 2; Other Eukaryotes - 91 (source: NCBI BLink).	cell wall.cellulose synthesis.cellulose synthase		0	0	0	0	0	1	1	1	1	0	18
Si035820m	PF04833	AT5G60920	COBRA (COB); FUNCTIONS IN: molecular_function unknown; INVOLVED IN: response to salt stress, multidimensional cell growth, cellulose microfibril organization; LOCATED IN: in 6 components; EXPRESSED IN: 23 plant structures; EXPRESSED DURING: 13 growth stages; CONTAINS InterPro DOMAIN/s: Glycosyl-phosphatidyl inositol-anchored, plant (InterPro:IPR006918), COBRA-like (InterPro:IPR017391); BEST Arabi…	cell wall.cellulose synthesis.COBRA		2	0	2	2	2	1	1	1	1	60	81
Si039953m	PF04833	AT5G60920	COBRA (COB); FUNCTIONS IN: molecular_function unknown; INVOLVED IN: response to salt stress, multidimensional cell growth, cellulose microfibril organization; LOCATED IN: in 6 components; EXPRESSED IN: 23 plant structures; EXPRESSED DURING: 13 growth stages; CONTAINS InterPro DOMAIN/s: Glycosyl-phosphatidyl inositol-anchored, plant (InterPro:IPR006918), COBRA-like (InterPro:IPR017391); BEST Arabi…	cell wall.cellulose synthesis.COBRA		0	0	1	1	1	1	1	1	1	60	81
Si033516m		AT4G16120	COBRA-like protein-7 precursor (COBL7); FUNCTIONS IN: molecular_function unknown; INVOLVED IN: biological_process unknown; LOCATED IN: anchored to plasma membrane, Golgi apparatus, anchored to membrane; EXPRESSED IN: 25 plant structures; EXPRESSED DURING: 13 growth stages; CONTAINS InterPro DOMAIN/s: Glycosyl-phosphatidyl inositol-anchored, plant (InterPro:IPR006918); BEST Arabidopsis thaliana pr…	cell wall.cellulose synthesis.COBRA		0	0	4	5	4.5	4	4	4	1	22	7
Si032898m		AT4G16120	COBRA-like protein-7 precursor (COBL7); FUNCTIONS IN: molecular_function unknown; INVOLVED IN: biological_process unknown; LOCATED IN: anchored to plasma membrane, Golgi apparatus, anchored to membrane; EXPRESSED IN: 25 plant structures; EXPRESSED DURING: 13 growth stages; CONTAINS InterPro DOMAIN/s: Glycosyl-phosphatidyl inositol-anchored, plant (InterPro:IPR006918); BEST Arabidopsis thaliana pr…	cell wall.cellulose synthesis.COBRA		0	0	2	3	2.5	1	1	1	1	22	7
Si035669m	PF04833	AT3G02210	COBRA-like protein 1 precursor (COBL1); CONTAINS InterPro DOMAIN/s: Glycosyl-phosphatidyl inositol-anchored, plant (InterPro:IPR006918), COBRA-like (InterPro:IPR017391); BEST Arabidopsis thaliana protein match is: COBRA-like protein 2 precursor (TAIR:AT3G29810.1); Has 380 Blast hits to 369 proteins in 30 species: Archae - 0; Bacteria - 0; Metazoa - 0; Fungi - 0; Plants - 380; Viruses - 0; Other E…	cell wall.cellulose synthesis.COBRA		84	37	145	84	114.5	72	60	66	1	8	4
Si029866m	PF04833	AT3G02210	COBRA-like protein 1 precursor (COBL1); CONTAINS InterPro DOMAIN/s: Glycosyl-phosphatidyl inositol-anchored, plant (InterPro:IPR006918), COBRA-like (InterPro:IPR017391); BEST Arabidopsis thaliana protein match is: COBRA-like protein 2 precursor (TAIR:AT3G29810.1); Has 380 Blast hits to 369 proteins in 30 species: Archae - 0; Bacteria - 0; Metazoa - 0; Fungi - 0; Plants - 380; Viruses - 0; Other E…	cell wall.cellulose synthesis.COBRA		5	4	6	4	5	4	4	4	1	8	4
Si039652m	PF04833	AT3G02210	COBRA-like protein 1 precursor (COBL1); CONTAINS InterPro DOMAIN/s: Glycosyl-phosphatidyl inositol-anchored, plant (InterPro:IPR006918), COBRA-like (InterPro:IPR017391); BEST Arabidopsis thaliana protein match is: COBRA-like protein 2 precursor (TAIR:AT3G29810.1); Has 380 Blast hits to 369 proteins in 30 species: Archae - 0; Bacteria - 0; Metazoa - 0; Fungi - 0; Plants - 380; Viruses - 0; Other E…	cell wall.cellulose synthesis.COBRA		7	0	5	3	4	4	4	4	1	8	4
Si029839m	PF04833	AT3G02210	COBRA-like protein 1 precursor (COBL1); CONTAINS InterPro DOMAIN/s: Glycosyl-phosphatidyl inositol-anchored, plant (InterPro:IPR006918), COBRA-like (InterPro:IPR017391); BEST Arabidopsis thaliana protein match is: COBRA-like protein 2 precursor (TAIR:AT3G29810.1); Has 380 Blast hits to 369 proteins in 30 species: Archae - 0; Bacteria - 0; Metazoa - 0; Fungi - 0; Plants - 380; Viruses - 0; Other E…	cell wall.cellulose synthesis.COBRA		9	0	3	2	2.5	2	2	2	1	8	4
Si033187m	PF04833	AT3G16860	COBRA-like protein 8 precursor (COBL8); CONTAINS InterPro DOMAIN/s: Glycosyl-phosphatidyl inositol-anchored, plant (InterPro:IPR006918); BEST Arabidopsis thaliana protein match is: COBRA-like protein-7 precursor (TAIR:AT4G16120.1); Has 377 Blast hits to 368 proteins in 29 species: Archae - 0; Bacteria - 0; Metazoa - 0; Fungi - 0; Plants - 377; Viruses - 0; Other Eukaryotes - 0 (source: NCBI BLink…	cell wall.cellulose synthesis.COBRA		0	0	1	1	1	1	1	1	1	5	0
Si039113m	PF04833	AT3G20580	COBRA-like protein 10 precursor (COBL10); CONTAINS InterPro DOMAIN/s: Glycosyl-phosphatidyl inositol-anchored, plant (InterPro:IPR006918); BEST Arabidopsis thaliana protein match is: COBRA-like protein 11 precursor (TAIR:AT4G27110.1); Has 377 Blast hits to 368 proteins in 29 species: Archae - 0; Bacteria - 0; Metazoa - 0; Fungi - 0; Plants - 377; Viruses - 0; Other Eukaryotes - 0 (source: NCBI BL…	cell wall.cellulose synthesis.COBRA		1	1	2	2	2	4	4	4	1	0	0
Si010107m	PF04833	AT1G09790	COBRA-like protein 6 precursor (COBL6); CONTAINS InterPro DOMAIN/s: Glycosyl-phosphatidyl inositol-anchored, plant (InterPro:IPR006918), COBRA-like (InterPro:IPR017391); BEST Arabidopsis thaliana protein match is: COBRA-like protein 1 precursor (TAIR:AT3G02210.1); Has 376 Blast hits to 369 proteins in 30 species: Archae - 0; Bacteria - 0; Metazoa - 0; Fungi - 0; Plants - 376; Viruses - 0; Other E…	cell wall.cellulose synthesis.COBRA		0	0	1	1	1	1	1	1	1	0	0
Si038115m	PF01476	AT5G62150	peptidoglycan-binding LysM domain-containing protein; FUNCTIONS IN: molecular_function unknown; INVOLVED IN: cell wall macromolecule catabolic process; LOCATED IN: endomembrane system; EXPRESSED IN: 15 plant structures; EXPRESSED DURING: 6 growth stages; BEST Arabidopsis thaliana protein match is: peptidoglycan-binding LysM domain-containing protein (TAIR:AT4G25433.1); Has 63 Blast hits to 63 pro…	cell wall.degradation		0	0	7	10	8.5	11	13	12	1	3	4
Si039287m	PF01476	AT5G62150	peptidoglycan-binding LysM domain-containing protein; FUNCTIONS IN: molecular_function unknown; INVOLVED IN: cell wall macromolecule catabolic process; LOCATED IN: endomembrane system; EXPRESSED IN: 15 plant structures; EXPRESSED DURING: 6 growth stages; BEST Arabidopsis thaliana protein match is: peptidoglycan-binding LysM domain-containing protein (TAIR:AT4G25433.1); Has 63 Blast hits to 63 pro…	cell wall.degradation		0	0	3	3	3	3	3	3	1	3	4
Si006147m	PF03662	AT5G34940	glucuronidase 3 (GUS3); FUNCTIONS IN: beta-glucuronidase activity; INVOLVED IN: biological_process unknown; LOCATED IN: plant-type cell wall; EXPRESSED IN: 22 plant structures; EXPRESSED DURING: 11 growth stages; CONTAINS InterPro DOMAIN/s: Glycoside hydrolase family 79, N-terminal (InterPro:IPR005199); BEST Arabidopsis thaliana protein match is: glucuronidase 2 (TAIR:AT5G07830.1); Has 360 Blast …	cell wall.degradation		0	0	1	1	1	1	1	1	1	0	4
Si016855m	PF03662	AT5G34940	glucuronidase 3 (GUS3); FUNCTIONS IN: beta-glucuronidase activity; INVOLVED IN: biological_process unknown; LOCATED IN: plant-type cell wall; EXPRESSED IN: 22 plant structures; EXPRESSED DURING: 11 growth stages; CONTAINS InterPro DOMAIN/s: Glycoside hydrolase family 79, N-terminal (InterPro:IPR005199); BEST Arabidopsis thaliana protein match is: glucuronidase 2 (TAIR:AT5G07830.1); Has 360 Blast …	cell wall.degradation		1	0	1	1	1	1	1	1	1	0	4
Si034709m	PF00933,PF01915	AT3G47000	Glycosyl hydrolase family protein; FUNCTIONS IN: hydrolase activity, hydrolyzing O-glycosyl compounds; INVOLVED IN: carbohydrate metabolic process; LOCATED IN: cellular_component unknown; EXPRESSED IN: 23 plant structures; EXPRESSED DURING: 13 growth stages; CONTAINS InterPro DOMAIN/s: Glycoside hydrolase, family 3, N-terminal (InterPro:IPR001764), Glycoside hydrolase, family 3, C-terminal (Inter…	cell wall.degradation.cellulases and beta -1,4-glucanases		31	120	34	15	24.5	45	41	43	1	19	49
Si034551m	PF00933,PF01915	AT3G47000	Glycosyl hydrolase family protein; FUNCTIONS IN: hydrolase activity, hydrolyzing O-glycosyl compounds; INVOLVED IN: carbohydrate metabolic process; LOCATED IN: cellular_component unknown; EXPRESSED IN: 23 plant structures; EXPRESSED DURING: 13 growth stages; CONTAINS InterPro DOMAIN/s: Glycoside hydrolase, family 3, N-terminal (InterPro:IPR001764), Glycoside hydrolase, family 3, C-terminal (Inter…	cell wall.degradation.cellulases and beta -1,4-glucanases		6	42	6	4	5	20	20	20	1	19	49
Si021490m	PF00933,PF01915	AT3G47000	Glycosyl hydrolase family protein; FUNCTIONS IN: hydrolase activity, hydrolyzing O-glycosyl compounds; INVOLVED IN: carbohydrate metabolic process; LOCATED IN: cellular_component unknown; EXPRESSED IN: 23 plant structures; EXPRESSED DURING: 13 growth stages; CONTAINS InterPro DOMAIN/s: Glycoside hydrolase, family 3, N-terminal (InterPro:IPR001764), Glycoside hydrolase, family 3, C-terminal (Inter…	cell wall.degradation.cellulases and beta -1,4-glucanases		14	16	5	5	5	17	16	16.5	1	19	49
Si024819m	PF00933,PF01915	AT3G47000	Glycosyl hydrolase family protein; FUNCTIONS IN: hydrolase activity, hydrolyzing O-glycosyl compounds; INVOLVED IN: carbohydrate metabolic process; LOCATED IN: cellular_component unknown; EXPRESSED IN: 23 plant structures; EXPRESSED DURING: 13 growth stages; CONTAINS InterPro DOMAIN/s: Glycoside hydrolase, family 3, N-terminal (InterPro:IPR001764), Glycoside hydrolase, family 3, C-terminal (Inter…	cell wall.degradation.cellulases and beta -1,4-glucanases		0	0	1	1	1	2	3	2.5	0.00458573	19	49
Si024599m	PF01915	AT3G47000	Glycosyl hydrolase family protein; FUNCTIONS IN: hydrolase activity, hydrolyzing O-glycosyl compounds; INVOLVED IN: carbohydrate metabolic process; LOCATED IN: cellular_component unknown; EXPRESSED IN: 23 plant structures; EXPRESSED DURING: 13 growth stages; CONTAINS InterPro DOMAIN/s: Glycoside hydrolase, family 3, N-terminal (InterPro:IPR001764), Glycoside hydrolase, family 3, C-terminal (Inter…	cell wall.degradation.cellulases and beta -1,4-glucanases		0	0	1	1	1	2	2	2	1	19	49
Si040033m	PF00933,PF01915	AT3G47000	Glycosyl hydrolase family protein; FUNCTIONS IN: hydrolase activity, hydrolyzing O-glycosyl compounds; INVOLVED IN: carbohydrate metabolic process; LOCATED IN: cellular_component unknown; EXPRESSED IN: 23 plant structures; EXPRESSED DURING: 13 growth stages; CONTAINS InterPro DOMAIN/s: Glycoside hydrolase, family 3, N-terminal (InterPro:IPR001764), Glycoside hydrolase, family 3, C-terminal (Inter…	cell wall.degradation.cellulases and beta -1,4-glucanases		0	0	1	1	1	1	1	1	1	19	49
Si000575m	PF00933,PF01915	AT3G47000	Glycosyl hydrolase family protein; FUNCTIONS IN: hydrolase activity, hydrolyzing O-glycosyl compounds; INVOLVED IN: carbohydrate metabolic process; LOCATED IN: cellular_component unknown; EXPRESSED IN: 23 plant structures; EXPRESSED DURING: 13 growth stages; CONTAINS InterPro DOMAIN/s: Glycoside hydrolase, family 3, N-terminal (InterPro:IPR001764), Glycoside hydrolase, family 3, C-terminal (Inter…	cell wall.degradation.cellulases and beta -1,4-glucanases		0	0	1	1	1	2	2	2	1	19	49
Si020102m	PF00933,PF01915	AT3G47000	Glycosyl hydrolase family protein; FUNCTIONS IN: hydrolase activity, hydrolyzing O-glycosyl compounds; INVOLVED IN: carbohydrate metabolic process; LOCATED IN: cellular_component unknown; EXPRESSED IN: 23 plant structures; EXPRESSED DURING: 13 growth stages; CONTAINS InterPro DOMAIN/s: Glycoside hydrolase, family 3, N-terminal (InterPro:IPR001764), Glycoside hydrolase, family 3, C-terminal (Inter…	cell wall.degradation.cellulases and beta -1,4-glucanases		0	0	1	1	1	1	1	1	1	19	49
Si004089m	PF00933,PF01915	AT3G47000	Glycosyl hydrolase family protein; FUNCTIONS IN: hydrolase activity, hydrolyzing O-glycosyl compounds; INVOLVED IN: carbohydrate metabolic process; LOCATED IN: cellular_component unknown; EXPRESSED IN: 23 plant structures; EXPRESSED DURING: 13 growth stages; CONTAINS InterPro DOMAIN/s: Glycoside hydrolase, family 3, N-terminal (InterPro:IPR001764), Glycoside hydrolase, family 3, C-terminal (Inter…	cell wall.degradation.cellulases and beta -1,4-glucanases		0	0	1	1	1	1	1	1	1	19	49
Si019228m	PF00933,PF01915	AT3G47000	Glycosyl hydrolase family protein; FUNCTIONS IN: hydrolase activity, hydrolyzing O-glycosyl compounds; INVOLVED IN: carbohydrate metabolic process; LOCATED IN: cellular_component unknown; EXPRESSED IN: 23 plant structures; EXPRESSED DURING: 13 growth stages; CONTAINS InterPro DOMAIN/s: Glycoside hydrolase, family 3, N-terminal (InterPro:IPR001764), Glycoside hydrolase, family 3, C-terminal (Inter…	cell wall.degradation.cellulases and beta -1,4-glucanases		0	0	1	1	1	1	1	1	1	19	49
Si020199m	PF00933,PF01915	AT3G47000	Glycosyl hydrolase family protein; FUNCTIONS IN: hydrolase activity, hydrolyzing O-glycosyl compounds; INVOLVED IN: carbohydrate metabolic process; LOCATED IN: cellular_component unknown; EXPRESSED IN: 23 plant structures; EXPRESSED DURING: 13 growth stages; CONTAINS InterPro DOMAIN/s: Glycoside hydrolase, family 3, N-terminal (InterPro:IPR001764), Glycoside hydrolase, family 3, C-terminal (Inter…	cell wall.degradation.cellulases and beta -1,4-glucanases		0	0	1	1	1	1	1	1	1	19	49
Si019105m	PF00933,PF01915	AT3G47000	Glycosyl hydrolase family protein; FUNCTIONS IN: hydrolase activity, hydrolyzing O-glycosyl compounds; INVOLVED IN: carbohydrate metabolic process; LOCATED IN: cellular_component unknown; EXPRESSED IN: 23 plant structures; EXPRESSED DURING: 13 growth stages; CONTAINS InterPro DOMAIN/s: Glycoside hydrolase, family 3, N-terminal (InterPro:IPR001764), Glycoside hydrolase, family 3, C-terminal (Inter…	cell wall.degradation.cellulases and beta -1,4-glucanases		0	0	1	1	1	1	1	1	1	19	49
Si013572m	PF00759	AT4G23560	glycosyl hydrolase 9B15 (GH9B15); FUNCTIONS IN: hydrolase activity, hydrolyzing O-glycosyl compounds, catalytic activity; INVOLVED IN: carbohydrate metabolic process; LOCATED IN: endomembrane system; CONTAINS InterPro DOMAIN/s: Six-hairpin glycosidase (InterPro:IPR012341), Glycoside hydrolase, family 9, active site (InterPro:IPR018221), Six-hairpin glycosidase-like (InterPro:IPR008928), Glycoside…	cell wall.degradation.cellulases and beta -1,4-glucanases		0	0	1	1	1	1	1	1	1	5	0
Si029476m	PF00759	AT1G19940	glycosyl hydrolase 9B5 (GH9B5); FUNCTIONS IN: hydrolase activity, hydrolyzing O-glycosyl compounds, catalytic activity; INVOLVED IN: carbohydrate metabolic process; LOCATED IN: endomembrane system; EXPRESSED IN: 18 plant structures; EXPRESSED DURING: 11 growth stages; CONTAINS InterPro DOMAIN/s: Six-hairpin glycosidase (InterPro:IPR012341), Glycoside hydrolase, family 9, active site (InterPro:IPR…	cell wall.degradation.cellulases and beta -1,4-glucanases		6	17	18	14	16	32	30	31	1	3	18
Si006241m	PF00759	AT1G19940	glycosyl hydrolase 9B5 (GH9B5); FUNCTIONS IN: hydrolase activity, hydrolyzing O-glycosyl compounds, catalytic activity; INVOLVED IN: carbohydrate metabolic process; LOCATED IN: endomembrane system; EXPRESSED IN: 18 plant structures; EXPRESSED DURING: 11 growth stages; CONTAINS InterPro DOMAIN/s: Six-hairpin glycosidase (InterPro:IPR012341), Glycoside hydrolase, family 9, active site (InterPro:IPR…	cell wall.degradation.cellulases and beta -1,4-glucanases		0	0	1	1	1	1	1	1	1	3	18
Si006152m	PF00759	AT2G32990	glycosyl hydrolase 9B8 (GH9B8); FUNCTIONS IN: hydrolase activity, hydrolyzing O-glycosyl compounds, catalytic activity; INVOLVED IN: carbohydrate metabolic process; LOCATED IN: endomembrane system; EXPRESSED IN: 17 plant structures; EXPRESSED DURING: 11 growth stages; CONTAINS InterPro DOMAIN/s: Six-hairpin glycosidase (InterPro:IPR012341), Glycoside hydrolase, family 9, active site (InterPro:IPR…	cell wall.degradation.cellulases and beta -1,4-glucanases		7	3	9	8	8.5	4	4	4	1	0	7
Si033660m	PF00759	AT2G32990	glycosyl hydrolase 9B8 (GH9B8); FUNCTIONS IN: hydrolase activity, hydrolyzing O-glycosyl compounds, catalytic activity; INVOLVED IN: carbohydrate metabolic process; LOCATED IN: endomembrane system; EXPRESSED IN: 17 plant structures; EXPRESSED DURING: 11 growth stages; CONTAINS InterPro DOMAIN/s: Six-hairpin glycosidase (InterPro:IPR012341), Glycoside hydrolase, family 9, active site (InterPro:IPR…	cell wall.degradation.cellulases and beta -1,4-glucanases		0	0	8	6	7	13	17	15	1	0	7
Si016804m	PF00759	AT2G32990	glycosyl hydrolase 9B8 (GH9B8); FUNCTIONS IN: hydrolase activity, hydrolyzing O-glycosyl compounds, catalytic activity; INVOLVED IN: carbohydrate metabolic process; LOCATED IN: endomembrane system; EXPRESSED IN: 17 plant structures; EXPRESSED DURING: 11 growth stages; CONTAINS InterPro DOMAIN/s: Six-hairpin glycosidase (InterPro:IPR012341), Glycoside hydrolase, family 9, active site (InterPro:IPR…	cell wall.degradation.cellulases and beta -1,4-glucanases		3	2	5	5	5	3	3	3	1	0	7
Si030488m	PF00759	AT2G32990	glycosyl hydrolase 9B8 (GH9B8); FUNCTIONS IN: hydrolase activity, hydrolyzing O-glycosyl compounds, catalytic activity; INVOLVED IN: carbohydrate metabolic process; LOCATED IN: endomembrane system; EXPRESSED IN: 17 plant structures; EXPRESSED DURING: 11 growth stages; CONTAINS InterPro DOMAIN/s: Six-hairpin glycosidase (InterPro:IPR012341), Glycoside hydrolase, family 9, active site (InterPro:IPR…	cell wall.degradation.cellulases and beta -1,4-glucanases		2	11	5	4	4.5	10	12	11	1	0	7
Si016857m	PF00759	AT2G32990	glycosyl hydrolase 9B8 (GH9B8); FUNCTIONS IN: hydrolase activity, hydrolyzing O-glycosyl compounds, catalytic activity; INVOLVED IN: carbohydrate metabolic process; LOCATED IN: endomembrane system; EXPRESSED IN: 17 plant structures; EXPRESSED DURING: 11 growth stages; CONTAINS InterPro DOMAIN/s: Six-hairpin glycosidase (InterPro:IPR012341), Glycoside hydrolase, family 9, active site (InterPro:IPR…	cell wall.degradation.cellulases and beta -1,4-glucanases		0	0	2	2	2	1	1	1	1	0	7
Si012639m	PF00759	AT1G22880	cellulase 5 (CEL5); FUNCTIONS IN: hydrolase activity, hydrolyzing O-glycosyl compounds, catalytic activity; INVOLVED IN: carbohydrate metabolic process; LOCATED IN: cell wall, plasma membrane, plant-type cell wall; EXPRESSED IN: root; CONTAINS InterPro DOMAIN/s: Six-hairpin glycosidase (InterPro:IPR012341), Six-hairpin glycosidase-like (InterPro:IPR008928), Glycoside hydrolase, family 9, active s…	cell wall.degradation.cellulases and beta -1,4-glucanases		0	0	1	1	1	1	1	1	1	0	11
Si019460m	PF00759	AT3G43860	glycosyl hydrolase 9A4 (GH9A4); FUNCTIONS IN: hydrolase activity, hydrolyzing O-glycosyl compounds, catalytic activity; INVOLVED IN: carbohydrate metabolic process; LOCATED IN: endomembrane system; EXPRESSED IN: 9 plant structures; EXPRESSED DURING: L mature pollen stage, M germinated pollen stage, 4 anthesis, C globular stage, petal differentiation and expansion stage; CONTAINS InterPro DOMAIN/s…	cell wall.degradation.cellulases and beta -1,4-glucanases		0	0	1	1	1	1	1	1	1	0	0
Si009572m	PF06964	AT3G10740	alpha-L-arabinofuranosidase 1 (ASD1); FUNCTIONS IN: hydrolase activity, acting on glycosyl bonds, xylan 1,4-beta-xylosidase activity, alpha-N-arabinofuranosidase activity; INVOLVED IN: xylan catabolic process; LOCATED IN: apoplast, vacuole, plant-type cell wall; EXPRESSED IN: 23 plant structures; EXPRESSED DURING: 13 growth stages; CONTAINS InterPro DOMAIN/s: Alpha-L-arabinofuranosidase, C-termin…	cell wall.degradation.mannan-xylose-arabinose-fucose		29	59	21	18	19.5	20	21	20.5	1	92	123
Si026076m	PF02018,PF06964	AT3G10740	alpha-L-arabinofuranosidase 1 (ASD1); FUNCTIONS IN: hydrolase activity, acting on glycosyl bonds, xylan 1,4-beta-xylosidase activity, alpha-N-arabinofuranosidase activity; INVOLVED IN: xylan catabolic process; LOCATED IN: apoplast, vacuole, plant-type cell wall; EXPRESSED IN: 23 plant structures; EXPRESSED DURING: 13 growth stages; CONTAINS InterPro DOMAIN/s: Alpha-L-arabinofuranosidase, C-termin…	cell wall.degradation.mannan-xylose-arabinose-fucose		37	10	18	20	19	5	5	5	1	92	123
Si007159m	PF06964	AT3G10740	alpha-L-arabinofuranosidase 1 (ASD1); FUNCTIONS IN: hydrolase activity, acting on glycosyl bonds, xylan 1,4-beta-xylosidase activity, alpha-N-arabinofuranosidase activity; INVOLVED IN: xylan catabolic process; LOCATED IN: apoplast, vacuole, plant-type cell wall; EXPRESSED IN: 23 plant structures; EXPRESSED DURING: 13 growth stages; CONTAINS InterPro DOMAIN/s: Alpha-L-arabinofuranosidase, C-termin…	cell wall.degradation.mannan-xylose-arabinose-fucose		19	0	11	10	10.5	13	12	12.5	1	92	123
Si034569m	PF06964	AT3G10740	alpha-L-arabinofuranosidase 1 (ASD1); FUNCTIONS IN: hydrolase activity, acting on glycosyl bonds, xylan 1,4-beta-xylosidase activity, alpha-N-arabinofuranosidase activity; INVOLVED IN: xylan catabolic process; LOCATED IN: apoplast, vacuole, plant-type cell wall; EXPRESSED IN: 23 plant structures; EXPRESSED DURING: 13 growth stages; CONTAINS InterPro DOMAIN/s: Alpha-L-arabinofuranosidase, C-termin…	cell wall.degradation.mannan-xylose-arabinose-fucose		22	17	10	10	10	13	12	12.5	1	92	123
Si009562m	PF06964	AT3G10740	alpha-L-arabinofuranosidase 1 (ASD1); FUNCTIONS IN: hydrolase activity, acting on glycosyl bonds, xylan 1,4-beta-xylosidase activity, alpha-N-arabinofuranosidase activity; INVOLVED IN: xylan catabolic process; LOCATED IN: apoplast, vacuole, plant-type cell wall; EXPRESSED IN: 23 plant structures; EXPRESSED DURING: 13 growth stages; CONTAINS InterPro DOMAIN/s: Alpha-L-arabinofuranosidase, C-termin…	cell wall.degradation.mannan-xylose-arabinose-fucose		1	4	2	2	2	2	3	2.5	1	92	123
Si029144m	PF06964	AT3G10740	alpha-L-arabinofuranosidase 1 (ASD1); FUNCTIONS IN: hydrolase activity, acting on glycosyl bonds, xylan 1,4-beta-xylosidase activity, alpha-N-arabinofuranosidase activity; INVOLVED IN: xylan catabolic process; LOCATED IN: apoplast, vacuole, plant-type cell wall; EXPRESSED IN: 23 plant structures; EXPRESSED DURING: 13 growth stages; CONTAINS InterPro DOMAIN/s: Alpha-L-arabinofuranosidase, C-termin…	cell wall.degradation.mannan-xylose-arabinose-fucose		0	0	1	1	1	1	1	1	1	92	123
Si026072m	PF02018,PF06964	AT3G10740	alpha-L-arabinofuranosidase 1 (ASD1); FUNCTIONS IN: hydrolase activity, acting on glycosyl bonds, xylan 1,4-beta-xylosidase activity, alpha-N-arabinofuranosidase activity; INVOLVED IN: xylan catabolic process; LOCATED IN: apoplast, vacuole, plant-type cell wall; EXPRESSED IN: 23 plant structures; EXPRESSED DURING: 13 growth stages; CONTAINS InterPro DOMAIN/s: Alpha-L-arabinofuranosidase, C-termin…	cell wall.degradation.mannan-xylose-arabinose-fucose		1	1	1	1	1	1	1	1	1	92	123
Si001544m	PF00150	AT5G66460	Glycosyl hydrolase superfamily protein; FUNCTIONS IN: cation binding, hydrolase activity, hydrolyzing O-glycosyl compounds, catalytic activity; INVOLVED IN: carbohydrate metabolic process; LOCATED IN: endomembrane system; EXPRESSED IN: 17 plant structures; EXPRESSED DURING: 4 anthesis, C globular stage, 4 leaf senescence stage, petal differentiation and expansion stage, E expanded cotyledon stage…	cell wall.degradation.mannan-xylose-arabinose-fucose		5	0	9	11	10	4	4	4	1	38	53
Si019677m	PF00150	AT5G66460	Glycosyl hydrolase superfamily protein; FUNCTIONS IN: cation binding, hydrolase activity, hydrolyzing O-glycosyl compounds, catalytic activity; INVOLVED IN: carbohydrate metabolic process; LOCATED IN: endomembrane system; EXPRESSED IN: 17 plant structures; EXPRESSED DURING: 4 anthesis, C globular stage, 4 leaf senescence stage, petal differentiation and expansion stage, E expanded cotyledon stage…	cell wall.degradation.mannan-xylose-arabinose-fucose		0	0	1	1	1	1	1	1	1	38	53
Si024143m		AT3G52840	beta-galactosidase 2 (BGAL2); FUNCTIONS IN: cation binding, beta-galactosidase activity, hydrolase activity, hydrolyzing O-glycosyl compounds, catalytic activity; INVOLVED IN: lactose catabolic process, using glucoside 3-dehydrogenase, carbohydrate metabolic process, lactose catabolic process via UDP-galactose, lactose catabolic process; LOCATED IN: apoplast; EXPRESSED IN: 26 plant structures; EX…	cell wall.degradation.mannan-xylose-arabinose-fucose		0	0	2	2	2	2	2	2	1	35	0
Si010209m	PF00150	AT5G01930	Glycosyl hydrolase superfamily protein; FUNCTIONS IN: cation binding, hydrolase activity, hydrolyzing O-glycosyl compounds, catalytic activity; INVOLVED IN: carbohydrate metabolic process; LOCATED IN: endomembrane system; EXPRESSED IN: 19 plant structures; EXPRESSED DURING: 10 growth stages; CONTAINS InterPro DOMAIN/s: Glycoside hydrolase, catalytic core (InterPro:IPR017853), Glycoside hydrolase,…	cell wall.degradation.mannan-xylose-arabinose-fucose		0	0	1	1	1	20	19	19.5	4.98005e-07	5	4
Si027540m	PF00150	AT5G01930	Glycosyl hydrolase superfamily protein; FUNCTIONS IN: cation binding, hydrolase activity, hydrolyzing O-glycosyl compounds, catalytic activity; INVOLVED IN: carbohydrate metabolic process; LOCATED IN: endomembrane system; EXPRESSED IN: 19 plant structures; EXPRESSED DURING: 10 growth stages; CONTAINS InterPro DOMAIN/s: Glycoside hydrolase, catalytic core (InterPro:IPR017853), Glycoside hydrolase,…	cell wall.degradation.mannan-xylose-arabinose-fucose		0	0	1	1	1	5	5	5	1.49098e-05	5	4
Si024351m	PF00150	AT5G01930	Glycosyl hydrolase superfamily protein; FUNCTIONS IN: cation binding, hydrolase activity, hydrolyzing O-glycosyl compounds, catalytic activity; INVOLVED IN: carbohydrate metabolic process; LOCATED IN: endomembrane system; EXPRESSED IN: 19 plant structures; EXPRESSED DURING: 10 growth stages; CONTAINS InterPro DOMAIN/s: Glycoside hydrolase, catalytic core (InterPro:IPR017853), Glycoside hydrolase,…	cell wall.degradation.mannan-xylose-arabinose-fucose		0	0	1	1	1	1	1	1	1	5	4
Si016356m	PF00933,PF01915	AT1G02640	beta-xylosidase 2 (BXL2); FUNCTIONS IN: hydrolase activity, hydrolyzing O-glycosyl compounds; INVOLVED IN: carbohydrate metabolic process; LOCATED IN: plant-type cell wall; EXPRESSED IN: 23 plant structures; EXPRESSED DURING: 13 growth stages; CONTAINS InterPro DOMAIN/s: Glycoside hydrolase, family 3, N-terminal (InterPro:IPR001764), Glycoside hydrolase, family 3, C-terminal (InterPro:IPR002772),…	cell wall.degradation.mannan-xylose-arabinose-fucose		4	0	2	2	2	1	1	1	1	3	0
Si009432m	PF00933,PF01915	AT1G02640	beta-xylosidase 2 (BXL2); FUNCTIONS IN: hydrolase activity, hydrolyzing O-glycosyl compounds; INVOLVED IN: carbohydrate metabolic process; LOCATED IN: plant-type cell wall; EXPRESSED IN: 23 plant structures; EXPRESSED DURING: 13 growth stages; CONTAINS InterPro DOMAIN/s: Glycoside hydrolase, family 3, N-terminal (InterPro:IPR001764), Glycoside hydrolase, family 3, C-terminal (InterPro:IPR002772),…	cell wall.degradation.mannan-xylose-arabinose-fucose		1	4	1	1	1	8	7	7.5	1	3	0
Si027450m	PF00933,PF01915	AT1G02640	beta-xylosidase 2 (BXL2); FUNCTIONS IN: hydrolase activity, hydrolyzing O-glycosyl compounds; INVOLVED IN: carbohydrate metabolic process; LOCATED IN: plant-type cell wall; EXPRESSED IN: 23 plant structures; EXPRESSED DURING: 13 growth stages; CONTAINS InterPro DOMAIN/s: Glycoside hydrolase, family 3, N-terminal (InterPro:IPR001764), Glycoside hydrolase, family 3, C-terminal (InterPro:IPR002772),…	cell wall.degradation.mannan-xylose-arabinose-fucose		0	0	1	1	1	0	0	0	1	3	0
Si009427m	PF00933,PF01915	AT1G02640	beta-xylosidase 2 (BXL2); FUNCTIONS IN: hydrolase activity, hydrolyzing O-glycosyl compounds; INVOLVED IN: carbohydrate metabolic process; LOCATED IN: plant-type cell wall; EXPRESSED IN: 23 plant structures; EXPRESSED DURING: 13 growth stages; CONTAINS InterPro DOMAIN/s: Glycoside hydrolase, family 3, N-terminal (InterPro:IPR001764), Glycoside hydrolase, family 3, C-terminal (InterPro:IPR002772),…	cell wall.degradation.mannan-xylose-arabinose-fucose		0	0	1	1	1	1	1	1	1	3	0
Si026007m	PF00933,PF01915	AT1G02640	beta-xylosidase 2 (BXL2); FUNCTIONS IN: hydrolase activity, hydrolyzing O-glycosyl compounds; INVOLVED IN: carbohydrate metabolic process; LOCATED IN: plant-type cell wall; EXPRESSED IN: 23 plant structures; EXPRESSED DURING: 13 growth stages; CONTAINS InterPro DOMAIN/s: Glycoside hydrolase, family 3, N-terminal (InterPro:IPR001764), Glycoside hydrolase, family 3, C-terminal (InterPro:IPR002772),…	cell wall.degradation.mannan-xylose-arabinose-fucose		0	0	1	1	1	0	1	0.5	1	3	0
Si028069m	PF00933,PF01915	AT1G02640	beta-xylosidase 2 (BXL2); FUNCTIONS IN: hydrolase activity, hydrolyzing O-glycosyl compounds; INVOLVED IN: carbohydrate metabolic process; LOCATED IN: plant-type cell wall; EXPRESSED IN: 23 plant structures; EXPRESSED DURING: 13 growth stages; CONTAINS InterPro DOMAIN/s: Glycoside hydrolase, family 3, N-terminal (InterPro:IPR001764), Glycoside hydrolase, family 3, C-terminal (InterPro:IPR002772),…	cell wall.degradation.mannan-xylose-arabinose-fucose		0	0	1	1	1	1	1	1	1	3	0
Si026099m	PF00933,PF01915	AT1G02640	beta-xylosidase 2 (BXL2); FUNCTIONS IN: hydrolase activity, hydrolyzing O-glycosyl compounds; INVOLVED IN: carbohydrate metabolic process; LOCATED IN: plant-type cell wall; EXPRESSED IN: 23 plant structures; EXPRESSED DURING: 13 growth stages; CONTAINS InterPro DOMAIN/s: Glycoside hydrolase, family 3, N-terminal (InterPro:IPR001764), Glycoside hydrolase, family 3, C-terminal (InterPro:IPR002772),…	cell wall.degradation.mannan-xylose-arabinose-fucose		0	0	1	1	1	1	1	1	1	3	0
Si026003m	PF00933,PF01915	AT1G02640	beta-xylosidase 2 (BXL2); FUNCTIONS IN: hydrolase activity, hydrolyzing O-glycosyl compounds; INVOLVED IN: carbohydrate metabolic process; LOCATED IN: plant-type cell wall; EXPRESSED IN: 23 plant structures; EXPRESSED DURING: 13 growth stages; CONTAINS InterPro DOMAIN/s: Glycoside hydrolase, family 3, N-terminal (InterPro:IPR001764), Glycoside hydrolase, family 3, C-terminal (InterPro:IPR002772),…	cell wall.degradation.mannan-xylose-arabinose-fucose		0	0	1	0	0.5	1	1	1	1	3	0
Si000314m	PF00933,PF01915	AT1G02640	beta-xylosidase 2 (BXL2); FUNCTIONS IN: hydrolase activity, hydrolyzing O-glycosyl compounds; INVOLVED IN: carbohydrate metabolic process; LOCATED IN: plant-type cell wall; EXPRESSED IN: 23 plant structures; EXPRESSED DURING: 13 growth stages; CONTAINS InterPro DOMAIN/s: Glycoside hydrolase, family 3, N-terminal (InterPro:IPR001764), Glycoside hydrolase, family 3, C-terminal (InterPro:IPR002772),…	cell wall.degradation.mannan-xylose-arabinose-fucose		0	0	1	0	0.5	1	1	1	1	3	0
Si029623m	PF01120	AT2G28100	alpha-L-fucosidase 1 (FUC1); FUNCTIONS IN: alpha-L-fucosidase activity; INVOLVED IN: glycoprotein catabolic process; LOCATED IN: vacuole; EXPRESSED IN: 17 plant structures; EXPRESSED DURING: 11 growth stages; CONTAINS InterPro DOMAIN/s: Glycoside hydrolase, family 29 (InterPro:IPR000933), Glycoside hydrolase, catalytic core (InterPro:IPR017853), Glycoside hydrolase, subgroup, catalytic core (Inte…	cell wall.degradation.mannan-xylose-arabinose-fucose		2	9	3	4	3.5	21	20	20.5	1	0	0
Si009874m	PF01120	AT2G28100	alpha-L-fucosidase 1 (FUC1); FUNCTIONS IN: alpha-L-fucosidase activity; INVOLVED IN: glycoprotein catabolic process; LOCATED IN: vacuole; EXPRESSED IN: 17 plant structures; EXPRESSED DURING: 11 growth stages; CONTAINS InterPro DOMAIN/s: Glycoside hydrolase, family 29 (InterPro:IPR000933), Glycoside hydrolase, catalytic core (InterPro:IPR017853), Glycoside hydrolase, subgroup, catalytic core (Inte…	cell wall.degradation.mannan-xylose-arabinose-fucose		3	0	2	2	2	4	5	4.5	1	0	0
Si001461m	PF00295	AT4G23820	Pectin lyase-like superfamily protein; FUNCTIONS IN: polygalacturonase activity; INVOLVED IN: carbohydrate metabolic process; LOCATED IN: endomembrane system; EXPRESSED IN: 22 plant structures; EXPRESSED DURING: 13 growth stages; CONTAINS InterPro DOMAIN/s: Pectin lyase fold/virulence factor (InterPro:IPR011050), Glycoside hydrolase, family 28 (InterPro:IPR000743), Pectin lyase fold (InterPro:IPR…	cell wall.degradation.pectate lyases and polygalacturonases		16	8	25	26	25.5	13	12	12.5	1	190	127
Si022052m	PF00295	AT4G23820	Pectin lyase-like superfamily protein; FUNCTIONS IN: polygalacturonase activity; INVOLVED IN: carbohydrate metabolic process; LOCATED IN: endomembrane system; EXPRESSED IN: 22 plant structures; EXPRESSED DURING: 13 growth stages; CONTAINS InterPro DOMAIN/s: Pectin lyase fold/virulence factor (InterPro:IPR011050), Glycoside hydrolase, family 28 (InterPro:IPR000743), Pectin lyase fold (InterPro:IPR…	cell wall.degradation.pectate lyases and polygalacturonases		0	0	1	1	1	4	4	4	1	190	127
Si017201m	PF00295	AT4G23820	Pectin lyase-like superfamily protein; FUNCTIONS IN: polygalacturonase activity; INVOLVED IN: carbohydrate metabolic process; LOCATED IN: endomembrane system; EXPRESSED IN: 22 plant structures; EXPRESSED DURING: 13 growth stages; CONTAINS InterPro DOMAIN/s: Pectin lyase fold/virulence factor (InterPro:IPR011050), Glycoside hydrolase, family 28 (InterPro:IPR000743), Pectin lyase fold (InterPro:IPR…	cell wall.degradation.pectate lyases and polygalacturonases		0	0	1	1	1	1	1	1	1	190	127
Si010447m	PF00544	AT3G55140	Pectin lyase-like superfamily protein; CONTAINS InterPro DOMAIN/s: Pectin lyase fold/virulence factor (InterPro:IPR011050), AmbAllergen (InterPro:IPR018082), Pectate lyase/Amb allergen (InterPro:IPR002022), Pectin lyase fold (InterPro:IPR012334); BEST Arabidopsis thaliana protein match is: Pectin lyase-like superfamily protein (TAIR:AT3G09540.1); Has 1866 Blast hits to 1858 proteins in 295 specie…	cell wall.degradation.pectate lyases and polygalacturonases		6	13	5	5	5	14	17	15.5	1	125	35
Si004466m	PF00544	AT3G55140	Pectin lyase-like superfamily protein; CONTAINS InterPro DOMAIN/s: Pectin lyase fold/virulence factor (InterPro:IPR011050), AmbAllergen (InterPro:IPR018082), Pectate lyase/Amb allergen (InterPro:IPR002022), Pectin lyase fold (InterPro:IPR012334); BEST Arabidopsis thaliana protein match is: Pectin lyase-like superfamily protein (TAIR:AT3G09540.1); Has 1866 Blast hits to 1858 proteins in 295 specie…	cell wall.degradation.pectate lyases and polygalacturonases		0	0	1	1	1	2	2	2	1	125	35
Si033313m	PF00560,PF08263	AT3G12145	FLOR1 (FLR1); FUNCTIONS IN: enzyme inhibitor activity, transcription factor binding; INVOLVED IN: biological_process unknown; LOCATED IN: endomembrane system; CONTAINS InterPro DOMAIN/s: Leucine-rich repeat-containing N-terminal domain, type 2 (InterPro:IPR013210), Leucine-rich repeat (InterPro:IPR001611); BEST Arabidopsis thaliana protein match is: polygalacturonase inhibiting protein 1 (TAIR:AT…	cell wall.degradation.pectate lyases and polygalacturonases		0	0	1	1	1	1	1	1	1	73	28
Si026354m	PF00295	AT3G16850	Pectin lyase-like superfamily protein; FUNCTIONS IN: polygalacturonase activity; INVOLVED IN: carbohydrate metabolic process; LOCATED IN: vacuole, plant-type cell wall; EXPRESSED IN: 23 plant structures; EXPRESSED DURING: 13 growth stages; CONTAINS InterPro DOMAIN/s: Pectin lyase fold/virulence factor (InterPro:IPR011050), Glycoside hydrolase, family 28 (InterPro:IPR000743), Pectin lyase fold (In…	cell wall.degradation.pectate lyases and polygalacturonases		14	6	12	11	11.5	7	7	7	1	52	0
Si008183m	PF00544,PF04431	AT1G67750	Pectate lyase family protein; FUNCTIONS IN: pectate lyase activity; INVOLVED IN: biological_process unknown; LOCATED IN: endomembrane system; EXPRESSED IN: 21 plant structures; EXPRESSED DURING: 13 growth stages; CONTAINS InterPro DOMAIN/s: Pectin lyase fold/virulence factor (InterPro:IPR011050), AmbAllergen (InterPro:IPR018082), Pectate lyase/Amb allergen (InterPro:IPR002022), Pectin lyase fold …	cell wall.degradation.pectate lyases and polygalacturonases		0	0	1	1	1	1	1	1	1	49	77
Si010221m	PF00544	AT1G04680	Pectin lyase-like superfamily protein; FUNCTIONS IN: lyase activity, pectate lyase activity; INVOLVED IN: biological_process unknown; LOCATED IN: membrane; EXPRESSED IN: 23 plant structures; EXPRESSED DURING: 13 growth stages; CONTAINS InterPro DOMAIN/s: Pectin lyase fold/virulence factor (InterPro:IPR011050), AmbAllergen (InterPro:IPR018082), Pectate lyase/Amb allergen (InterPro:IPR002022), Pect…	cell wall.degradation.pectate lyases and polygalacturonases		7	177	13	8	10.5	301	197	249	0.00881588	16	25
Si024946m	PF00560,PF08263	AT5G06860	polygalacturonase inhibiting protein 1 (PGIP1); FUNCTIONS IN: polygalacturonase inhibitor activity; INVOLVED IN: signal transduction, defense response; LOCATED IN: cell wall, plant-type cell wall; EXPRESSED IN: 20 plant structures; EXPRESSED DURING: 13 growth stages; CONTAINS InterPro DOMAIN/s: Leucine-rich repeat-containing N-terminal domain, type 2 (InterPro:IPR013210), Leucine-rich repeat (Int…	cell wall.degradation.pectate lyases and polygalacturonases		0	0	1	1	1	4	4	4	0.000611199	16	0
Si024085m	PF00560	AT5G06860	polygalacturonase inhibiting protein 1 (PGIP1); FUNCTIONS IN: polygalacturonase inhibitor activity; INVOLVED IN: signal transduction, defense response; LOCATED IN: cell wall, plant-type cell wall; EXPRESSED IN: 20 plant structures; EXPRESSED DURING: 13 growth stages; CONTAINS InterPro DOMAIN/s: Leucine-rich repeat-containing N-terminal domain, type 2 (InterPro:IPR013210), Leucine-rich repeat (Int…	cell wall.degradation.pectate lyases and polygalacturonases		0	0	1	1	1	1	2	1.5	1	16	0
Si025335m	PF00560,PF08263	AT5G06860	polygalacturonase inhibiting protein 1 (PGIP1); FUNCTIONS IN: polygalacturonase inhibitor activity; INVOLVED IN: signal transduction, defense response; LOCATED IN: cell wall, plant-type cell wall; EXPRESSED IN: 20 plant structures; EXPRESSED DURING: 13 growth stages; CONTAINS InterPro DOMAIN/s: Leucine-rich repeat-containing N-terminal domain, type 2 (InterPro:IPR013210), Leucine-rich repeat (Int…	cell wall.degradation.pectate lyases and polygalacturonases		0	0	1	1	1	2	2	2	1	16	0
Si022502m	PF00560,PF08263	AT5G06860	polygalacturonase inhibiting protein 1 (PGIP1); FUNCTIONS IN: polygalacturonase inhibitor activity; INVOLVED IN: signal transduction, defense response; LOCATED IN: cell wall, plant-type cell wall; EXPRESSED IN: 20 plant structures; EXPRESSED DURING: 13 growth stages; CONTAINS InterPro DOMAIN/s: Leucine-rich repeat-containing N-terminal domain, type 2 (InterPro:IPR013210), Leucine-rich repeat (Int…	cell wall.degradation.pectate lyases and polygalacturonases		0	0	1	1	1	1	1	1	1	16	0
Si022539m	PF00560,PF08263	AT5G06860	polygalacturonase inhibiting protein 1 (PGIP1); FUNCTIONS IN: polygalacturonase inhibitor activity; INVOLVED IN: signal transduction, defense response; LOCATED IN: cell wall, plant-type cell wall; EXPRESSED IN: 20 plant structures; EXPRESSED DURING: 13 growth stages; CONTAINS InterPro DOMAIN/s: Leucine-rich repeat-containing N-terminal domain, type 2 (InterPro:IPR013210), Leucine-rich repeat (Int…	cell wall.degradation.pectate lyases and polygalacturonases		0	0	1	1	1	1	1	1	1	16	0
Si030467m	PF00560,PF08263	AT5G06860	polygalacturonase inhibiting protein 1 (PGIP1); FUNCTIONS IN: polygalacturonase inhibitor activity; INVOLVED IN: signal transduction, defense response; LOCATED IN: cell wall, plant-type cell wall; EXPRESSED IN: 20 plant structures; EXPRESSED DURING: 13 growth stages; CONTAINS InterPro DOMAIN/s: Leucine-rich repeat-containing N-terminal domain, type 2 (InterPro:IPR013210), Leucine-rich repeat (Int…	cell wall.degradation.pectate lyases and polygalacturonases		0	0	1	1	1	1	1	1	1	16	0
Si011645m	PF00560	AT5G06860	polygalacturonase inhibiting protein 1 (PGIP1); FUNCTIONS IN: polygalacturonase inhibitor activity; INVOLVED IN: signal transduction, defense response; LOCATED IN: cell wall, plant-type cell wall; EXPRESSED IN: 20 plant structures; EXPRESSED DURING: 13 growth stages; CONTAINS InterPro DOMAIN/s: Leucine-rich repeat-containing N-terminal domain, type 2 (InterPro:IPR013210), Leucine-rich repeat (Int…	cell wall.degradation.pectate lyases and polygalacturonases		0	0	1	1	1	1	1	1	1	16	0
Si015092m	PF00560,PF08263	AT5G06860	polygalacturonase inhibiting protein 1 (PGIP1); FUNCTIONS IN: polygalacturonase inhibitor activity; INVOLVED IN: signal transduction, defense response; LOCATED IN: cell wall, plant-type cell wall; EXPRESSED IN: 20 plant structures; EXPRESSED DURING: 13 growth stages; CONTAINS InterPro DOMAIN/s: Leucine-rich repeat-containing N-terminal domain, type 2 (InterPro:IPR013210), Leucine-rich repeat (Int…	cell wall.degradation.pectate lyases and polygalacturonases		0	0	1	1	1	1	1	1	1	16	0
Si035484m	PF00295	AT3G62110	Pectin lyase-like superfamily protein; FUNCTIONS IN: polygalacturonase activity; INVOLVED IN: response to cyclopentenone, carbohydrate metabolic process; LOCATED IN: vacuole; EXPRESSED IN: 25 plant structures; EXPRESSED DURING: 15 growth stages; CONTAINS InterPro DOMAIN/s: Pectin lyase fold/virulence factor (InterPro:IPR011050), Glycoside hydrolase, family 28 (InterPro:IPR000743), Pectin lyase fo…	cell wall.degradation.pectate lyases and polygalacturonases		11	0	9	9	9	4	4	4	1	5	18
Si032032m	PF00295	AT3G62110	Pectin lyase-like superfamily protein; FUNCTIONS IN: polygalacturonase activity; INVOLVED IN: response to cyclopentenone, carbohydrate metabolic process; LOCATED IN: vacuole; EXPRESSED IN: 25 plant structures; EXPRESSED DURING: 15 growth stages; CONTAINS InterPro DOMAIN/s: Pectin lyase fold/virulence factor (InterPro:IPR011050), Glycoside hydrolase, family 28 (InterPro:IPR000743), Pectin lyase fo…	cell wall.degradation.pectate lyases and polygalacturonases		2	0	4	4	4	11	10	10.5	1	5	18
Si027587m	PF06045	AT1G09880	Rhamnogalacturonate lyase family protein; CONTAINS InterPro DOMAIN/s: Rhamnogalacturonate lyase (InterPro:IPR010325), Carbohydrate-binding-like fold (InterPro:IPR013784), Galactose-binding domain-like (InterPro:IPR008979); BEST Arabidopsis thaliana protein match is: Rhamnogalacturonate lyase family protein (TAIR:AT1G09890.1); Has 288 Blast hits to 274 proteins in 61 species: Archae - 0; Bacteria …	cell wall.degradation.pectate lyases and polygalacturonases		0	0	1	1	1	2	2	2	1	5	4
Si024658m	PF06045	AT1G09880	Rhamnogalacturonate lyase family protein; CONTAINS InterPro DOMAIN/s: Rhamnogalacturonate lyase (InterPro:IPR010325), Carbohydrate-binding-like fold (InterPro:IPR013784), Galactose-binding domain-like (InterPro:IPR008979); BEST Arabidopsis thaliana protein match is: Rhamnogalacturonate lyase family protein (TAIR:AT1G09890.1); Has 288 Blast hits to 274 proteins in 61 species: Archae - 0; Bacteria …	cell wall.degradation.pectate lyases and polygalacturonases		0	0	1	1	1	1	1	1	1	5	4
Si013393m	PF06045	AT1G09880	Rhamnogalacturonate lyase family protein; CONTAINS InterPro DOMAIN/s: Rhamnogalacturonate lyase (InterPro:IPR010325), Carbohydrate-binding-like fold (InterPro:IPR013784), Galactose-binding domain-like (InterPro:IPR008979); BEST Arabidopsis thaliana protein match is: Rhamnogalacturonate lyase family protein (TAIR:AT1G09890.1); Has 288 Blast hits to 274 proteins in 61 species: Archae - 0; Bacteria …	cell wall.degradation.pectate lyases and polygalacturonases		1	3	1	1	1	2	2	2	1	5	4
Si027699m	PF06045	AT1G09880	Rhamnogalacturonate lyase family protein; CONTAINS InterPro DOMAIN/s: Rhamnogalacturonate lyase (InterPro:IPR010325), Carbohydrate-binding-like fold (InterPro:IPR013784), Galactose-binding domain-like (InterPro:IPR008979); BEST Arabidopsis thaliana protein match is: Rhamnogalacturonate lyase family protein (TAIR:AT1G09890.1); Has 288 Blast hits to 274 proteins in 61 species: Archae - 0; Bacteria …	cell wall.degradation.pectate lyases and polygalacturonases		0	0	1	0	0.5	1	1	1	1	5	4
Si012557m	PF06045	AT1G09880	Rhamnogalacturonate lyase family protein; CONTAINS InterPro DOMAIN/s: Rhamnogalacturonate lyase (InterPro:IPR010325), Carbohydrate-binding-like fold (InterPro:IPR013784), Galactose-binding domain-like (InterPro:IPR008979); BEST Arabidopsis thaliana protein match is: Rhamnogalacturonate lyase family protein (TAIR:AT1G09890.1); Has 288 Blast hits to 274 proteins in 61 species: Archae - 0; Bacteria …	cell wall.degradation.pectate lyases and polygalacturonases		0	0	1	0	0.5	1	1	1	1	5	4
Si029777m	PF00295	AT3G57790	Pectin lyase-like superfamily protein; FUNCTIONS IN: polygalacturonase activity; INVOLVED IN: carbohydrate metabolic process; LOCATED IN: plasma membrane; EXPRESSED IN: 23 plant structures; EXPRESSED DURING: 14 growth stages; CONTAINS InterPro DOMAIN/s: Pectin lyase fold/virulence factor (InterPro:IPR011050), Pectin lyase fold (InterPro:IPR012334), Glycoside hydrolase, family 28 (InterPro:IPR0007…	cell wall.degradation.pectate lyases and polygalacturonases		10	6	10	12	11	5	6	5.5	1	3	7
Si029141m	PF00295	AT1G19170	Pectin lyase-like superfamily protein; FUNCTIONS IN: polygalacturonase activity; INVOLVED IN: carbohydrate metabolic process; LOCATED IN: mitochondrion; EXPRESSED IN: 22 plant structures; EXPRESSED DURING: 13 growth stages; CONTAINS InterPro DOMAIN/s: Pectin lyase fold/virulence factor (InterPro:IPR011050), Parallel beta-helix repeat (InterPro:IPR006626), Pectin lyase fold (InterPro:IPR012334), G…	cell wall.degradation.pectate lyases and polygalacturonases		21	4	7	7	7	6	5	5.5	1	3	4
Si016984m	PF00295	AT1G19170	Pectin lyase-like superfamily protein; FUNCTIONS IN: polygalacturonase activity; INVOLVED IN: carbohydrate metabolic process; LOCATED IN: mitochondrion; EXPRESSED IN: 22 plant structures; EXPRESSED DURING: 13 growth stages; CONTAINS InterPro DOMAIN/s: Pectin lyase fold/virulence factor (InterPro:IPR011050), Parallel beta-helix repeat (InterPro:IPR006626), Pectin lyase fold (InterPro:IPR012334), G…	cell wall.degradation.pectate lyases and polygalacturonases		0	0	3	2	2.5	7	7	7	1	3	4
Si022189m	PF00295	AT1G23460	Pectin lyase-like superfamily protein; FUNCTIONS IN: polygalacturonase activity; INVOLVED IN: carbohydrate metabolic process; LOCATED IN: endomembrane system; CONTAINS InterPro DOMAIN/s: Pectin lyase fold/virulence factor (InterPro:IPR011050), Pectin lyase fold (InterPro:IPR012334), Parallel beta-helix repeat (InterPro:IPR006626), Glycoside hydrolase, family 28 (InterPro:IPR000743); BEST Arabidop…	cell wall.degradation.pectate lyases and polygalacturonases		0	0	1	1	1	1	2	1.5	1	3	7
Si016953m	PF00295	AT1G23460	Pectin lyase-like superfamily protein; FUNCTIONS IN: polygalacturonase activity; INVOLVED IN: carbohydrate metabolic process; LOCATED IN: endomembrane system; CONTAINS InterPro DOMAIN/s: Pectin lyase fold/virulence factor (InterPro:IPR011050), Pectin lyase fold (InterPro:IPR012334), Parallel beta-helix repeat (InterPro:IPR006626), Glycoside hydrolase, family 28 (InterPro:IPR000743); BEST Arabidop…	cell wall.degradation.pectate lyases and polygalacturonases		0	0	1	1	1	1	1	1	1	3	7
Si013629m	PF00295	AT4G33440	Pectin lyase-like superfamily protein; FUNCTIONS IN: polygalacturonase activity; INVOLVED IN: carbohydrate metabolic process; LOCATED IN: endomembrane system; EXPRESSED IN: 16 plant structures; EXPRESSED DURING: 9 growth stages; CONTAINS InterPro DOMAIN/s: Pectin lyase fold/virulence factor (InterPro:IPR011050), Glycoside hydrolase, family 28 (InterPro:IPR000743), Pectin lyase fold (InterPro:IPR0…	cell wall.degradation.pectate lyases and polygalacturonases		0	0	1	1	1	5	5	5	1	3	0
Si033298m	PF03181	AT1G60390	polygalacturonase 1 (PG1); FUNCTIONS IN: polygalacturonase activity; INVOLVED IN: biological_process unknown; LOCATED IN: endomembrane system; EXPRESSED IN: 23 plant structures; EXPRESSED DURING: 14 growth stages; CONTAINS InterPro DOMAIN/s: BURP (InterPro:IPR004873); BEST Arabidopsis thaliana protein match is: polygalacturonase 2 (TAIR:AT1G70370.2); Has 3094 Blast hits to 2364 proteins in 384 sp…	cell wall.degradation.pectate lyases and polygalacturonases		0	0	0	1	0.5	0	1	0.5	1	3	0
Si021758m	PF00295	AT3G07970	QUARTET 2 (QRT2); FUNCTIONS IN: polygalacturonase activity; INVOLVED IN: in 6 processes; LOCATED IN: endomembrane system; EXPRESSED IN: 9 plant structures; EXPRESSED DURING: 4 anthesis, petal differentiation and expansion stage; CONTAINS InterPro DOMAIN/s: Pectin lyase fold/virulence factor (InterPro:IPR011050), Glycoside hydrolase, family 28 (InterPro:IPR000743), Parallel beta-helix repeat (Inte…	cell wall.degradation.pectate lyases and polygalacturonases		97	0	163	198	180.5	1	1	1	6.86491e-15	0	0
Si004860m	PF00295	AT2G33160	glycoside hydrolase family 28 protein / polygalacturonase (pectinase) family protein; FUNCTIONS IN: polygalacturonase activity, nucleic acid binding; INVOLVED IN: carbohydrate metabolic process; LOCATED IN: endomembrane system; CONTAINS InterPro DOMAIN/s: Pectin lyase fold/virulence factor (InterPro:IPR011050), Polynucleotidyl transferase, ribonuclease H fold (InterPro:IPR012337), Pectin lyase fo…	cell wall.degradation.pectate lyases and polygalacturonases		2	0	12	10	11	1	1	1	3.08713e-09	0	0
Si001228m	PF00295	AT1G02460	Pectin lyase-like superfamily protein; FUNCTIONS IN: polygalacturonase activity; INVOLVED IN: carbohydrate metabolic process; EXPRESSED IN: stem, root, stamen, seed; EXPRESSED DURING: 4 anthesis, E expanded cotyledon stage; CONTAINS InterPro DOMAIN/s: Pectin lyase fold/virulence factor (InterPro:IPR011050), Glycoside hydrolase, family 28 (InterPro:IPR000743), Pectin lyase fold (InterPro:IPR012334…	cell wall.degradation.pectate lyases and polygalacturonases		3	2	10	9	9.5	8	5	6.5	1	0	4
Si000958m	PF00295	AT1G10640	Pectin lyase-like superfamily protein; FUNCTIONS IN: polygalacturonase activity; INVOLVED IN: carbohydrate metabolic process; LOCATED IN: cellular_component unknown; EXPRESSED IN: 18 plant structures; EXPRESSED DURING: 11 growth stages; CONTAINS InterPro DOMAIN/s: Pectin lyase fold/virulence factor (InterPro:IPR011050), Parallel beta-helix repeat (InterPro:IPR006626), Glycoside hydrolase, family …	cell wall.degradation.pectate lyases and polygalacturonases		3	0	9	6	7.5	2	2	2	1	0	7
Si006318m	PF00295	AT3G61490	Pectin lyase-like superfamily protein; FUNCTIONS IN: polygalacturonase activity; INVOLVED IN: carbohydrate metabolic process; LOCATED IN: endomembrane system; EXPRESSED IN: 22 plant structures; EXPRESSED DURING: 14 growth stages; CONTAINS InterPro DOMAIN/s: Pectin lyase fold/virulence factor (InterPro:IPR011050), Glycoside hydrolase, family 28 (InterPro:IPR000743), Pectin lyase fold (InterPro:IPR…	cell wall.degradation.pectate lyases and polygalacturonases		5	2	6	6	6	3	3	3	1	0	0
Si021901m	PF00295	AT1G48100	Pectin lyase-like superfamily protein; FUNCTIONS IN: polygalacturonase activity; INVOLVED IN: carbohydrate metabolic process; EXPRESSED IN: 19 plant structures; EXPRESSED DURING: 10 growth stages; CONTAINS InterPro DOMAIN/s: Pectin lyase fold/virulence factor (InterPro:IPR011050), Pectin lyase fold (InterPro:IPR012334), Glycoside hydrolase, family 28 (InterPro:IPR000743), Parallel beta-helix repe…	cell wall.degradation.pectate lyases and polygalacturonases		0	0	4	3	3.5	1	1	1	0.0244813	0	0
Si021744m	PF00295	AT1G10640	Pectin lyase-like superfamily protein; FUNCTIONS IN: polygalacturonase activity; INVOLVED IN: carbohydrate metabolic process; LOCATED IN: cellular_component unknown; EXPRESSED IN: 18 plant structures; EXPRESSED DURING: 11 growth stages; CONTAINS InterPro DOMAIN/s: Pectin lyase fold/virulence factor (InterPro:IPR011050), Parallel beta-helix repeat (InterPro:IPR006626), Glycoside hydrolase, family …	cell wall.degradation.pectate lyases and polygalacturonases		4	0	2	3	2.5	1	1	1	1	0	7
Si013394m	PF03181	AT1G23760	JP630; CONTAINS InterPro DOMAIN/s: BURP (InterPro:IPR004873); BEST Arabidopsis thaliana protein match is: polygalacturonase 2 (TAIR:AT1G70370.2); Has 1783 Blast hits to 1423 proteins in 248 species: Archae - 0; Bacteria - 362; Metazoa - 287; Fungi - 197; Plants - 556; Viruses - 4; Other Eukaryotes - 377 (source: NCBI BLink).	cell wall.degradation.pectate lyases and polygalacturonases		0	0	2	2	2	1	1	1	1	0	18
Si008011m	PF00295	AT3G07820	Pectin lyase-like superfamily protein; FUNCTIONS IN: polygalacturonase activity; INVOLVED IN: carbohydrate metabolic process; LOCATED IN: endomembrane system; EXPRESSED IN: 11 plant structures; EXPRESSED DURING: L mature pollen stage, M germinated pollen stage, 4 anthesis, C globular stage, petal differentiation and expansion stage; CONTAINS InterPro DOMAIN/s: Pectin lyase fold/virulence factor (…	cell wall.degradation.pectate lyases and polygalacturonases		0	0	2	2	2	2	2	2	1	0	0
Si038799m	PF00295	AT2G41850	polygalacturonase abscission zone A. thaliana (PGAZAT); FUNCTIONS IN: polygalacturonase activity; INVOLVED IN: cell wall modification involved in abscission, fruit dehiscence, floral organ abscission, anther dehiscence, carbohydrate metabolic process; LOCATED IN: endomembrane system; EXPRESSED IN: 6 plant structures; EXPRESSED DURING: 4 anthesis; CONTAINS InterPro DOMAIN/s: Pectin lyase fold/viru…	cell wall.degradation.pectate lyases and polygalacturonases		0	0	2	1	1.5	1	1	1	1	0	0
Si035806m	PF00295	AT2G41850	polygalacturonase abscission zone A. thaliana (PGAZAT); FUNCTIONS IN: polygalacturonase activity; INVOLVED IN: cell wall modification involved in abscission, fruit dehiscence, floral organ abscission, anther dehiscence, carbohydrate metabolic process; LOCATED IN: endomembrane system; EXPRESSED IN: 6 plant structures; EXPRESSED DURING: 4 anthesis; CONTAINS InterPro DOMAIN/s: Pectin lyase fold/viru…	cell wall.degradation.pectate lyases and polygalacturonases		0	0	2	1	1.5	1	1	1	1	0	0
Si017418m	PF00295	AT3G07820	Pectin lyase-like superfamily protein; FUNCTIONS IN: polygalacturonase activity; INVOLVED IN: carbohydrate metabolic process; LOCATED IN: endomembrane system; EXPRESSED IN: 11 plant structures; EXPRESSED DURING: L mature pollen stage, M germinated pollen stage, 4 anthesis, C globular stage, petal differentiation and expansion stage; CONTAINS InterPro DOMAIN/s: Pectin lyase fold/virulence factor (…	cell wall.degradation.pectate lyases and polygalacturonases		0	0	1	2	1.5	1	1	1	1	0	0
Si006532m	PF00295	AT3G07820	Pectin lyase-like superfamily protein; FUNCTIONS IN: polygalacturonase activity; INVOLVED IN: carbohydrate metabolic process; LOCATED IN: endomembrane system; EXPRESSED IN: 11 plant structures; EXPRESSED DURING: L mature pollen stage, M germinated pollen stage, 4 anthesis, C globular stage, petal differentiation and expansion stage; CONTAINS InterPro DOMAIN/s: Pectin lyase fold/virulence factor (…	cell wall.degradation.pectate lyases and polygalacturonases		0	0	1	2	1.5	1	1	1	1	0	0
Si035616m	PF00295	AT3G48950	Pectin lyase-like superfamily protein; FUNCTIONS IN: polygalacturonase activity; INVOLVED IN: carbohydrate metabolic process; LOCATED IN: endomembrane system; EXPRESSED IN: central cell, flower; EXPRESSED DURING: petal differentiation and expansion stage; CONTAINS InterPro DOMAIN/s: Pectin lyase fold/virulence factor (InterPro:IPR011050), Glycoside hydrolase, family 28 (InterPro:IPR000743), Pecti…	cell wall.degradation.pectate lyases and polygalacturonases		0	0	2	1	1.5	1	1	1	1	0	0
Si004836m	PF00295	AT1G05650	Pectin lyase-like superfamily protein; FUNCTIONS IN: polygalacturonase activity; INVOLVED IN: carbohydrate metabolic process; LOCATED IN: endomembrane system; CONTAINS InterPro DOMAIN/s: Pectin lyase fold/virulence factor (InterPro:IPR011050), Pectin lyase fold (InterPro:IPR012334), Glycoside hydrolase, family 28 (InterPro:IPR000743), Parallel beta-helix repeat (InterPro:IPR006626); BEST Arabidop…	cell wall.degradation.pectate lyases and polygalacturonases		0	0	1	1	1	1	1	1	1	0	0
Si005178m	PF00295	AT1G05650	Pectin lyase-like superfamily protein; FUNCTIONS IN: polygalacturonase activity; INVOLVED IN: carbohydrate metabolic process; LOCATED IN: endomembrane system; CONTAINS InterPro DOMAIN/s: Pectin lyase fold/virulence factor (InterPro:IPR011050), Pectin lyase fold (InterPro:IPR012334), Glycoside hydrolase, family 28 (InterPro:IPR000743), Parallel beta-helix repeat (InterPro:IPR006626); BEST Arabidop…	cell wall.degradation.pectate lyases and polygalacturonases		0	0	1	1	1	1	1	1	1	0	0
Si006382m	PF00295	AT1G10640	Pectin lyase-like superfamily protein; FUNCTIONS IN: polygalacturonase activity; INVOLVED IN: carbohydrate metabolic process; LOCATED IN: cellular_component unknown; EXPRESSED IN: 18 plant structures; EXPRESSED DURING: 11 growth stages; CONTAINS InterPro DOMAIN/s: Pectin lyase fold/virulence factor (InterPro:IPR011050), Parallel beta-helix repeat (InterPro:IPR006626), Glycoside hydrolase, family …	cell wall.degradation.pectate lyases and polygalacturonases		0	0	1	1	1	1	1	1	1	0	7
Si006451m	PF00544,PF04431	AT1G14420	AT59; FUNCTIONS IN: lyase activity, pectate lyase activity; INVOLVED IN: plant-type cell wall organization; LOCATED IN: endomembrane system; EXPRESSED IN: 9 plant structures; EXPRESSED DURING: L mature pollen stage, M germinated pollen stage, 4 anthesis, C globular stage, petal differentiation and expansion stage; CONTAINS InterPro DOMAIN/s: Pectin lyase fold/virulence factor (InterPro:IPR011050)…	cell wall.degradation.pectate lyases and polygalacturonases		0	0	1	1	1	1	1	1	1	0	4
Si006418m	PF00544,PF04431	AT1G14420	AT59; FUNCTIONS IN: lyase activity, pectate lyase activity; INVOLVED IN: plant-type cell wall organization; LOCATED IN: endomembrane system; EXPRESSED IN: 9 plant structures; EXPRESSED DURING: L mature pollen stage, M germinated pollen stage, 4 anthesis, C globular stage, petal differentiation and expansion stage; CONTAINS InterPro DOMAIN/s: Pectin lyase fold/virulence factor (InterPro:IPR011050)…	cell wall.degradation.pectate lyases and polygalacturonases		0	0	1	1	1	1	1	1	1	0	4
Si031920m	PF00295	AT2G41850	polygalacturonase abscission zone A. thaliana (PGAZAT); FUNCTIONS IN: polygalacturonase activity; INVOLVED IN: cell wall modification involved in abscission, fruit dehiscence, floral organ abscission, anther dehiscence, carbohydrate metabolic process; LOCATED IN: endomembrane system; EXPRESSED IN: 6 plant structures; EXPRESSED DURING: 4 anthesis; CONTAINS InterPro DOMAIN/s: Pectin lyase fold/viru…	cell wall.degradation.pectate lyases and polygalacturonases		0	0	1	1	1	1	1	1	1	0	0
Si032719m	PF00295	AT2G41850	polygalacturonase abscission zone A. thaliana (PGAZAT); FUNCTIONS IN: polygalacturonase activity; INVOLVED IN: cell wall modification involved in abscission, fruit dehiscence, floral organ abscission, anther dehiscence, carbohydrate metabolic process; LOCATED IN: endomembrane system; EXPRESSED IN: 6 plant structures; EXPRESSED DURING: 4 anthesis; CONTAINS InterPro DOMAIN/s: Pectin lyase fold/viru…	cell wall.degradation.pectate lyases and polygalacturonases		0	0	1	1	1	1	1	1	1	0	0
Si017224m	PF00544,PF04431	AT3G01270	Pectate lyase family protein; FUNCTIONS IN: lyase activity, pectate lyase activity; INVOLVED IN: biological_process unknown; LOCATED IN: endomembrane system; EXPRESSED IN: 20 plant structures; EXPRESSED DURING: 14 growth stages; CONTAINS InterPro DOMAIN/s: Pectin lyase fold/virulence factor (InterPro:IPR011050), Pectate lyase, N-terminal (InterPro:IPR007524), AmbAllergen (InterPro:IPR018082), Pec…	cell wall.degradation.pectate lyases and polygalacturonases		0	0	1	1	1	1	1	1	1	0	0
Si039581m	PF00295	AT3G07820	Pectin lyase-like superfamily protein; FUNCTIONS IN: polygalacturonase activity; INVOLVED IN: carbohydrate metabolic process; LOCATED IN: endomembrane system; EXPRESSED IN: 11 plant structures; EXPRESSED DURING: L mature pollen stage, M germinated pollen stage, 4 anthesis, C globular stage, petal differentiation and expansion stage; CONTAINS InterPro DOMAIN/s: Pectin lyase fold/virulence factor (…	cell wall.degradation.pectate lyases and polygalacturonases		0	0	1	1	1	1	1	1	1	0	0
Si006535m	PF00295	AT3G07820	Pectin lyase-like superfamily protein; FUNCTIONS IN: polygalacturonase activity; INVOLVED IN: carbohydrate metabolic process; LOCATED IN: endomembrane system; EXPRESSED IN: 11 plant structures; EXPRESSED DURING: L mature pollen stage, M germinated pollen stage, 4 anthesis, C globular stage, petal differentiation and expansion stage; CONTAINS InterPro DOMAIN/s: Pectin lyase fold/virulence factor (…	cell wall.degradation.pectate lyases and polygalacturonases		0	0	1	1	1	1	1	1	1	0	0
Si039483m	PF00295	AT3G07970	QUARTET 2 (QRT2); FUNCTIONS IN: polygalacturonase activity; INVOLVED IN: in 6 processes; LOCATED IN: endomembrane system; EXPRESSED IN: 9 plant structures; EXPRESSED DURING: 4 anthesis, petal differentiation and expansion stage; CONTAINS InterPro DOMAIN/s: Pectin lyase fold/virulence factor (InterPro:IPR011050), Glycoside hydrolase, family 28 (InterPro:IPR000743), Parallel beta-helix repeat (Inte…	cell wall.degradation.pectate lyases and polygalacturonases		0	0	1	1	1	1	1	1	1	0	0
Si003853m	PF00295	AT3G07970	QUARTET 2 (QRT2); FUNCTIONS IN: polygalacturonase activity; INVOLVED IN: in 6 processes; LOCATED IN: endomembrane system; EXPRESSED IN: 9 plant structures; EXPRESSED DURING: 4 anthesis, petal differentiation and expansion stage; CONTAINS InterPro DOMAIN/s: Pectin lyase fold/virulence factor (InterPro:IPR011050), Glycoside hydrolase, family 28 (InterPro:IPR000743), Parallel beta-helix repeat (Inte…	cell wall.degradation.pectate lyases and polygalacturonases		0	0	1	1	1	1	1	1	1	0	0
Si032233m	PF00295	AT3G07970	QUARTET 2 (QRT2); FUNCTIONS IN: polygalacturonase activity; INVOLVED IN: in 6 processes; LOCATED IN: endomembrane system; EXPRESSED IN: 9 plant structures; EXPRESSED DURING: 4 anthesis, petal differentiation and expansion stage; CONTAINS InterPro DOMAIN/s: Pectin lyase fold/virulence factor (InterPro:IPR011050), Glycoside hydrolase, family 28 (InterPro:IPR000743), Parallel beta-helix repeat (Inte…	cell wall.degradation.pectate lyases and polygalacturonases		0	0	1	1	1	1	1	1	1	0	0
Si038685m	PF00295	AT3G07970	QUARTET 2 (QRT2); FUNCTIONS IN: polygalacturonase activity; INVOLVED IN: in 6 processes; LOCATED IN: endomembrane system; EXPRESSED IN: 9 plant structures; EXPRESSED DURING: 4 anthesis, petal differentiation and expansion stage; CONTAINS InterPro DOMAIN/s: Pectin lyase fold/virulence factor (InterPro:IPR011050), Glycoside hydrolase, family 28 (InterPro:IPR000743), Parallel beta-helix repeat (Inte…	cell wall.degradation.pectate lyases and polygalacturonases		0	0	1	1	1	1	1	1	1	0	0
Si015137m	PF00295	AT3G14040	Pectin lyase-like superfamily protein; FUNCTIONS IN: polygalacturonase activity; INVOLVED IN: carbohydrate metabolic process; LOCATED IN: endomembrane system; EXPRESSED IN: male gametophyte; CONTAINS InterPro DOMAIN/s: Pectin lyase fold/virulence factor (InterPro:IPR011050), Pectin lyase fold (InterPro:IPR012334), Glycoside hydrolase, family 28 (InterPro:IPR000743), Parallel beta-helix repeat (In…	cell wall.degradation.pectate lyases and polygalacturonases		0	0	1	1	1	1	1	1	1	0	0
Si003854m	PF00295	AT3G26610	Pectin lyase-like superfamily protein; FUNCTIONS IN: polygalacturonase activity; INVOLVED IN: carbohydrate metabolic process; LOCATED IN: endomembrane system; EXPRESSED IN: root; CONTAINS InterPro DOMAIN/s: Pectin lyase fold/virulence factor (InterPro:IPR011050), Glycoside hydrolase, family 28 (InterPro:IPR000743), Pectin lyase fold (InterPro:IPR012334), Parallel beta-helix repeat (InterPro:IPR00…	cell wall.degradation.pectate lyases and polygalacturonases		0	0	1	1	1	1	1	1	1	0	0
Si035441m	PF00544	AT3G53190	Pectin lyase-like superfamily protein; CONTAINS InterPro DOMAIN/s: Pectin lyase fold/virulence factor (InterPro:IPR011050), AmbAllergen (InterPro:IPR018082), Pectate lyase/Amb allergen (InterPro:IPR002022), Pectin lyase fold (InterPro:IPR012334); BEST Arabidopsis thaliana protein match is: Pectin lyase-like superfamily protein (TAIR:AT5G04310.1); Has 1735 Blast hits to 1728 proteins in 275 specie…	cell wall.degradation.pectate lyases and polygalacturonases		0	0	1	1	1	1	1	1	1	0	0
Si015477m	PF00295	AT4G18180	Pectin lyase-like superfamily protein; FUNCTIONS IN: polygalacturonase activity; INVOLVED IN: carbohydrate metabolic process; LOCATED IN: endomembrane system; CONTAINS InterPro DOMAIN/s: Pectin lyase fold/virulence factor (InterPro:IPR011050), Pectin lyase fold (InterPro:IPR012334), Glycoside hydrolase, family 28 (InterPro:IPR000743), Parallel beta-helix repeat (InterPro:IPR006626); BEST Arabidop…	cell wall.degradation.pectate lyases and polygalacturonases		0	0	1	1	1	6	4	5	0.0748352	0	0
Si007823m	PF00295	AT4G18180	Pectin lyase-like superfamily protein; FUNCTIONS IN: polygalacturonase activity; INVOLVED IN: carbohydrate metabolic process; LOCATED IN: endomembrane system; CONTAINS InterPro DOMAIN/s: Pectin lyase fold/virulence factor (InterPro:IPR011050), Pectin lyase fold (InterPro:IPR012334), Glycoside hydrolase, family 28 (InterPro:IPR000743), Parallel beta-helix repeat (InterPro:IPR006626); BEST Arabidop…	cell wall.degradation.pectate lyases and polygalacturonases		0	0	1	1	1	1	1	1	1	0	0
Si011984m	PF00295	AT4G35670	Pectin lyase-like superfamily protein; FUNCTIONS IN: polygalacturonase activity; INVOLVED IN: carbohydrate metabolic process; LOCATED IN: endomembrane system; EXPRESSED IN: petal, leaf whorl, flower, carpel; EXPRESSED DURING: 4 anthesis, petal differentiation and expansion stage; CONTAINS InterPro DOMAIN/s: Pectin lyase fold/virulence factor (InterPro:IPR011050), Pectin lyase fold (InterPro:IPR01…	cell wall.degradation.pectate lyases and polygalacturonases		0	0	1	1	1	1	1	1	1	0	0
Si013945m	PF00544	AT5G09280	Pectin lyase-like superfamily protein; CONTAINS InterPro DOMAIN/s: Pectin lyase fold/virulence factor (InterPro:IPR011050), AmbAllergen (InterPro:IPR018082), Pectate lyase/Amb allergen (InterPro:IPR002022), Pectin lyase fold (InterPro:IPR012334), Parallel beta-helix repeat (InterPro:IPR006626); BEST Arabidopsis thaliana protein match is: Pectin lyase-like superfamily protein (TAIR:AT1G30350.1); H…	cell wall.degradation.pectate lyases and polygalacturonases		0	0	1	1	1	1	1	1	1	0	0
Si004128m	PF00295	AT1G48100	Pectin lyase-like superfamily protein; FUNCTIONS IN: polygalacturonase activity; INVOLVED IN: carbohydrate metabolic process; EXPRESSED IN: 19 plant structures; EXPRESSED DURING: 10 growth stages; CONTAINS InterPro DOMAIN/s: Pectin lyase fold/virulence factor (InterPro:IPR011050), Pectin lyase fold (InterPro:IPR012334), Glycoside hydrolase, family 28 (InterPro:IPR000743), Parallel beta-helix repe…	cell wall.degradation.pectate lyases and polygalacturonases		0	0	0	0	0	0	0	0	1	0	0
Si010016m	PF03016	AT3G45400	exostosin family protein; FUNCTIONS IN: catalytic activity; INVOLVED IN: biological_process unknown; LOCATED IN: endomembrane system, membrane; CONTAINS InterPro DOMAIN/s: Exostosin-like (InterPro:IPR004263); BEST Arabidopsis thaliana protein match is: Exostosin family protein (TAIR:AT3G03650.1); Has 1358 Blast hits to 1353 proteins in 108 species: Archae - 0; Bacteria - 4; Metazoa - 218; Fungi -…	cell wall.hemicellulose synthesis		0	0	14	13	13.5	11	13	12	1	14	4
Si026308m	PF03016	AT3G45400	exostosin family protein; FUNCTIONS IN: catalytic activity; INVOLVED IN: biological_process unknown; LOCATED IN: endomembrane system, membrane; CONTAINS InterPro DOMAIN/s: Exostosin-like (InterPro:IPR004263); BEST Arabidopsis thaliana protein match is: Exostosin family protein (TAIR:AT3G03650.1); Has 1358 Blast hits to 1353 proteins in 108 species: Archae - 0; Bacteria - 4; Metazoa - 218; Fungi -…	cell wall.hemicellulose synthesis		2	2	4	4	4	4	4	4	1	14	4
Si035588m	PF03016	AT3G45400	exostosin family protein; FUNCTIONS IN: catalytic activity; INVOLVED IN: biological_process unknown; LOCATED IN: endomembrane system, membrane; CONTAINS InterPro DOMAIN/s: Exostosin-like (InterPro:IPR004263); BEST Arabidopsis thaliana protein match is: Exostosin family protein (TAIR:AT3G03650.1); Has 1358 Blast hits to 1353 proteins in 108 species: Archae - 0; Bacteria - 4; Metazoa - 218; Fungi -…	cell wall.hemicellulose synthesis		0	0	2	2	2	2	2	2	1	14	4
Si015706m	PF03016	AT3G45400	exostosin family protein; FUNCTIONS IN: catalytic activity; INVOLVED IN: biological_process unknown; LOCATED IN: endomembrane system, membrane; CONTAINS InterPro DOMAIN/s: Exostosin-like (InterPro:IPR004263); BEST Arabidopsis thaliana protein match is: Exostosin family protein (TAIR:AT3G03650.1); Has 1358 Blast hits to 1353 proteins in 108 species: Archae - 0; Bacteria - 4; Metazoa - 218; Fungi -…	cell wall.hemicellulose synthesis		0	0	1	1	1	1	1	1	1	14	4
Si001155m	PF03016	AT5G16890	Exostosin family protein; FUNCTIONS IN: catalytic activity; INVOLVED IN: biological_process unknown; LOCATED IN: chloroplast, membrane; CONTAINS InterPro DOMAIN/s: Exostosin-like (InterPro:IPR004263); BEST Arabidopsis thaliana protein match is: Exostosin family protein (TAIR:AT2G35100.1); Has 1807 Blast hits to 1807 proteins in 277 species: Archae - 0; Bacteria - 0; Metazoa - 736; Fungi - 347; Pl…	cell wall.hemicellulose synthesis		0	0	6	8	7	4	4	4	1	11	7
Si016741m	PF03254	AT1G14070	fucosyltransferase 7 (FUT7); FUNCTIONS IN: transferase activity, transferring glycosyl groups, fucosyltransferase activity; INVOLVED IN: cell wall biogenesis; LOCATED IN: endomembrane system, membrane; EXPRESSED IN: stem, cauline leaf, root; CONTAINS InterPro DOMAIN/s: Xyloglucan fucosyltransferase (InterPro:IPR004938); BEST Arabidopsis thaliana protein match is: fucosyltransferase 6 (TAIR:AT1G14…	cell wall.hemicellulose synthesis		18	13	20	20	20	21	23	22	1	0	14
Si017087m	PF05637	AT1G18690	Galactosyl transferase GMA12/MNN10 family protein; FUNCTIONS IN: transferase activity, transferring glycosyl groups, transferase activity; INVOLVED IN: biological_process unknown; LOCATED IN: integral to membrane; EXPRESSED IN: 21 plant structures; EXPRESSED DURING: 12 growth stages; CONTAINS InterPro DOMAIN/s: Galactosyl transferase (InterPro:IPR008630); BEST Arabidopsis thaliana protein match i…	cell wall.hemicellulose synthesis		10	6	15	15	15	13	15	14	1	0	0
Si016945m	PF03254	AT1G14070	fucosyltransferase 7 (FUT7); FUNCTIONS IN: transferase activity, transferring glycosyl groups, fucosyltransferase activity; INVOLVED IN: cell wall biogenesis; LOCATED IN: endomembrane system, membrane; EXPRESSED IN: stem, cauline leaf, root; CONTAINS InterPro DOMAIN/s: Xyloglucan fucosyltransferase (InterPro:IPR004938); BEST Arabidopsis thaliana protein match is: fucosyltransferase 6 (TAIR:AT1G14…	cell wall.hemicellulose synthesis		2	13	6	6	6	24	26	25	1	0	14
Si007869m	PF03016	AT3G07620	Exostosin family protein; FUNCTIONS IN: catalytic activity; INVOLVED IN: biological_process unknown; LOCATED IN: endomembrane system, membrane; CONTAINS InterPro DOMAIN/s: Exostosin-like (InterPro:IPR004263); BEST Arabidopsis thaliana protein match is: Exostosin family protein (TAIR:AT5G03795.1); Has 1440 Blast hits to 1432 proteins in 112 species: Archae - 0; Bacteria - 8; Metazoa - 312; Fungi -…	cell wall.hemicellulose synthesis		0	0	2	2	2	46	43	44.5	3.97085e-07	0	0
Si031974m	PF03254	AT1G14070	fucosyltransferase 7 (FUT7); FUNCTIONS IN: transferase activity, transferring glycosyl groups, fucosyltransferase activity; INVOLVED IN: cell wall biogenesis; LOCATED IN: endomembrane system, membrane; EXPRESSED IN: stem, cauline leaf, root; CONTAINS InterPro DOMAIN/s: Xyloglucan fucosyltransferase (InterPro:IPR004938); BEST Arabidopsis thaliana protein match is: fucosyltransferase 6 (TAIR:AT1G14…	cell wall.hemicellulose synthesis		0	0	1	1	1	22	24	23	2.81405e-12	0	14
Si016775m	PF03254	AT1G14070	fucosyltransferase 7 (FUT7); FUNCTIONS IN: transferase activity, transferring glycosyl groups, fucosyltransferase activity; INVOLVED IN: cell wall biogenesis; LOCATED IN: endomembrane system, membrane; EXPRESSED IN: stem, cauline leaf, root; CONTAINS InterPro DOMAIN/s: Xyloglucan fucosyltransferase (InterPro:IPR004938); BEST Arabidopsis thaliana protein match is: fucosyltransferase 6 (TAIR:AT1G14…	cell wall.hemicellulose synthesis		0	0	1	1	1	7	8	7.5	0.00725495	0	14
Si017473m	PF03254	AT1G14070	fucosyltransferase 7 (FUT7); FUNCTIONS IN: transferase activity, transferring glycosyl groups, fucosyltransferase activity; INVOLVED IN: cell wall biogenesis; LOCATED IN: endomembrane system, membrane; EXPRESSED IN: stem, cauline leaf, root; CONTAINS InterPro DOMAIN/s: Xyloglucan fucosyltransferase (InterPro:IPR004938); BEST Arabidopsis thaliana protein match is: fucosyltransferase 6 (TAIR:AT1G14…	cell wall.hemicellulose synthesis		0	0	1	1	1	8	10	9	0.0116163	0	14
Si019396m	PF03254	AT1G14070	fucosyltransferase 7 (FUT7); FUNCTIONS IN: transferase activity, transferring glycosyl groups, fucosyltransferase activity; INVOLVED IN: cell wall biogenesis; LOCATED IN: endomembrane system, membrane; EXPRESSED IN: stem, cauline leaf, root; CONTAINS InterPro DOMAIN/s: Xyloglucan fucosyltransferase (InterPro:IPR004938); BEST Arabidopsis thaliana protein match is: fucosyltransferase 6 (TAIR:AT1G14…	cell wall.hemicellulose synthesis		1	2	1	1	1	2	2	2	1	0	14
Si006115m	PF03254	AT1G14070	fucosyltransferase 7 (FUT7); FUNCTIONS IN: transferase activity, transferring glycosyl groups, fucosyltransferase activity; INVOLVED IN: cell wall biogenesis; LOCATED IN: endomembrane system, membrane; EXPRESSED IN: stem, cauline leaf, root; CONTAINS InterPro DOMAIN/s: Xyloglucan fucosyltransferase (InterPro:IPR004938); BEST Arabidopsis thaliana protein match is: fucosyltransferase 6 (TAIR:AT1G14…	cell wall.hemicellulose synthesis		0	0	1	1	1	1	1	1	1	0	14
Si009710m	PF03254	AT1G14070	fucosyltransferase 7 (FUT7); FUNCTIONS IN: transferase activity, transferring glycosyl groups, fucosyltransferase activity; INVOLVED IN: cell wall biogenesis; LOCATED IN: endomembrane system, membrane; EXPRESSED IN: stem, cauline leaf, root; CONTAINS InterPro DOMAIN/s: Xyloglucan fucosyltransferase (InterPro:IPR004938); BEST Arabidopsis thaliana protein match is: fucosyltransferase 6 (TAIR:AT1G14…	cell wall.hemicellulose synthesis		0	0	1	1	1	1	1	1	1	0	14
Si012369m	PF03254	AT1G14070	fucosyltransferase 7 (FUT7); FUNCTIONS IN: transferase activity, transferring glycosyl groups, fucosyltransferase activity; INVOLVED IN: cell wall biogenesis; LOCATED IN: endomembrane system, membrane; EXPRESSED IN: stem, cauline leaf, root; CONTAINS InterPro DOMAIN/s: Xyloglucan fucosyltransferase (InterPro:IPR004938); BEST Arabidopsis thaliana protein match is: fucosyltransferase 6 (TAIR:AT1G14…	cell wall.hemicellulose synthesis		0	0	1	1	1	1	1	1	1	0	14
Si012302m	PF03254	AT1G14070	fucosyltransferase 7 (FUT7); FUNCTIONS IN: transferase activity, transferring glycosyl groups, fucosyltransferase activity; INVOLVED IN: cell wall biogenesis; LOCATED IN: endomembrane system, membrane; EXPRESSED IN: stem, cauline leaf, root; CONTAINS InterPro DOMAIN/s: Xyloglucan fucosyltransferase (InterPro:IPR004938); BEST Arabidopsis thaliana protein match is: fucosyltransferase 6 (TAIR:AT1G14…	cell wall.hemicellulose synthesis		0	0	1	1	1	1	1	1	1	0	14
Si008425m	PF03254	AT1G14070	fucosyltransferase 7 (FUT7); FUNCTIONS IN: transferase activity, transferring glycosyl groups, fucosyltransferase activity; INVOLVED IN: cell wall biogenesis; LOCATED IN: endomembrane system, membrane; EXPRESSED IN: stem, cauline leaf, root; CONTAINS InterPro DOMAIN/s: Xyloglucan fucosyltransferase (InterPro:IPR004938); BEST Arabidopsis thaliana protein match is: fucosyltransferase 6 (TAIR:AT1G14…	cell wall.hemicellulose synthesis		0	0	1	1	1	1	1	1	1	0	14
Si029404m	PF03254	AT1G14070	fucosyltransferase 7 (FUT7); FUNCTIONS IN: transferase activity, transferring glycosyl groups, fucosyltransferase activity; INVOLVED IN: cell wall biogenesis; LOCATED IN: endomembrane system, membrane; EXPRESSED IN: stem, cauline leaf, root; CONTAINS InterPro DOMAIN/s: Xyloglucan fucosyltransferase (InterPro:IPR004938); BEST Arabidopsis thaliana protein match is: fucosyltransferase 6 (TAIR:AT1G14…	cell wall.hemicellulose synthesis		0	0	1	1	1	1	1	1	1	0	14
Si008778m	PF03254	AT1G14070	fucosyltransferase 7 (FUT7); FUNCTIONS IN: transferase activity, transferring glycosyl groups, fucosyltransferase activity; INVOLVED IN: cell wall biogenesis; LOCATED IN: endomembrane system, membrane; EXPRESSED IN: stem, cauline leaf, root; CONTAINS InterPro DOMAIN/s: Xyloglucan fucosyltransferase (InterPro:IPR004938); BEST Arabidopsis thaliana protein match is: fucosyltransferase 6 (TAIR:AT1G14…	cell wall.hemicellulose synthesis		0	0	1	1	1	1	1	1	1	0	14
Si008440m	PF03254	AT1G14070	fucosyltransferase 7 (FUT7); FUNCTIONS IN: transferase activity, transferring glycosyl groups, fucosyltransferase activity; INVOLVED IN: cell wall biogenesis; LOCATED IN: endomembrane system, membrane; EXPRESSED IN: stem, cauline leaf, root; CONTAINS InterPro DOMAIN/s: Xyloglucan fucosyltransferase (InterPro:IPR004938); BEST Arabidopsis thaliana protein match is: fucosyltransferase 6 (TAIR:AT1G14…	cell wall.hemicellulose synthesis		0	0	1	1	1	1	1	1	1	0	14
Si007978m	PF03254	AT1G14070	fucosyltransferase 7 (FUT7); FUNCTIONS IN: transferase activity, transferring glycosyl groups, fucosyltransferase activity; INVOLVED IN: cell wall biogenesis; LOCATED IN: endomembrane system, membrane; EXPRESSED IN: stem, cauline leaf, root; CONTAINS InterPro DOMAIN/s: Xyloglucan fucosyltransferase (InterPro:IPR004938); BEST Arabidopsis thaliana protein match is: fucosyltransferase 6 (TAIR:AT1G14…	cell wall.hemicellulose synthesis		0	0	1	1	1	1	1	1	1	0	14
Si008446m	PF03254	AT1G14070	fucosyltransferase 7 (FUT7); FUNCTIONS IN: transferase activity, transferring glycosyl groups, fucosyltransferase activity; INVOLVED IN: cell wall biogenesis; LOCATED IN: endomembrane system, membrane; EXPRESSED IN: stem, cauline leaf, root; CONTAINS InterPro DOMAIN/s: Xyloglucan fucosyltransferase (InterPro:IPR004938); BEST Arabidopsis thaliana protein match is: fucosyltransferase 6 (TAIR:AT1G14…	cell wall.hemicellulose synthesis		0	0	1	1	1	1	1	1	1	0	14
Si008742m	PF03254	AT1G14070	fucosyltransferase 7 (FUT7); FUNCTIONS IN: transferase activity, transferring glycosyl groups, fucosyltransferase activity; INVOLVED IN: cell wall biogenesis; LOCATED IN: endomembrane system, membrane; EXPRESSED IN: stem, cauline leaf, root; CONTAINS InterPro DOMAIN/s: Xyloglucan fucosyltransferase (InterPro:IPR004938); BEST Arabidopsis thaliana protein match is: fucosyltransferase 6 (TAIR:AT1G14…	cell wall.hemicellulose synthesis		0	0	1	1	1	1	1	1	1	0	14
Si019763m	PF03254	AT1G14070	fucosyltransferase 7 (FUT7); FUNCTIONS IN: transferase activity, transferring glycosyl groups, fucosyltransferase activity; INVOLVED IN: cell wall biogenesis; LOCATED IN: endomembrane system, membrane; EXPRESSED IN: stem, cauline leaf, root; CONTAINS InterPro DOMAIN/s: Xyloglucan fucosyltransferase (InterPro:IPR004938); BEST Arabidopsis thaliana protein match is: fucosyltransferase 6 (TAIR:AT1G14…	cell wall.hemicellulose synthesis		0	0	1	1	1	1	1	1	1	0	14
Si019424m	PF03016	AT5G20260	Exostosin family protein; FUNCTIONS IN: catalytic activity; INVOLVED IN: biological_process unknown; LOCATED IN: endomembrane system, membrane; CONTAINS InterPro DOMAIN/s: Exostosin-like (InterPro:IPR004263); BEST Arabidopsis thaliana protein match is: Exostosin family protein (TAIR:AT5G11130.1); Has 1489 Blast hits to 1482 proteins in 115 species: Archae - 0; Bacteria - 12; Metazoa - 396; Fungi …	cell wall.hemicellulose synthesis		0	0	1	1	1	6	6	6	0.0102354	0	18
Si010088m	PF03360	AT4G36890	irregular xylem 14 (IRX14); CONTAINS InterPro DOMAIN/s: Glycosyl transferase, family 43 (InterPro:IPR005027); BEST Arabidopsis thaliana protein match is: Nucleotide-diphospho-sugar transferases superfamily protein (TAIR:AT5G67230.1); Has 636 Blast hits to 635 proteins in 91 species: Archae - 0; Bacteria - 2; Metazoa - 399; Fungi - 0; Plants - 221; Viruses - 0; Other Eukaryotes - 14 (source: NCBI …	cell wall.hemicellulose synthesis.glucuronoxylan		2	12	9	8	8.5	31	26	28.5	1	38	7
Si000669m	PF01501	AT1G77130	plant glycogenin-like starch initiation protein 2 (PGSIP2); CONTAINS InterPro DOMAIN/s: Glycosyl transferase, family 8 (InterPro:IPR002495); BEST Arabidopsis thaliana protein match is: plant glycogenin-like starch initiation protein 1 (TAIR:AT3G18660.3); Has 1471 Blast hits to 1463 proteins in 343 species: Archae - 0; Bacteria - 240; Metazoa - 259; Fungi - 287; Plants - 508; Viruses - 75; Other E…	cell wall.hemicellulose synthesis.glucuronoxylan		23	22	50	39	44.5	80	78	79	1	16	4
Si021461m	PF01501	AT1G77130	plant glycogenin-like starch initiation protein 2 (PGSIP2); CONTAINS InterPro DOMAIN/s: Glycosyl transferase, family 8 (InterPro:IPR002495); BEST Arabidopsis thaliana protein match is: plant glycogenin-like starch initiation protein 1 (TAIR:AT3G18660.3); Has 1471 Blast hits to 1463 proteins in 343 species: Archae - 0; Bacteria - 240; Metazoa - 259; Fungi - 287; Plants - 508; Viruses - 75; Other E…	cell wall.hemicellulose synthesis.glucuronoxylan		1	3	5	4	4.5	4	4	4	1	16	4
Si004468m	PF01501	AT1G77130	plant glycogenin-like starch initiation protein 2 (PGSIP2); CONTAINS InterPro DOMAIN/s: Glycosyl transferase, family 8 (InterPro:IPR002495); BEST Arabidopsis thaliana protein match is: plant glycogenin-like starch initiation protein 1 (TAIR:AT3G18660.3); Has 1471 Blast hits to 1463 proteins in 343 species: Archae - 0; Bacteria - 240; Metazoa - 259; Fungi - 287; Plants - 508; Viruses - 75; Other E…	cell wall.hemicellulose synthesis.glucuronoxylan		0	0	1	1	1	1	1	1	1	16	4
Si035828m	PF03016	AT5G22940	FRA8 homolog (F8H); CONTAINS InterPro DOMAIN/s: Exostosin-like (InterPro:IPR004263); BEST Arabidopsis thaliana protein match is: Exostosin family protein (TAIR:AT2G28110.1); Has 1434 Blast hits to 1412 proteins in 109 species: Archae - 0; Bacteria - 10; Metazoa - 314; Fungi - 4; Plants - 998; Viruses - 0; Other Eukaryotes - 108 (source: NCBI BLink).	cell wall.hemicellulose synthesis.glucuronoxylan		13	4	16	15	15.5	5	5	5	1	5	0
Si036413m	PF01501	AT1G19300	PARVUS (PARVUS); CONTAINS InterPro DOMAIN/s: Glycosyl transferase, family 8 (InterPro:IPR002495); BEST Arabidopsis thaliana protein match is: galacturonosyltransferase-like 2 (TAIR:AT3G50760.1); Has 1825 Blast hits to 1814 proteins in 439 species: Archae - 2; Bacteria - 918; Metazoa - 149; Fungi - 0; Plants - 715; Viruses - 0; Other Eukaryotes - 41 (source: NCBI BLink).	cell wall.hemicellulose synthesis.glucuronoxylan		0	0	1	1	1	1	1	1	1	3	4
Si016770m		AT3G18660	plant glycogenin-like starch initiation protein 1 (PGSIP1); FUNCTIONS IN: transferase activity, transferring glycosyl groups; INVOLVED IN: biosynthetic process, starch metabolic process; LOCATED IN: chloroplast; EXPRESSED IN: 19 plant structures; EXPRESSED DURING: 7 growth stages; CONTAINS InterPro DOMAIN/s: Glycosyl transferase, family 8 (InterPro:IPR002495); BEST Arabidopsis thaliana protein ma…	cell wall.hemicellulose synthesis.glucuronoxylan		0	0	1	1	1	1	1	1	1	3	11
Si022408m	PF03360	AT2G37090	IRREGULAR XYLEM 9 (IRX9); CONTAINS InterPro DOMAIN/s: Glycosyl transferase, family 43 (InterPro:IPR005027); BEST Arabidopsis thaliana protein match is: Nucleotide-diphospho-sugar transferases superfamily protein (TAIR:AT1G27600.2); Has 591 Blast hits to 584 proteins in 85 species: Archae - 0; Bacteria - 0; Metazoa - 323; Fungi - 0; Plants - 254; Viruses - 0; Other Eukaryotes - 14 (source: NCBI BL…	cell wall.hemicellulose synthesis.glucuronoxylan		10	5	16	12	14	10	9	9.5	1	0	0
Si036401m	PF03360	AT2G37090	IRREGULAR XYLEM 9 (IRX9); CONTAINS InterPro DOMAIN/s: Glycosyl transferase, family 43 (InterPro:IPR005027); BEST Arabidopsis thaliana protein match is: Nucleotide-diphospho-sugar transferases superfamily protein (TAIR:AT1G27600.2); Has 591 Blast hits to 584 proteins in 85 species: Archae - 0; Bacteria - 0; Metazoa - 323; Fungi - 0; Plants - 254; Viruses - 0; Other Eukaryotes - 14 (source: NCBI BL…	cell wall.hemicellulose synthesis.glucuronoxylan		0	0	5	3	4	2	1	1.5	1	0	0
Si030381m	PF03360	AT2G37090	IRREGULAR XYLEM 9 (IRX9); CONTAINS InterPro DOMAIN/s: Glycosyl transferase, family 43 (InterPro:IPR005027); BEST Arabidopsis thaliana protein match is: Nucleotide-diphospho-sugar transferases superfamily protein (TAIR:AT1G27600.2); Has 591 Blast hits to 584 proteins in 85 species: Archae - 0; Bacteria - 0; Metazoa - 323; Fungi - 0; Plants - 254; Viruses - 0; Other Eukaryotes - 14 (source: NCBI BL…	cell wall.hemicellulose synthesis.glucuronoxylan		0	0	1	1	1	3	3	3	1	0	0
Si005128m	PF03360	AT2G37090	IRREGULAR XYLEM 9 (IRX9); CONTAINS InterPro DOMAIN/s: Glycosyl transferase, family 43 (InterPro:IPR005027); BEST Arabidopsis thaliana protein match is: Nucleotide-diphospho-sugar transferases superfamily protein (TAIR:AT1G27600.2); Has 591 Blast hits to 584 proteins in 85 species: Archae - 0; Bacteria - 0; Metazoa - 323; Fungi - 0; Plants - 254; Viruses - 0; Other Eukaryotes - 14 (source: NCBI BL…	cell wall.hemicellulose synthesis.glucuronoxylan		0	0	1	1	1	1	1	1	1	0	0
Si034817m	PF01501	AT4G33330	plant glycogenin-like starch initiation protein 3 (PGSIP3); FUNCTIONS IN: transferase activity, transferring glycosyl groups; INVOLVED IN: biosynthetic process; LOCATED IN: endomembrane system; EXPRESSED IN: inflorescence meristem, sperm cell, root, flower; EXPRESSED DURING: petal differentiation and expansion stage; CONTAINS InterPro DOMAIN/s: Glycosyl transferase, family 8 (InterPro:IPR002495);…	cell wall.hemicellulose synthesis.glucuronoxylan		0	0	1	1	1	1	1	1	1	0	4
Si036091m	PF03016	AT2G20370	MURUS 3 (MUR3); CONTAINS InterPro DOMAIN/s: Exostosin-like (InterPro:IPR004263); BEST Arabidopsis thaliana protein match is: Exostosin family protein (TAIR:AT2G29040.1); Has 481 Blast hits to 480 proteins in 27 species: Archae - 0; Bacteria - 0; Metazoa - 8; Fungi - 4; Plants - 455; Viruses - 0; Other Eukaryotes - 14 (source: NCBI BLink).	cell wall.hemicellulose synthesis.xyloglucan.XXXG galactose Transferase		0	0	4	3	3.5	17	13	15	1	81	25
Si034744m	PF03016	AT2G20370	MURUS 3 (MUR3); CONTAINS InterPro DOMAIN/s: Exostosin-like (InterPro:IPR004263); BEST Arabidopsis thaliana protein match is: Exostosin family protein (TAIR:AT2G29040.1); Has 481 Blast hits to 480 proteins in 27 species: Archae - 0; Bacteria - 0; Metazoa - 8; Fungi - 4; Plants - 455; Viruses - 0; Other Eukaryotes - 14 (source: NCBI BLink).	cell wall.hemicellulose synthesis.xyloglucan.XXXG galactose Transferase		0	0	1	1	1	1	1	1	1	81	25
Si024608m	PF03016	AT2G20370	MURUS 3 (MUR3); CONTAINS InterPro DOMAIN/s: Exostosin-like (InterPro:IPR004263); BEST Arabidopsis thaliana protein match is: Exostosin family protein (TAIR:AT2G29040.1); Has 481 Blast hits to 480 proteins in 27 species: Archae - 0; Bacteria - 0; Metazoa - 8; Fungi - 4; Plants - 455; Viruses - 0; Other Eukaryotes - 14 (source: NCBI BLink).	cell wall.hemicellulose synthesis.xyloglucan.XXXG galactose Transferase		0	0	1	1	1	1	1	1	1	81	25
Si039422m	PF03016	AT2G20370	MURUS 3 (MUR3); CONTAINS InterPro DOMAIN/s: Exostosin-like (InterPro:IPR004263); BEST Arabidopsis thaliana protein match is: Exostosin family protein (TAIR:AT2G29040.1); Has 481 Blast hits to 480 proteins in 27 species: Archae - 0; Bacteria - 0; Metazoa - 8; Fungi - 4; Plants - 455; Viruses - 0; Other Eukaryotes - 14 (source: NCBI BLink).	cell wall.hemicellulose synthesis.xyloglucan.XXXG galactose Transferase		0	0	1	1	1	1	1	1	1	81	25
Si035153m	PF03016	AT2G20370	MURUS 3 (MUR3); CONTAINS InterPro DOMAIN/s: Exostosin-like (InterPro:IPR004263); BEST Arabidopsis thaliana protein match is: Exostosin family protein (TAIR:AT2G29040.1); Has 481 Blast hits to 480 proteins in 27 species: Archae - 0; Bacteria - 0; Metazoa - 8; Fungi - 4; Plants - 455; Viruses - 0; Other Eukaryotes - 14 (source: NCBI BLink).	cell wall.hemicellulose synthesis.xyloglucan.XXXG galactose Transferase		0	0	1	1	1	1	1	1	1	81	25
Si039123m	PF03016	AT2G20370	MURUS 3 (MUR3); CONTAINS InterPro DOMAIN/s: Exostosin-like (InterPro:IPR004263); BEST Arabidopsis thaliana protein match is: Exostosin family protein (TAIR:AT2G29040.1); Has 481 Blast hits to 480 proteins in 27 species: Archae - 0; Bacteria - 0; Metazoa - 8; Fungi - 4; Plants - 455; Viruses - 0; Other Eukaryotes - 14 (source: NCBI BLink).	cell wall.hemicellulose synthesis.xyloglucan.XXXG galactose Transferase		0	0	1	1	1	1	1	1	1	81	25
Si039377m	PF03016	AT2G20370	MURUS 3 (MUR3); CONTAINS InterPro DOMAIN/s: Exostosin-like (InterPro:IPR004263); BEST Arabidopsis thaliana protein match is: Exostosin family protein (TAIR:AT2G29040.1); Has 481 Blast hits to 480 proteins in 27 species: Archae - 0; Bacteria - 0; Metazoa - 8; Fungi - 4; Plants - 455; Viruses - 0; Other Eukaryotes - 14 (source: NCBI BLink).	cell wall.hemicellulose synthesis.xyloglucan.XXXG galactose Transferase		0	0	1	1	1	1	1	1	1	81	25
Si038531m	PF03016	AT2G20370	MURUS 3 (MUR3); CONTAINS InterPro DOMAIN/s: Exostosin-like (InterPro:IPR004263); BEST Arabidopsis thaliana protein match is: Exostosin family protein (TAIR:AT2G29040.1); Has 481 Blast hits to 480 proteins in 27 species: Archae - 0; Bacteria - 0; Metazoa - 8; Fungi - 4; Plants - 455; Viruses - 0; Other Eukaryotes - 14 (source: NCBI BLink).	cell wall.hemicellulose synthesis.xyloglucan.XXXG galactose Transferase		0	0	1	1	1	1	1	1	1	81	25
Si003895m		AT2G20370	MURUS 3 (MUR3); CONTAINS InterPro DOMAIN/s: Exostosin-like (InterPro:IPR004263); BEST Arabidopsis thaliana protein match is: Exostosin family protein (TAIR:AT2G29040.1); Has 481 Blast hits to 480 proteins in 27 species: Archae - 0; Bacteria - 0; Metazoa - 8; Fungi - 4; Plants - 455; Viruses - 0; Other Eukaryotes - 14 (source: NCBI BLink).	cell wall.hemicellulose synthesis.xyloglucan.XXXG galactose Transferase		0	0	1	1	1	1	1	1	1	81	25
Si039200m	PF03016	AT2G20370	MURUS 3 (MUR3); CONTAINS InterPro DOMAIN/s: Exostosin-like (InterPro:IPR004263); BEST Arabidopsis thaliana protein match is: Exostosin family protein (TAIR:AT2G29040.1); Has 481 Blast hits to 480 proteins in 27 species: Archae - 0; Bacteria - 0; Metazoa - 8; Fungi - 4; Plants - 455; Viruses - 0; Other Eukaryotes - 14 (source: NCBI BLink).	cell wall.hemicellulose synthesis.xyloglucan.XXXG galactose Transferase		0	0	1	1	1	1	1	1	1	81	25
Si025042m	PF03016	AT2G20370	MURUS 3 (MUR3); CONTAINS InterPro DOMAIN/s: Exostosin-like (InterPro:IPR004263); BEST Arabidopsis thaliana protein match is: Exostosin family protein (TAIR:AT2G29040.1); Has 481 Blast hits to 480 proteins in 27 species: Archae - 0; Bacteria - 0; Metazoa - 8; Fungi - 4; Plants - 455; Viruses - 0; Other Eukaryotes - 14 (source: NCBI BLink).	cell wall.hemicellulose synthesis.xyloglucan.XXXG galactose Transferase		0	0	1	1	1	1	1	1	1	81	25
Si019878m	PF03016	AT2G20370	MURUS 3 (MUR3); CONTAINS InterPro DOMAIN/s: Exostosin-like (InterPro:IPR004263); BEST Arabidopsis thaliana protein match is: Exostosin family protein (TAIR:AT2G29040.1); Has 481 Blast hits to 480 proteins in 27 species: Archae - 0; Bacteria - 0; Metazoa - 8; Fungi - 4; Plants - 455; Viruses - 0; Other Eukaryotes - 14 (source: NCBI BLink).	cell wall.hemicellulose synthesis.xyloglucan.XXXG galactose Transferase		0	0	1	1	1	1	1	1	1	81	25
Si008588m	PF03016	AT2G20370	MURUS 3 (MUR3); CONTAINS InterPro DOMAIN/s: Exostosin-like (InterPro:IPR004263); BEST Arabidopsis thaliana protein match is: Exostosin family protein (TAIR:AT2G29040.1); Has 481 Blast hits to 480 proteins in 27 species: Archae - 0; Bacteria - 0; Metazoa - 8; Fungi - 4; Plants - 455; Viruses - 0; Other Eukaryotes - 14 (source: NCBI BLink).	cell wall.hemicellulose synthesis.xyloglucan.XXXG galactose Transferase		0	0	1	1	1	1	1	1	1	81	25
Si038964m	PF03016	AT2G20370	MURUS 3 (MUR3); CONTAINS InterPro DOMAIN/s: Exostosin-like (InterPro:IPR004263); BEST Arabidopsis thaliana protein match is: Exostosin family protein (TAIR:AT2G29040.1); Has 481 Blast hits to 480 proteins in 27 species: Archae - 0; Bacteria - 0; Metazoa - 8; Fungi - 4; Plants - 455; Viruses - 0; Other Eukaryotes - 14 (source: NCBI BLink).	cell wall.hemicellulose synthesis.xyloglucan.XXXG galactose Transferase		0	0	1	1	1	1	1	1	1	81	25
Si002127m	PF01357,PF03330	AT1G26770	expansin A10 (EXPA10); CONTAINS InterPro DOMAIN/s: Pollen allergen, N-terminal (InterPro:IPR014734), Rare lipoprotein A (InterPro:IPR005132), Pollen allergen/expansin, C-terminal (InterPro:IPR007117), Barwin-related endoglucanase (InterPro:IPR009009), Expansin (InterPro:IPR002963), Expansin/Lol pI (InterPro:IPR007118), Expansin 45, endoglucanase-like (InterPro:IPR007112); BEST Arabidopsis thalian…	cell wall.modification		2	5	7	6	6.5	17	19	18	1	239	517	y
Si023065m	PF01357,PF03330	AT1G26770	expansin A10 (EXPA10); CONTAINS InterPro DOMAIN/s: Pollen allergen, N-terminal (InterPro:IPR014734), Rare lipoprotein A (InterPro:IPR005132), Pollen allergen/expansin, C-terminal (InterPro:IPR007117), Barwin-related endoglucanase (InterPro:IPR009009), Expansin (InterPro:IPR002963), Expansin/Lol pI (InterPro:IPR007118), Expansin 45, endoglucanase-like (InterPro:IPR007112); BEST Arabidopsis thalian…	cell wall.modification		0	0	5	6	5.5	15	16	15.5	1	239	517	y
Si002656m	PF01357,PF03330	AT1G26770	expansin A10 (EXPA10); CONTAINS InterPro DOMAIN/s: Pollen allergen, N-terminal (InterPro:IPR014734), Rare lipoprotein A (InterPro:IPR005132), Pollen allergen/expansin, C-terminal (InterPro:IPR007117), Barwin-related endoglucanase (InterPro:IPR009009), Expansin (InterPro:IPR002963), Expansin/Lol pI (InterPro:IPR007118), Expansin 45, endoglucanase-like (InterPro:IPR007112); BEST Arabidopsis thalian…	cell wall.modification		0	0	1	1	1	9	11	10	2.50157e-05	239	517	y
Si037127m	PF01357,PF03330	AT1G26770	expansin A10 (EXPA10); CONTAINS InterPro DOMAIN/s: Pollen allergen, N-terminal (InterPro:IPR014734), Rare lipoprotein A (InterPro:IPR005132), Pollen allergen/expansin, C-terminal (InterPro:IPR007117), Barwin-related endoglucanase (InterPro:IPR009009), Expansin (InterPro:IPR002963), Expansin/Lol pI (InterPro:IPR007118), Expansin 45, endoglucanase-like (InterPro:IPR007112); BEST Arabidopsis thalian…	cell wall.modification		0	0	1	1	1	1	1	1	1	239	517	y
Si010315m	PF00722,PF06955	AT4G03210	xyloglucan endotransglucosylase/hydrolase 9 (XTH9); FUNCTIONS IN: hydrolase activity, acting on glycosyl bonds, xyloglucan:xyloglucosyl transferase activity; INVOLVED IN: carbohydrate metabolic process, cellular glucan metabolic process; LOCATED IN: endomembrane system, apoplast, cell wall; EXPRESSED IN: 27 plant structures; EXPRESSED DURING: 13 growth stages; CONTAINS InterPro DOMAIN/s: Xylogluc…	cell wall.modification		0	0	1	1	1	1	1	1	1	239	0	y
Si015425m	PF01357,PF03330	AT2G40610	expansin A8 (EXPA8); INVOLVED IN: plant-type cell wall modification involved in multidimensional cell growth, syncytium formation, unidimensional cell growth, plant-type cell wall loosening; LOCATED IN: endomembrane system, extracellular region; EXPRESSED IN: 21 plant structures; EXPRESSED DURING: 10 growth stages; CONTAINS InterPro DOMAIN/s: Pollen allergen, N-terminal (InterPro:IPR014734), Rare…	cell wall.modification		0	0	3	3	3	1	1	1	0.000780687	111	151
Si019805m	PF01357	AT2G40610	expansin A8 (EXPA8); INVOLVED IN: plant-type cell wall modification involved in multidimensional cell growth, syncytium formation, unidimensional cell growth, plant-type cell wall loosening; LOCATED IN: endomembrane system, extracellular region; EXPRESSED IN: 21 plant structures; EXPRESSED DURING: 10 growth stages; CONTAINS InterPro DOMAIN/s: Pollen allergen, N-terminal (InterPro:IPR014734), Rare…	cell wall.modification		0	0	3	3	3	3	3	3	1	111	151
Si032101m	PF01357,PF03330	AT2G40610	expansin A8 (EXPA8); INVOLVED IN: plant-type cell wall modification involved in multidimensional cell growth, syncytium formation, unidimensional cell growth, plant-type cell wall loosening; LOCATED IN: endomembrane system, extracellular region; EXPRESSED IN: 21 plant structures; EXPRESSED DURING: 10 growth stages; CONTAINS InterPro DOMAIN/s: Pollen allergen, N-terminal (InterPro:IPR014734), Rare…	cell wall.modification		0	0	1	1	1	1	1	1	1	111	151
Si036387m	PF00722,PF06955	AT1G14720	xyloglucan endotransglucosylase/hydrolase 28 (XTH28); FUNCTIONS IN: hydrolase activity, acting on glycosyl bonds, xyloglucan:xyloglucosyl transferase activity; INVOLVED IN: fruit development, stamen filament development; LOCATED IN: endomembrane system, cell wall, apoplast; EXPRESSED IN: 22 plant structures; EXPRESSED DURING: 13 growth stages; CONTAINS InterPro DOMAIN/s: Xyloglucan endotransgluco…	cell wall.modification		7	16	37	46	41.5	15	19	17	1	76	341	y
Si017659m	PF00722,PF06955	AT1G14720	xyloglucan endotransglucosylase/hydrolase 28 (XTH28); FUNCTIONS IN: hydrolase activity, acting on glycosyl bonds, xyloglucan:xyloglucosyl transferase activity; INVOLVED IN: fruit development, stamen filament development; LOCATED IN: endomembrane system, cell wall, apoplast; EXPRESSED IN: 22 plant structures; EXPRESSED DURING: 13 growth stages; CONTAINS InterPro DOMAIN/s: Xyloglucan endotransgluco…	cell wall.modification		9	29	15	13	14	18	24	21	1	76	341	y
Si036533m	PF00722,PF06955	AT1G14720	xyloglucan endotransglucosylase/hydrolase 28 (XTH28); FUNCTIONS IN: hydrolase activity, acting on glycosyl bonds, xyloglucan:xyloglucosyl transferase activity; INVOLVED IN: fruit development, stamen filament development; LOCATED IN: endomembrane system, cell wall, apoplast; EXPRESSED IN: 22 plant structures; EXPRESSED DURING: 13 growth stages; CONTAINS InterPro DOMAIN/s: Xyloglucan endotransgluco…	cell wall.modification		0	0	2	2	2	1	1	1	1	76	341	y
Si030380m	PF00722,PF06955	AT1G14720	xyloglucan endotransglucosylase/hydrolase 28 (XTH28); FUNCTIONS IN: hydrolase activity, acting on glycosyl bonds, xyloglucan:xyloglucosyl transferase activity; INVOLVED IN: fruit development, stamen filament development; LOCATED IN: endomembrane system, cell wall, apoplast; EXPRESSED IN: 22 plant structures; EXPRESSED DURING: 13 growth stages; CONTAINS InterPro DOMAIN/s: Xyloglucan endotransgluco…	cell wall.modification		0	0	2	1	1.5	1	1	1	1	76	341	y
Si037085m	PF01357,PF03330	AT2G39700	expansin A4 (EXPA4); CONTAINS InterPro DOMAIN/s: Barwin-related endoglucanase (InterPro:IPR009009), Pollen allergen, N-terminal (InterPro:IPR014734), Expansin (InterPro:IPR002963), Rare lipoprotein A (InterPro:IPR005132), Expansin/Lol pI (InterPro:IPR007118), Expansin 45, endoglucanase-like (InterPro:IPR007112), Pollen allergen/expansin, C-terminal (InterPro:IPR007117); BEST Arabidopsis thaliana …	cell wall.modification		0	0	3	3	3	3	3	3	1	54	32
Si030570m	PF00722,PF06955	AT1G11545	xyloglucan endotransglucosylase/hydrolase 8 (XTH8); FUNCTIONS IN: hydrolase activity, acting on glycosyl bonds, xyloglucan:xyloglucosyl transferase activity, hydrolase activity, hydrolyzing O-glycosyl compounds; INVOLVED IN: carbohydrate metabolic process, cellular glucan metabolic process; LOCATED IN: endomembrane system, cell wall, apoplast; EXPRESSED IN: 21 plant structures; EXPRESSED DURING: …	cell wall.modification		0	0	2	2	2	1	2	1.5	1	54	14
Si036649m	PF01357,PF03330	AT4G38400	expansin-like A2 (EXLA2); INVOLVED IN: response to cyclopentenone, plant-type cell wall organization, unidimensional cell growth, plant-type cell wall loosening; LOCATED IN: endomembrane system, extracellular region; EXPRESSED IN: 18 plant structures; EXPRESSED DURING: 13 growth stages; CONTAINS InterPro DOMAIN/s: Barwin-related endoglucanase (InterPro:IPR009009), Pollen allergen, N-terminal (Int…	cell wall.modification		29	6	62	69	65.5	11	13	12	1	27	11
Si037029m	PF01357,PF03330	AT4G38400	expansin-like A2 (EXLA2); INVOLVED IN: response to cyclopentenone, plant-type cell wall organization, unidimensional cell growth, plant-type cell wall loosening; LOCATED IN: endomembrane system, extracellular region; EXPRESSED IN: 18 plant structures; EXPRESSED DURING: 13 growth stages; CONTAINS InterPro DOMAIN/s: Barwin-related endoglucanase (InterPro:IPR009009), Pollen allergen, N-terminal (Int…	cell wall.modification		0	0	4	5	4.5	12	16	14	1	27	11
Si030754m	PF01357,PF03330	AT4G38400	expansin-like A2 (EXLA2); INVOLVED IN: response to cyclopentenone, plant-type cell wall organization, unidimensional cell growth, plant-type cell wall loosening; LOCATED IN: endomembrane system, extracellular region; EXPRESSED IN: 18 plant structures; EXPRESSED DURING: 13 growth stages; CONTAINS InterPro DOMAIN/s: Barwin-related endoglucanase (InterPro:IPR009009), Pollen allergen, N-terminal (Int…	cell wall.modification		0	0	3	3	3	2	2	2	1	27	11
Si039935m	PF01357,PF03330	AT1G20190	expansin 11 (EXPA11); INVOLVED IN: plant-type cell wall modification involved in multidimensional cell growth, unidimensional cell growth, plant-type cell wall loosening; LOCATED IN: cell wall; EXPRESSED IN: 14 plant structures; EXPRESSED DURING: 9 growth stages; CONTAINS InterPro DOMAIN/s: Barwin-related endoglucanase (InterPro:IPR009009), Pollen allergen, N-terminal (InterPro:IPR014734), Expans…	cell wall.modification		0	0	2	2	2	2	2	2	1	27	14
Si007031m	PF01357,PF03330	AT4G38400	expansin-like A2 (EXLA2); INVOLVED IN: response to cyclopentenone, plant-type cell wall organization, unidimensional cell growth, plant-type cell wall loosening; LOCATED IN: endomembrane system, extracellular region; EXPRESSED IN: 18 plant structures; EXPRESSED DURING: 13 growth stages; CONTAINS InterPro DOMAIN/s: Barwin-related endoglucanase (InterPro:IPR009009), Pollen allergen, N-terminal (Int…	cell wall.modification		0	0	2	2	2	1	1	1	1	27	11
Si037156m	PF01357,PF03330	AT1G20190	expansin 11 (EXPA11); INVOLVED IN: plant-type cell wall modification involved in multidimensional cell growth, unidimensional cell growth, plant-type cell wall loosening; LOCATED IN: cell wall; EXPRESSED IN: 14 plant structures; EXPRESSED DURING: 9 growth stages; CONTAINS InterPro DOMAIN/s: Barwin-related endoglucanase (InterPro:IPR009009), Pollen allergen, N-terminal (InterPro:IPR014734), Expans…	cell wall.modification		0	0	2	1	1.5	2	2	2	1	27	14
Si010869m	PF01357,PF03330	AT1G20190	expansin 11 (EXPA11); INVOLVED IN: plant-type cell wall modification involved in multidimensional cell growth, unidimensional cell growth, plant-type cell wall loosening; LOCATED IN: cell wall; EXPRESSED IN: 14 plant structures; EXPRESSED DURING: 9 growth stages; CONTAINS InterPro DOMAIN/s: Barwin-related endoglucanase (InterPro:IPR009009), Pollen allergen, N-terminal (InterPro:IPR014734), Expans…	cell wall.modification		0	0	1	1	1	2	2	2	1	27	14
Si040025m	PF01357,PF03330	AT1G20190	expansin 11 (EXPA11); INVOLVED IN: plant-type cell wall modification involved in multidimensional cell growth, unidimensional cell growth, plant-type cell wall loosening; LOCATED IN: cell wall; EXPRESSED IN: 14 plant structures; EXPRESSED DURING: 9 growth stages; CONTAINS InterPro DOMAIN/s: Barwin-related endoglucanase (InterPro:IPR009009), Pollen allergen, N-terminal (InterPro:IPR014734), Expans…	cell wall.modification		0	0	1	1	1	1	1	1	1	27	14
Si019761m	PF01357,PF03330	AT1G20190	expansin 11 (EXPA11); INVOLVED IN: plant-type cell wall modification involved in multidimensional cell growth, unidimensional cell growth, plant-type cell wall loosening; LOCATED IN: cell wall; EXPRESSED IN: 14 plant structures; EXPRESSED DURING: 9 growth stages; CONTAINS InterPro DOMAIN/s: Barwin-related endoglucanase (InterPro:IPR009009), Pollen allergen, N-terminal (InterPro:IPR014734), Expans…	cell wall.modification		0	0	1	1	1	1	1	1	1	27	14
Si039578m	PF01357,PF03330	AT1G20190	expansin 11 (EXPA11); INVOLVED IN: plant-type cell wall modification involved in multidimensional cell growth, unidimensional cell growth, plant-type cell wall loosening; LOCATED IN: cell wall; EXPRESSED IN: 14 plant structures; EXPRESSED DURING: 9 growth stages; CONTAINS InterPro DOMAIN/s: Barwin-related endoglucanase (InterPro:IPR009009), Pollen allergen, N-terminal (InterPro:IPR014734), Expans…	cell wall.modification		0	0	1	1	1	1	1	1	1	27	14
Si018084m	PF01357,PF03330	AT1G20190	expansin 11 (EXPA11); INVOLVED IN: plant-type cell wall modification involved in multidimensional cell growth, unidimensional cell growth, plant-type cell wall loosening; LOCATED IN: cell wall; EXPRESSED IN: 14 plant structures; EXPRESSED DURING: 9 growth stages; CONTAINS InterPro DOMAIN/s: Barwin-related endoglucanase (InterPro:IPR009009), Pollen allergen, N-terminal (InterPro:IPR014734), Expans…	cell wall.modification		0	0	1	1	1	1	1	1	1	27	14
Si039970m	PF01357,PF03330	AT1G20190	expansin 11 (EXPA11); INVOLVED IN: plant-type cell wall modification involved in multidimensional cell growth, unidimensional cell growth, plant-type cell wall loosening; LOCATED IN: cell wall; EXPRESSED IN: 14 plant structures; EXPRESSED DURING: 9 growth stages; CONTAINS InterPro DOMAIN/s: Barwin-related endoglucanase (InterPro:IPR009009), Pollen allergen, N-terminal (InterPro:IPR014734), Expans…	cell wall.modification		0	0	1	1	1	1	1	1	1	27	14
Si007103m	PF01357,PF03330	AT1G20190	expansin 11 (EXPA11); INVOLVED IN: plant-type cell wall modification involved in multidimensional cell growth, unidimensional cell growth, plant-type cell wall loosening; LOCATED IN: cell wall; EXPRESSED IN: 14 plant structures; EXPRESSED DURING: 9 growth stages; CONTAINS InterPro DOMAIN/s: Barwin-related endoglucanase (InterPro:IPR009009), Pollen allergen, N-terminal (InterPro:IPR014734), Expans…	cell wall.modification		0	0	1	1	1	1	1	1	1	27	14
Si018089m	PF01357,PF03330	AT1G20190	expansin 11 (EXPA11); INVOLVED IN: plant-type cell wall modification involved in multidimensional cell growth, unidimensional cell growth, plant-type cell wall loosening; LOCATED IN: cell wall; EXPRESSED IN: 14 plant structures; EXPRESSED DURING: 9 growth stages; CONTAINS InterPro DOMAIN/s: Barwin-related endoglucanase (InterPro:IPR009009), Pollen allergen, N-terminal (InterPro:IPR014734), Expans…	cell wall.modification		0	0	1	1	1	1	1	1	1	27	14
Si018142m	PF01357,PF03330	AT1G20190	expansin 11 (EXPA11); INVOLVED IN: plant-type cell wall modification involved in multidimensional cell growth, unidimensional cell growth, plant-type cell wall loosening; LOCATED IN: cell wall; EXPRESSED IN: 14 plant structures; EXPRESSED DURING: 9 growth stages; CONTAINS InterPro DOMAIN/s: Barwin-related endoglucanase (InterPro:IPR009009), Pollen allergen, N-terminal (InterPro:IPR014734), Expans…	cell wall.modification		0	0	1	1	1	1	1	1	1	27	14
Si037172m	PF01357,PF03330	AT1G20190	expansin 11 (EXPA11); INVOLVED IN: plant-type cell wall modification involved in multidimensional cell growth, unidimensional cell growth, plant-type cell wall loosening; LOCATED IN: cell wall; EXPRESSED IN: 14 plant structures; EXPRESSED DURING: 9 growth stages; CONTAINS InterPro DOMAIN/s: Barwin-related endoglucanase (InterPro:IPR009009), Pollen allergen, N-terminal (InterPro:IPR014734), Expans…	cell wall.modification		0	0	1	1	1	1	1	1	1	27	14
Si038641m	PF01357,PF03330	AT1G20190	expansin 11 (EXPA11); INVOLVED IN: plant-type cell wall modification involved in multidimensional cell growth, unidimensional cell growth, plant-type cell wall loosening; LOCATED IN: cell wall; EXPRESSED IN: 14 plant structures; EXPRESSED DURING: 9 growth stages; CONTAINS InterPro DOMAIN/s: Barwin-related endoglucanase (InterPro:IPR009009), Pollen allergen, N-terminal (InterPro:IPR014734), Expans…	cell wall.modification		0	0	1	1	1	1	1	1	1	27	14
Si038718m	PF01357,PF03330	AT1G20190	expansin 11 (EXPA11); INVOLVED IN: plant-type cell wall modification involved in multidimensional cell growth, unidimensional cell growth, plant-type cell wall loosening; LOCATED IN: cell wall; EXPRESSED IN: 14 plant structures; EXPRESSED DURING: 9 growth stages; CONTAINS InterPro DOMAIN/s: Barwin-related endoglucanase (InterPro:IPR009009), Pollen allergen, N-terminal (InterPro:IPR014734), Expans…	cell wall.modification		0	0	1	1	1	1	1	1	1	27	14
Si039707m	PF01357,PF03330	AT1G20190	expansin 11 (EXPA11); INVOLVED IN: plant-type cell wall modification involved in multidimensional cell growth, unidimensional cell growth, plant-type cell wall loosening; LOCATED IN: cell wall; EXPRESSED IN: 14 plant structures; EXPRESSED DURING: 9 growth stages; CONTAINS InterPro DOMAIN/s: Barwin-related endoglucanase (InterPro:IPR009009), Pollen allergen, N-terminal (InterPro:IPR014734), Expans…	cell wall.modification		0	0	1	1	1	1	1	1	1	27	14
Si039780m	PF01357,PF03330	AT1G20190	expansin 11 (EXPA11); INVOLVED IN: plant-type cell wall modification involved in multidimensional cell growth, unidimensional cell growth, plant-type cell wall loosening; LOCATED IN: cell wall; EXPRESSED IN: 14 plant structures; EXPRESSED DURING: 9 growth stages; CONTAINS InterPro DOMAIN/s: Barwin-related endoglucanase (InterPro:IPR009009), Pollen allergen, N-terminal (InterPro:IPR014734), Expans…	cell wall.modification		0	0	1	1	1	1	1	1	1	27	14
Si040134m	PF01357,PF03330	AT1G20190	expansin 11 (EXPA11); INVOLVED IN: plant-type cell wall modification involved in multidimensional cell growth, unidimensional cell growth, plant-type cell wall loosening; LOCATED IN: cell wall; EXPRESSED IN: 14 plant structures; EXPRESSED DURING: 9 growth stages; CONTAINS InterPro DOMAIN/s: Barwin-related endoglucanase (InterPro:IPR009009), Pollen allergen, N-terminal (InterPro:IPR014734), Expans…	cell wall.modification		0	0	1	1	1	1	1	1	1	27	14
Si039294m	PF03330,PF01357	AT1G20190	expansin 11 (EXPA11); INVOLVED IN: plant-type cell wall modification involved in multidimensional cell growth, unidimensional cell growth, plant-type cell wall loosening; LOCATED IN: cell wall; EXPRESSED IN: 14 plant structures; EXPRESSED DURING: 9 growth stages; CONTAINS InterPro DOMAIN/s: Barwin-related endoglucanase (InterPro:IPR009009), Pollen allergen, N-terminal (InterPro:IPR014734), Expans…	cell wall.modification		0	0	1	1	1	1	1	1	1	27	14
Si039002m	PF01357,PF03330	AT1G20190	expansin 11 (EXPA11); INVOLVED IN: plant-type cell wall modification involved in multidimensional cell growth, unidimensional cell growth, plant-type cell wall loosening; LOCATED IN: cell wall; EXPRESSED IN: 14 plant structures; EXPRESSED DURING: 9 growth stages; CONTAINS InterPro DOMAIN/s: Barwin-related endoglucanase (InterPro:IPR009009), Pollen allergen, N-terminal (InterPro:IPR014734), Expans…	cell wall.modification		0	0	1	1	1	1	1	1	1	27	14
Si017985m	PF01357,PF03330	AT2G03090	expansin A15 (EXPA15); INVOLVED IN: plant-type cell wall modification involved in multidimensional cell growth, syncytium formation, unidimensional cell growth, plant-type cell wall loosening; LOCATED IN: endomembrane system, extracellular region; EXPRESSED IN: 25 plant structures; EXPRESSED DURING: 13 growth stages; CONTAINS InterPro DOMAIN/s: Pollen allergen, N-terminal (InterPro:IPR014734), Ra…	cell wall.modification		0	0	1	1	1	1	1	1	1	27	0
Si008187m	PF00722,PF06955	AT4G25810	xyloglucan endotransglycosylase 6 (XTR6); FUNCTIONS IN: hydrolase activity, acting on glycosyl bonds, xyloglucan:xyloglucosyl transferase activity, hydrolase activity, hydrolyzing O-glycosyl compounds; INVOLVED IN: carbohydrate metabolic process, cellular glucan metabolic process; LOCATED IN: cell wall; EXPRESSED IN: 14 plant structures; EXPRESSED DURING: 8 growth stages; CONTAINS InterPro DOMAIN…	cell wall.modification		357	10	525	843	684	12	27	19.5	2.03393e-05	24	0
Si006487m	PF00722,PF06955	AT4G25810	xyloglucan endotransglycosylase 6 (XTR6); FUNCTIONS IN: hydrolase activity, acting on glycosyl bonds, xyloglucan:xyloglucosyl transferase activity, hydrolase activity, hydrolyzing O-glycosyl compounds; INVOLVED IN: carbohydrate metabolic process, cellular glucan metabolic process; LOCATED IN: cell wall; EXPRESSED IN: 14 plant structures; EXPRESSED DURING: 8 growth stages; CONTAINS InterPro DOMAIN…	cell wall.modification		4	4	73	56	64.5	16	12	14	1	24	0
Si007018m	PF00722,PF06955	AT4G25810	xyloglucan endotransglycosylase 6 (XTR6); FUNCTIONS IN: hydrolase activity, acting on glycosyl bonds, xyloglucan:xyloglucosyl transferase activity, hydrolase activity, hydrolyzing O-glycosyl compounds; INVOLVED IN: carbohydrate metabolic process, cellular glucan metabolic process; LOCATED IN: cell wall; EXPRESSED IN: 14 plant structures; EXPRESSED DURING: 8 growth stages; CONTAINS InterPro DOMAIN…	cell wall.modification		0	0	3	3	3	4	4	4	1	24	0
Si014233m	PF00722,PF06955	AT4G25810	xyloglucan endotransglycosylase 6 (XTR6); FUNCTIONS IN: hydrolase activity, acting on glycosyl bonds, xyloglucan:xyloglucosyl transferase activity, hydrolase activity, hydrolyzing O-glycosyl compounds; INVOLVED IN: carbohydrate metabolic process, cellular glucan metabolic process; LOCATED IN: cell wall; EXPRESSED IN: 14 plant structures; EXPRESSED DURING: 8 growth stages; CONTAINS InterPro DOMAIN…	cell wall.modification		0	0	3	2	2.5	2	3	2.5	1	24	0
Si015709m	PF00722,PF06955	AT4G25810	xyloglucan endotransglycosylase 6 (XTR6); FUNCTIONS IN: hydrolase activity, acting on glycosyl bonds, xyloglucan:xyloglucosyl transferase activity, hydrolase activity, hydrolyzing O-glycosyl compounds; INVOLVED IN: carbohydrate metabolic process, cellular glucan metabolic process; LOCATED IN: cell wall; EXPRESSED IN: 14 plant structures; EXPRESSED DURING: 8 growth stages; CONTAINS InterPro DOMAIN…	cell wall.modification		0	0	1	1	1	1	2	1.5	1	24	0
Si002709m	PF01357,PF03330	AT5G56320	expansin A14 (EXPA14); INVOLVED IN: plant-type cell wall modification involved in multidimensional cell growth, unidimensional cell growth, plant-type cell wall loosening; LOCATED IN: endomembrane system, extracellular region; EXPRESSED IN: root, stamen; EXPRESSED DURING: petal differentiation and expansion stage; CONTAINS InterPro DOMAIN/s: Barwin-related endoglucanase (InterPro:IPR009009), Poll…	cell wall.modification		0	0	1	2	1.5	1	1	1	1	22	18
Si032273m	PF03330	AT2G18660	plant natriuretic peptide A (PNP-A); LOCATED IN: extracellular region, cell wall; EXPRESSED IN: 19 plant structures; EXPRESSED DURING: 13 growth stages; CONTAINS InterPro DOMAIN/s: Barwin-related endoglucanase (InterPro:IPR009009), Pollen allergen, N-terminal (InterPro:IPR014734), Rare lipoprotein A (InterPro:IPR005132), Expansin 45, endoglucanase-like (InterPro:IPR007112); BEST Arabidopsis thali…	cell wall.modification		5	0	2	16	9	6	9	7.5	1	19	11
Si010796m	PF00722,PF06955	AT3G23730	xyloglucan endotransglucosylase/hydrolase 16 (XTH16); FUNCTIONS IN: hydrolase activity, acting on glycosyl bonds, hydrolase activity, hydrolyzing O-glycosyl compounds, xyloglucan:xyloglucosyl transferase activity; INVOLVED IN: carbohydrate metabolic process, cellular glucan metabolic process; LOCATED IN: endomembrane system, cell wall, apoplast; EXPRESSED IN: 22 plant structures; EXPRESSED DURING…	cell wall.modification		0	0	3	5	4	4	3	3.5	1	19	4
Si015667m	PF00722,PF06955	AT3G23730	xyloglucan endotransglucosylase/hydrolase 16 (XTH16); FUNCTIONS IN: hydrolase activity, acting on glycosyl bonds, hydrolase activity, hydrolyzing O-glycosyl compounds, xyloglucan:xyloglucosyl transferase activity; INVOLVED IN: carbohydrate metabolic process, cellular glucan metabolic process; LOCATED IN: endomembrane system, cell wall, apoplast; EXPRESSED IN: 22 plant structures; EXPRESSED DURING…	cell wall.modification		0	0	1	1	1	1	1	1	1	19	4
Si015312m	PF00722,PF06955	AT3G23730	xyloglucan endotransglucosylase/hydrolase 16 (XTH16); FUNCTIONS IN: hydrolase activity, acting on glycosyl bonds, hydrolase activity, hydrolyzing O-glycosyl compounds, xyloglucan:xyloglucosyl transferase activity; INVOLVED IN: carbohydrate metabolic process, cellular glucan metabolic process; LOCATED IN: endomembrane system, cell wall, apoplast; EXPRESSED IN: 22 plant structures; EXPRESSED DURING…	cell wall.modification		0	0	1	1	1	1	1	1	1	19	4
Si010719m	PF00722,PF06955	AT3G23730	xyloglucan endotransglucosylase/hydrolase 16 (XTH16); FUNCTIONS IN: hydrolase activity, acting on glycosyl bonds, hydrolase activity, hydrolyzing O-glycosyl compounds, xyloglucan:xyloglucosyl transferase activity; INVOLVED IN: carbohydrate metabolic process, cellular glucan metabolic process; LOCATED IN: endomembrane system, cell wall, apoplast; EXPRESSED IN: 22 plant structures; EXPRESSED DURING…	cell wall.modification		0	0	1	1	1	1	1	1	1	19	4
Si010702m	PF00722,PF06955	AT3G23730	xyloglucan endotransglucosylase/hydrolase 16 (XTH16); FUNCTIONS IN: hydrolase activity, acting on glycosyl bonds, hydrolase activity, hydrolyzing O-glycosyl compounds, xyloglucan:xyloglucosyl transferase activity; INVOLVED IN: carbohydrate metabolic process, cellular glucan metabolic process; LOCATED IN: endomembrane system, cell wall, apoplast; EXPRESSED IN: 22 plant structures; EXPRESSED DURING…	cell wall.modification		0	0	1	1	1	1	1	1	1	19	4
Si015388m	PF00722,PF06955	AT3G23730	xyloglucan endotransglucosylase/hydrolase 16 (XTH16); FUNCTIONS IN: hydrolase activity, acting on glycosyl bonds, hydrolase activity, hydrolyzing O-glycosyl compounds, xyloglucan:xyloglucosyl transferase activity; INVOLVED IN: carbohydrate metabolic process, cellular glucan metabolic process; LOCATED IN: endomembrane system, cell wall, apoplast; EXPRESSED IN: 22 plant structures; EXPRESSED DURING…	cell wall.modification		0	0	1	1	1	1	1	1	1	19	4
Si014188m	PF00722,PF06955	AT1G65310	xyloglucan endotransglucosylase/hydrolase 17 (XTH17); CONTAINS InterPro DOMAIN/s: Xyloglucan endotransglucosylase/hydrolase (InterPro:IPR016455), Beta-glucanase (InterPro:IPR008264), Xyloglucan endo-transglycosylase, C-terminal (InterPro:IPR010713), Concanavalin A-like lectin/glucanase, subgroup (InterPro:IPR013320), Glycoside hydrolase, family 16, active site (InterPro:IPR008263), Concanavalin A…	cell wall.modification		3	0	1	1	1	1	1	1	1	16	0
Si026698m	PF00722,PF06955	AT5G13870	xyloglucan endotransglucosylase/hydrolase 5 (XTH5); FUNCTIONS IN: hydrolase activity, acting on glycosyl bonds, hydrolase activity, hydrolyzing O-glycosyl compounds, xyloglucan:xyloglucosyl transferase activity; INVOLVED IN: carbohydrate metabolic process, cellular glucan metabolic process; LOCATED IN: endomembrane system, cell wall, apoplast; EXPRESSED IN: 16 plant structures; EXPRESSED DURING: …	cell wall.modification		3	0	2	2	2	1	1	1	1	8	7
Si007117m	PF00722,PF06955	AT5G13870	xyloglucan endotransglucosylase/hydrolase 5 (XTH5); FUNCTIONS IN: hydrolase activity, acting on glycosyl bonds, hydrolase activity, hydrolyzing O-glycosyl compounds, xyloglucan:xyloglucosyl transferase activity; INVOLVED IN: carbohydrate metabolic process, cellular glucan metabolic process; LOCATED IN: endomembrane system, cell wall, apoplast; EXPRESSED IN: 16 plant structures; EXPRESSED DURING: …	cell wall.modification		0	0	1	1	1	1	1	1	1	8	7
Si014215m	PF00722,PF06955	AT5G57530	xyloglucan endotransglucosylase/hydrolase 12 (XTH12); CONTAINS InterPro DOMAIN/s: Xyloglucan endotransglucosylase/hydrolase (InterPro:IPR016455), Xyloglucan endo-transglycosylase, C-terminal (InterPro:IPR010713), Concanavalin A-like lectin/glucanase, subgroup (InterPro:IPR013320), Concanavalin A-like lectin/glucanase (InterPro:IPR008985), Glycoside hydrolase, family 16 (InterPro:IPR000757), Glyco…	cell wall.modification		0	0	55	44	49.5	4	3	3.5	0.00276576	5	0
Si014232m	PF00722,PF06955	AT5G57530	xyloglucan endotransglucosylase/hydrolase 12 (XTH12); CONTAINS InterPro DOMAIN/s: Xyloglucan endotransglucosylase/hydrolase (InterPro:IPR016455), Xyloglucan endo-transglycosylase, C-terminal (InterPro:IPR010713), Concanavalin A-like lectin/glucanase, subgroup (InterPro:IPR013320), Concanavalin A-like lectin/glucanase (InterPro:IPR008985), Glycoside hydrolase, family 16 (InterPro:IPR000757), Glyco…	cell wall.modification		11	3	35	13	24	4	3	3.5	0.372102	5	0
Si010632m	PF01357,PF03330	AT3G03220	expansin A13 (EXPA13); INVOLVED IN: plant-type cell wall modification involved in multidimensional cell growth, unidimensional cell growth, plant-type cell wall loosening; LOCATED IN: extracellular region; EXPRESSED IN: 23 plant structures; EXPRESSED DURING: 13 growth stages; CONTAINS InterPro DOMAIN/s: Barwin-related endoglucanase (InterPro:IPR009009), Pollen allergen, N-terminal (InterPro:IPR01…	cell wall.modification		2	17	4	3	3.5	41	40	40.5	0.737547	5	4
Si030872m	PF01357,PF03330	AT4G17030	expansin-like B1 (EXLB1); INVOLVED IN: sexual reproduction, unidimensional cell growth, plant-type cell wall loosening; LOCATED IN: endomembrane system, extracellular region; EXPRESSED IN: 19 plant structures; EXPRESSED DURING: 9 growth stages; CONTAINS InterPro DOMAIN/s: Pollen allergen, N-terminal (InterPro:IPR014734), Rare lipoprotein A (InterPro:IPR005132), Pollen allergen/expansin, C-termina…	cell wall.modification		0	0	2	3	2.5	2	2	2	1	5	0
Si014242m	PF00722,PF06955	AT5G48070	xyloglucan endotransglucosylase/hydrolase 20 (XTH20); FUNCTIONS IN: hydrolase activity, acting on glycosyl bonds, xyloglucan:xyloglucosyl transferase activity, hydrolase activity, hydrolyzing O-glycosyl compounds; INVOLVED IN: carbohydrate metabolic process, cellular glucan metabolic process; LOCATED IN: endomembrane system, cell wall, apoplast; EXPRESSED IN: 7 plant structures; EXPRESSED DURING:…	cell wall.modification		0	0	3	2	2.5	1	2	1.5	1	5	7
Si004866m	PF01357,PF03330	AT4G01630	expansin A17 (EXPA17); INVOLVED IN: plant-type cell wall modification involved in multidimensional cell growth, unidimensional cell growth, plant-type cell wall loosening; LOCATED IN: endomembrane system, extracellular region; EXPRESSED IN: hypocotyl, root; CONTAINS InterPro DOMAIN/s: Barwin-related endoglucanase (InterPro:IPR009009), Pollen allergen, N-terminal (InterPro:IPR014734), Expansin (In…	cell wall.modification		0	0	2	2	2	1	1	1	1	5	0
Si012626m	PF00722,PF06955	AT5G57530	xyloglucan endotransglucosylase/hydrolase 12 (XTH12); CONTAINS InterPro DOMAIN/s: Xyloglucan endotransglucosylase/hydrolase (InterPro:IPR016455), Xyloglucan endo-transglycosylase, C-terminal (InterPro:IPR010713), Concanavalin A-like lectin/glucanase, subgroup (InterPro:IPR013320), Concanavalin A-like lectin/glucanase (InterPro:IPR008985), Glycoside hydrolase, family 16 (InterPro:IPR000757), Glyco…	cell wall.modification		0	0	2	1	1.5	2	2	2	1	5	0
Si024097m	PF01357,PF03330	AT4G01630	expansin A17 (EXPA17); INVOLVED IN: plant-type cell wall modification involved in multidimensional cell growth, unidimensional cell growth, plant-type cell wall loosening; LOCATED IN: endomembrane system, extracellular region; EXPRESSED IN: hypocotyl, root; CONTAINS InterPro DOMAIN/s: Barwin-related endoglucanase (InterPro:IPR009009), Pollen allergen, N-terminal (InterPro:IPR014734), Expansin (In…	cell wall.modification		0	0	1	1	1	2	1	1.5	1	5	0
Si014194m	PF00722,PF06955	AT5G48070	xyloglucan endotransglucosylase/hydrolase 20 (XTH20); FUNCTIONS IN: hydrolase activity, acting on glycosyl bonds, xyloglucan:xyloglucosyl transferase activity, hydrolase activity, hydrolyzing O-glycosyl compounds; INVOLVED IN: carbohydrate metabolic process, cellular glucan metabolic process; LOCATED IN: endomembrane system, cell wall, apoplast; EXPRESSED IN: 7 plant structures; EXPRESSED DURING:…	cell wall.modification		0	0	1	1	1	1	1	1	1	5	7
Si006992m	PF00722,PF06955	AT5G57530	xyloglucan endotransglucosylase/hydrolase 12 (XTH12); CONTAINS InterPro DOMAIN/s: Xyloglucan endotransglucosylase/hydrolase (InterPro:IPR016455), Xyloglucan endo-transglycosylase, C-terminal (InterPro:IPR010713), Concanavalin A-like lectin/glucanase, subgroup (InterPro:IPR013320), Concanavalin A-like lectin/glucanase (InterPro:IPR008985), Glycoside hydrolase, family 16 (InterPro:IPR000757), Glyco…	cell wall.modification		0	0	1	1	1	1	2	1.5	1	5	0
Si017963m	PF00722,PF06955	AT5G57530	xyloglucan endotransglucosylase/hydrolase 12 (XTH12); CONTAINS InterPro DOMAIN/s: Xyloglucan endotransglucosylase/hydrolase (InterPro:IPR016455), Xyloglucan endo-transglycosylase, C-terminal (InterPro:IPR010713), Concanavalin A-like lectin/glucanase, subgroup (InterPro:IPR013320), Concanavalin A-like lectin/glucanase (InterPro:IPR008985), Glycoside hydrolase, family 16 (InterPro:IPR000757), Glyco…	cell wall.modification		0	0	1	1	1	1	1	1	1	5	0
Si035702m	PF00722,PF06955	AT1G32170	xyloglucan endotransglucosylase/hydrolase 30 (XTH30); FUNCTIONS IN: hydrolase activity, acting on glycosyl bonds, xyloglucan:xyloglucosyl transferase activity, hydrolase activity, hydrolyzing O-glycosyl compounds; INVOLVED IN: carbohydrate metabolic process, cellular glucan metabolic process; LOCATED IN: endomembrane system, cell wall, apoplast; EXPRESSED IN: 23 plant structures; EXPRESSED DURING…	cell wall.modification		7	0	26	29	27.5	5	6	5.5	1	3	0
Si039252m	PF00722,PF06955	AT3G44990	xyloglucan endo-transglycosylase-related 8 (XTR8); FUNCTIONS IN: hydrolase activity, acting on glycosyl bonds, xyloglucan:xyloglucosyl transferase activity; INVOLVED IN: cell wall biogenesis; LOCATED IN: apoplast, cell wall; EXPRESSED IN: 11 plant structures; EXPRESSED DURING: 8 growth stages; CONTAINS InterPro DOMAIN/s: Xyloglucan endotransglucosylase/hydrolase (InterPro:IPR016455), Xyloglucan e…	cell wall.modification		5	3	9	7	8	2	2	2	1	3	0
Si010808m	PF01357,PF03330	AT2G20750	expansin B1 (EXPB1); INVOLVED IN: plant-type cell wall organization, unidimensional cell growth, plant-type cell wall loosening; LOCATED IN: endomembrane system, extracellular region; EXPRESSED IN: 15 plant structures; EXPRESSED DURING: 10 growth stages; CONTAINS InterPro DOMAIN/s: Barwin-related endoglucanase (InterPro:IPR009009), Pollen allergen, N-terminal (InterPro:IPR014734), Rare lipoprotei…	cell wall.modification		0	0	2	2	2	1	2	1.5	1	3	7
Si030594m	PF00722,PF06955	AT2G36870	xyloglucan endotransglucosylase/hydrolase 32 (XTH32); FUNCTIONS IN: hydrolase activity, acting on glycosyl bonds, hydrolase activity, hydrolyzing O-glycosyl compounds, xyloglucan:xyloglucosyl transferase activity; INVOLVED IN: carbohydrate metabolic process, cellular glucan metabolic process; LOCATED IN: endomembrane system, cell wall, apoplast; EXPRESSED IN: 19 plant structures; EXPRESSED DURING…	cell wall.modification		2	9	2	2	2	13	11	12	1	3	0
Si019429m	PF00722,PF06955	AT1G32170	xyloglucan endotransglucosylase/hydrolase 30 (XTH30); FUNCTIONS IN: hydrolase activity, acting on glycosyl bonds, xyloglucan:xyloglucosyl transferase activity, hydrolase activity, hydrolyzing O-glycosyl compounds; INVOLVED IN: carbohydrate metabolic process, cellular glucan metabolic process; LOCATED IN: endomembrane system, cell wall, apoplast; EXPRESSED IN: 23 plant structures; EXPRESSED DURING…	cell wall.modification		0	0	1	1	1	1	1	1	1	3	0
Si018077m	PF01357,PF03330	AT2G20750	expansin B1 (EXPB1); INVOLVED IN: plant-type cell wall organization, unidimensional cell growth, plant-type cell wall loosening; LOCATED IN: endomembrane system, extracellular region; EXPRESSED IN: 15 plant structures; EXPRESSED DURING: 10 growth stages; CONTAINS InterPro DOMAIN/s: Barwin-related endoglucanase (InterPro:IPR009009), Pollen allergen, N-terminal (InterPro:IPR014734), Rare lipoprotei…	cell wall.modification		0	0	1	1	1	1	1	1	1	3	7
Si038925m	PF00722,PF06955	AT2G36870	xyloglucan endotransglucosylase/hydrolase 32 (XTH32); FUNCTIONS IN: hydrolase activity, acting on glycosyl bonds, hydrolase activity, hydrolyzing O-glycosyl compounds, xyloglucan:xyloglucosyl transferase activity; INVOLVED IN: carbohydrate metabolic process, cellular glucan metabolic process; LOCATED IN: endomembrane system, cell wall, apoplast; EXPRESSED IN: 19 plant structures; EXPRESSED DURING…	cell wall.modification		0	0	1	1	1	1	1	1	1	3	0
Si017969m	PF01357,PF03330	AT2G45110	expansin B4 (EXPB4); INVOLVED IN: plant-type cell wall modification involved in multidimensional cell growth, unidimensional cell growth, plant-type cell wall loosening; LOCATED IN: endomembrane system, extracellular region; CONTAINS InterPro DOMAIN/s: Barwin-related endoglucanase (InterPro:IPR009009), Pollen allergen, N-terminal (InterPro:IPR014734), Rare lipoprotein A (InterPro:IPR005132), Majo…	cell wall.modification		0	0	1	1	1	2	2	2	1	3	0
Si036755m	PF01357,PF03330	AT2G45110	expansin B4 (EXPB4); INVOLVED IN: plant-type cell wall modification involved in multidimensional cell growth, unidimensional cell growth, plant-type cell wall loosening; LOCATED IN: endomembrane system, extracellular region; CONTAINS InterPro DOMAIN/s: Barwin-related endoglucanase (InterPro:IPR009009), Pollen allergen, N-terminal (InterPro:IPR014734), Rare lipoprotein A (InterPro:IPR005132), Majo…	cell wall.modification		0	0	1	1	1	1	1	1	1	3	0
Si017930m	PF01357,PF03330	AT2G45110	expansin B4 (EXPB4); INVOLVED IN: plant-type cell wall modification involved in multidimensional cell growth, unidimensional cell growth, plant-type cell wall loosening; LOCATED IN: endomembrane system, extracellular region; CONTAINS InterPro DOMAIN/s: Barwin-related endoglucanase (InterPro:IPR009009), Pollen allergen, N-terminal (InterPro:IPR014734), Rare lipoprotein A (InterPro:IPR005132), Majo…	cell wall.modification		0	0	1	1	1	1	1	1	1	3	0
Si011944m	PF01357,PF03330	AT2G45110	expansin B4 (EXPB4); INVOLVED IN: plant-type cell wall modification involved in multidimensional cell growth, unidimensional cell growth, plant-type cell wall loosening; LOCATED IN: endomembrane system, extracellular region; CONTAINS InterPro DOMAIN/s: Barwin-related endoglucanase (InterPro:IPR009009), Pollen allergen, N-terminal (InterPro:IPR014734), Rare lipoprotein A (InterPro:IPR005132), Majo…	cell wall.modification		0	0	1	1	1	1	1	1	1	3	0
Si012468m	PF01357,PF03330	AT2G45110	expansin B4 (EXPB4); INVOLVED IN: plant-type cell wall modification involved in multidimensional cell growth, unidimensional cell growth, plant-type cell wall loosening; LOCATED IN: endomembrane system, extracellular region; CONTAINS InterPro DOMAIN/s: Barwin-related endoglucanase (InterPro:IPR009009), Pollen allergen, N-terminal (InterPro:IPR014734), Rare lipoprotein A (InterPro:IPR005132), Majo…	cell wall.modification		0	0	1	1	1	1	1	1	1	3	0
Si018104m	PF01357,PF03330	AT2G45110	expansin B4 (EXPB4); INVOLVED IN: plant-type cell wall modification involved in multidimensional cell growth, unidimensional cell growth, plant-type cell wall loosening; LOCATED IN: endomembrane system, extracellular region; CONTAINS InterPro DOMAIN/s: Barwin-related endoglucanase (InterPro:IPR009009), Pollen allergen, N-terminal (InterPro:IPR014734), Rare lipoprotein A (InterPro:IPR005132), Majo…	cell wall.modification		0	0	1	1	1	1	1	1	1	3	0
Si030574m	PF01357,PF03330	AT2G45110	expansin B4 (EXPB4); INVOLVED IN: plant-type cell wall modification involved in multidimensional cell growth, unidimensional cell growth, plant-type cell wall loosening; LOCATED IN: endomembrane system, extracellular region; CONTAINS InterPro DOMAIN/s: Barwin-related endoglucanase (InterPro:IPR009009), Pollen allergen, N-terminal (InterPro:IPR014734), Rare lipoprotein A (InterPro:IPR005132), Majo…	cell wall.modification		2	0	1	1	1	2	1	1.5	1	3	0
Si037023m	PF01357,PF03330	AT2G45110	expansin B4 (EXPB4); INVOLVED IN: plant-type cell wall modification involved in multidimensional cell growth, unidimensional cell growth, plant-type cell wall loosening; LOCATED IN: endomembrane system, extracellular region; CONTAINS InterPro DOMAIN/s: Barwin-related endoglucanase (InterPro:IPR009009), Pollen allergen, N-terminal (InterPro:IPR014734), Rare lipoprotein A (InterPro:IPR005132), Majo…	cell wall.modification		0	0	1	1	1	1	1	1	1	3	0
Si036999m	PF01357,PF03330	AT1G65680	expansin B2 (EXPB2); INVOLVED IN: plant-type cell wall modification involved in multidimensional cell growth, unidimensional cell growth, plant-type cell wall loosening; LOCATED IN: endomembrane system, extracellular region; EXPRESSED IN: root; CONTAINS InterPro DOMAIN/s: Barwin-related endoglucanase (InterPro:IPR009009), Pollen allergen, N-terminal (InterPro:IPR014734), Rare lipoprotein A (Inter…	cell wall.modification		6	54	35	20	27.5	82	90	86	1	0	0
Si036708m	PF01357,PF03330	AT1G65680	expansin B2 (EXPB2); INVOLVED IN: plant-type cell wall modification involved in multidimensional cell growth, unidimensional cell growth, plant-type cell wall loosening; LOCATED IN: endomembrane system, extracellular region; EXPRESSED IN: root; CONTAINS InterPro DOMAIN/s: Barwin-related endoglucanase (InterPro:IPR009009), Pollen allergen, N-terminal (InterPro:IPR014734), Rare lipoprotein A (Inter…	cell wall.modification		0	0	21	8	14.5	3	3	3	1	0	0
Si037053m	PF01357,PF03330	AT1G65680	expansin B2 (EXPB2); INVOLVED IN: plant-type cell wall modification involved in multidimensional cell growth, unidimensional cell growth, plant-type cell wall loosening; LOCATED IN: endomembrane system, extracellular region; EXPRESSED IN: root; CONTAINS InterPro DOMAIN/s: Barwin-related endoglucanase (InterPro:IPR009009), Pollen allergen, N-terminal (InterPro:IPR014734), Rare lipoprotein A (Inter…	cell wall.modification		9	3	7	8	7.5	4	4	4	1	0	0
Si037057m	PF01357,PF03330	AT1G65680	expansin B2 (EXPB2); INVOLVED IN: plant-type cell wall modification involved in multidimensional cell growth, unidimensional cell growth, plant-type cell wall loosening; LOCATED IN: endomembrane system, extracellular region; EXPRESSED IN: root; CONTAINS InterPro DOMAIN/s: Barwin-related endoglucanase (InterPro:IPR009009), Pollen allergen, N-terminal (InterPro:IPR014734), Rare lipoprotein A (Inter…	cell wall.modification		9	0	6	6	6	4	4	4	1	0	0
Si037058m	PF01357,PF03330	AT1G65680	expansin B2 (EXPB2); INVOLVED IN: plant-type cell wall modification involved in multidimensional cell growth, unidimensional cell growth, plant-type cell wall loosening; LOCATED IN: endomembrane system, extracellular region; EXPRESSED IN: root; CONTAINS InterPro DOMAIN/s: Barwin-related endoglucanase (InterPro:IPR009009), Pollen allergen, N-terminal (InterPro:IPR014734), Rare lipoprotein A (Inter…	cell wall.modification		3	14	6	4	5	6	9	7.5	1	0	0
Si039920m	PF01357,PF03330	AT1G65680	expansin B2 (EXPB2); INVOLVED IN: plant-type cell wall modification involved in multidimensional cell growth, unidimensional cell growth, plant-type cell wall loosening; LOCATED IN: endomembrane system, extracellular region; EXPRESSED IN: root; CONTAINS InterPro DOMAIN/s: Barwin-related endoglucanase (InterPro:IPR009009), Pollen allergen, N-terminal (InterPro:IPR014734), Rare lipoprotein A (Inter…	cell wall.modification		0	0	6	3	4.5	1	1	1	0.0387703	0	0
Si039715m	PF00722	AT3G25050	xyloglucan endotransglucosylase/hydrolase 3 (XTH3); FUNCTIONS IN: hydrolase activity, acting on glycosyl bonds, xyloglucan:xyloglucosyl transferase activity; INVOLVED IN: photoperiodism, flowering, plant-type cell wall biogenesis; LOCATED IN: endomembrane system, cell wall, apoplast; EXPRESSED IN: petal, leaf whorl, sepal, flower; EXPRESSED DURING: 4 anthesis, petal differentiation and expansion …	cell wall.modification		6	0	5	4	4.5	2	1	1.5	0.878012	0	0
Si036654m	PF01357,PF03330	AT1G65680	expansin B2 (EXPB2); INVOLVED IN: plant-type cell wall modification involved in multidimensional cell growth, unidimensional cell growth, plant-type cell wall loosening; LOCATED IN: endomembrane system, extracellular region; EXPRESSED IN: root; CONTAINS InterPro DOMAIN/s: Barwin-related endoglucanase (InterPro:IPR009009), Pollen allergen, N-terminal (InterPro:IPR014734), Rare lipoprotein A (Inter…	cell wall.modification		0	0	4	3	3.5	3	4	3.5	1	0	0
Si037106m	PF01357,PF03330	AT1G65680	expansin B2 (EXPB2); INVOLVED IN: plant-type cell wall modification involved in multidimensional cell growth, unidimensional cell growth, plant-type cell wall loosening; LOCATED IN: endomembrane system, extracellular region; EXPRESSED IN: root; CONTAINS InterPro DOMAIN/s: Barwin-related endoglucanase (InterPro:IPR009009), Pollen allergen, N-terminal (InterPro:IPR014734), Rare lipoprotein A (Inter…	cell wall.modification		0	0	2	2	2	1	1	1	1	0	0
Si007953m	PF01357,PF03330	AT4G38210	expansin A20 (EXPA20); INVOLVED IN: plant-type cell wall modification involved in multidimensional cell growth, response to karrikin, syncytium formation, unidimensional cell growth, plant-type cell wall loosening; LOCATED IN: endomembrane system, extracellular region; EXPRESSED IN: 8 plant structures; EXPRESSED DURING: 6 growth stages; CONTAINS InterPro DOMAIN/s: Barwin-related endoglucanase (In…	cell wall.modification		3	0	2	2	2	1	1	1	1	0	0
Si014946m	PF01357,PF03330	AT5G05290	expansin A2 (EXPA2); INVOLVED IN: plant-type cell wall modification involved in multidimensional cell growth, unidimensional cell growth, plant-type cell wall loosening; LOCATED IN: endomembrane system, extracellular region; CONTAINS InterPro DOMAIN/s: Barwin-related endoglucanase (InterPro:IPR009009), Pollen allergen, N-terminal (InterPro:IPR014734), Rare lipoprotein A (InterPro:IPR005132), Expa…	cell wall.modification		0	0	2	2	2	1	1	1	1	0	4
Si039771m	PF01357,PF03330	AT1G65680	expansin B2 (EXPB2); INVOLVED IN: plant-type cell wall modification involved in multidimensional cell growth, unidimensional cell growth, plant-type cell wall loosening; LOCATED IN: endomembrane system, extracellular region; EXPRESSED IN: root; CONTAINS InterPro DOMAIN/s: Barwin-related endoglucanase (InterPro:IPR009009), Pollen allergen, N-terminal (InterPro:IPR014734), Rare lipoprotein A (Inter…	cell wall.modification		0	0	1	2	1.5	1	1	1	1	0	0
Si026654m	PF01357,PF03330	AT1G65680	expansin B2 (EXPB2); INVOLVED IN: plant-type cell wall modification involved in multidimensional cell growth, unidimensional cell growth, plant-type cell wall loosening; LOCATED IN: endomembrane system, extracellular region; EXPRESSED IN: root; CONTAINS InterPro DOMAIN/s: Barwin-related endoglucanase (InterPro:IPR009009), Pollen allergen, N-terminal (InterPro:IPR014734), Rare lipoprotein A (Inter…	cell wall.modification		0	0	2	1	1.5	2	3	2.5	1	0	0
Si008396m	PF01357,PF03330	AT1G12560	expansin A7 (EXPA7); INVOLVED IN: plant-type cell wall modification involved in multidimensional cell growth, unidimensional cell growth, plant-type cell wall loosening; LOCATED IN: endomembrane system, extracellular region; EXPRESSED IN: sperm cell, root hair, root; CONTAINS InterPro DOMAIN/s: Barwin-related endoglucanase (InterPro:IPR009009), Pollen allergen, N-terminal (InterPro:IPR014734), Ex…	cell wall.modification		0	0	1	1	1	1	1	1	1	0	0
Si038663m	PF01357,PF03330	AT1G12560	expansin A7 (EXPA7); INVOLVED IN: plant-type cell wall modification involved in multidimensional cell growth, unidimensional cell growth, plant-type cell wall loosening; LOCATED IN: endomembrane system, extracellular region; EXPRESSED IN: sperm cell, root hair, root; CONTAINS InterPro DOMAIN/s: Barwin-related endoglucanase (InterPro:IPR009009), Pollen allergen, N-terminal (InterPro:IPR014734), Ex…	cell wall.modification		0	0	1	1	1	1	1	1	1	0	0
[truncated: 31,626 more rows]
