# Supplementary material for: Towards an integrative model of C4 photosynthetic subtypes: insights from comparative transcriptome analysis of NAD-ME, NADP-ME, and PEP-CK C4 species
Source: J Exp Bot. 2014 Mar 18;65(13):3579–93. doi: 10.1093/jxb/eru100 (PMC4085959; doi:10.1093/jxb/eru100)
Supplement: Supplementary Data [file supp_eru100_jexbot116442_file001.fasta]

>Contig_1	AT4G17010.1||LOC_Os02g29220.1|expressed protein
CCCGCCACCGTCGACCGACGACCTCACCGCCGGCGCGACGTCATTCCGCTGAAGCCTTTTCCCTCGTCAAGGAAAACACCAGTTCCTATTCTCCCCGTCCCTCTTGCTCGGAACGGATTCGGTGTGGGGCGGGGAGTCCGTCCGGACTTGGATCGGCTCCTCCATTTCCTCTCCTCTCGCGGATTCGCTTGAGGCGTGGTGACCTGCTTGTCTAATCGAGCCCATTCCGTCCGTGGATCCACTAGACCCTTCTTCTTCCTCCTCCTAGCGCGCGAGGCCGATCTACCCGAGTTGCTCCCCGTTCACGGAGGGATGGACAAGCTGGTGCAGTTCGGGAGGAAGGCGTGGTTCGTCGTGCGGGTGATGTCCGGCTACGAGGAGAGGAGGATCCGGTCCTACAGGCTGCAGCTGCAGAAGCGCCTCGAGATGGCCCAAGCTAGGAAGGAAGAGCTGCGGAAACAGCCAGAAAAAGTTATCTTATCAGAGGTTCGTCAAGTGGTTCAG
>Contig_2	AT3G46710.1|NB-ARC domain-containing disease resistance protein|LOC_Os08g14850.1|resistance protein, putative, expressed
GGACGTCAGCCGGAGGAACTCACGCTACAACCTTATCAGTGATTCTGGATCCAAACCCATCATGCAGCAACAGATGGGACCTGGTGCTGCTATTGGTACAGTAGCACTTAACATGCTGGTTGAGGCAAGGGACACC
>Contig_3	No annotation available
ATCGCACGGCCCTCGTGCCGGCGACGCATCATTCAAATTTCTGCCCTATCAACTTTCGATGGTAGGATAGGGGCCTACCATGGTGGTGACGGGTGAGCGGCGGGCACAGGCGCCGGTTGCTAGCTTGGATTCTGACTTAGAGGCGTTCAGTCATAATCCGACACACGGTAGCTTCGCGCCACTGGCTTTTCAACCAAGCGCGATGACCAATTGTGTGAATCAACGGTTCCTCTCGTACTAGGTTGAATTACTATCGCGGCACGGTCATCAGTAGGGTAAAACTAACCTGTCTCACGACGGTCTAAGCCCAG
>Contig_4	No annotation available
GAGGAAGCAAATGCAACATCTTGAATAAACAACATGGGTACACCGTACGCGTCCTGTGACAATCCTAATGACATCTCATCCTGTGATGATCCTACTGACATCTCATTTGGTTCAAACATCTCTTGTTCATTATTTGGTTTACCAATCACTATCCAACTCTTAGAGGCTCAGAGCCTACATGCTCCTAACAGGCCAGGAACAGGTACACCCAGCATCCATTAAAATAACTCGCACAGTCGTACCACAATGTCTCTTCGCTTGATCAAACGTCTA
>Contig_5	AT2G37680.1||LOC_Os03g47550.1|expressed protein
AGAAGCTTGAACTGAAGTGTACCAACGAGAAAAGTTCTGGATTCACCTTTTCGTCCTATGAGCTACAGTGATAGGCTTGATCCATCTGATGCCCAACTTTCTGTTAGCATATACACTGTGTACTGAACTCTTAGTTCCTAATGATGTTGTATTAAAAGAAATGAGAGGGTGTGTATGTAACAG
>Contig_6	AT1G66400.1|calmodulin like 23|LOC_Os01g72080.1|calmodulin-like protein 1, putative, expressed
ATCCTCGGTGGCGACGGCGAGGGCTGCAGCCTCGACGACTGCCGCCGCATGATCGGCGGCGTCGACGCCGACGGCGACGGCTTCGTCGGGTTCCAGGACTTCGAGCGCATGATGGCCACCGCCACCGCCTTCTTGTGATCTGACTCCTTCCCTTCCCGCCAAAGATGATGGGATGGCCCGGCCCTGATGCGCGCCAAAGATAGTAGTATCATCCATTCACTGCTGCTGCGGAGGACCAAAAATGTTTTGGGCGCGCAGGATGATAGGCTGCTAGTACTATGCTATCTATTACTAGTAGGAATTAATTCTCCATTAAAAGTGCTTGCTTGATGCATGCAAGCTCGTTGTAAAATTTGTCGAGATCGTGAGTGAGTAACGGCAAGGCGAATGAATGCTTGGTTCTTTC
>Contig_7	AT1G65810.1|P-loop containing nucleoside triphosphate hydrolases superfamily protein|LOC_Os04g49320.1|tRNA-splicing endonuclease positive effector-related, putative, expressed
ATGCACTGAGATGTAGAGCCTCGGATATGAACTATTCTCCTATCTAAAAGTCCTTTCATTTATTTAAAGTAAGATTACAATACCAAACAAACCGTCAATGTTACCCACATTTACCATGATACAAACTTAGCAGGAATGGATGAGGAGCCACATAGGATTATGATCGTAGCAAACACATACACAAGCTAGCTGAACAACACAGCATATAGCATTATCCTCAACATCGTCTTCTTTATTTGGAATAACAGACAGGTTGCCACTTGGTCAGAACTACCAACTCTGCACCACCAAGGAACTGCAACCGAACATCAAAGCATGGTGGATTGAAATCAGATATCCTCTCGGGGCTTCGGATGCATCCAAGTTGCTGATAAACGGCCATCTATGCCGCATGGAACATTTGGAAGGAACGATGTCGCAGGATATTCGACAACAAAGTAGTCCCTTTCCAACTTCAGCAAGCGATAACAATTTTCTGCTACAAGTTG
>Contig_8	AT3G10030.1|aspartate/glutamate/uridylate kinase family protein|LOC_Os04g33300.1|amino acid kinase, putative, expressed
CACACCTATTTTTTCTAGTGATGCTTGAAGAAGTACCGAATTCATCACCGATGCCATCATTCCTATTGGGTACGTTGAGGCTCGATCAGTGCCAGTTGCAGCAACCCAATTGTCACCGCAGAATACATTCCGCCCTCCTACCACAATTGCCACCTCCACACCATGATGGCACGCCACTTGAACTTCTCTAGCAATCAGCATAATAATCTTGGGGTCAACATTTTGAGGAGCTGCTCCTGCCAAGGCAGTCGACCCCGGAATCGTTCAGAAGT
>Contig_9	AT1G32060.1|phosphoribulokinase|LOC_Os02g47020.1|phosphoribulokinase/Uridine kinase family protein, expressed
GTTGAAGGCAGCTGTATTTCTTTCCGTATAAAAGCATGGAAGAAGATATACATTTAAACATGTGAAGAAGATATGTAAGAGCACCCCCATGTCGAGGATTTCTAGAAATTCCATTGCACGTTCTCCTGTGTTCTGCAATGACATTTCTACCTCCTAGTTGTGATATTTCTGAACTAATTACAAGAAATGCGAGGATTCTCATTGAGTTTGAAGAGGTGTGGGGAATCTGATGTGCAGATTATTAAACTTTCGCTGCTTCAGCTGGTGCGCCAGCCCTCTCAGCGACTATCTGTTCATAGAGATCTCTAATCTTGAGTCCAACGATGGTCTGGAAGAGGCCTGTTCCATTGTTGCTTCCTGGGAAGTCTGCATGCTTTAGCATTTGCTGTGTCACCTCTCCATAGAATTTGGTTGAGAGGTTGCTTAGATGGCTTTCCACATAGATGAGCTCATCTAGTCTGTCAAATTGCCCATCCATCTCCAACACTGATACCTCATGGCCAAAGTAACTGTCTGGGCCATAGGCAAATTTGATGCCAGGGTAAGAGCATGTGAGCTTTCTTCCACAAGGCACACAGGGGATAGGTGATCCTTCATCAAAGAGGTAAACTGGGTTGAAGCGCTTCACGCCTTCTTTCATGATCAATTTAACACGTAGCACCTTTCCTTCATTGTCATCGGGAATCAACTGGGTCGGCAGAACTTCAATCACAGCATCAGCATATTGCTTCTGTGGATCAATATAGGCATCAAAATCTGGTTTCCTGGCCTCGATACTAGCCTTGATGCTTTCAAGGCTGTGCCCACGCTCTGCCATGTCCCGCTGAATTTTCCATGCAAACTTAACATCATCACTGATGTCCAAGTAGATACTGAAATCTAGGAGGTCCCTCACACGCTCATCGAACATTGGGTGCAAACCCTCAATGACAAAAATCTTTGGGGGCGTGATAACCTCCGGTGGGTCAAGGAGGCCAGTTACATGGTTGTAGATTGGCTTCTCAATTGTCTGACCTTCTTTTATTGCCTTCACCTGCTCATACATGAGATCAAAGTTGTTTGCCCTTGGGTCGAGGGCGGTCACACCCTTCTCCTTCCTCCCGGTTCTGTCCAGGGAATGGTAATCATCAAGGCATATCACAGTCGTGGTGTCACTGATGAGCGTGTTGGAGTCCGGGTTCCCGCCCTTGGGTGGCTCTGCAGCACCACCAAACACGCTGGTGAGCCGGCGCATGAAGGTACTCTTCCCGCATCCTGAGTCTGCTGCCAGGCCAATCACCACTGGCTTCTCGACAGAGCATGAAACCTGAAAGGTTCTTGCCCCTCCATGCCTTCTGCCGCTTCTCCTGTTGCTGGTGAAGAAGATGACTTGCTTCTGCCTGAAGCCTGTGTTCGAGACGGTTGTGCATGGGGAGTGCAGGGAGGTGGTGGTGTGTGCGCTGCAGATCGCCATGTTTGCTTGCCAGCCTTTGTTCTGGGCTAAGCTTCTCTCTAAGGCGGAACGCTCCCCTACCGATGCATTTTGACATCCCACAGCTTCGGCAGATCGCTTAGCC
>Contig_10	AT1G78900.1|vacuolar ATP synthase subunit A|LOC_Os06g45120.1|ATP synthase, putative, expressed
GTTCACCACCGGGGTTTCATTTCTGCTCCGTTGTCTTGATCCAGATTATGGTTGATGATGTTTTACTTGATGCTTTACTGCATAGTATTGTGATTTCCCTTTTCTAATGGTGCGATCAATGTGCTCCAGGCCGAAATGCCTGCAGATAGTGGTTACCCTGCGTATTTGGCTTCACGTTTGGCATCGTTTTATGAACGTGCCGGGAAGGTCAAATGTCTTGGCAGTCCAGATCGGAATGGCAGTGTCACAATTGTTGGTGCTGTCTCTCCTCCTGGTGGTGATTTCTCAGATCCTGTTACTTCTGCAACCCTTAGTATT
>Contig_11	AT3G16560.1|Protein phosphatase 2C family protein|LOC_Os04g33080.2|protein phosphatase 2C, putative, expressed
GCCTCGTCCGCGGTCGTGCCCAAAGCGGCCGACGACGACGGGAGCAACGAGGCCGAGGCGGCGTCGTGGCTCCTCCCGGAGCCCGACCACGAGCACAAGGAAGGCCCCACGACGGAGGTATTCTTCGCGGACTCCGACCCGTACCTGGACCTAGACTTCGCGCGCTCCATGGACGACATCAAATCATCATCTGTAACTTTGTGGCTCAATGTGTGCGGATTTGTATAAACGTAAGGTGGGCTGCTCAAATCACGAACACAGAGAATGCCCATAAGTGCATCATTTAACTTTTTCTGCTTTAGATAGCCAACTCCAAAAGCACGAGTAACCTTCAGCTTTCCTTTATTTTGTTACCCCTTACAACTGAAGGATCGTTGGGATGATCAGCCATAAGTTTCTGGTACTCCAATGGATTTTCAAGTGAGTGGGTCTCCGTTAATTGAGTAGCCTTTAAGGTACAACTTTCTGCATATGGCATGGAAGCAAGCACAGCTCTACTATCCCCCAGATTCAAGATGCACAAATCTGTTCCATGAAGAAGCACAACCAGAACACAAGATCCTACTGAGACTAAATCTGGTCTATCATCCATCTCTTGTTCAACCATGCATAGAAAGTCATTCTCAGCTTGCTCAACAGCAGTGGAAAGGCAGTTCAGCACACCAGCTCGAAATGTTTCAGAAAATTTGATGTCTTCATTTTCTGCAATTCTCATGGCTAGTGTTAGCTCACTTTTAACACCACTAAGAGAGCTTTCTGATGAATTATATAGATCATTTTGTTGCTTGATCCGATTCTCCAAAAGGTACAAGTAATATACTATGTTATCATATAGAGTTACCGCTAGAAAATCTGCTGCATCTCTCCCATTAAATCCATCATATATTCCACAAATCAGCCATCCATTTTTCTCTGAGCACACAGCTTGGACTCTATCCTCTCCAGCAGCTCCGCCAGCCATTTTCACCTCTGTATTAGTTAGAAAATTGGATGATACAGCTGTTGGAGCACTGGACCTCCACGTATTTTTACTGATTTCAAATATAGAACTATCAGTTGATACAGGGCTGCCCTGTGAGGTGGAGAACAAGTCTAATCTTGACATTGATGGAGAAGAAACAATTTTTCTGAAGGAATTTGGAGAATCTAGTTCTGGTAAAATTTCTTCACCAATAAGCCCCTTGCAGATATTTGTATTTGCCAGTGTGAAATTTGCACTAATTGCAGCACCAGATAAACAAGTAAATGAGCCATTTCGTGACCCCATCATGGTATTAGTCCCAAATATGTTCTTAGGGGAGATGCCATTCTCATGATCATTTTCAGAAGGAAAGCTTGGATAAGAATCACAATGATATCCAAAGCTGACATTGAGATTGCTACAACTCCTGACAAGCATATCTTCTTCCTCAGAGCTGATGCTGTGATCACTAGTGTCCTTATAAAACAGTTCTTCGTCCACCATGTTTTTGTAAAGAAGTATAACACCAGTATAATGTAATATTGCTGCAACACTTTTGTTTTAAAGGTTCTGATGCTATTCAAATGCCATGCCAAATACTGCTTCCTTTATACTTGAACGGAAACGCGAACCAAACCTGAAGTGAGAAGGGGTTGCTTCGCATAGGACTGGAGCGCACGGTTGCTCGATGGACTTCACCACAGCGGCTGTGACCAGTGCCCCCACAGGAACTAACCTTCTTCTTGGCGTTCACAGATGCATCCATCTAAGTTTAGAGAGATGGGAACCGGGCCAGCCGACGCAGCCCCTGCTCTCCCCCATTCCTGAGCCCACGCGCAGCGAAGGCAAGAGACCAGGGCGATTCGCCTCAGGAAAAAGCGCCGCCCGCCCGGTCTTCGAGAAGAGCGGGCGGAGGAGTGGCAGCCTAGCAGGAGAGGAAGAGACGGCTTGCGGTGTGGCGCGGCGCGGAGGAGAAGGAAATTTGGTGGAAGGCGTGGGCTGCGGC
>Contig_12	AT4G32190.1|Myosin heavy chain-related protein|LOC_Os02g09340.1|expressed protein
CTGAAGCTTCTGGTCGAGGAACAAGACAAGAAATTGTTAGTTCACAAGCTGCACTGTCTAAGAAGGTGATTGAAGTGGATAAGCTTAAACAAGATATGCTGAAGAAGAACGAGGAAGCAGCCTTGATGCGTTCAGAGATCCGAGTCCAAGGCACACAGGGGATAGG
>Contig_13	AT5G41210.1|glutathione S-transferase THETA 1|LOC_Os11g37730.1|glutathione S-transferase, N-terminal domain containing protein, expressed
GTTCTTGCTAGGTAACCCCCAGCCATCAATTGCAGATCTGAGCCTTGTTTGTGAGATAATGCAATTGGAGATCCTTGGCGATGATGTACGTGACCGATTCCTGGGAGCTCATGAGAAGATCCTCATCTGGATGGATAACGTGAAGAAAGCCACGAGTCCTCATTTTGAGGAAGCCCACGAGCTCCTTTTCCAAGTGAAAGCACGCATGGTAAACAAGGCTGCAGCAGCAAACCGGGCTTCTGAGCCAAGCAGAAAGCTCAAAATTGCGTCAAA
>Contig_14	AT4G28610.1|phosphate starvation response  1|LOC_Os07g25710.1|myb-like DNA-binding domain containing protein, expressed
CTGCCTTCTATACCGGCCTCTCTGGAAGATACCTTCCCAAGGCTTCCAGATTCCCAGAATGTTTTGATAGACAGAGAACTGAGGAGCGCCCCACTGCCACCTCGTCAAACCACTGCTGCTCCTATCCGTGGTCAGTTTCACTCCAGTACTGGATCTGTTGGGCCTTTGTGTTCGCCCCCGGCTTTAAGGTTCTCTTCGGTTTCAAACCCTGAGCAATACTCCAATCCCAGTCCTTACAATGCTCAGGCACCAAGTACTGCAAGTTCTTCAACACTGAATTATGGATCACAATATGGAGGCTTTGAACCATCCTTGACTGATTTTCCTAGAGATGTTGAACCAACGTGGTGCCCTGATCCAGTTGACAACATTCTTGGATACCCTGGTGATGTCTCTGGTGGGAATAATTTGACCGGTAGCACTTCTATTGGAGCTTCAGATGATCTTACTAAGCAAACTGAATGGTGGACTGAACTTATGAATGATGATTGGAAGGACATTGTTGATAACCCAGCTTTTGCAGAAACTCAACAGGTTGGACCACCTGCGCAATCATCCATGTCGGTTCAATCAGCTTCCCAACAAACAGTTTCGTCTCAGTCTGGAGAACCTTTGGCAGTTGTGGCACCCTCACCTACTGCTGGCTCCAATACTGCCAAGGCACGCATGAGATGGACTCCTGAACTTCATGAGCGCTTTGTAGATGCTGTCAATCAACTTGGTGGCAGTGAAAAAGCAACTCCTAAGGGTGTGTTGAAGCTGATGAAAGCAGACAATTTGACCATTTATCATGTAAAAAGTCACCTTCAGAAGTACAGAACAGCTCGATACAGACCTGAATTATCTGAAGGCTCTTCAGAAAAGAAGGTGGCATCAAAAGAAGATATACCATCTATTGACCTGAAAGGGAGTTTTGATCTCACTGAAGCACTTCGTCTCCAGTTAGAACTTCAAAAGCGGCTTCATGAACAGCTTGAGATTCAAAGAAGTTTGCAGCTAAGAATTGAGGAACAAGGGAAGTGCCTTCAGATGATGCTGGAGCAGCAGTGCATACCAGGGACAGAAAAG
>Contig_15	AT4G32180.1|pantothenate kinase 2|LOC_Os09g36270.1|pantothenate kinase, putative, expressed
GGCGCGGCGATCCACGGGACACTGGAGGACCGCAACCCCACCATCCTGCTGCCCAACCAGTCTGACGACATCTCCCACCTCGCCCTTGACATCGGCGGTTCTCTTATAAAACTGGTATACTTCTCGCGACATGCTGAGCTCTCGACTGAGGATAAGCGTAAGATATCCACAAAGAGGAGACTTGGGATGTTTAATGGTGGCAGGAGAAGCTACCCGATTCTTGGTGGGAGGCTCCACTTTGTCAAGTTCGAGACTGGGAAGCTAAATGAATGCTTGGACTTCATTTCTTCCAAACAACTACATCGTGGTGGAATTGATTCACCTTCATGGCGCTCAGGTGCTCAGCCTGATGACATTGTAATCAAGGCAACAGGTGGTGGGGCATACAAGTATGCGGATCTCTTCAAGGAAAGATTGG
>Contig_16	AT2G06990.1|RNA helicase, ATP-dependent, SK12/DOB1 protein|LOC_Os11g07500.1|DSHCT domain containing protein, expressed
GCATCTGGGACTCTTCCCCCTGCACTAAGTGCATCACGCAGTAATAGCTATATAGTGGATACCTTGCTTCACTGTTCTTCTACTTCCAATGAGAATGGATCACGTTCAAAGCCATGCCCTCCTCGGCCAGGGGAGAAGGGCGAAATGCATGTGGTGCCTGTACCATTACCTTTAGTATCTGGTCTAAGCAGTGTTAGAATCAACATTCCTCCAGATAGTCGTGGGGGGCAAGGCACA
>Contig_17	AT5G65750.1|2-oxoglutarate dehydrogenase, E1 component|LOC_Os07g49520.1|2-oxoglutarate dehydrogenase E1 component, mitochondrial precursor, putative, expressed
TGTGCGGCATCCCGATGACGATGTTCTCGACGCCGAGGTCGGCGGCCCTGTCGAACATCTCCTTCATGCCAGGGATGAGCGTCTCACCACCCTCAAGGCCAAATCTCTTGGCAGTGGCCCACTTGGTGGCGAGGAAGTTCTCGAACTGCGTGCTCCAGATGAGCCTGTCGAGCATGACGAGGCGGCGGTCCTTGTCGTAGTCCATGGGCTTGGCGGTCTCGATCTTTTCCCTGAGCCAGTTGCACTTGTCCCTGTCGGGGATGTGCATGTACTCGTAGCCGATGGGGCCGCAGTAGGCCTGCTGGAGCTTGCTGAGGATCTCACGGAGGGTGAGGACGGGGCGGTTCTC
>Contig_18	AT2G32540.1|cellulose synthase-like B4|LOC_Os10g20090.1|CSLH1 - cellulose synthase-like family H, expressed
TGACGAGTTCCAGCGCGACTGGACAGCCATGAAGAGCGAGTACGAGAAGCTGGCCAGCCGGATCGAGAACGCCGATGAGGAATCTCTAGTCCGGCGCGGCGACGGCGAGTTCGCCGAGTTCGTGGGTGCTGACCGCAGGGACCATCCGACCATAATCAAGGTCCTGTGGGACAACGGCAAGGAAGGGGATGGGAATGGAATCCCAAGCCTCATATACATCTCCAGGGAGAAGAGCCCCAGACACCATCACCACTTCAAGGCCGGGGCCATGAACGTCCTGACAAGGGTGTCCGCCGTGCTGACCAACGCGCCCATCATGCTCAACGTGGACTGCGACATGTTCGCCAACAACCCGCAGGTGGCCCTCCACGCCATGTGCCTCCTCCTGGGCTTCGACGACGAGGTCCACAGCGGCTTCGCGCAGGCGCCGCAGAAGTTCTACGGCGCCCTCAAGGACGATCCCTTCGGCAACCAGATGGAGGTTATCTATGAGAAGCTTGGATTCGGGATTGCTGGGCTTCAAGGCATGTTCTACGGCGGGACGGGATGCTTTCACCGCAGGAAAGTCATCTACGGCGTGCCACCGGATTCCACCAAGGATGTCCAACCAACAAGGATGAGAGACTCACCATCTTACAAGGAGCTGCAGAAGAAGTTTGGCAACTCAAAAGAACTGATCGAATCGGCGAGGAGCGTCATTTCCGGAGAGATGTTCGCCACAGCGCCAACGGTAGATCTATCAAGCCGCATCGAAGAGGGGAAAGAAGTTTCTGCCTGCAGCTACGAGGCCGGCACATGTTGGGGTCAGGAGGTTGGCTGGGTATACGGATCGATGACGGAGGACATTCTGACGGGGCAGCGGATCCACGCTGCCGGATGGAGATCAGCGCTTCTGAACCCCGACCCACCGGCGTTCCTCGGCGGTGCACCGACCGGAGGCCCGGCCAGCCTTACACAGTACAAGAGATGGGCGACAGGCCTGTTGGAGACAATCCTCAGCCGGAACAACCCAATCCTTCTCTGTATCTTCAGGCATCTCGAATTCCGGCAATGCCTCGCTTACCTAGTCATCTATGTGTGGACGCTCAGGGCGCCTTTCGAGCTGTGCTATGCACTGCTGGGACCTTACTGCCTCCTCACAAACAAATCCTTTTTGCCCAAGGCATCAGAACCTGGTTTCATCATACCATTGGCCCTGTTCCTGACCTACAACCTACACAATTTCATGGAGTACATGGACTGCCGGCTCTCGCCACGGGCCTGGTGGAACAACCACCGGATGCAGCGCATCGTCTCGTCCTCCGCCTGGCTGCTCGCGTTCCTCACCGTGGTCCTCAAGACCCTGGGCCTCTCCGAGACGGTGTTCGAGGTCACTCCCAAGGAACAGGGGCAAGGCGCGCCCGACGGGCGACGGCCGCCAGCGCCGACGCC
>Contig_19	AT2G38750.1|annexin 4|LOC_Os05g31750.1|annexin, putative, expressed
GCAACCTGCTGGTGGGGCTGGTGAGCGCGTACCGGTACGAGGGCCCGCGGGTGAACGAGGAGGTGGCGCGGGCGGAGGCCAAGGCGCTGGGCGCGGCGGTGAAGAGCGCCGGCGGCGCCGGGAAGCTGGTGGAGAACGACGAGGTGGTCCGGATCCTGACGACCAGGAGCAAGCCCCACCTCGTGGAGACCTTCAAGTACTACAAGGAGATGCACGGCAAGCGCATCGAGGAGGACCTCGGCCAGAGCAAGGAGGAGACCCTGCTGGAGGCCGTGCTGTGCCTCGCGGCGCCGGCCAAGTACTTCAGCCAGGTGATCGAGGGGGCGCTGAGGGACGCGGCGGACCACCACGGGAAGGAGGCGCTGACGCGGGTGGCGGTGACGCGGTCGGACCACGACATGGACGAGATCAGGGCCGCCTACCAGGAGCAGTTCGGGGCCAAGCTGGAGGACGCCATCGCGGCCAAGGCACACAGGGGAT
>Contig_20	AT2G45580.1|cytochrome P450, family 76, subfamily C, polypeptide 3|LOC_Os12g09500.1|cytochrome P450, putative, expressed
GGTTTACCAGCTGATCGACGGGCAGATCGAGCGGCGGATGCGGGTCCGGCGGGAAGCTTGCGGTGGCAGCTCGGGCGAGAAGGACATGTTGGACGTCATGCTCGACATGTCGGAGCAAGGAAAGGACGACGGCGTGGTGACCGTCAACAGAGATATGATGAGAACATTTCTCACGGATATATTTCTGGCGACCGTCGACACGGTCTCGAGCACAATCGAGTGGGCAATGGCAGAGCTACTACAGCACCCAGACACCATGAGCAAGCTACAGGAAGAGCTCAGGAGGGTTCTCGGGTCCAAGGCACACAGGGGATAGG
>Contig_21	AT2G05830.1|NagB/RpiA/CoA transferase-like superfamily protein|LOC_Os11g11050.1|initiation factor 2 subunit family domain containing protein, expressed
GTCACCATTTGCTGCAATACGATCAGCACCAACAATGACTGCCTGAACACGCCCTTGTTTCATCAGTGCAGCAGCAGCAGAATCTGCTATCAGTGTTGCAGGTATTTTCTCATGAACCAACTCGAAGGCTGTAAGCCTGGATCCCTGGTTAAATGGACGAGTTTCAGTGCAAAAGGCCTTCTCTAAAACTCCACCAGAATGAAGAGCGCGAATAACCCCAAGGGCAGTTCCATAACCAGCAGTTGCAAGACTGCCAGTATTACAATGGGTTAGAACAGAGATATTTTTGGAATTTCCAAGCTGCTTTTGAATAAATTTGGCTCCATGTGAACCGATAGCTTTATATCGGCCACATCATCGAACAAGCATAGTCTCTGCAGCCTCAAATATAGACCTGGAATATAG
>Contig_22	AT4G30490.1|AFG1-like ATPase family protein|LOC_Os08g16480.1|ATPase, AFG1 family domain containing protein, expressed
CCCATAATTAATTCAACAGTTTGTGGGCTTGGTTCCGCATTTCCAATTAAAGATTGGAGCTTTTGTTTCAGAAGCGTACTGTAATGTTTTCCAACAAAATAGAAACCTTGCTCAGCTAGGTTGCAGAAATTGGTGTCATACAGAACCCAATTGACGATAGTCCACTGCAGATCCGATTGGGTGCACGATGCATCTTTCTTTCAAGGTGTCAATGAAAGGCAAGAAAAGATCCCGTTGTAAGCCACCTTCATAAAGCTTATCTGGAGCGCGGTTAGAAGTCGAAACAAGAATAACGCCTTTGCTGAACAATTGTCTGAACAGTCGGTTCAGAATCATAGCATCGGCAACATCAGTTACCATAAACTCATCAAGACACAATATGATGGCCTCATCTGAAATCTCGGCTGCTACGACATCAAGGGGATCTGAAACACCTTTATGCATCTGAAGACGACTATGTACATTCAACATGAAATCATGAAAGTGAATGCGTTTTTTCCTCCAATTAGATGGCAATTGTTCATAGAACAGGTCCATAAGCATGGTCTTCCCTGTACCAACACCACCGTACAGGTACAGCCCCTTAACTGGAGCATATGTAGAAGGCTGAGTAATGAGGCGGGACCATAGCCATCGACTCCGTCCTGATTTCTCAGATGATTTATATCTATCCAGCTGGCAGTCTTCTTCATTCTCAATCAACTCCTCATAGAGCCTTTGTAATTGTTGAATTGTGTCAAGCTGAAAGCTATCGCCATCTACAAGCTCTCCTGATGCTATTCTCCTCTCGTATTCCACCATTGGACCACCTCTTCCAATATCTTTGATCGAATCAGCCGCTACAGTGGAGAACATGGACCTCATTAACTCCACACCTGGACTTGCAAATCGGCTAATTTCACCACTACGACGTAGTGTGCTCAGTGAACGGGATGTTGAACTGCACACGATTAAAGCATTCTGCTGCCTGATAAATCTGGTTGCTGGTGAGTGCCTCTCGGCATGGTGCTGTGTGAACCGACGGAGCTGCCGGAGTGACCGAACTACTGATCTCATCTTCCACTATGTATCTTATCTTCCACTTTCTAGGCAGACACCACAAGGAAGTTATGGAACCTGAGAGGGAACTCCGGCGCAAGAACGCCGCAACGCCGACCGGACACGGCGATTAGGAGCTGCCTCTAGCGACCAGGCACTCCACCAGGGAGGGAGGAGACGGAAGGGCTTGAGCCAACTCTGTACTGAATCACCGCAATCAGGAGAGGAATCGAACTCGGAGGCCAGCAAAGAAACCGAAACCGGCGCCGGCCGCCGCTGCTTCGTCCTGCCCCGTCACCGTTAGCCCGTCCCGGTCGACAGCGACGAGTGCTCCAGGGGCCAGGGGCNCGGGGTTCTTCCTGCGACGTCAGGAAATACCCAGTCCCAAGAATGCGGTCGAA
>Contig_23	AT3G01120.1|Pyridoxal phosphate (PLP)-dependent transferases superfamily protein|LOC_Os03g25940.4|cystathionine gamma-synthase, putative, expressed
AGTACAGGCAGCCACCTTCCCCGAAGCCGCCGCGACCGATCGAGCCGACCGCGCCGCCACCAAAACCCTAGCTCCTCCGCCGCCGCCGCCATGGCCACCGTCTCCCTCACGCCGCAGGCGGTCTTCTCCACCGAGTCGGGCGGCGCCCTCGCCTCCGCCACCATCCTCCGCTTCCCGCCGAACTTCGTGCGCCAGCTCAGCACCAAGGCGCGCCGCAACTGCAGCAACATCGGCGTCGCGCAGATCGTCGCCGCGGCGTGGGAGGAGGCCACGGATGCGATCACCACACCAGTAGTGAACACGTCGGCCTACTGGTTCAACAACTCGCAAGAGCTAATCGACTTCAAGGAGGGGAGGCATGCTAGCTTCGAGTACGGGAGGTATGGGAACCCAACCACAGAGGCATTGGAGAAGAAGATGAGTGCACTGGAGAAAGCTGAGTCCACTGTGTTTGTGGCGTCAGGGATGTATGCAGCTGTGGCTATGCTCAGTGCACTTGTTCCTGCTGGTGGGCACATTGTGACCACCACCGATTGCTACCGCAAGACAAGAATTTACATGGAAACTGAGCTCCCTAAGAGGGGAATTTCGATGACTGTTATTAAGCCTGCTGACATGGATGCTCTCCAAAATGCATTGGACAATAATAATGTATCTCTTTTCTTCACCGAGACTCCTACGAATCCATTTCTTAGATGCATTGATGTCGAGCTTGTCGCAAATATGTGCCATAGCAAGGGAGCTCTGCTTTGCATTGACAGTACTTTTGCCTCCCCTATCAATCAGAAGGCATTAACTTTAGGTGCTGACCTAGTTATTCATTCTGCAACAAAGTACATTGCTGGACACAATGATGTGAGTTGATCTACTGAACTCCATATCCTCTCATTGAAGTATATATTTGCACTAACAGAGTATTTAAATGTTCAGGTTATTGGAGGATGTGTCAGTGGCAGAGATGAGTTAGTTTCCAAAGTCCGTATTTATCACCATGTAGTTGGTGGCGTTCTGAACCCGAATGCTGCCTACCTGATCCTTCGGGGCATGAAGACACTGCATCTCCGTGTGCAATGTCAGAATAACACTGCTCTGCGGATGGCCCAATTTTTAGAGGAACATCCAAAGATTGCACGTGTCTACTATCCTGGCTTGCGAAGTCACCCTGAACATCACATTGCCAAGACCCAAATGACTGGCTTTGGTGGTGTTGTCAGTTTTGAGGTTGCTGGAGATTTTGATGGCACCAGGAGATTCATTGATTCTGTTAAGATACCCTACCATGCCCCTTCTTTTGGAGGCTGTGAGAGCATTATTGATCAGCCTGCCATCATGTCTTACTGGGATTCAAAGGAGCAGAGGGACATCTACGGGATCAAGGACAACCTGATCAGGTTCAGCATTGGAGTGGAGGATTTCGAGGATCTGAAGAGCGATGTTGTTCAGGCCCTCGAGAAGGTCTAAGCACTCGATTCGTTCACATTATTAAAATATATCAGATCATGGTTGTCCTGGATCTCGTAGAAATCAGTGAGAATGTTTGAGCCGAT
>Contig_24	AT1G77510.1|PDI-like 1-2|LOC_Os11g09280.2|OsPDIL1-1  protein disulfide isomerase PDIL1-1, expressed
CGGCTCTGGCGTCCTGTCTCGTCTCCGGAGAAAATTTGAAGCCACTCCGCTGCTCCGCCATGGCGACCCGCTCCAAGGTCTGGATCTCGCTGCTGCTCGCGCTCGCCGTCGCGCTGTCCGCGCCGGCGGCAAGGGCGGAGGAGGCTACTCCCGCGGCGGCCGCGGCGGCGGAGGGGGAGGCCGTGCTCACCCTCGACCTCGACTCCTTCGAGGAGGCCGTCGCCAAGCACCCCTTCATGGTCGTCGAGTTCTACGCCCCGTGGTGTGGACACTGCAAGGCACTGCCTCCAGAGTATGAGAAGGCGGCACAGTCACTTAGCAAGCACGACCCACCAATTGTTCTCGCTAAGGTTGATGTCAATGAAGACAAGAACAAGCCGCTTGCCACCAAGTATGAGATCCAAGGGGTTCCCGACCCTCAAGATCTTCAGGAACCAGGGCAAGAACATTCAGGAGTACAAGGGCCCTAGGGAGGCTGACGGGCATTGTTGAATACCTGAAGAAGCAGGTTGGCCCTGCTTCCGAGGAGATCAAGTCACTGGAAGACGCGACAGCCCTTATCGATGACAAGAAGATCCAAATTGTTGGTGTCTTCGCAGAATTCAGTGGTACTGAGTTTACAAACTTCATGGAGGTTGCTGAGAAGCTGAGGTCTGACTACGACTTCGGCCACACTCTGCACGCTAACCACCTCCCACGTGGTGATGCGGCGGTGGAGAGGCCATTGGTTAGGCTGTTGAAGCCATTTGATGAGCTTGTTGTTGACAGCAAGGATTTTGATGTTGCTGCTCTGGAGAAGTTTATTGATGTTAGCAGCACCCCCAGAGTTGTTACTTTTGACAAGAACCCTGACAACCACCCATACCTCTTGAAATTCTTTCAAAGCTCAGCCCCCAAGGCTATGCTATTTTTGAACTTCTCCACTGCGCCTTTTGACTCCTTCAAGTCTGCTTATTATGCTGCCGCAGAGGAGTTCAAGGACAAGGAAATCAAGTTCCTCATTGGTGACATTGAAGCCAGCCAGGGTGCCTTCCAGTACTTTGGTCTGAAAGAGGAGCAGGCACCACTTATCCTGATCCAGGACAGTGATTCCAAGAAATTCTTGAAGGATCAGATTGAGGCTGACCAGATTGTCTCTTGGTTGAAGGAGTACTTTGATGGCAAATTGTCGCCATTCAAGAAGTCTGAGCCTATTCCAGAGGTCAACAATGAGCCAGTTAAGGTTGTTGTGGCTGACAACATCCATGATGCGGTCTTCAAGTCTGGCAAAAATGTTCTTATTGAGTTCTATGCTCCCTGGTGTGGACACTGCAAGAAGCTGGCGCCCATCCTGGAGGAGGCAGCCACCACACTTCAGAGTGATGAGGAAGTTGTGATTGCTAAGATGGATGCCACCGCCAACGACGTGCCCAGTGAGTTTGATGTCCAGGGCTACCCGACCATGTACTTCGTGACCCCCAGTGGGAAGGTCACCTCCTACGACGCCGGCAGGACGGCCAACGACATCGTCGACTTCATCAAGAAGAACAAGGAGACGGCCGGCACCGCCCCGGTGACGACGACCTCCGAGAAGGTAGAAGAGAAGGCGGCGGACTCTGCCGAGTCCGTGAAGGACGAGCTGTAAACCAAGAGGCTGGCTCTGGACGCTTGTGGCTGTGTGAGCATGGGAGAACAGAGGGAAAGAAAACCTGGCGCCGCTAACATGTTTGACAGCTCCAAACGCCAGATTTTGAGTGAGGGAGAGAGGGCAACGAGAGAGAGGAAGGGATCCGCGGCGTATCTGCGTTATCCCATTGAGAATGATTCTGTATAATCACATTACCTTTACCTTAGTTAATTCTCAGAAGTGACAGTAGAAAAGATATGGATTGTGCTCAAGCTGAATGAATAAATGGCGTTCTGCCTGGTT
>Contig_25	AT2G37040.1|PHE ammonia lyase 1|LOC_Os02g41680.1|phenylalanine ammonia-lyase, putative, expressed
TCATGGGCAGCCACCTCGACGAGGTGAAGCGGATGGTGGCCGAGTACCGCCAGCCGTTGGTGAAGATCGAGGGCGCCAGCCTCAGGATCGCACAGGTGGCCGCCGTGGCAAACGGCGCCGGCGAGGCCCGGGTCGAGCTCGACGAGTCCGCCCGGGGCCGCGTCAAGGCCAGCAGCGACTGGGTCATGAGCAGCATGATGAACGGCACCGACAGCTACGGCGTCACCACCGGCTTCGGCGCGACGTCGCACCGCCGCACCAAGGAGGGCGGCGCGCTCCAGAGGGAGCTCATCCGGTTCCTCAACGCCGGCGCCTTCGGCACCGGCACCGACGGGCACGTCCTGCCGGCCGAGGCGACGCGGGCGGCCATGCTCGTCCGCATCAACACCCTGCTGCAGGGGTACTCCGGCATCCGCTTCGAGATCCTCGAGGCGATCGTCAAGCTGCTCAACGCCAACGTCACGCCGTGCCTGCCGCTCCGGGGCACGGTCACCGCGTCCGGCGACCTCGTCCCTCTGTCCTACATCGCGGGCCTCGTCACCGGGCGCGAGAACTCTGTGGCAGTGGCCCCTGATGGCACCAAGGTGAACGCTGCTGAGGCGTTCAAGATTGCTGGCATCCAGGGCGGCTTCTTCGAGTTGCAGCCAAAGGAAGGTCTTGCCATGGTGAACGGCACGGCCGTGGGCTCAGGACTTGCCTCCACCGTGCTCTTTGAGGCGAACATTCTTGCCATCCTTGCCGAGGTCCTGTCCGCCGTGTTCTGCGAGGTCATGAACGGCAAGCCGGAGTACACCGACCACCTTACCCACAAGCTGAAGCACCACCCGGGACAGATTGAGGCTGCTGCCATCATGGAGCACATCTTGGAGGGCAGCTCCTACATGAAGCTTGCCAAGAAGCTCGGCGAGCTCGACCCGTTGATGAAGCCGAAGCAGGACCGGTACGCGCTCCGCACGTCGCCGCAATGGCTTGGCCCCCAAATTGAGGTTATCCGTGCTGCGACTAAGTCCATTGAGCGCGAGATCAACTCCGTCAACGACAACCCGCTCATCGACGTTGCCCGCAGCAAGGCGCTTCACGGTGGCAACTTCCAGGGCACGCCCATTGGCGTGTCCATGGACAACACTCGTCTCGCCATCGCAGCCATAGGCAAGCTGATGTTCGCTCAGTTCTCAGAGCTCGT
>Contig_26	AT3G26580.1|Tetratricopeptide repeat (TPR)-like superfamily protein|LOC_Os03g31490.1|expressed protein
GTACCAGTCACCAGTCTATCGCACTTATATTTTTCACAGAGCACATATCAGCTCAGACCAAGGTACTTACAAATCAATTCCAGATGCAAACATTATCAAGTGTGTATGAGCAGACAGATGGATTGCTAATCAATTGAACTAACTAGCATCTGTTTGCATTTCTAGTTACAATAGTTAGTATTTACATAGCAGCAAAAAATATCTTCAAGTCACAATTGGCCCATGACAGTCCAGAAGAGTGTATATTGCATTCTTGGATAGCACAGCTAAAATAACAAATGCAATCCACCAGGACCTATCTTGTCTTAGAGCATTCTGAGACAAGGCCATATTAGCAGCACCTCTGGGTTTTGTCGAACCATGGATCAGTGTCTGGCCAAGATGCGAATGGCTTGTTCCAGAGTTGCGCGAGTTCTTCATGTTTGAAGATAGATTGCTGTTCCAATCAAAAGGATCCACAAAGTAACAACCACCCATGCGCTCTTCTTCCATTCACTTGGCAGTCGCACGAAGGAGAAGTCTCCAAAGATGTTTGGAGAAGGTTGAATTTGGTTGCTAGCAGCACTCATCTTTCTTTTCTTGTCCTCTTGTTCCTTGATTTTGTCGCTCCATGTTCCCGCATACCAATCCCAGCTGCTCCCAATTTGTGGTATTGTGACCACCTCGTCATTTGATATCTTCAACTTGGGTGCCTCTAAAATGTATCTGAGTTCAGCCGCCTGCCGCCTGATATTGATCATGGGGTGGCTACTCTCCAATTCTTTGTACAATGCAATGCAATCCTTGTGCCTCCTATTGGCCTCATATGCCATTGCAAGCCAAATTTGGATCTCGCCACCTAGGAGAGAGGATGGACGTATGATAGTGAGTGCAGCCTCCAAGAATTCAATTGAGCGGCCATACATTCCCCTCCCGTATGCCTTTTGCCCCAATTCAAACATTTGCTTGGCCGTCGCCCTCCTTTCCGCCTGCTCTTTCGCCACCTTCTGGAGCTCCCGGCGGACGCGCTCGCGCTTCTCCTCCTCCGACTCCTCGGGTGCCTCGGCGGCCGCCTGGCTCTGCAGCTGCTCGGCGGTGCGCTCCAGCTCCTCCATCTCCTCGGCCTCCTTCAGCCGCCGGTTCAGCTCC
>Contig_27	AT5G36700.1|2-phosphoglycolate phosphatase 1|LOC_Os04g41340.1|4-nitrophenylphosphatase, putative, expressed
ACTGTTATTACATATGAACATTTGTCTCAGGATTACACAATAATGTGAAAAACAAAACCATCCTTTGTGTTTTCTTATTTACTAAAAATGACCGATGCTGCCTATGCAAAAGTAAGGCGGGCTCGCTCTTCAGACAGTTGCCGCTTTGAGGGTGAGAAAATCTGAAATTTGGTTTGTGTAGAAATCTGGCTGGATCGAATTGTCGGGGCTCTGAAGTGTCTGCAGAGAAGTCACACCTGATAGAACAAGGAGAGTCTTGCAGCCTCCGTTTTGGCCAAACAGGATATCGGTGTCCAACCGGTCACCCACCATGCATATCTGGGACGTTGTGATTCCGAACTTCTTTGCCAGGTAGTCCATCATGAAAGTCGATGGCTTCCCGACAACGAGTGGTTCTTGTTTCGTTGAACCAAGAATTGCGCCGACCATTGATCCACCACCTGCCCATTCTTGGGCATCAGTAAGATGAGTGACGGCGTCCCTGTTTGTTGCAATGAAAAGGCAACCTGGGTTCTCACGGATACACAGTGTCCCGTACTGAACTTTGTAGTAGTTAAAGTAGCGATCAAATCCGACCACAACTGCCCCCACATCTTTGTCATGATCCATGTAAAAACCAGGCTTCAGCTCTATCTTCTTGTCTCCATCTGTGGGTCCGCCGAGGTACTGAAATCCAGCCAGCTCCAGCTCCTTCAGAATCCCTTCCTCTCCGATGACATACACCTTTTTGTCCTTGGGGAAATCGATGGACTGCAGGTACGCTGCGGCTGCGAAGGATGAAGCGAAGATCTCTTCCTCGTCGACACAAAGTCCCAGCGTCTCAAACTTCTTTCCGTACTGCTCCCTCGACTTCGTGGAGTTGTTGGTCACGAACACCAGCCTCTTGCCCTTTGATCGGAGCAAGTCGAGCGTCTCCGGCACGCCGTCGATCAGCTTGTCCCCTTTCCAGATCACACCGTCGCAGTCGAAGATGAAGGTCTCCACGGAGTCGATGAGCGCGTCGGCGTCCTCGAGCTTGGCCGCCCCCGCCGCGGCCATCACGGAACGCCTCGCCCTGCCGCGGTGCGGTGGCGCCGCAGCGGCGGCCAAGGAGACTGCTGGCTGGCTGCGCCTCCCGAACCCGAAGGACGTGGAGGGCGTCGGCGCCTGCGACGAGGATGGCGAGGAGGAGGTGGAGGGGAGGAAGGTAGGGGACGCGCGAACCTGGAGCATCGCTGCGGCTGCTGCTGGATGCCCCTGTTTTATCGGGTGGCGTTTGG
>Contig_28	No annotation available
CAACAATGTCCACTTCATTTCGATTTATTAGTAAAGTTTCGTATTGATGTTCTGGTACAAAATCCATTATTGCCAGTGGGGAAAGTCAAAGAAGCAGCTACATCGGCAAAAATATTTGGCCGAAAGCAAACGATCAATTCAAGGCACACAGGGGATAGG
>Contig_29	AT3G15430.1|Regulator of chromosome condensation (RCC1) family protein|LOC_Os07g27490.1|Regulator of chromosome condensation domain containing protein, expressed
GAGGTTTTCACCTGTGGTGATAATTCATCACTATGCTGTGGTCATGGTGAGGTGGGGAGAACTATATTTCGACCAACGCAAGTAGAAGCACTTAAAGGGGTATCTTGCAAGCAGGTTGCTACTGGTCTAAGTTTTACTGTGATTCTTACAAGGGATGGCCAAGTATATACGTGTGGAAGTAACACACATGGCCAACTTGGTCATGGTGACACCATAGACAGGGCCATTCCAAAGCTAATTGAATTATTTGAAGGCACTCAGGGTGAGCAGATAGCAGCCGGCGCAAGCTACACATTTGCTGTGACAGATGATGGAACAGTTCATTCATTTGGATCTTGCACTAATTTCTGCCTTGGACATGGTGATCAGCATGATGAACTTCGTCCACGTGCCATCCAATCATTTAAGAAGAGGAACATTCATGTAGTTCGTGTTTCTGCTGGAGATGAGCATGCTGTGGCTCTCGATGCTCTGGGACACGTTTATACATGGGGCAGAGGATACTGTGGAGCCTTAGGTCATGGTGATGAGAATGATAAAACAAGCCCAGAATTGATCAGCAGTCTGAAGAAACAAGTTGCTGTCCAGGTATGCGCAAGGAAGAGAAAGACCTTTGTTCTCACTGATGAGGGCTCAGTTTATGCATTTGGATGGATGGGCTTTGGGAGTTTAGGGTTTCTTGACCGAGGATCATCTGACAAAGTAATGAAGCCCCGTGTCCTCGAGAGTCTACGTGATCACTATGTCTCCCAAATAAGTAC
>Contig_30	AT5G67030.1|zeaxanthin epoxidase (ZEP) (ABA1)|LOC_Os04g37619.1|zeaxanthin epoxidase, chloroplast precursor, putative, expressed
GGGCGTCGAACAACCGACTCAGAACTGGTACGGACAAGGGGAATCCGACTGTTTAATTAAAACAAAGCATTGCGATGGTCCCTGCGGATGCTGACGCAAAGTGACAACAGCCCAACTCCCTTCTCCTACGCGAGCTTCTAGGCTTCCTCTCCGGCCTCCGCTAGCTTCCACCTCAGCTTGATTAGCTAACAGCTCGGTTTGCGCGCGCGCGCGGGCGGCGTGGCCATGGCGCTGCTCTCCGCCACCTCCCCTGCCAAGGCACACAGGGGATAGG
>Contig_31	AT1G27980.1|dihydrosphingosine phosphate lyase|LOC_Os01g01080.1|decarboxylase, putative, expressed
GGAATCAGGATGGGAACCCCAGCTCTTACATCCAGAGGATTTGTGGAGGAGGATTTCGCTAAGGTTGCTGACTTCTTTGATGCAGCAGTGAACTTAGCTGTGAAGATTAAGGCTGCAACGACAGGTGGAACAAAGCTGAAGGATTTTGTTGGCACTTTGCAATCTGATAGCAACATCCAGGCGATGCATTAATGGAAACACCATAATGATGGTTGCATCTGCACCAGGATTTCCACATGGTTTAATTGATCCTATTGAGCAACTTGGGGAACTGGCTTCGCGTTATGACATTTGCTTGCACATTGATTTATGCCTTGGTGGCTTCGTCTTGCCTTTTGCCCGTAAGCTTGGGTACCCTATTCCTCCTTTTGATTTTTCTGTCAAGGGTGTTACGTCAATCTCATCAGATGTTCATAAGTACGGATTAGCCCCAAAGGGCACAAGCATTGTCCTGTACAGAAATCATGAAATTAGAAAGCATCAATTTGTTGCTGTTACCGAGTGGACCGGTGGGCTTTATATTTCTCCCACTATGGCTGGAAGCAGGCCAGGTGGATTAATTGCGGGAGCTTGGGCTGCTATGATGTCTATCGGACTGAATGGCTACTTGGACAATACAAGTCGTATCATGGAAGTTACGAAGAAAATACAAAAAGGGATTGAAGAGATCCCAGAACTGTTTGTGATTGGCAAACCAGACATGACCATTGTGGCATTTGGCTCAGACGTTGTCAACATCTTTGAGGTGAATGACATAATGTCGTCGAAAGGCTGGCACCTCAATGCTCTGCAGAGGCCTAACAGTTTACACATCTGTGCGACCCTCCAACACACGACTGCTTATGGGGATTCCTGAAGGATCTGCAAGACTCTGTGAACACTGTGAAAGCAAACCCGGGCCAATTACCGGGGGAATGGCTCCGATCTATGGCGCCGCGGGGAANATGCC
>Contig_32	AT4G02920.2||LOC_Os05g05140.2|expressed protein
CTATCTCCCTGTCGCCCGCTGCCGCGAGCAGAGCAGGGATGGTGGGGGACCTGTCCCTCCTCGCCGTCGCCTCCGCATCCCCCGTCGTCCTCCCGCCGTCCAAGGAGCTCCATGGCGTGCTGCCGTTCCAGGGGAAGAGGCCGCAGGACGCCGCCGCCGCCGTGCAGCTCTGCACGCCGCTGCAGCAGCATCCGCACCACCATCTAGAGGGGCTGCCCGCGCAGATGATGGTGCCCGGCGGCCATCAGGGCCAGGCCGTGCCTGCCGCCTACCAGGCCTTCGCCATGCCCGACACGGCCACGCTCATCGACGTGCAAGATTCCCACTCTGACTCAGTTCGACTTAGCCTTGGGATTGCTGAGCAATGTGCAAGGCAAGAGAAAATCCTTAAGTTTCTGATGTCTGGATCTGACGTGAAAGAACTTGATGAATCCTTTCTAGCTGAATTCACCGGACAACAGATTCTAGCAATCAACTTGGGAAGTCAACCATATGTACCGGATGATAAGTTAACTATCTGTGAGTTTGGGTTGGATGAGCCCCAGCAGTATCTGCCAGAG
>Contig_33	No annotation available
CGATGATGCGTTGTGCCAAAATAACAAATTTACATGTCTATTTGTACCTTGCTTAGCTTATGATTTAAATTCTACGATACATTCCCCACGAGATGATCCGCACAGTGAATGCACCGCAGTATGAAAGCTTGCGCCTCTACGCGCGCAGGGCGCGCAAAGACACTAGTGGCTATCAAGTCAACAACCTAACGGGATGGAAGAGAAGAGACATGCAGAGCGAGGAAGCAGAGGATGCCCGGCCGCGTCAGATTCCCAGCGAGCAAGGCACACAGGGGATAGG
>Contig_34	AT4G02380.1|senescence-associated gene 21|LOC_Os01g21250.1|late embryogenesis abundant protein, putative, expressed
AGGGAGCAGAGCGCCACCAGCCGTCCGATCCTTCGCCGAAAGCTGATCCGATGGCTCTCGCTCTCTCCGGCTCTTCCGCCCGCGCCGTCCTGGCCGCGCTGGCACCCAGGGCCTCCTTGGCCTCCCCGGTCGCAGCGCCCTCCGCCGCTCCTACGCCCGGGCGTGAGGGCCCGTGACGCCGCTCCGTCTTGATACATAACATACCAAAGGGGAGGTGGGGGAAGGGAGTGGGTGACCGGGGGTTCGTTTGGCGTCGTCGTCGCGCGCTCTCCGGTGACGTCGGCGGCCCGGCATGATCTTGAAGTCCTCTCGGCTGGTCGCCGCGCAACGTGACCCCCGCATAATTCGGCTCCGGCCAACGGGAGATGCAGTTCAAGAGAAGAGCCGGTGGCGTCTGGTTCGCCGTGGTGTGCGTGCGTGTGTGGGTGGGCTGTGATGCCCTGCTCAGTGCTCTCCGTTTCAGATGTACTACGCTGCAGAGAGCAGGGCTTTGCCGCTGTTTCTACGTTTTGTCGCTATCATCAGTAATAAAAGGTTATTGCAG
>Contig_35	"AT4G32551.2|LisH dimerisation motif;WD40/YVTN repeat-like-containing domain|LOC_Os01g42260.1|transcriptional corepressor LEUNIG, putative, expressed"
GTTACTCCAGCAGAAATACATTTATACAGAATACAACAGCAATTGCACCAGCAGATCCAGATGTTGACTCCACAGCAGCAGCAGCAGCTTATGCTGCAGGCTCAGCAAAATATGTCTTCACCAACATCTAGTGATGTTGACAACAGAAGATTGAGGATGATGCTAAACAGCAGAAATGCTGTTCTTGGCCGGGATGGGCAAACAACCAGTGGTAGTGATATTATTCCAAATATTTGGCTCTCCTAGTCCAAAGTGGTGGAGATATAGATATGCTGATAAAGAAGAAACTTGCTCATGCGCACCACCAGCAGCAGCAGCAGCAACTATTACAACAGCAAAGCAATAGCCAACAGCAGCCGCAGCAACATCAGATTCAGCAACCTGCTGTCTCTAGCCAGCAATCTCAAAGCTCAAATCAACTTCTTCAACAAGAAAAGCCAGGAATTGGAAGTATGCCTGTTGATGGGGACATGCCAAACAATTTTGGGGGAGCTGAACAAACAGTGAAGAAGCGAAAGAAGCCAGGTTCATCCTCTGGCAGAGCTAACAGTTCAGGAACAGCAAATACCGCCTGGCCCCTCTCCAAGTTCTGCACCCTCAACACCTTCCACTCATACACCAGGAGATGCAATGTCTGTGCCACAGCTACAGCAGAATGGTGGTTCAGCTAAACCCATGGTAATGTTTGGCTCTGATGGCACTGGGAGCTTGACATCTCCAGCAAACCCATTGGATGATGTGGACCGTTTGCTGGAAGACGGCTCCTTGGATGATAATGTTGAATCCTTTCTATCACAGGATGACATGGATCCTAGGGACAACTTGGGGCGCTGCATGGATGCTAGTAAAGGGTTTGGTTTTACTGAGGTTGCAAAAGCACATGCGAGTTCAACCAAAGTTGTTTGTTGTCCACTTCTCATCAGATGGTAAACTGCTTGCTACTGGTGGTCATGATAAAAAGGTTGTTTTGTGGTGCACAGAGCCCCTAAAGCCTAAATTGCCTAAATCTTAACATCAGTGATCAGAAACGAGTGCTCTTCCAGAAAAGATTTAGGCCAAACATGCCGCGCCTTGCTACATCCTCCTTTGACAAAACTGTGCGGGTTTGGGATGCTGAAAATACTGCCTATTCGCTCCGGACATTCACGGGCCATTCAGCATCTGTTATGTCACTTGATTTTCATCCAAATAAAGAAGATATGATATGCTCCTGTGATAGTGATG
>Contig_36	AT2G41790.1|Insulinase (Peptidase family M16) family protein|LOC_Os01g57073.1|insulin-degrading enzyme, putative, expressed
GTATGAAGCTTGAGAATGCGGTTGGTTGAAATTGAAATTTTGGTAGTCCTTGACAGAAGTTTCCTTGTTGTCCTAGATTTAATATTGAGATACCATGGGACAAGTATGAAGTTGATGAAATATGTCGCAGCCAGCAACATCTGACATAATTGGTCCCGACAGTTCATAGTATTACTTCAGGGCAGAAAACCTGTTTGGCTTAACTTCAAAATTAACAATTTGCTTCAGTATGGCATTTAGGAGAGCCCTCATCTTATCATTGTAACCACCTAAGGAGACCTGGAATCCAGCTGAAGTAAGATATATTGAATAGTATAAACCGGCAATTTGAGCATCATAAGCATAGGCGTTCAAATAATCCACTAACAAATCAACAAAAAGTTCAGTAGAAATGATTGCTTCGGGGGAGTGGCTTGATAATGGGCAGTGGAAATCAATTATAATGTGAACCTTTGGCGTGGAGAACAGCAAGTCAGGCTTATACCACAACCGTGAAAGTGGTGTCTTCCTTAGTACTGTTGGAAAAGTAACCTTTTCATGCACTTCTTTAAGAGAAAAATCCTTTGGAATGAATATATTAGGCTCTGGGAGATGGAGTTTCTCCGTAGGAGCTTTTTGAACCCATTGCTGTATCACAGGAGGAGTAACATTTTCAACAGAATATGATGTATTATACCAAGGCACACAGGGGATAGG
>Contig_37	AT2G26280.1|CTC-interacting domain 7|LOC_Os03g08270.1|ataxin-2 C-terminal region family protein, expressed
CGTAGTTGAGGACGTGTATCGCCTCGCTGACGTGAAGGCCGCACAGGTCAATTGGGGGGTTTTGCTCCTGGATGAGGCCTTGCAGCTCTGGCATCTGGAATCTTTGTCGATATGTTGTTTCTCTAGCCTTCTCCTGAGCCAACCTGCTTTGTATATTGTATAGCTCCTTCAACGTCAGATCCTTTGTTATAGGGTTGTTGCCAGTCAGAAAAGCCTGCCTATCCTGTTCAAGAAATGCATTCCGCAGGCTTGCAAAATCATGAACTTCATCTTTTGGTTCCAAATATGCACTTGCCGCAGCATCATTGTCAAGCCAAGCTGGTCCTGTCTGAATTCCAGGTATGTTTTGTAGGGGATTGGTGGAGATCATGTCATGATGCCCATTATACGAGCCACCCAACAGCTGAGAACTTCTGCTTGAACCAAAACCAGAAACAGGCAAATTAGCCATCTTGTACCTTCCTCTAGGAGCATCCAGGGATACATGTTCACGTCCAGTTGAGGGTGAAACAATGTCGTCTGTGAATATAGCTGAATGAGATCTATATGGACTGTTTGGCAGACCAAAAGCTTCTTTGCTATAGTTCCCAAGACCATTTTGGCCATATGATGCTGGTGATGGAGGACTTGAATGTCCAAATGACAGTGACCTGAGGTTCTGACTGAGTCGTCCATCAACTTTATTCTCCAGCTGACTCATGATATCCATAGTCGAGCTTAAGCTGCGCCTGCTTCCATGGTACGCATCAGTAATGCTGTGCAATGAAGCTCCAATGCTAGAATCTCCATTGTAGTGACCAGCATCCCTTCTGCTTGAGTTATAATGTCCCCCATTCCTTGCTGTCTTTACCCATGGAGCAGCAGTTGGGCTCATGGAACCTCCAGTTGGGCTCATAATTGCAGCTTGCGAATGCTCATCTATATAAGCTGGGCCAGAAAACTCAATCTTTGGGCGTGTACTCAGTCTGTCTCTGGTAAAAGGGGATGCACGGTGCTGCATGCTCAGTGTCTGGTTTGGAGAAAATATTGACGCACCAATGCCATCATTTAGGGACAGGCCTGTGGGTGTAAGACTGTCAGGTCCACGGGTCTCATCTTGTCCCAGGACTTTGAAATCAGGGGTGATGTCATCAGGGAGCTGCTGTTGCCAATACTGATGAGCTTCTTCATCAGAATTACTCCGTATAATGGACTCCGGCTGGTCTGTGCTAGTTTCTTTAGATGGCCCTGAGACAACCATAGCTGCATCTGATCTCTTGGGGGCATCATTGACAGATCTAAGGGATGAAGGAACAAATTCCTCTGCATTTGGATTCAATGCAGTGCCCTTGTTTA
>Contig_38	AT2G46680.1|homeobox 7|LOC_Os04g45810.1|homeobox associated leucine zipper, putative, expressed
GGGATCTCGGAGAAGAACAGCTTGCTATTGCTAGGGTCGATCGATCGCTCGGGTCGATCGACATGGACAGGCCGGATCACCACCAGCACCAGTTCTTCATGCCGCTGACGGTGCAGCAGCAGCAGCAGCAGCTGTGCGCGCCATGATGGACGCGCAGACGTCGGCGTTCGTTGGGCGGGGAGGGGCGGGGCGGGGGAGGTGGGGGCAGCGGGGAGGGGAGAGAGGAAGCGGCGGTTCACGGAGGAGCAGATACGGTCGCTGGAGTCCATGTTCCACGAGCACCATGCCAAGCTGGAGCCCCGGGAGAAGGCGGAGCTGGCGCGGGAGCTGGGCCTGCAGCCGCGGCAGGTGGCCATCTGGTTCCAGAACAAGCGCGCCCGGTGGCGCTCCAAGCAGCTCGAGCACGACTACGCCGCACTCCGAGCCAAGTTCGACGCCCTCCACGCCCGCGTCGAGTCCCTCAAGCAGGAGAAGCTCGCCCTCGCCACACAGCTGCACGAGCTAAGCGAGAGGCTGAAGGATCGGGAGGACCGGGCCGGCAGCAGCGGCAGCGCGGCGGCGGCTAGCAGCAGCAGCTGCAACGGCGGCGGCGGTGAGGAGGCCGATCAGGACGACAAGAGGAACGTCGTCCTCGGGTGCGGCGTCGACATGGAGCCGCCCGAGAGCTGCGTGCTCGGCGGGGCGTGCGCGACGCCGGCGGACGTCTCTGTGGAGTCCGAGTGCGACGACCACCGCCTCGACTACGATGACGGGTTCCCGGAGTCCTTCTGCGCCACGCCGGAGCTGTGGGAGCCCTGGCCGCTCGTGGAGTGGAATGCGGTGGCCTGAAACAACGGTGAAGCTAGTACATAGAGGCTTGCGTGTGTAACATACGTGCATGGTGCCATGGTGCTCTCAGCTCAACGGAACGGGAGGAGAACGGGGCCGGGGTGTGCCAACTGACGGTGGGCCCTGGCAATAGTTCGGGGATGAGAAAGCGGCGATGCAACCTTGGAGACGATCAGCCAAGTGGGATTAGCGTTTTCGATCTGCAAAGATGAAAGGTAGAGGCGCCCCATTGGTAGGTAGACTGCTAGAGTTGCACCGGCATGCAGCTTTGTTGTTGCCTTTGGAATTCAAAGTCAGATAATCTAATCGAAGCATGTTCGCTTGATAAATATAGTATTCG
>Contig_39	AT5G17170.1|rubredoxin family protein|LOC_Os08g06530.1|rubredoxin family protein, putative, expressed
CACCACCACCCGCCATCATCCTCGCAGCCCCTCGCCATGGCTGCCACGCTCTCCTCCGTGGCTGCCCCTTCCCTCCCCAACCGCAGCTCCATTGTCAGAGCTCAGCGGCAGGCGCCTCCTTCCGTCATCTCGGCATCAGCTAAGACATCCTTCCATGGGGTGTCGCTGGCGGACACGAGGTGGGCGGCCGGTCACCGGAGAGGCGGCGGGCGGAGGAGGCTGCTGCAGGTGAACGCCAGGACCGCGGCCAAGAACATCGAGGTGGAGGTCGACAAGCCGCTCGGGCTGGCCCTGGGCCAGAAGCCCGGTGGTGGTGTCGTCATCACTTCTGTGGAATCTGGAGGGAATGCAGCAAAGGCTGGCCTGAAAGTTGGTGACCAGGTGTTGTACACAAGCAGCTTCTTTGGAGATGAGCTTTGGCCTGCAGACAAGCTGGGGTTCACCAAGACAGCCATCCAGGCAAAGCCAGACTCCGTCTACTTTGTAGTGAGCAGGGGAGCCTCCGATGTTGATGTGAAGCGCCTACCGAAGAGGCCGGCACCGCCCCGGTTTGGACGGAAGTTGACTGACGCACAAAAGGAGAGAGCAACACACATCTGCCTTGATTGTGGATACATATACTTCCTACCCAAGCCTTTTGAAGAACAGCCTGATGACTATGGTTGCCCACAATGCAATGCGCCAAAGAAGCGATTTGCAAGGTATGATGCAGCCACCGGGAAGGCCATCGGCGGTGCTCTGCCGCCTATTGCGGTGATAGTAAGTTTGGTAATCGGCATCGCCGGAGTAGGGGCTCTGCTTGTGTATGGCCTGCAATAGGTTGTTCATTCTTCAGAACCAATTTTTGCTGTCACAAGAAGCTCAGCTGACTGCTGCTGTACTCCATTTCACAAAACATTCTGAGTGATATATATATATCAAAGGGAAGGAATATACTATGCTTGAGGAACT
>Contig_40	|||
GCCATCCATTCCATTCCCATCCAATGGCGCTCTCGCTCTCGCTCTCCCTCGCGCGGCCAGTAGCTGCTGCAGCCGCCTCCACCACCTGCGGCCCGAGCTTCCTGCGACCGTCGGCGGTGGCGGTGAGCCGCGGTCGGGACAGGCCCCGCGGCAGCGTGGTGGCGATGGCCGACATACTGGGCGACTTCGGCGCGCGCGACCCGTTCCCGGAGGAGATCGAGAGCAAGTTCGGGGAGAAGGTGCTGGGCAACGTGGACACCCTCCACCAGATCCTCATCCCGACCCTATCCGCGCTCTCGCTCGCCCGCCTCCCGCTGGAGCCCGGCGCGGCGCCGCTCTCCCTCGAAGACGCGCGCGCGCTCTTCTTCAAGGTCGTGGGGTGGAGGATGGTGCTCTCCGACGACGAGCAGCGGCCCGCGCGGCTGGAGTGCGTGTGGAAGGTGCGCGACGAGGCCTGCGGCCAGGAGCTCATCGCCAGGATCAACGCCGCGGTCGACGGCGCCGAGCACCGCCCCGCGGCCCTGGTGTTTGAGGCCCCCAACCAGGTGAGGGCCGAGCTCTCGACGCCCTCCGCCGACGGCGACAGCCTCACCGTCAACGACTTCATCATCGGCGCCAGGATCGACAAAGTGAAGACGCTCGATCTTATCCCGAAGAAACGAGTCTGGGCTTGAATTTCCGATGACGTGTTTTGCAACTCGATTGAATTTGCTTCCATCGTTCCTTGCTTCGTTTGGATTTGGTTGGTTCGTGTATTGTACCACCGTCAATTCGTTCGAACGAACGAGTGAATGAAATTTTTTTG
>Contig_41	AT4G02050.1|sugar transporter protein 7|LOC_Os09g24924.1|transporter family protein, putative, expressed
CGCGGAGGTGCGCCGGCGCCATCTCTGACAGATACAGCGGCACAGCCTGATTTCCAAAACCGATGCCGACGCCGAGCATGATGCGCCCGAGGATGAGCATGGCCAGGTTCACGGCGGCGACGTTGAGCGTGGCGCCAATGAGGAAGCTGACACCGCCGCACACAATGCTGGCTTTGCGGCCGTAGTTCCTTGTGACGGGGGACGCCGCGAGGGAGGCAACGAGGCCGGCCAGGTAGAGTGAGGAAGTGAACGCCGCCAGGCCCTGGTTATCGTACTTGCAGTAGTTGTTCTTGCCGCCGGAGTTCTTCCTATGGAACACCACCGGGAAGAACTTCTCCAGAAATGGGTCCATCGAGGTCACTCCTCCGGAGATGCCGATGTCATACCCAAAGATGGCTCCCCCGACGGCGGCGACGAGGCAGGTCATGGCGACGGCGAGCGTCATCCGGCCCTTGTACTGCGCCGCGCGCTCCGTCTTCACCCCCAAGCGGAGCCACCCCGCCGCCCGCCATCGTCTCTGCCTGGCTGCCTTGCCGCGAGCTCCTCCTCTCCTCGAGCTCGAGCCACCCCCAAGAACTGGCTGGACCGACAGAGAAGAACGGAGGTAGCTACCAACCGCGACACAACACACCG
>Contig_42	AT5G57660.1|CONSTANS-like 5|LOC_Os06g44450.1|CCT/B-box zinc finger protein, putative, expressed
CCCACCACCACCACAAGAACCGCGTCGACACCACGTGCCATTGCCGCGCCGACCTGAAGCTGCGCCTGGAGGGCGCCCGCCCGCCTGCCTGCTGACTTCGGGTTGATATGGAGCTGCACAAGTACTGGGGCGTGGGGGGCCGGCGGTGCGGCAGCTGCGAGGCGGCTCCCGCAGCGTTGCACTGCCGCTCGTGCGCCTCCACCGGGGGCGCGTCGTTCTTCTGCACGGCGTGCGACGCGCGCCCGGCGCACGCGCGGCTGGGCCACGAGCGCGTGTGGTTGTGCGAGGTCTGCGAGCTGGCCCCCGCCGCCGTCACGTGCAAGGCCGACGCCGCCGTGCTCTGCGCCGCCTGCGACGCCGACATCCACGACGCCAACCCGCTGGCGCGCCGCCACGCGCGCGTCCCCGTCGCGCCCATCGGCTCCGAGGCCGCGGCCGCCGCCGTGGAGGCCATGCTGTTCGGGACCGGCGAGCCGGCCGCGTCCGAGGCCGAGGAGCAGAACGTTGCGGCGGCGGCGGCGGCCGAGCACCAGCAGCACCACCAGCACCAGCACGCGCTGAACCTCAACGTGGAGGCCAAGGACATGAAGCTGGATTACCTCTTCTCCGACCTGGACCCCTACCTCAGCGTCGAAATCCCGCGCTTCCAGCACGCCGACAGCGTCGTCCCCAGCGGCGTCGGCGCCGGCAACGGCGGTGCCGTCGAGCTGGATTTCACGTGCGGCATCGGCGTCAAGCCCTCCTCCTACAGCTCCTACACGGCAACATCCCTCGCGCACAGCGGCTCGTCGTCGGAGGTCGGCGTGGTGCCAGAAGCCTTCTGCGGCGGTGGCGGCGGGAGCTTCGAGCTCGACTTCACAAGACCCAAGCCTCAAGCCTACATGCCGTACACTGCGACTCCTCAGAGCCACAGCATGTCGTCGGTGGACGTGGAGGCGGTGCCGGAGCGGGGAGACATGGCGGCGGCGAGGCCGGTGCCGCTGATGGGGGAGAGCCGGGAGGCGCGGCTGATGCGGTACAGGGAGAAGCGGAAGAACCGGCGGTTCGAGAAGACCATCCGGTACGCGTCCCGCAAGGCCTACGCCGAGACGCGGCCGCGGATCAAGGGGCGGTTCGCCAAGCGGGCCGACCACGACGCGGACGGCGACGCCGACGACGCGGAGGCCGAGGCCGCCGTGCCGTCGTCGGCGGTGTCGTACGTGCTCGACTTCGCCTACGGCGTCGTGCCGAGCTTCTGATGATCGGTGGTCACGGTCGTCCACGGCCGGCAGGCGGCGCGCTTGACCCGACACTCGCGCGGCGCGCCGCCGTCCTTGTACTTGTATCGATCGATGTATAGGGGAGGAATAGTAATCCCATGCACACTCGTTTTGAGCTAGCCTTATACGTACGGTAGAGATGTATAATCTGTATAATACTGCTGCTTACTACTACTAGCATGTTTTTGCTAGAATTAGCACGCACCCTGCTATTTTTGAATCGTATCTCTGCAAGAAATTTGTACTATTAGCACCTACTTATGGAGTACAAGGACGGCGGCGCGCTTGACCCGACACTGGCGCGTCGCCTGCCGGCCGTGGACGACCGTGACCACCGATCATCAGAAGCTCGGCACGACGCCGTAGGCGAAGTCGAGCACGTACGACGCCGCCGACGACGGCACGGCGGCCTCGGCCTCCGCGTCGTCGGCGTCGCCGTCCGCGTCGTGGTCGGCCCGCTTGGCGAACCGCCCCTTGATCCGCGGCCGCGTCTCGGCGTAGGCCTTGCGGGACGCGTACCGGATGGTCTTCTC
>Contig_43	AT5G13030.1||LOC_Os06g21600.1|selenoprotein O, putative, expressed
ATACGGATGTTGCACTACTTTCAGCAGCCGGCGAACCTCCTCGTAATCACCTTGCTCAGCTGCGTCGATCGCTGACTGGCAGAGATAGTTGCGAAGAATATACTTCGGATTCACATAGTTCATCGCAGCTTTCCTTTCTTCATCAGGAATACCACTCTCCACCAGCTCTTCAATATAGGTCTGTACCCAACTAATCCATGCTTCCTTTCTTTCTTTCCCAATATCCAGGAGAGCAGCCTTCAGTGGAACAAGCAGCTCATTCTCTGGAATGCCAGGATCTGCTTTGACATTCGAAAGAAGACGGAAAAAGTTGGTGTAGTCAACCTTATCAACAGACATGTTGTTAAGCAGCTTACTAATTAGCTGCTTATTATACTTAGTTAGGCCCAGTTTCTTTGTCATGATAGATTGATACTCATCCATGAACTTTGTCCCATACCTCTCCATTACATAATTTGCCTCGTCTTGGCTAATAAGTTCTGCAGATGACAGTGGTCCAGTAAACTGCGCAATATTCCACAAGCCAACATCAGGTTGATTTGCAAAACAGTACCTCTTCCCAGGAAGGTCGGTGGTATTTGGAGTATAGCTAGGATCAAAGGCATCCAGAAAGCCAAATGGTCCATAATCAATAGTTAGGCCCAGCACGCTCATGTTGTCAGTGTTGAGTACACCATGGGTGAAGCCAACACCTTGCCATCTGGCAATCAAGTAAGCAGTCCTCTCTGCAACCTCAACTGCCCAGGCTGCATATTTGTTGGATGTAAGATCTATTGCTGGAGAATCCCCTATAGCTGCCTCAAAGGATAAACCTTCACTCTTCTTAATATTTTCAAGATGTGGAAAATGATGACGTATCGTGTAGTCTGCCAAACGACGAACAATTTCAAGATCTTCTTTTCCTCTTGAAGCATGTATCTGGTATGAACCAAAACGTAAAAAGGACGGTGCTACACGACAAACAATTGCGCCTGGCTCTTCCTTTGCATTGCCATCATAGAACATATCTCGGACAACTGATTTGCCAGTTTCAACTAGACAGAGAGCACGAGTTGTAGGAATGCCTAGACCGTGCATAGCTTCGCTGCATAAGAATTCACGGATGCTACTGCGCAGGACAGCAAGACCATCCGCAAATCTGCTGTACGGAGTCTTTCCAGAACCCTTGAGCTGCAACTCCCATCTCTCACCTTGAGAGTTGACAACCTCTCCAAGAGTTATCGCTCTTCCATCCCCCAACTGACCAGCCCATACACCAAACTGATGTCCTCCATAGCACTGCGCGTAGGGCAAACTTCCCACCAGTGGAGTTGCTCCCGAGAAAAACTGAGGAAAGTCAGGTCTTTCAAACTCTTTGTGATCCAGATCGAGCAGGTCAGCGACGGAGTCGGACCACGCCACCAGCTTGGGGTTGTCCACCTTGGCCGAG
>Contig_44	AT4G19640.1|Ras-related small GTP-binding family protein|LOC_Os05g27530.1|ras-related protein, putative, expressed
GCAGGAAGCAACAGTTCAAGCCTCTTATTTGACAAAGCGCCTTGTTGTTGAAGGTGTGCCTATTACGCTCTCTATATGGGACACAGCTGGACAAGAGAAGTTTCATGCGCTAGGTCCTATATACTATCGTGATGCAGATGCTGCTCTATTAGTGTATGACATCACAGATAGTGATACTTTTGTTCGTGTCACGAAATGGGTGAAAGAGCTCAAGCAAATGGCATGTAAAGAGATTGTTATGGCCATTGCAGCGAATAAAAGTGATCTGGTTAGATTGAAGAACATAGACACTCAAGATGCAGTAAGCTATGCAGAAAGTAGTTGGGGCAAGTCTCTTTGTTACATCTGCCAAAGCAGGGACTGGAATCGATGATGTCTTCAGTGATATAGCCAAACGATTATTAGAGAAGAGAAAAACAAGTTCTGATGGCTTGTCACCACCTCAGCCAAAGGAGGGAATTCTGATTGTTGATGACGAGCCTGAGAAAGAGCCCCCACCGAAGTGTTGCTCATAGTGATA
>Contig_45	AT2G14740.1|vaculolar sorting receptor 3|LOC_Os10g20630.1|vacuolar-sorting receptor precursor, putative, expressed
ACCCCTATTTGCTCTAAATCAAACAATTATCACCTGCATAATCAGTTTGTATACGTCCTGCTCAAACATCGCATTTCCGCCTTGCCATCAGTTAGGCAATATGGGCCTACCATGTAACAGTGTGCACGTGAAGCAGACCTTTTACGAACGGTCTTCTTCACGTGTATGATTTGGGACCTCTCCTTGGTTGTCCAGTGGCATATATTGCGCCATGATAGCTCTGATCTCAGAGTCCATGTATGACCTTAGTCTGTATTTGTATACAATATAACTTCCTGCTGCCACAACAATGACGACAATCAAGATACCCCACACTGCAGCCCATGCTGCTTTAGCCTGAACTGCTTTCTTGCTTATGCACGTGTCATGCTCTTTGATGTATAAAAGGTCACCACTGCAATTACAGTCATAGTCACCCCATGTATCTCTGCAGTTGCATTCAGGACACTGACAAGCTTCTCTCTCCTTGCACTCATCAATGTCTTCACAGTTTTTGACACCATCCCCTCGGAAACCAGCTGGGCACTGGCATTTCCCGTCTCCAGATTCCTGACAAGCAGAGAATGTTTTTCCATTACGAGTTTCATGCCAACATCCTCCATGGTTTATCAAGCATTTTCCTGGTCCAGCAGGTTCACAATTGCTGTAGCCATCGCCTTTGAACTGTACACCATTGAATGTGGGGCATTCACACACTCTGCCACGGAAGGTGTCCCTACAGGCTGTTACATTAGCAGCTTTGTCTTGCCAGCAACCCCCATTGTCGTTCAAACACTCATTAGTTTCTATATCATCACTCAGGCAAACATTTGGTTCAGTAGTTTCCTCAAAACCAGCACAAACAGCTTTAAGAACAGCTTTCCTCTCAAGCTTCCCTCGATATTGCCGGTTGTTCA
>Contig_46	AT3G07040.1|NB-ARC domain-containing disease resistance protein|LOC_Os11g39190.1|NB-ARC domain containing protein, putative, expressed
AGGGGCGATATATCATCCTGCTGTATGTATCGGCAGGCAGCGACTCCTGTTCCGGTCCTTTGCCTTATTAGGCAATTGAGGATGCTCCAGAGAGGAGATGATCGTCATTCCTTATCTTGTGAACTGGGCCAAGCTTTGGCTCGACTTTATGCTTCAGTAATCTCATCAACTGCTTGAACAGCATATTTGCCTCCTGCATTGGTTCCACTTGGAGCTCCGTTTGCATTTTCTGTCTCCACATTAACTGCTTGAACATCATCTTGTTCAATGCCATTGATGAAAAGGCTGATCATCTGGGTCGCGTTGCGACACTTAGCAACTTCTTTTCTCACCGCCTCCACAGTCATCTTGACACTGGAGCTGTTGGCATACCTTACGTTGTACCACAAGGCAACCTCTTTAAGGCTAGGGAGGTTGCTGATACTCAATGGAACCCTAATCTGGCTCATTGAGCAAGAACAGAAGCTCAGTTGAAGATATGTGAGCTTTGGCATCGCTCCTGATTCAAAAGTGAGCCATGGCACTGGACAGTGAATGGAGAACCTCCGGAGAAAACAGAACCCTTTAATCACTATAGCCTCTTCGGGAATGACGTCCAAGCCCAGTATTAGGCACTGCAGTTCTGGTAAGTTTCCGAGTTTCTCTAGATCATGAGCCCCTAGTTTGCAGACAGTGATTTGCACAGAAGATAGACGACTGAGCCCATGGAACCATTGAGGAACATGTGCAAATCTTCCCACTGCCACCTTGAATGTCCGAAGAGGAAAATAGCACTTCAGAAAGGGAGCCCAACGGAACTCCATGGAGCAGCCGAGTCCACAGTGAATGGTCAGAGACTCGAGCTTGCTCCACCTTTTGATGGATGCTAGTAATGCTTCGCGGTAGTCTCTGTCAGAGGACTGGTGAAAGGACCATGTTACTGCAAGCACCTGCAAGTTTTCTAGATCACCAAGAGCATTTATGAAGCTTGCAGGGTGTTCGCTTAAATCAATAGTTGCTAGAGTATCTAGACTCGAGAGACGCCGTATGTCATGTGGCACTCTTGTTGCTGTTTCCGCAGAATTCATCATTCCTTCATCGCCAAGGAGAAGACCGTGTAAACTGTCCAGCTCCAGAATTTGCTTTGGCATCAGCTGCCTTATCATTGTGCCTCTTAGGTCCAGTCTGTGCAATCTTGTTGCCAAGAACACTCCTAACGGAGCTCAGTTACCTGTGTGTAACTTGCATCCAATATCTCCAGATT
>Contig_47	AT4G19110.1|Protein kinase superfamily protein|LOC_Os06g02550.1|CPuORF21 - conserved peptide uORF-containing transcript, expressed
GGAAGAAGGGATGCTGCAAAACCTCCACTGCCGTCGGCCTTCTTCGTGGATCCCATGAGCAAAGCCACGAAATAAGGTTGATTGCATCTTCACTTGCTGAGGGAACCACTTCTGAAAGATGTATGCTTTCACACTGAGGAAACTGAAAACCGATAGATGCTGCAAGTTGCATTCCTTCAGGCCAAGTACGCTGATTTGGAGTGCCAAGAATGCTACATATTTTGTAAAGTTCATCTGCTTCACTTGAGCCAGGAAAAAGAGGTCGAAGCGAAAAAAGCTCTGCAATAATGGCACCCATCGCCCACATGTCAACTGCTGCATTATAGACAGTAGCTTGAAGAAGAACTTCAGGGGCACGATACCAACGAGTGGACACGTATTCTGTATACGGTGGTTCAGAAGAAATCTCACGAGCAAGCCCAAAATCCGCTATCTTGATGAGCTCCTTTGTAACCAGCAAATTTTCAGGCTTAAGGTCACGGTGAAAATATCCACGTTGGTGCATGTGACTCAGAGCTTGAAATATTTGAAAGCACCAATTTCGGACTTCAGTCTCTGAGAAGGGCTTCCCTTTGTTCTTCATCAGCTGATAGAGATTGCATTCCTAACATCACCACAAAGAACAAAAGACACAAACTTCAGCCACATTATGAACTACAAGCACAGAAACAATACATGAACAAGGGTTATGAATTGTCCATACCATGTACTCAAAAACAAAGAACAACATGCCATTCTCTCTTATGACTTCCTTGAGCTTTACAATGTTTGGATGATTCATCCTTCGCAGGGACTTCACTTCACGGAGGTTTATGCACTCTTCCC
>Contig_48	AT2G22540.1|K-box region and MADS-box transcription factor family protein |LOC_Os02g52340.1|OsMADS22 - MADS-box family gene with MIKCc type-box, expressed
CGGTGCTCTGCGACGCCGACGTCGCGCTCGTCGTCTCTCCGCCACCGGCAAGCTCTCGCAGTTCGCGAGCTCCAGTATGAATGATATCATTGACAAGTACAATACACATTCTAAGAATCTGGGGAAATCACATCAGCAGCAGACTTCGATTGATTTGAATGTAGAGCAAAGCAGGTATAGCGTTTTGGATGAACAACTCGTAGAAGCAAGTCGTGGACTTAGACAGATGAGAGGTGAGAAGCTTGAGGGATTAAGTGTAGAGGAACTGCACCAAATGGAAAGGAAACTTGAAGCAGGACTGCATAGAGTGATGATTACAAAGGACCAGCTGTTCATGCAACAAATCAGTGAATTACAGCAAAAGGGTGCACAGCTGGAAGATGAGAACAGGCGTCTAAAGAAACAAATGCCTCAGATGCCAACGGCTGCCACGGTGGTGGTTGCTGCAGATACAGAAAATGTCCTTACTGAAGATGGACAGTCGTCTGAATCTGTGATGACTAATGTGCATTCAGGAAGCTCGCATGACAATGACGATGGTTCTGATATATCCTTGAAACTATCATTGCATTGATACTAAGGACATCTTACATGAAACATGATCTGCATGAGTGGATGGATAGTACAGTTAGAGTTGGACGTCGTCAGTGCTGCTAAGAAAAGGAAGACGGAATAGTCCCAACTCCCTAATGCATGCAAGATCGGTTTAACCAGAGATGCTATCTCTTTGAGTCCGCAGTTTAAAGTTGCGACAGCTGAATTTGTATTGGTATATGCATTATCTTCGTTCTAAAAAATCTGTGTCTTATTGTTTATCGCCTGTGCTACAGTTTCGTGTGTTGTACTTGTCGACTTTGATATGAACAAAAAGTGGGTTTAATCCGTTCTTGTATAAAAGCCTTTACCCTGATGACTTGATTCGGTGTGACGTGATCAGTAGTTTTTGAGATCATTTTTGTTGACAGATCGAGGAGACTGTTGATTCACATATGTCACAACAATAATT
>Contig_49	AT5G55180.1|O-Glycosyl hydrolases family 17 protein|LOC_Os02g53200.1|glucan endo-1,3-beta-glucosidase precursor, putative, expressed
ATAGGATTCGGTTGCAGTACGCAGCATGTGGCTAGTTTTTCTATAAAAAAGACAAAATCTCTCCAAAAGGATGCTGACTCTGATAGTTGGCCAGCAGATCCAATCAAACGATTTGCAGTTGCCGGCCTTTATATCATCGTGCTCCGTGCTAGACGGCAACACTGGCCTGATTTTCTTGAAAGCAGGGGATCAGATCACATGGCAGCATAGGCTTCCGACTTCGCTTTCGCTTCTTCAACAATCCAAGCGTTTGATGGGAGCACGCAGTTTCCGTACTTTGGTGCGTGGTAGACGGTGGAGGCTGCGCCTTGGAAATCACACGTCCCGCTCGCCCGGTGATTGCGCTGGTAGTAGCTGTTGAAAGCGTACGAGGCGTGGGCGACCATGGTGTTGGGCTCGAAGCACGCCGCGCCGGGCTGGATGGCGCTGCAGTCCGCGCCGTTGCCGCAGGCAAAGTTCAACGCCGCCAGCAGCCGGCCGTCCCCGGCAGCCTCGTTCGCCACGCACCAGCTCCTG
>Contig_50	AT1G17020.1|senescence-related gene 1|LOC_Os10g40934.11|flavonol synthase/flavanone 3-hydroxylase, putative, expressed
GATCGGAGCAACAGGAGGAGCTAGCTCCGGAGGGAACACCAATGGCACAAGCAAGAACCATTGGGTCTCTCCCGGTGCCTAACGTGCAGGCGCTTGCAGAGGCCTGCGGCGGCAGGGTAGATGACCAGCAGGTGCCCGAGAGATACCTGAGTAAGGATCCCAGCTCTGAGGAGGTCGTCGGCGGCGACGAGATTCCGGTCATCGACGTCCACAGGCTGCTTGACCCGCAGTCATCGGAGGAGGAGTGCGCCAAGCTGGCATCTGCGTGTCTGAACTGGGGCTTCTTCCAGGTCATCAACCATGGAGTGCCAGAGGAAGTGACCGGAAACCTGATGGATGACGTGGTCGAGTTCTTCAAGCAGCCCCTCCAAGACAAGATGGAATGCTCACAACAAGCCGGCAGCCTTGAAGGCTATGGACAGGGCTTCGTTTTGTCCGAGGATCAGGAGCTGGACTGGGCAGACATGATCTACCTCCACGTTCATCCAAGTGAGTCGAGGGACCTGCGCTTCTGGCCTACTCGCCCTGCATCCTTCAGGCACTCTGTAGACGTGTACATCTCGGAGGCCAGAGAGCTAGCGTATCGCTTGCTGGAGTTCATGGCAAAGGGCGTGGGCGCCGAGCCGGCGTCGCTGCGAGGCATGTTCGAAGGGCAGGCCCAGGGCATGAGGGTGAACTACTACCCGCCGTGCCGGAAGGCGGCAGACCGGGTGCTGGGCCTGTCGCCGCATACCGACGCGTGTGGCCTGACGCTGCTGCTTCAGACGAACCACGACGATCAGCAGGGCCTGCAGGTCAAGAAGGACGGCAAGTGGTTCGCCGTCCGGGCCCTCGACGGCGCCTTCATCGTCAACGTTGGCGACGTCCTTGAGATCATCAGCAATGGGAAATTCAGAAGTGTTGAGCACAGGGCCGTGATACACCCAACAAAAGACCGAATTTCAGTGGCACTGTTCCACTACGCATGCCAGAATATGGTGGTTGGTCCTTTAGCAGAGTTCATGAAAGGCGATAAAGCGCGTTATAGATCAACCAATTACCAGGATATGTTGAAGCAATACTTCGGATCAAAACTTGATGGAAGGAAGCGCCTAGACAGATTGAAGTTGGAGCAGTAGCTATCTCTACCGTACCTCTTTGGTGGGACGCTAAATAAATATATAAATCTTGTCCATGGAAATAATTCTGTCTTCAACCATATAGCATGAGTGTTCATTAATTCTCAACCTTTATTTGTATACGAATAAATAGC
>Contig_51	AT1G64720.1|Polyketide cyclase/dehydrase and lipid transport superfamily protein|LOC_Os02g03230.1|membrane related protein CP5, putative, expressed
GGACGACCTGGTGAACCTCTGGAGGCTGGTGGAGGGCAGGGACGGCGGCCCGGCCTGGATCAAGATGATGGAGAAGTCGCTGCCCAACATGACCTACCAGGCGTGGAGGAGGGATGCCCAGACTGGACCTCCGCAATATCAGAGCAGTACTATCTTTGAGAATGCAACTCCAGAGGAAGTGAGGGACTTCTTTGGGGACGATGAGTTCCGGATGTCCAACAAGTGGGATGATATGCTTATCTATCATAAGACGCTGGAGGAGTGCCATACAACCGGGATGATGAAAGTGCATTGGGTCCGGAAGTTCCCCTTCTTCTGCAGTGACAGAGAGTACATAATTGCTCGTCGGTTATGGAAATTGGGGGGCGCCTACTATTGTGTCACAAAGGGTATACAATGCTCATCCATCCCACGGCGTAACAAACCTCGAAGAGTTGACTTGTATTATTCAAGCTGGTGCATCCGTGCAGTGGAATCAAAGAGAGGGAATGGAGGGTTGACAGCCTGTGAGATTATCCTGTTCCACCATGAGGACATGGGTATCCCATACGAGATTGCAAAGCTTGGTATTCGGCAGGGAATGTGGGGATGTGTAAAGAGAATTGAGCCTGGACTCCGGGCCTATCAGCAGGCCAGGGCTGCAGGGGAGCCAGTGTCAAAGAGCGCCCTGATGGCCCGGATCAATACTAAGGTTGGCGACAACTTTGTTCGATCGTTGGAGTCCTCCAACAGCGACGAGTCAGAAATCATGGAAGCAGAAGAGAAACCCGCAAGAAACAACGTGGCAAGGTTCCTTGTGCTCGGCGTTGCGCGGAAATTCGTGGGGCAGAGGAAGCCATTGTAGAGTTTATGGTGTTTCTCGGTGCTGCCGCCTTGGCCTATGTTTGACTCACCCTGATTCGCTGTTGTCGATGGAGGAAAGATGATTCAGCGCCTGGTTAATTGGGGCAAATGCCATGGAGACTGAAGAGAGCAGATGCAGAGCATTCTGATGTACATATGCTGCTGGCTGCCATTGTTTCATTGACCTCTTGTCCTCCAACTCTGCCCTTGCGCTTCTTTGAACCAGTTACAGCTTTTGCAGATGGGTTGGCAGATGTCCCAACTGCTGGTACAGTGCTGTGTCCTTGAACGCCTAATGAGGAAGATTCATCTTGTGACACAGGTATAATATAATCTGGTTTGTCATATGCTCTATATGAAACAGCGCGTGTAAACTTTATAGGAGCA
>Contig_52	AT3G05290.1|peroxisomal adenine nucleotide carrier 1|LOC_Os05g32630.1|mitochondrial carrier protein, putative, expressed
GTTCGTTATTCCTCAGATTTATTCCTTGGTATACGTGCTCCAGATGCACCATGTCACCACGGGTTGCTAGTTGTTTTGAAGCTTACATATTTACACAGTTACGCAGTCTTGATCCTCTTCTGAGAAACAAAAAGATACCGGCGCAGGGCAAGCAGTGAGACCCAAGTGAACTTCGAGATCTTCTCCTTTATCATCAGCAGCAATGCAGAGCTCAGAACTGTTTTCAGGATCTGAGCATGTAGACCTTTGAAGAAACCTGGAATGCCTTCCTTGCTCCAGATAGCATGCAAGGC
>Contig_53	AT3G13470.1|TCP-1/cpn60 chaperonin family protein|LOC_Os06g02380.1|T-complex protein, putative, expressed
CAAAATCTTTCAGCAATTTCTGCTTAACCTGACTGCTGTTCTGTTCCAATTACATCGCAAATTTGGACTACCAGTCCTCCGCTTATTTCGCCTTTCGGGGGTACAACAAATTCACTTTTATCTCAAAACTACCTCAACCGACCTCTGAAGACTCGCCTACCAAAAAAAATATGGTGATCACCTTCTTCCCAGTGGCAACTATGGCTTGGCCATCACTCATCAGTATCCATAGCCTGAGTTGTCCATCGGGTTAGTGAGGGGTGCGGGCTCAGGCTCCTTGAGCTCGACAACGACGACGTCCGATGTGAGGAAGGTCTTGGCCACCGACGCGGCGTGCTCCAAGCAGCATCTCACCACCTTGGTGGGGTCAATGATACCAGCAGCCATCAAGTCCTCATACTGTCCAGTAGCAGCATTGTAACCAAACTTGAAGTTCTCGTTAGAAAGAACCTTCTCAGTGACAACGCTGCCATTAACACCAGCGTTTTTAGCAATCAATTTGAGTGGGTAGCTCAAAGCCCTCCTTACGATTTCAGCTCCAACCTTCTGCTCATCGTTCTCCAGTGTGTCCTTGATGGCATCAACTTTAGCAGCAAGCCGTAAGAGAGTGCAGCCTCCACCAACAACAATACCTTCCTCAACGGCAGCCTTAGTTGCATTTAGGGCATCCTCAACTCTCAACTTCTTCTCTTTTAGTTCAGTTTCTGTTTGTGCTCCCACCTGAATGACAGCAACACCGCCAGCAAGCTTTGCTATCCTCTCATTCAGCTTTTCCTTTTCATATTCTTGTTCTGTTGCCTCAATGAGATTTTTTATTTGTGCAACCCTCTTAGTAACTTCTTCCTGGGTGCTGCCGTCACCAACTATTGTTGTGGACTCCTTGGTAAGGACGACCTTTGCAGCTGTTCCAAGGACTGATTTGTCCGCCTTGTCAAGTGAGAGCCCAACTTCATCTCTGATTACAGTTGCTCCAGTAAGGATGGCAATATCATCCAAGTACTGGGTCTTGCGCTCTCCAAAACCAGGGGCTTTGATAGCAGCAATCTTCAATGATCCTCTAAGCTTGTTGACAACAAGGGTAGCAAGAGCCTCCTGCTCGATATCCTCAGCAATTATCAGGATTGGGTATGCACCTCTGATGGCTTCCTCCAGAACATTGATAAGATCCCTTGCGTTGGTGATCTTTTTGTCCACCAAAAGCAGCTTGCAGTTCTCATACTCAGCGGACATTTTCTCGCTGTCAGTTACAAAGTAAGGAGAGATGTAACCACGCTCAAATTGCATTCCCTCCACAACATAGAGGAAGTTCTCAGAACTCCTCCCCTCTTCAAGGGTAACCACACCCTTCCGACCAACCTTGCTCATGGCCTCTGCTATCATGTTACCAATTTCATAGTTGTTGCCGGCACTGACTGCGGCAACATCTGCAAGCTCGCTATCTTCAACCTCCTTTGACATCTTTCGTAGTTCATCAACTAGTGCTTTTGCTGTTTTCTCGATACCACGGGTAATCTGAACAGGATTAGCACCAGCTGCCACAACCTTAACACCCTCAGCTATCAGCCCCTGAGCAAGGACCACAGAAGTAGTTGTTCCATCTCCAGCTAGATCATTGGTCTTCGCTGCAGCTTGCCTGACCAATTTAGCTCCAATGTTTTCAACTGGATCCTCCAGCTCAACCTCTCTGGCAACTGTAACACCATCGTTAACAATCTTAGGAGACCCATACTTGCTCTCCAAAACCACATTCCTTCCCTTTGGTCCCAGTGTAACTCCAACTAGGTCTGCAAGCTTATTAACTCCAGTCTGGAGCTTCTTGATAGCTGAGCCATCCTTGTTGAAGTACAGCTCCTTAGCTGCTTTTACCCTGAAGTTAGCCCTCCTCTGAAGGCAGACATTCTTACCGGTTGGAGCAGCCATAAGGCCAACCACAGAAGTGGCACTGAATGTTGAAGCCATGTCTACCTCGCGGATTGGAGTCGGAGGATGGCGGAGGCGGAGAGGCAGAGGGGAAGGGACGAGAGGATAGGGTTGGGTCGCTGCTGCGGGGTTTGGGGGCGGTGCAGAGGGGAAGGGACGAGAGGATAGGGTTGGGTCGCTGCTGC
>Contig_54	AT3G48710.1|DEK domain-containing chromatin associated protein|LOC_Os01g70020.1|DEK C terminal domain containing protein, expressed
GATGATGGTGAGGAAGACTCGGAAGATGAAGCAGAAGACAATGGTAAGGCAGAGGAGTCAAAGGGTGATCCTGATGGAGGTGAAGAGAAGTGATGCAGTGGATTGGATGTGCCATGGTCAGATCAGTCTCTTATTATGTCAGTGGTTTGGATTGATCTTGGAAGGACTATCTTGTTAAGCTCTGTACAATTAGGGCACCAACGCAACAAATTGGTGACCTGGGTAGTACAAGATTGTTAACCATTTCACACAGCCATATACACCTAGTTGTTGTGCTTGACTAGGTAGTGACCTGTAGCCTAGTTGCTGGTCATGTACAATAGCTGTGCGTTTAATAGCTTTGTTGCTTAGGTAGCTAGCCTGACTGTAATATGCACAATAATTGTTGGCGTGTTTCATCCATTTATCCATGTAAAACTCTATCCTTCTGAATTATTCCTGCTTCTTGCATTCTTAATCCCC
>Contig_55	AT2G25620.1|DNA-binding protein phosphatase 1|LOC_Os06g08140.1|protein phosphatase 2C, putative, expressed
GCTGAGACATCTTCTCACCATAGAGCACTGTCCTCTGGCACAACTGCACTTACAGCAATGATTTTTGGAAGATCTCTTCTGGTTGCTAATGCTGGTGATTGTAGGGCAGTTCTTTCCCGGTGTGGCACTGCAATTGAAATGTCCATGGACCACAGGCCTTGTAGCCTCACTGAAAAACTGCGTGTAGAATCGCTTGGTGGCTATGTGGATGATGGCTATCTGAATGGTTTGTTAGGAGTCACTAGAGCTCTTGGTGACTGGCATCTTGAGGGTATGAAAGAAGTTGGTGAGCCAGGTGGTCCCCTGAGTGCTGAACCAGAGCTCAAGATGATCACACTGACAAAGGACGACGAGTTCTTGATAATTGGCAGTGACGGAATCTGGGACGTCTTCTCAAACCAAAACTCTCTGGACTTTGCACGGAGGCGCCTCCAAGAGCACAACAATGTGAAACTATGCTGCAAGGAAATCGTTGAGGAAGCAATAAGGCGAGGAGCCACTGACAACTTAACCGCAGTGTTGGTTTCATTCCACCTGGAGGCCCCTCGTCAGATCAAAGTGGATCGTCCTGGTAGAGTGGCGCGGAGCATATCAGCTGACGGGCTCAATAGCCTCAGGATACTCCTGGGAAGGCAATAACCGCATTCTTGCCGTGATTAGGTGCTTCGTTGCATTGCCGAGTTGTAATTGTATTTAGTCATCTCGGCTCCTCATTGTTGTTAGTTGTTACCCATTATATCGGTTATTATTCTGGTTGGTAATTGAACCAACAAACTTGGTTTTATTCTTGTTGGTGATTGAACCAACAAATGTGAGTCTAACTTGTGAGGAATTTTAAGCAGATGAAACTAAACCTGGGAAAGAAGTTGTGAGCTCCCAGCTCACT
>Contig_56	AT3G55280.1|ribosomal protein L23AB|LOC_Os01g24690.1|60S ribosomal protein L23A, putative, expressed
GGGAGTTCTGAGAAGCACAAATGGCTCCTAAAGCTGCTCCTGCCAAGAAGGGTGATGCCAAGACCCAGGCCATGAAGGTTGCCAAGGCTGTGAAGTCTGGGGCAGTCAAGAAGAAGACCAAGAAGATCCGCACGTCTGTGACATTTCACCGCCCCAAGACCCTGAAGAAGTCTAGGGACCCGAAGTACCCAAGAGTCAGCGCTCCTGGAAGGAACAAGCTTGATCAGTACCAAATCCTCAAGTACCCGCTCACCACTGAATCAGCAATGAAGAAGATTGAAGATAACAACACTCTGGTCTTCATCGTCGACCTCAAGGCAGACAAGAAAAAGATCAAGGCTGCTGTCAAGAAGATGTATGACATTCAGGCAAAGAAGGTCAACACCCTGATCAGGCCTGATGGGAAGAAGAAGGCGTACGTGAAGCTGACACCGGACTACGATGCTCTTGATGTGGCCAACAAAATCG
>Contig_57	AT5G14760.1|L-aspartate oxidase|LOC_Os02g04170.1|L-aspartate oxidase 1, putative, expressed
AACAAAATTCCTTAAAGTTCCAGTGACTCTGAATCAAAGCAGTTTACTGCATGACATTGACATCAAGATAATCAATTGGTGTACAATCACCCATAGACCTACACTACCCATCAAGGTTCAGAATGCAGCTCCAACAACACAACACAGTTTACAAGTTACAACAGCTGGAACTGGCAAGAATGGTAAGACTGGCACAAGTACACAGACTACATGGAAGTATAGAACAGGCTACTTCAGCCCAATATCACTCAGCCCAGTTCTGAATGGAACTGTAACTGTTGAATATCACTCACGCTTCCAGCTTCACTGGATGGATATGAGTATGCTATTGAATGAAAGTGGGCTAATTCAGCCCAGTTCTGATAAATTAACGAATCCTTGAGCTCCAGCAGCTATTTGCACTGCAGCTGCCTCTGCAGCGGCTTGGAGCTCCATGTCAGCTCCTGGACGGCGGCCGGGAAGATCACCGTCGGCTTCCTCCTGCTCTCCTCCAGGTATGGGAAGTCCTCGGTGAAGTGTAGGCCGCGGCTCTCGCGCCTGGCCAGTGCGCTCTTGACAACAAGCTTGGCGCAGCAGAAGAGGTTGCGCATCTCGCAGGCCTCGATGCCC
>Contig_58	AT2G26670.1|Plant haem oxygenase (decyclizing) family protein|LOC_Os06g40080.1|heme oxygenase 1, putative, expressed
GCCCGCGTCCGCAGGCGCGGCGGTGACCGCGCAGAGGAGGCTGGTCGCGGCGGCGGCGGCGACGGAGATGGCGCCCGCGGCGAGCGGCGAGGAGGGCAGGAAGCCGTTCGTGGAGGAGATGCGCGCGGTGGCCATGAAGCTGCACACCAAGGACCAGGCCCGGGAGGGGGAGAAGGAGCCCCAGGCGCCGCCCGTCGCCAAGTGGGAGCTGTCCGTCGAGGGGTACCTCCGATTCCTCGTCGACAGCAGGCTCGTCTTCCAGACGCTCGAGGACATCGTCGAGCGCGCCGCCGTGCCGTGGTATGCTGAGTTCCGGAATACTGGGTTGGAGAGATCAGAGGCACTCAAGAAGGATCTGGAGTGGTTCAAGGAACAGGGCCACACAATTCCAGAACCATCAGCTCCTGGCACTACGTATGCTTCCCTTCTGGAAGAGCTTTCTGAGAAGGACCCCCAGGCATTTATCTGCCATTTCTACAACGTGTACTTTGCTCATACTGCTGGAGGCCGAATGATTGGCAAAAAGGTTTCTGAGAAGATTCTGAACAAGAAGGAGCTGGAGTTCTACAAGTGGGAGGGCAATCTCTCCCAGCTGCTGCAGAGCGTCCGCGACAAGCTTAACCAAGTCGCTTCCAGCTGGTCGCGGGAGGAGAAGGACCACTGCCTGGAGGAGACAGAGAAGTCGTTCGCCTACTCTGGACAGCTCCTCCGCCACATATTCACCTGATCTAACATTGCTGTTTGGTCCATTCACAGACGCTGTAAATACATAACCAATGACTGTTAAGACATTATTACTGGGGAGAACCTTAAACAACTCATCAAACTACATCTTTCATCAAATATGCTTACCGGAGAAATTCCTGAAACTTTGGGTCAATGTGTACACCTAGCTGACATCCGAATGGACCAAAACTTACTCACAGGGAGCATTCCAGCTTCTTTTGGTAAACTAAGTAGTTTGAGCGTGCTGAATCTTTCACATAACAGTTTGTCGGGAACTATCCCAACAAATCTTGGTGATTTAGCAGTGCTTGACAAGCTGGATCTTTCATATAATCGTCTCCACGGGAAAATACCAACAAATGGGGTTTTCAAAAATGCTACTGCCGTTTCGCTTGCAGAAAATTTGGGCCTGTGCGGTGGAGTAGTCGATCTCCGTCTGCACTCCTGTCCAACTGGTTCTCGGAAAGTCAGCAAACAATATTACTTGGTTACAGTATTGATCCCAGTGCTTGGCATCATGTCGCTGTTACTGTTGATACACTTCGTACTCCTTGAGAAGAAGGTGCCGAGAAGAAAATATTCAGAACCGACCTCTTTTGGTGATTATTTCCTCAAAGTTTCTTACAATGATCTGGCCCAAGCCACAAATAATTTCTCAGAATCCAACCTTGTTGGAAGAGGAAGCTCTGGTTCAGTGTACAGAGGGATCATAAAGGAATCAAAAAAAGGAGTGGCAGTAAAGGTTTTCAA
>Contig_59	AT4G12590.1|Protein of unknown function DUF106, transmembrane|LOC_Os09g32220.1|pob, putative, expressed
GAAACAAGTTATAAAGTTACANATTTTTTTCTAAGTACCAAAACACCAAAGTCCTCATGAACCTAGGAGGTCTCCAGTTTCTGAGGGTATTATCGTAGCCAGTTATGATCATAAATAATACAATTAGAAATATGCGAACTTTCTGGTCAATCAACAGGCTACAGAAAAATTTGCAAGATGCAGTGATGCTTCGCAGAAGCCTAGATGTTCACATCACTTCTTCAGCAGCTTCCTCAACACATCCTCAGCGTGCCGCTCCATCTTTGGTAGAGCCCAGTCATGCTGGATGATAACCAAGCTGTCCTTCTCTGCACCCAAACTCATTGTTGGGTTAAATCCAAATCCACCACCCATTTGCATCATCTTTTGAGCATCATCAGTTGCATTTTCTTCACCAAGGATCAGACTGAAAAGACCCCTCAAGCCGAATAAATTTAGGAAGTACCATGAACGGCTGCTAACATAGCTCACGTCGACGGTACTCAGGTCAATCCCATTCTGCAACATTCCCCTGAATCGTTGAGTCAGTGGAAACGGGATTTTCGCTGCAACAAAACCTGAAAAGAGAAGTTCACCCATGCAAATGTAAGTGTCTGAGGAACTATCATGGACAGATTCTTCTTCA
>Contig_60	AT2G20310.1|RPM1 interacting protein 13|LOC_Os10g32850.1|expressed protein
TACTAATTCGCGTGCACTTTTCAAAAGAGCAGGGACTGTTTCTCCAGGCTTTGCATTGCCACATGTATCTCAGCCAGTTCAAGTTGCACCTGCAACAAATGCTTTCACTGGCACTGCTCAGAACAATCATTTTCAGAGATCTTTCAGTGCACCAATAGCATCTCAGGTGCAACAAGGTCAGCCAGCGGCATATTATCAGGTTGCCACAAACGGGATGGATGTCATAGGGACACAACTTTCACGGTGCACCTCACTGATAACTGAGAGAACACAATGCCTGCCAGAACCAGTAACAGATGTTTGCTCAAAAAGCTGGGAAGACATACTTGCTACTGTGGCATCTGATCTGGGGGTAGCAGATTACAATATCAGCACCACAGAGTCTCCACATGTAATGACTGATTCTCAACCTGTGCATTCCACAGCAAACCAGGAGTTTGGTCTTCAGCATGAGTCTGTTGCAGCAATGGAGAACTTGACGTCTTCTTATATGCCTGACTTATCCAGCCACACAACAGTTGCCAATATTCTGGCACGTGATCCCCTGGAAACAGCAGAGAATTGGGACCATCTGATTAGCAAGAGCTGTGTTGTTCCTAACGAAACTCACCTGAATGATTTTGCTAGTGCCCCTGCTGATGTCTTATCGGTCGAAGCTGCTGCTCATCAGCTTGAGGTGTCAAGGCTGGAATCTGCAGACATTCTGTTTGAGTTA
>Contig_61	AT4G33080.1|AGC (cAMP-dependent, cGMP-dependent and protein kinase C) kinase family protein|LOC_Os01g09200.1|AGC_AGC_other_NDRh_TRCd.1 - ACG kinases include homologs to PKA, PKG and PKC, expressed
GGATAACCAACAAGCATTTCATACATGATTGCACCAAGAGACCACCAGTCACACTCTACTCCATATCCCTTCTTTAGTAGAACCTCCGGAGCAATATAATCAGGTGTCCCAACCGTTGAAAATGCCAGTTTTCTCCTGTTCTTCTGCCAGTGCTGAAGCTGTTCATTTGGACTTCTCCACCTCCTACCATTTGCCGTATCAGAGAAAGAATGATCAATGTCCATGGACTCCCTAAGGTTTTCATCAGCAATCGGTTCATCTTCATTTAAGGTTGACAACTTCAAACAATCAATCGGCTTGCACAACCCAAAATCTGACAATTTCATATGACCATTCTTGTCCAGGAGTAGGTTGTCAGGTTTAATATCTCTGTGAATGTAGTTATGTTTATGAATGGATTCGATAGCAAGAACAGTCTCAGCAATGTAGAAACGAGCCACATCTTCATTCAGAGTATCCTCTCGTATGAGGAGGTTCATCATGTCACCTCCAGGAAGGTACTCCATGATAAGGTAGAGGTACTCAGCA
>Contig_62	AT4G22740.1|glycine-rich protein|LOC_Os06g04390.1|expressed protein
AGCCTTCAGCGACTACAACAAGAACAACAGAGCAGAGCAAACACATAATACNGAATCTGGTTCGCAATATACACGATGCTTTTACAGCAAGGCTCAATGAGCCAAATCGTTTCACAGAACAAAAGGGAGAGTACACAGCTACATAAACTCCTCAATTGGGCCATTGGGGTTTCTACTTTTCGATACATTCGGACACTGGGCACGTTCGGACCTTCAGGACTCGGGTTACTTGGACCTAGATCATTTCCTTGAAACGAACTTGGACCTGAACCTTCTTGCAGCTTTCCACAAACCAGCTGTTTATTTATCTACTTCTAGATGATACCTCTCTTCAGGAGATTGGGATGACCCGTGATTTCGGCTTCCCGTTGCGCCTCGGATCACGGCCTTGCTCTGTTCCAGGAAGAGCCCAGCCCCATCCGGATCGTCGATCACGTCCACTGGAGCTACGGTTACCAGAACTATCACTATTAGGTGCACCAGCATTTTGATTCCAGCCAGGCAAGCGATGTCCAGCATTCCCCTTCCATGATGCCTCAAATCCAGGTAATTCATCTTCATTCAGGTTGTGCAGTATCTGTGTGGTGTCAACCTTCCCATCTGAATTCAGTTTCCTTGTCAGGGAATGGCCCTTATCATGTATTCCTCGTGAGATGCTATGGGTGGCCTCTTTAGTTGTCGTATCTGCTTCCTTACTTTCTTCCACAGTGAGCCCATCACTGCCAGTCCGCCGAGTCTTTGAAGCAGTGTAATAAGCTCCATTAATACCACCATAGGTCACAGAAGAGCTCTGATAAGTGAAAGTACATGCTTGTGGCTGCCCTCCACTGTTAGCTCTATTGAGATCCCACCGCGGCTGGATTTGACCACCTTCCATCCCATCATTTGCATCATCTGGCTCCTGAACATAAGAATCCTGGTTCGACTGCTCATTACTGTGCTCCGCATTTTCTCCTCCCTCCCATCAAGCTCAGAGATGACAGGCCTTCTGCCGTTACTCCTGGGTGGAGCTTGCTCGAT
>Contig_63	AT4G13590.2|Uncharacterized protein family (UPF0016)|LOC_Os11g34180.1|uncharacterized protein family UPF0016 domain containing protein, expressed
ATTGGTTTTGCCCCTCATCTTCAAAATACAACACCAAATTGGTACTGCAAAATCTTTTCCCTAGCCACAGGTTCTTCAGATAGGTTAGAATACCCCGAATAGCGTCGCTGCAGCAAAGAGCAAAAATAATACTCCTCCAAGCAGGCCAACCAGCTTCTCGGATAGGTAGTTAGCCAGGAATGCTCCCCCAAGAATAGCAAGGGCAGTTGCAATCAAGTGTCCAGCTATGGCTCCACTAGCAACGCCCATAGGAGACTGCGCAGCACCCAAAGCAATTGTAGCCAGCATAGAGCGGTCTCCCCACTCCGCAAAGAAAACGAGACTGAAGGACTTCCAAAGGACCTCAAGAGGACTGGTGAGCTTCTTAGAAACCTTTTCCCTGACAAGCTCCTCAGCCTCAGCCAGTTCCCCACTTTCAGAGTTTCCCTCAAGGTTCCCATTGGCACTATCAGGAAGTGCTAGTGCATCTTTTATTGACTTGAAACCAAAGAATGCCAGCAGAGCAACTGCAGCATACTCTCCTATGGGTAACGTTGTTTGAAACTGTGCTGGCACAGACTGGAAAACCCGTCCAATTATAACACTCACAATAGTCATCAGGGAAAGAGCAGCCATTGACCCAAGTAGAACCAATGCTTTTTGATATTGCATCGCGAGTAGTGCAGCAATGAAAAATGTCTTATCTCCAATCTCAGATACAAAAATCAGTGTAAATGCTGCCGTGAAACCTGATTTTGCTAGCATAGATACAACTGCAGATGGTTGTCCTTTAAAGAATACAAAAAAACTTGCTGCCAAGGCACACAGGGGATAGG
>Contig_64	AT2G33830.2|Dormancy/auxin associated family protein|LOC_Os11g44810.1|auxin-repressed protein, putative, expressed
CTCATTTCTTCTTTGGTAGTGCAAGTAAGCCAGTGATCAGTAGTGGACCTTTGCCGGAGCTAGAGGGAAGAAAGCAGCGGCGACGATGCTGGAGAAGCTGTGGGACGACGTGGTGGCCGGGCCTCACCCGGAGACGGGGCTCGAGAAGCTCCGCAAGGCCACAACCCCCCGCCCGCTCGTCGTCACCGACAAAGATGCGGCGGACGCTGCCGCCGGCGGGAGCTACAAGCGGACGCAGTCGATGCCGTCGACCCCGACGACGCCGGGGACCCCGTCGTCGTCGACGACGCCGCGCGGCAGCGACAACGTGTGGCGCAGCGTGTTCCACCCGGGGAGCAACCTGGCTACCAAGGGCATGGGCGCCAACCTCTTCGACCGCCCGCAGCCAAACACCCCCACCGTCTACGACTGGCTCTACAGCGACGAGACGAGGACGAGGAGCAACCACCGCTAGATCGGATCGGGTGTGAGGAGCTAGATCGACGGAGGAGCGGTGGCCGGTCCCTGTCAGGCGGGCCCTATGTTTGCTGGTCCTTGTGGTTATCTAAAAACAACGCCGGCACTACTACTATCCTACTGCTGCGTTGCTGTCCGAGGCTCAAGACTTAATTTGCGGTTTGTTTTAATTTTGTCCTATGAGTGCTACTTATTACTTGTTCAGTTCCTCTGACTCTGACTCGGCTTGGCCGCTGCTGAGTGGTGGCGACCGGCCCCGGGCCAGTGACGGGAACCCTCTTGTGTGTACGTGGCGTGTACTTGCTGCTCTCCACCTGTAAATACTACTTCTATTTGCGAGTGTAATGGGATGTGTCGT
>Contig_65	AT1G32400.1|tobamovirus multiplication 2A|LOC_Os08g06250.1|tetraspanin family protein, putative, expressed
AGGCCTCCTGCCCTGAATCGATCAAGAACGCCGAGTTCCGCAGACGGGATCGCCCAAAGGCGCCTCCTTTCCGCCGAATCCGCAGCCGCCATCGTTGATGCGCCCTCGGGCAGTCGAGATTCCGGCGTGAGGCGAGGTTCGGGTTCCTGACTTGCCGTGCGCGTGGGGAGGAGCGCCCACGCCTACCCGCCCCGCCGGCCATGGCGTGCCGGGGCTTCTTCGAGTGCGTCCTCAAGCTGCTCAACCTCGTGGTGATGGCGGTCGGGCTGGCCATGGTGGGCTACGGCGCGTACCTGCTCGTGATGTGGCTGCAGGTTGTACCGCCGCCGGCGCCGCCGCTGCCGCCGTCTCCGGCACCGGCGGCGGCGGTGGCTGCCGGCGGCGAGCTGGTGCGGCTCGGGAGGCCGCTGCTGCTCATGGTCGATGCGTCCGCCCTGTCGGATGGGACCGCGGAGAGGCTCTCCAGTGCCTGGTTTATTTTTGCATTCATTGGTGTTGGTGTTGTACTTTTCATCACATCGATCTTTGGTTGTGCTGGAGCTAGGAACGGATGCTGCTTGTCCATTTATTCGTTCCTCATTATCTTGTTCATACTAGTAGAGCTTGCTGCAGGAGGCTTTGTTTTCTTCAACCATAGTTGGAAAGAGGTGATCCCAGTTGACAAAACTGGTAACTTTGATATGATGTACAGCTTTTTGAAAGAGAATTGGAAAATTGCGAAATGGGTTGCGACTTGGAGCTGTTATATTTGAGGCATTGTTGTTCACTGTAGCCATCATAGTACAGTCAGGCAATCAAGCTGATTATGACAGTGACG
>Contig_66	AT4G33210.1|F-box family protein|LOC_Os10g25680.1|OsFBL52 - F-box domain and LRR containing protein, expressed
GTCAAATCCACTTTCTTAATGTTTGGACATCTGGTACAATTGAGAACTTCAAGCAGACGCCCAGATCGCTCACTGATCTCTTCATTCTTGACTGGTGCAGAATTAGGTAGGGAAAAGTCAACTGGCATATCAACAGAACTGCAATCATCTGAGCCGCACACCAATTCTTGCAACTTTTTACATCCGTTCAAGTTCACATTAACCAAATTTGTACAACATACAAGAAGATCTTTTATTGCAGTCTGCCCAATGGATGAGTAGGACAGATCTAGCTCAACAAGCAATGGAAGAGCACCCTCTCTGTAGAGGGCATCTAACGATGAGTCACTGAGGCACTTGCAGGCAGAAAGATTTAACACCTTCAACTGAGGACAACTGTCAAAAACAGGCTTCAAGTCGATCAAAAATGTGTAAGACAGGTCAAGCAAGGTCAGATTGTGAAGGCAATGCAAGGAAGACAACCCATTAATGCCAATGGATAGGCATGATGACAGGATAAGATGTTCAATCAGAGGGCAAGCCTCTGCCATACGAGAAAGTGAATCATCCACAAGCTGCCTGCAGAAAGAGGCATCTAAGGATGTCAAAAGAGGGCAATTGATAAAAGCCTCAGAAAGCACACCACAACCCTTAAGCTCCAATATAGACATATTTGGGGCCCCAATGCGTAGAACACTTAATTTTGGTACAAATTCCCAGATTTAGGGATTCAAGGCCAACTGGACAGAATGCTGCACTTTGAAGGTGGACGCAACCAGCAAGATTCACATTTTGCAGATTTGGACATGACAGTGTTAAGAATGTCATCGAGCGGCAACCAGCAAGAGAGAGACTGGCCAAAGAAGAACTATTCAGTTCCACAATGCTCAAACTCTCACAATTGTCAAGGATCAATGATCTGAGCATAGGGCAACCCCCTCCATCGCTAAAGACTTCGCAAATTGCATTTGTTAATGACTCGCAGTCGCTAAGATCCACATCAATCAAGTTGTGGCATTGCAATGTCAAGCTCGATAGGC
>Contig_67	AT3G08690.1|ubiquitin-conjugating enzyme 11|LOC_Os01g60410.1|ubiquitin-conjugating enzyme, putative, expressed
CGCTTCCTCCCGTTTGTGGCCGAGCCTCCCGCGACACGTCGTCGCTGCCGCGCGCCTCAAAGAAGAGAGGGAGGCGGCCGCCGCACCGACCCCGCGCCACCCCGCACCGACCCCGCGCCACCCCGCCTGATCCCCCTGGCATCGATCGGGTTTCATCCATGGCATCGAAGAGGATCCTGAAGGAGTTGAAGGACCTCCAGAAGGACCCGCCCACCTCCTGCAGCGCAGGTCCTGTTGGTGAGGACATGTTCCATTGGCAAGCCACTATCATGGGCCCCTCGGACAGTCCATTTGCTGGTGGGGTATTCTTGGTGAACATTCATTTCCCACCGGATTATCCTTTCAAACCACCAAAGGTGTCATTCCGCACCAAGGTGTTCCACCCGAACATTAATAGCAATGGCAGCATTTGCCTTGACATTCTTAAGGAACAGTGGAGCCCAGCTTTGACCATATCCAAGGTGCTCCTGTCAATCTGTTCGCTGCTCACGGATCCGAACCCTGATGACCCTCTTGTGCCTGAGATTGCTCACATGTACAAGACTGATAGGGCCAAGTACGAGTCCACTGCTCGCTCCTGGACGCAGAAGTACGCTATGGGCTAGAAGAAGGCCAAGTGGTGAATGTGCCGAACCCTGAAACCATTATCACCTAAATAACCAGCCAAGTCACTCTCCCCCCAACCAAGTATGAATGAACTGTTGAGGGCTATGGTGTCCGGTTGAACTCATATGTATTACCTTGTGAAGTCCG
>Contig_68	AT3G13920.1|eukaryotic translation initiation factor 4A1|LOC_Os02g05330.1|DEAD-box ATP-dependent RNA helicase, putative, expressed
GACCTGCTGGACNTACATACCACGGGCAAGCAGGTCGGTGGTGATGAGCACACGCGAGGATCCGGACCTGAACTCCCTCATGATGATGTCCCTAGTGTTCTGGTCCATGTCACCATGAGTGGCAGAGACGGTGTGGTCCCTGCTCCTCATCTTGTCTGTGAGCCAGTCCACCTTGCGGCGGGTGTTCACAAAGATGACACTCTGGGTGATGGCAAGGGTCTCGTACAGGTCACAGAGAGTGTCGAGCTTCCAATCTTCCTTCTCCACATTGACATAGAACTGCTTGATACCCTCAAGGGTGAGCTCATCTCTCTTGACGAGAATCCTGACAGGCTTGTTCATGAACTTGCGGGTAATCTCAAGGGCCTCAGGGGGCATGGTAGCAGAGAACACGCCGACCTGGATCTTTGATGGAAGAAGCTGGAAGATGTCATAGATCTGATCCTTGAAACCACGAGAGAGCATCTCATCAGCTTCATCCAACACAAACATCTTAATGTTGTCCGGGCGTAGGGACTGCCTACGCAGCATATCAAACACACGCCCTGGTGTGCCCACAACAACATGCACACCACTACCAAGAATCCTTTGGTCCTCACGGACAGAAGTTCCACCAACACAGGCATGCACTTTGACACCCAAGTAGTCCCCAAGAGCACGCATGACCTTCTCAATTTTGCTGCGCAAGCTCACGGGTTGGAGCAAGAACCAATGCCTGGCACTCAACCAATCCATAGTCAAGCTGCTGCAAAATTCCAGAACAGAATGTAGCTGTTTTTCCTGTTCCAGACTGAGCTTGCTGGATCACATCAAGCCCCTTGCAGAAGGGAACAATTCCCCTTTGCTGAATAGCTGATGGTTTCTCAAAACCGTAGGCATAGATGCCTCTCAGAAGGTTCTCCTGGAGCCCCATGTTATCAAAACTTTCACAAACTTCATCATACGAAGTAAAGAACTCTTCAGTTAGTAGCTCCTGCATCTTGTTGTCATACTGCTTGCCATCAAACTGGGAACCCTCTGGTGCC
>Contig_69	AT2G37190.1|Ribosomal protein L11 family protein|LOC_Os04g50990.1|L11 domain containing ribosomal protein, putative, expressed
ACCCGTCGCAGGTGGTGGAGGTGTTCGTCCGCGTGACCGGCGGCGAGGTTGGCGCGGCCTCGTCCCTTGCCCCCAAGATCGGTCCGCTCGGTCTCTCCCCCAAGAAGATTGGAGAGGACATCGCCAAGGAGACGGCCAAGGACTGGAAGGGCCTCCGCGTCACCGTCAAGCTCACCGTCCAGAACCGGCAGGCCAAGGTCTCCGTCGTGCCCTCCGCCGCGGCGCTCGTCATCAAGGCGCTCAAGGAGCCCGAGAGGGACCGCAAGAAGGTGAAGAACATCAAGCACAGCGGCAACATCAGCCTCGACGACGTCACCGAGATCGCCAGGACCATGAGGTCCAGGTCCATGGCCAAGGAGATGGCCGGCACCGTCAAGGAGATCCTCGGCACCTGCGTCAGCGTCGGCTGCACCGTCGACGGCAAGGACCCCAAGGACCTCCAGCAGGAGATCGACGACGGCGAGGTGGAGATCCCGTCCGCTTAAGAAGGTTTGAGCTGAGGAGGTTGCTATGTGAGGCTACTAAAGTAGTTCTTTCTATCTAGATGTTCCTGATTCGGTTGAGGGGAATGGATGTGGTTCATTCACTTGGAGT
>Contig_70	AT5G65380.1|MATE efflux family protein|LOC_Os09g29284.1|MATE efflux family protein, putative, expressed
GGGATTTTTAGCTGGCACTGGGGTGAGGGTAGCCAATGAGCTTGGAGCAGCCAATGGGCAAGGTGCAAAGTTTGCGACAATCGTGTCGACAACTACATCCTTTCTGATCAGCCTCTTCGTCAGTGTGCTCGCACTGATTTTCCACGACAAACTCGCGATAATATTCTCATCAAGTCAGGCTGTGATCGACGCGGTTGATGGCATATCCGTTCTGCTCGCGCTCACTATCCTCCTCAACGGAACTCCAACCTGTGCTCTCCGGAGTTGCTATTGGTTCAGGCTGGCAAGGACTGGTTGCATATGTTAACATCGGAAGTTACTACTTGATCGGTGTTCCTCTTGGTGTCCTTCTAGGATGGGGTTTCAACTATGGGGTTCCTGGGATATGGACTGGAATGATCGGCGGCACAATGACGCAGACTCTAATTCTGGCATTGATCACCCTTCGATGTGATTGGAATGAAGAGGCACTGAAAGCTGGTAA
>Contig_71	AT2G32640.1|Lycopene beta/epsilon cyclase protein|LOC_Os08g32630.1|FAD dependent oxidoreductase, putative, expressed
GTTGGTGACACATTGACTTGCGGCCGTACTGACATCGCTCGCTGGAACAGCCATGATGCACTTAAATTTGGCATGTAAGGGTTTAGCAGCCGCAAACTATGAGCATCCAGGAAATCCCCTTCAACTGCTTCATATATACCATTTGACAAACGACCAAGGTGTCTCGTCAAGCTTCCAAAACCTCCAAATGAAACAGGTGACTGTATTCCACTAGCATCGCCAACCTGTAAGATACGGTCAAATGCAGCTGGCAAGGGGCTATCCCGATAAGTTGGGAAAATTCCAAATATGACTCTCCTTATATCCAGATTTTCAAGAACTACATCCTGGTAAGCAGGCATAAGATTCCAAAACACTTCCAAGAGTTCTTCTAGCTTAGGCCCCCCAAATTTTGGATCAACGTAAGTGAACATGTATGTAGTACGATCATTGGGGCCAGAACCAGCAGGGAAGGCCTCCCAAAAGAGTTGTACTCCTGAATTTCCAGCTCTTTTTACTGATGAGCTACTGAAAATAATATCACTAGCTGTATTTTTTTCAAATCCACGAGCACAAGCACCAACAACAAGGCACATTCCATCTGGTTTTCT
>Contig_72	AT3G54840.1|Ras-related small GTP-binding family protein|LOC_Os03g05740.1|ras-related protein, putative, expressed
GTTAGTTTTCCACACAGTACCCCATAACATATGGGCTGGCAAAGCATTACATGGTACAAACTTGTGTTTATGTAACTCTTCAATACACAAGGGTTTTGTCAGGACGCCGTTGGCCTAGGCAACCTCTTTGCAATTTCCTCAAACAGTTGGTTTATATTATCAGCTGTCTTTGCTGACGTCTCAATGAAAAACATATTGTTCTTATCTGCGTACTCCTGTGCATCCTGCGAAGATACACTTCGATTCTCATGTAGGTCAGCCTTATTCCCAACCAAAACCATTACAATACCAGGACTACCATGCTTCTGAAGTTCCTTCACCCAGTACTGTGCTTTGCTAAATGATTCTGGACTAGTTATATCGTAGACAACAATTGCAGCAGCAGCTCCTCTGTAGTAAAGTGGTGCCAAGGCAGCATACCTCTCTTGCCCAGCAGTGTCCCAAATTTCAAATTTCACTATTGTTGAGTCTTCCAATGCCAATGTTTGTGATAAAAAAGATGCACCAACAGTTACCTTGGAAGTAGGATCGAACTGACCACGAACAAAGCGAAGAACAATGCAGCTCTTCCCAACACCTGAGTCTCCCAGCAATACCAACTTAGCACGCAAGTCCTTTGAATCAGTGGCAGAAGAGCTGTCGTTGCTGACAGTGTTCAGCCCTCCTGTACTTCTAGCTGGCACGGAGGAGGAGCAACCCATAGCTCACGCTGTC
>Contig_73	AT4G39710.1|FK506-binding protein 16-2|LOC_Os02g51570.1|peptidyl-prolyl cis-trans isomerase, FKBP-type, putative, expressed
ATGGCGCCTCCCGTCTCCTCCCTGTCCACCATGGCCTCCAGCCCGATCCCGTCGCCGCAGCTCCCCAAGCCCCACAGCACCAGAGCGCTCTCCCTCGCGCCCTGCAGCTCCGCCTCCTCCTCGCCGTCCACTTCCTCGTCTCCTCCGTGCCACGCCGCCGCGCCTCAGGTGGCGTCGGCCGGCAGGAGGGGGATGCTGGCGCTGGGCGCGGGGTTCCTGGCCTCGGCCGCGCTTCTGTATCCGGCCGGGGACGCCGGGGCGACGCGCATCGAGTACTACGCGACGGTCGGGGACAAGCTCTGCGACCTCAGCCTCGTCAAGTCGGGGCTCGCGTACTGCGACGTCGAGGTTGGCACCGGCGTCCAGCCCCCGCGCGGAGAGCTCATCAATGTGCATTACACCGCAAGATTTCCTGACGGGACAGTGTTCGACAGCAGCTACAAGCGCGGCAGGCCACTGACAATGCGCATCGGCGCAGGCAAGATCCTCCGTGGGCTTGAACAGGGAATCAGTGGAGGTGGTGGTGTTCCACCCATGCTTGTTGGTGGAAAGCGCAAGCTTATGATACCTGCAACTCTGGCGTACGGGCCTGAACCAGCAGGCTGCTTCTCAGGAGACTGCAACATTCCTGGAAACTCCACACTTCTATATGACCTTTTCCTCGTCGGAATTTACAAGTGAGCATCCGGTGACAAGGAACATTCAGGAAAACATTAGAACAGACAAGTTTCCTGGAAGGCTGGAACACATGGTGAGTTTCAGGCAGAAGTCTATCCTGAAGATGAAGAGAACGCTTCCTGGAACACATGGTGCCAAGACTGCAGATTAAGAGAACCTATGTTTCACTGATACATATGGTGCTTCCTGGAAGAGAACGCTTCCGCCAAGGCTCGCAGAAGCTTGTGCATAACATTTCTATTCTCTTATCTTGCCGATCAGCAGTGTTCCTGACCTATTTCCGAAGACAATAAGGCCCCTTGGATTGCAGCAAAATGGTACAAAGGCAACTTGCAGGGACTAAAAATATAAGAATGAACTCATCCTTGTAACAGACTATTATCATGGAACATTGTAAAGGCCAACCATATTGTTCATTTATAGCAGTTTTGGTACAGGGTCCAACTTCTCCGACCCTGTCTG
>Contig_74	AT5G51970.1|GroES-like zinc-binding alcohol dehydrogenase family protein|LOC_Os08g43190.2|dehydrogenase, putative, expressed
GCAAGAAACAAAGCCACAGCGAAAGAAGCGACAAAGCCACGGTTATTCCAATCCAATCCAACGCCATGGCGTACTCGACAACGATCAGGTTTTCCACTACGTCATTTTATTCATTCATTCATTCCTCCTGGAGGCACGCCCACGACGAGTCCGCGACGGCGCAGCGCCCAGCCGGCGGCCTGCCTAGAGGTTGAACATGACCTTGATGGCGTCGCGCCCGCGGGCGCTGACCTCGAACGCCTCCTCCACCTCCCGCTGCGAGAATCCGAAGCGGTGGGTGATGAGCGGCTTCACGTCCACCTTGCCGCTGCGCAGGAACTCGATGCACAGCGGCCACGTGTCCTTGTACCGGAAGATGCCCACCACGTCCACCTCCCGGATCGCCGCCGACGTCAGCGGCACCGTCATCTCGTTGTGCCCCATCCCCACAAGGCACACCCTTCCGCCGGGCCGCGTCGCCTCCAGCGCCGTCGACAGCGTCTTGCTGAACCCGGCGCAGTCCAGG
>Contig_75	AT2G47240.1|AMP-dependent synthetase and ligase family protein|LOC_Os05g04170.2|AMP-binding enzyme, putative, expressed
TACAATTTGGGGATAGTATCTCTTTATTTCTTGTCCTGTATGAAGACAACATCAATCTCAGCATGATCAATAATATAGTCAACAGCCCCTGCACCTAAAGTATCATACAGTGGGACACAGATTAGACTGTAGCCATTGCAAGCCTGCATTGCCACTATCCACTGAGGGCAGTTGGTTCCATAGATTCCAATCCTGGAACCTGGTTGCACTCCGAGCTGCTGCAAAGCAGAGACAATTTGCAGCACTTCATCATAGACCTCCTTGTATGATTTCCACAAGTAGGGCCCTGGCACTCCATCTTTAAGCGGACGCCATCCAAGCATCCGGTTGTTGGGATACTTGTCTGCTGCTACCCTGAACACATCCCATGATGTTTTCATGTCAGGCTCAAGCTGCGGGAATCCATCCTTGGCCAGCACGCTCCGGAACACTGGCCCTACCGCCAGGTGGCCAT
>Contig_76	AT2G33800.1|Ribosomal protein S5 family protein|LOC_Os03g34040.1|ribosomal protein, putative, expressed
GGGGGTTTCAGTCTGAGTGTGTTTCTATCATTTCCATAGCTCCTCCATTGGAATCCCGCGTTCCTCTGAGACGTCTTTGAACTGCCTCATCATCTGCGTCGCCTTGATGGTAGCCCTTGCGTTGTTTAGGGGGTTCTTGCTCCGCAGCTGCTTCCCCAGAGCATTTTCAACCCCAGCCATCTCCAGCACAACCCTCACAGCTCCACCAGCAATGACACCAGATCCAGGACAAGCAGGCCTCAGCATAACTCTGGCTGCTCCAAAGTCCGCGTTGGCTCTGTGCGGGAATGTTGAGTACTTGGTGAGCGGCACTGTAACCAGATTGCGCCGGCCATTCATGGCGGCCTTGGTGATGGCCTCGGTGACCTCCTTGGCCTTGCCCACGCCGACCCCGACGTGGCCCTTCATGTCGCCGACGACGACGATGGCGCGGTAGGAGAGCTGCCTCCCTCCCTTGACGACCTTGGTGACGCGGTTGACCTGCACGACGCGCTCGCTGAAGTCGTCGTTGGGGCGCTGCTCCCGGTCCATGTCGATGGGGTCGACCACCTTGACCTCGAAGACGTTGTTCCCCAGAAACGTCTCGCCGCTGAACGCCGGACCGTAGAGCGACTCGTACGCCGCCGCCACGTCCTCGGGGGACTCCGGCGGGAGCTCGTCGAACGCCGCGGGCTCCACGTAGCCCTCGGGGGGCGCCGCGAACTGGAACTCGGCGGAGGACACCGGCTCCGGCCGCGGCTTCTCGTCGTCCTCCTCCTCCTCGTCCCCAGCGGCGGCGGATTCCTCGGACTCCTCCGCCTCGCCTTCCTCCTCGGGGGCGGATTCGTCCCAGGAGGAGGCCTTGGGGACGGGGAGGAGGAGGAGGCGGCGGGAGGCGG
>Contig_77	AT5G36880.2|acetyl-CoA synthetase|LOC_Os04g33190.1|AMP-binding enzyme, putative, expressed
GCTGACGAGCGGGAGGCCCTCACGGGTCGCACCGCTGGCCGACCCTGATCTTCTGTGAAGGGTTCGAGTTGGAGCACGCCTGTCGGGACCCGAAAGATGGTGAACTATGCCTGAGCGGGGCGAAGCCAGAGGAAACTCTGGTGGAGGCTCGAAGCGATACTGACGTGCAAATCGTTCGTCTGACTTGGGTATAGGGGAGGGGAACGAGCCCAGTCAGGACGGGAAGCTCACATACTCTGAGCTCTTGGACAAGGTTTGCCAGCTGGCGAATTACTTGAAAAGTGTCGGTGTTGGAAAGGGTGATGCCGTGGTGATCTACCTACCGATGTTGATGGAGCTGCCCATTGCAATGCTTGCATGTGCTCGCATTGGAGCTGTCCACTCGGTTGTGTTTGCTGGCTTCTCTGCTGATGCACTAGCACAAAGAATCGTTGATTGCAAACCTAAGGTTGTTATTACCTGCAATGCTGTGAAAAGGGGGTTGAAAGTCATTCCTCTCAAGGATATAGTAGATGCATCTCTGGTTGAAAGTGCAAAGAATGGAGTTGATGTAGGCATTTGCTTGACATATGAAAATCAGTCAGCACTGAATAAAGTAGACACACGATGGAAAACAGGAAGAGATGTCTGGTGGCAGGATGTTGTGCCAAATTTCCCAACTAAATGCGATGTGGAATGGGTTGATGCAGAGGATCCATTGTTTCTTCTGTACACAAGCGGCAGCACAGGAAAGCCAAAGGGTGTGCTGCATACAACTGGGGGTTATATGGTCTACTCTGCTACAACATTTAAGCATGCATTTGACTACAAGCCAACAGACATTTACTGGTGCACTGCGGACTGTGGCTGGATTACTGGACATAGTTATGTGACGTATGGTCCCCTGTTGAATGGAGCCACAGTTCTCGTTTTCGAAGGGGCTCCAAATTACCCAGATCCCGGTCGGTGTTGGGACATTGTTGACAAATATGCAGTGACAATATTTTATACTGCACCAACACTTATACGCTCACTCATGCGTGATGGTACTGAGTATGTTGCTCGGTACTCTCGCAAGTCCCTCCGAGTGCTTGGAAGTGTGGGTGAGCCAATCAACCCCACCGCATGGAGATGGTTCTATGATGTTGTTGGTGACTCACGATGCCCCATATCAGATACTTGGTGGCAGACTGAAACTGGTGGATTCATGATAACTCCTTTACCTGGGCGCTTGGCCTCAAAAACCAGGATCAGCAACATTTCCTTTCTTCGGTGTACAGCCAGTCATTGTTGATGAGAAAGGGAGGGAAATGGAAGGAGAATGCAGTGGATATCTTTGCATAAAGAAGTCATGGCCTGGGGCTTTCCGGACTCTCTATGGAGATACAGAAAGATATGAGACGACATACTTCAAACCATTTGCTGGATATTATTTCTCGGGTGATGGCTGCAGCAGGGATAAAGATGGCTACCACTGGCTGACAGGAAGAGTTGATGACGTTATTAATGTGAGTGGACACCGGATTGGGACAGCCGAAGTTGAGTCTGCTCTGGTTTCG
>Contig_78	|||
GGAGAAGCACCGGGACGTGCTCCCGGCCAACTACCGCAAGGTGCTGGCCGTGCAGCTGCGCAACTTCGCCGCCAAGGGCCGGCTCGTCAAGGTCAAGGCCTCCTTCAGGCTCGCCGCGGCCGAGGAGAAGAAGGCCACCGCCGCGAAGGCGAAGGCGAAGGCGAAGACGGCGGCGCCGGCCAAGCGAAAGAGGACGGCGCCTGCCGCGCCCGCCAAGAAGAAGCCGGCAGCCCCCGCGGAGGCGAAGAAGGCCCGCGCGAAGCGGGCGAGGAAGGCGGCGCCGGCGCCCGCGCAGCCTAAGCCTAAGCAGGAGGGCAGGCCCGTCCGCGCCGCCGTCGCCGCCAAGAAGGCCGCCGCCAACAAGGCCAGCGCCTGATCGGCAACCGCCGCCAGCGCCATGTCCTCTTGGTCCGTGTGCGCGCGCGCGCCGACGTGTATTGCAGCTAGTAGTGGTAGTAGTCACTAGTCATGTAGTAGCAAGCACTCCGGTGGAGTAGCTGCCGTCTCCGCCGGCTCGATCGCCGCCGTACGAGTGACTGCGTGTTGTAAATACCGCGAACCTGTGCGGGGTGTGATGGCAATAAGCGCGCGCTTTCGCTTCTGCTGATGCTTGGAAGAAGAATCGATGTCAGTGTAGTGATGTGCTAGTATGTGTCGAGGCTTAATAAGATCATCGTG
>Contig_79	AT5G46910.1|Transcription factor jumonji (jmj) family protein / zinc finger (C5HC2 type) family protein|LOC_Os02g46930.1|jmjC domain containing protein, expressed
CTCTAGCACACATCCTTACATGTTCGACGGCATTGATCACAATGCTGAATACTCCCCTTATTGCAAGATCCAAATAGATGCATCCCCTGAACTTCATACCTTTTCAGAGATAGATATTCTTGGATATGATTTGAATAAGCCATATCCTACAGCATCAACAATAACTTTTGCGCATGGACCCCATGACTATTCTACACAAAGTGATGAGTGTACTAGTTCTAATCGAAGAACCTTCTCCAGCTTGTGTACTGAGAATGGAACAATTAATGCCTATCCTTTATCTACTCCTGATCAAGCATTCTCGTCTGACAAATTGGCTGCACAAGATAGTGATGATTCTGACTATGAGGTATTTAGAGTTAAGAGACGGTCTGGCATAGTTCTGGAGAAAAGATGTTCAGAAGATGTGACAACAAATTTAACTCTGAATAAGGTTTTGAGACGGTTAAAGAAAGACCCGTTCAGATGACAGACAAGAGAATAGGGCAACCGAAGTATCCTGTGGTACAAGTGACAGTCTGCGTATTGAATCACATTGTGTTGACTCCGTTTCTGGAAATAGAGACAACTTCAT
>Contig_80	AT1G19400.1|Erythronate-4-phosphate dehydrogenase family protein|LOC_Os03g12700.2|expressed protein
CCCGCTGCGTCGCGACCTGGCACTTCATCACCCAGCTCTTCTTCCCGCCCTTGCTCTCCGCCACGTCGCACATCTCCAGGATCCCGACGAGGAGCCGCTCGTCCTTGTTCTGCACCTCGAACCGCACGCTGCCGGACATCCTGACGGTGGCCGTGCTCACGAAGGTGGCCTCCTCCGACCTCGCGTCGACGCGGTCGCGGCGGAGGGAGCACGACACGCTGCTGCCTTTGCCGTTGATGATGCTCGGCTTCTGATCGACGCCGCCGCTCACTTCCAGGTCGGTGTCAGGGGTGAGCGGGATGTGGGTGAGCGTGAGAGTGTCCAGCATGGACTCGTCGACCTCGCACCTGCTCACCCTCAGGTAGAAGACTCGCAGGGTGAGGCAAGACGACGGCTCCGGTATGGCCATGGCAGCTTCCGGCTCCGGAATGTCACCCATGTTTCAGAGAATTTTGGGGCTAAGTTGTTGCTCACATGAGACGATAGGATTGGATTATACTTGTAAACAATCAGGAATTGGGCATCACAGAGTATTCCATCGGATTGAGCTCCGTAGTTGGAGGATGCCTCCCTCCTTCAGTCCCTCTCGCGTTCAGTTCTTCAGTGTATCCT
>Contig_81	AT5G60170.2|RNA binding (RRM/RBD/RNP motifs) family protein|LOC_Os12g01190.2|RNA recognition motif containing protein, putative, expressed
GTCTAGCAAACGAAAATCTTGACTCTTTGCTGCCGGATCCTGATTTCCATGAAGGCACGGTGAAAGGGACATCATTATTTTCAGATGCTCTAAGCATGCTAACAAAATTGTTAGCAGCCGAATATGAATCATCCCACGGATTAAACTCTGACGACAACATATCAGAAATTATTCTGCTCTCATCCTTATTTACACTTACGGTCTTGTCAAAACTTCCTACACTATCAGTTCTTACTGAACCCATTGCACCAGGCTGATAACTTCCAATTCCAGGATGTCCACAAACATTACCAAGTGTATATACAGTCCCTAGCCCATCTTGACCTCCATTTAACAAGGCACACAGGGGATAGG
>Contig_82	AT5G64650.1|Ribosomal protein L17 family protein|LOC_Os01g62210.1|50S ribosomal protein L17, putative, expressed
CGCCATCCGCAAGCGCACCGAGCACATGAACTACCTCCTTCTCTAAGTTGCCACTAGGACTAGGCTGCCCCTGCTCTTTTCCTCTTCTATCGCGCGACGCCCAGACGGGAACAGCGGCGCGACGAGGACATCCATCCCGCCGGCGGCGGCGCGTGCTCTCCGGCGACCGCAACCCCGGCAGCCGCCCCCCACGCGACGGTCTCCCTCTAGCGACGCCGGCTTCCACTCGTCTCCCAGCATCTCGCCGTCAACTCGTCGTCTTGTGCCTCACCACGCCGACCGGCCTCCAACAAAAGCAAGCTCCTCCCAACATACGGGCACTCAGACTGCGGCAAGACGTGCTGCTGCCTTTGTTCGGGGTGATGATATTGTTCATAAGCTATTCACAGAGCTGGCCTACCGCTACAAAGATCGAGCTGGCGGATACACAAGACTCTTACGCACCAGGATTCATGTTGGTGATGCTGCAGAAATGGCATACATCGAGTTTATGGACCGGGAGAATGAGCTTCGAGAGGCCAAACCTGCAACCCCACAGCCTCCTAACGAGGCCCTCTTGATCCATGGGCGAAGTCTCGTGCTAGCGAACAGTGGGCAGGACCCAAAATCACCAAGAGCTCCGGATCAGATGGCTTATGAGAATCCATGTTCTGAAGAAGGCTTCATTTATTGGTTGATATGAGATGAATGCTTCTAATTCATTAACAGAAAATTTCAAGGCTGGACACACAAGAATTTTGGCTGAGATTTTTTCGTTCCTTGTCGCCGATGCATCACTGATCCAAAGACTTCCTGACAAATTC
>Contig_83	AT5G42050.1|DCD (Development and Cell Death) domain protein|LOC_Os01g36950.2|N-rich protein, putative, expressed
GGCGAGCCGAGGACCCGCGCCATGGAGGGCTACGACCGCGAGTTCTGGCAGTTCAGCGACCAGCTGCGGCTGCAGAACAACTTCTCCAACCTCTCCATCGCCGACTCCATCTGGTCCGCCTCCACCGCCGCTCCCAACAACTCCTTGAACGACCAGAGCGCCGCCGCCCCATGGAAGGCCGCCGCCAACGCCAACAGCCCCGGCCTCATCGGCTCCGCCACCAAGCTCGCCTTCGGCAACGCCACCACCACCAACGCCGACCGCTACAACTACTTCCCTGCCAACGCCGCTCCAGACACCAAGAGTAACACCAACAACTCCGGCGGCCTCGCCTTCAACAAGAACCTCAACAGCCCCGCCGCCGGCGCCGCCCTCGGCAACGACTACTACTTCAACAAGAACGGCAGCTCCTTCAACACCAACGCCGGCGGCGACGTCATCAAGTGCTACTTCAACAAGTCCGTCGGCAGGCCGGCCAACAACAACAACAATAACAACAGCAGCTTCAGCGTCGGCAAGAAGAGCGCCGCCGCCCACGACAAGAAGAAGAGCGCCGGGAACGGCAACGGCAACGGCACCGGCGTGGACAAGAGGTTCAAGAGCCTGCCGGCGGCGGAGGCGCTGCCCAGGGGCGAGGCCATCGGCGGGTACATCTTCGTCTGCAACAACGACACCATGGAGGAGAACCTCAAGAGGCAGCTCTTCGGGCTGCCGTCGAGGTACAGGGACTCGGTGAGGGCCATCAGGCCAGGCTTGCCCCTCTTCCTCTACAACTACTCCACCCATCAGCTCCACGGCATCTTTGAGGCCGCAAGCTTCGGTGGATCCAACATCGATCCAACAGCTTGGGAGGACAAAAAGTGCCCCGGAGAGTCCCGTTTCCCCGCTCAGGTGAGGGTTGCAACCAGAAAGATCTGCGACCCGCTGGAGGAGGACGCGTTCCGCCCCATCCTCCACCACTATGACGGCCCCAAGTTCAGGCTGGAGCTCAGTGTCCCTGAGGCGCTATCCCTACTCGATATCTTTGCCGAGAAAGTTTTTGCCTGAGTTTAAGAGTATAGTATGATGAGCTGAGGATGTGGCGAGTACAATATACATATATATATATCCAGCATGTATGTATGTATCTGCTTCCTGAGGATGGCAGAGGGAAGGAGGAATAAGGCTAGTGCAAGATCAACATAATAATAATGTCTATAATGTTAGCACCCTGCTGGTTAGCAGCATCTGATTATCCAGTATAAGTTATACTAGGGCATTGCCCGCTGGGCTTGCCTTTTCAGGAGCGATGTGTCCTTGTATAAGAAAAAGTTTAACGCGGTGATGACATGCCGCACCTCACTGTATTGCATACTAAAACAACCGGATGAATGTTTCTCTTCTGTCTTACAGCTTGCAAAAGAAGTTCATAATGTATGATGGCTTGGATGGTGAAGTTTTCAATCGCCAGGTGCAGAT
>Contig_84	AT5G55580.1|Mitochondrial transcription termination factor family protein|LOC_Os07g39430.1|mTERF family protein, expressed
GGAGCTTTCTTCAATGAAACGAGAAAGCGGTGGCGGGGACGAATTCTCTGATCAAGAGACAAGCTCAGGTACATTGGATATTTCGTTAAGGATTTAACCTCGTTCTTAAGGTCATTGATCAAGTAAAGATACTTTGGCTTGAGATTGTCCTCCAAGGACAGTGATAAAACCTGAGTAAGACTTGTCAATACTTTGAGAATATCAGAGTTTCTCATTCCAATGCTTCTCAGAAAATTGATGCGAGGCAAGATTCCATCCTCAATGCTGTAATGAAGCAGCTGAGGGTGCTTTGTGACCATCTTAACAATGCTATCTTTGGGAGCACCTAATTCTTTTGATAGAAAAAGAGATCGAGATTTCCACGCACTATCAATTTTCTGCACCAGAATCTGTGGACTTAGCTGCACTACTTTGCCCCACATCACTCTCCTCAATACCTACTTCCTCAATCAGGTACCTTACAGTTGGCTTCAGAGACTGCTCCACGCTGTAAGATAACATAGAAGGAGCAGAAGAAATAATTTGCCCTATTCTAGTACTCGGAACCCCAATGCTCACCAGAAAATCAACATGAGACTTAAGATTGCTAAGAGTGTATTCCAGAATCTGTGGC
>Contig_85	AT3G21240.1|4-coumarate:CoA ligase 2|LOC_Os02g08100.1|AMP-binding domain containing protein, expressed
CGGGTTCTCGCCATCAACCTGCTGCGCGACGCTGGTGATGAGGCTGCGGTGGGTGAGCATGACGCCCTTGGGGAGGCCGGTGGTGCCGGAGGAGTAAGGCAGCGCGACGACGTCGTCGGGGTGGATGTTGGCGGTCGGCCTCCAGCTCCTCGGCCGCGAGCACCTCGCCGAACTCCACGCACCCTTCGAATTTCCCGTCCACGGTGACCACGGGGACGCCCCGCTCCGCCGCGAACTCCCGCACCTTCTCCACAGCGCAGGCCTCGGTGACGATGAGCTTGGCGCCGGCCGCCTCCGCCTGGCGGTGGATCTCGTGCGGGGTGTAGAACGGGTTGGCCGTGGTGGTGGCGGCGCCCAGCATCGCCGCGCCGAGGAACGAGAAGGCGAACTCGGGGCAGTTGCGGAGCAGGTTCATCACCACGTCCCCTTTGCCCACGCCCATCCGGCGGAGCCCCGACGCGGCGCGCCGCGACAGGGACTCCACGTCCGCGTAGGTGTAGGACGCGCCGGTCTGCCCGTCGATCAGGCAGGGGCGGTCAGCGACCTCAGCCATCTTGCCGAAGCAGTAGGTGT
>Contig_86	AT3G18180.1|Glycosyltransferase family 61 protein|LOC_Os02g04250.1|glycosyltransferase, putative, expressed
AGCATCTCCAGCCTTCCCTGTTCCCATTCCCTGCCAGCGCGAGCAGGTCAAAGCGTGGGGACGAAAGGAGGCTGCTTTGGGGCGCGGCGCGCCAGATCTGTGCCGCGGAGGGGCTCCGGGCGGCGGGAGGGGGAGGGCGGCGAGGAGATGAAGTCGTCGCTGCGGAGCCGGCAGGAGCCGCGGCGGGTCAGCAACGCCGTCATCATCGGCGCCATGCTGCTCTCGCTCTGCGTCCTCAGCATCGTCAAGGCCAGATACTGCGCCACGCCCTTCGGCAAGGAGGAGGACCAGCTCCAGGAGCAGATGAACTCCAGCATCCGGATGGAGACCGAGGAGTCGCCGGCCAGGACACCCGGAGAGGAGGAGGAAGAGGAACCAGAGGAGGAGGTGCCCACCAGCACGGCGCCAGCGGTGACCACGCCGCCGGCCGTCGTGGCCGCCACCACCGGCGGCGGCGGCGGACAAGGACAAGAAGCCAAGGCAAGGCGAAGCCGACGTGCTACATGACGAGCAAGCGCTCGGAGCGGTGCGACGCGTCGGGCGACATTCGGGTGGACGGGAACCGCTCCACCATC
>Contig_87	AT1G20440.1|cold-regulated 47|LOC_Os02g44870.1|dehydrin, putative, expressed
GCGAGTCTCACTCACCAGTCAAGAGCGAGTTCTAGTAGCCTGCTGATCTGTTGTGTTGCTTAGTTGTTGGAAAGCCTTTAGTGTCGGCGATCATGGAGGATGAGAGGAACACCCTCCACCACCAGGGCGGTGAGGCCCAGGAGACGGGCGCCGATCAGGTGGAGGTAAAGGACAGGGGACTCCTCGACACCCTTCTCGGCAGGAAGAAGCCCGAGGAGAAGAAGCCGGAGGAGGAGCTGGTGACCGGCATGGAGAAGGTCACGGTGGCCGAGCCTGAGAAGCACGGGCACAAGAAGGAGGAGCACGAGTCCGGGGAGAAGAAGGAGAGCCTCCTCGCCAAGCTGCACCGCTCCGACTCCAGCTCCAGCTCGTCGAGCGATGAGGAAGAGGAGGTGATCGATGAGAACGGCGAGATTGTGAAGAGGAAGAAGAAGAAGGACCTCAAGGAGAAGATCAAGGAGAAGCTGCCCGGCCACAAGGACCACGTCGAGGGAGAGCACCACACGGCCGTACCGGCCTACACGCCCGCGACCGTGGAGACGCAAGCTCACCACCAGGAGGAAGCGCACAAGCCGTACGTGCCGGCCCACGCCCACCACCAGGAGCCAGAGCACAAGCCGTACGTGCCGGCCCACGCCCACCACCAGGAGCCAGAGCACAAGCCGTACGTGCCGGTCCCGGCTCCCCCGTCGGTGGAGACGCACGTCCACCACCACGACCACGCCACCGTCGTCCAGAAGGTCGAGGACGACGCGAAGACCGAGACCCCACCGGCGCCGGAGGAGGAGAAGAAGG
>Contig_88	AT2G45240.1|methionine aminopeptidase 1A|LOC_Os10g36470.2|peptidase, M24 family protein, putative, expressed
CGTATCATGGCTTCAACCATGGAAAGACGTCCGGTGATGAGGGCAACCATGCCGTCAAAACTTCGCATCCTGTCTCCGTCACCAAAAGCGTATGTTCAAATTGAGCACTCCGTTTACCATCTGCAGTCACTGCAGTCCAATCATCTGGCCACAGACGATCATTCCAAACTCCTGCATTGATCATAGGCTCAATTGTAAAAGTCTGCCCAGCTTTCATGATGCCAACAGCCTTGTTTCTTGAATAATGAGGGATGTTTGGGGCACAGTGGAACAATTCTCCTATGCCATGGCCACAATATGATTTCACCACAGATAAACCGGACATGGATGCATGTCTATTTATGATTTCTCCAACCTCTCGAAACCTAACTCCAGGTTTAACTATAGCAATCGCTTTCTCCAAGCACTCATAGGTACAACGGACAAGCTGTTTGGAAGCTTCATCGACATTGCCAACAAAATATGTCTCATTCAAATCACCGTGAACGCCTTTATAGTATACAGTTACATCAACATTTACAATGTCACCGTCCTCAAGTTTCCTGGCTATCTGGAATTCCATGGCAAATGACTTCATTGACGGACCTACGTGCAACATGACTTTGGGAAGAAATGGTAATTCTAATGGCGATGGGTATCCACCTCTAGCAATTGTCTCCTCATGGACAACTCTATCAATTTCATCAGTTGTAATCCCAGGTTTTATTACACGAGCAGCTGCATCTAAAACCTCTCTTGCAATTCGACATGTTTCTCTCATCCTTTCTATTTGCTCAGGGGTCTTAATCTCTACTCTTTTCTGCAAATCACTATCTGGTTCAATCTTGGGAATTCCGTCAAGCGCCCAATCAGGCTTCTCAATTTCATCTGGCACCACGCGCGTCTTTGATATTGGATATGGTCTCAATGGACCTGTCCAATCAAAACGAGGAAGCTGCAGCGAACGTGCCCGCCCTTTTTTCAAACAATACTTCCAACCTTCTGGAGACTGCTGGGATGTTGCCTCTGGGCCTCTTGATGAAGGCGGCGAAC
>Contig_89	AT5G55610.1||LOC_Os12g31490.1|expressed protein
GTTCAATCAACAAAAATGTTCATACAAGTTTCATCTTTGTTCCAAAATCTGAGACATCACAGCAAGTACATGTTCAGATCTCACAAGGCCCGAAGGCGTCTCTCGGAGAGTTACTAAACTATGAGCAGAGGTGATAGGTATTATTCATCAATTGTGAGCTTTCAAGTCAGATCAGAGATCTCCAAACAGAGCAGCAAAGACTTGTGCAGGGAGCAAAAACTCGTGTGCACGAAAGGTCCAGCTTCTTACAGCGGTAGCTGCATCTTCTCGAAAACAATAATAGCAATAACTGGACCTGCCACATCACCCAAGGCACACAGGGGATAGG
>Contig_90	AT5G62740.1|SPFH/Band 7/PHB domain-containing membrane-associated protein family|LOC_Os05g51420.1|hypersensitive-induced response protein, putative, expressed
GAAACACACGAGCAATATAGACACTACGCATCACACTGGTCTGACTGACACTACGCATCACACTGGTCTGACTGACACTACGCATCACACTGGTCTGACTGACAGTGGCAAGCATATATATAGCTACCAAGTTCCTTCCTTGTGACTGAATGAACCCACATCCACGCTGCTCCAGCACCAGCAAAGCTAGTGGTGGGAGACGGCGGAACCCTGCAGGAGGCCATCGCGGATCTGCGTGGCGATGTCGCGCACCGCGCCGGGGCCGTGCGGGATGAACACCGACGAGGCCTTTGACGACGCGCCGATCTCCTTCATGGTGTCGAAGTACTGGGTGATGAGCACCATATCCATCACATCCTTGGCGGTGGTGCCAGGCACGTTCACGGAGAAGCCCAGCACGCTGTCCCTCAGTCCGTCCACGATCGCCTGCCGCTGCCGGGCGATGCCCAGCCCAGACAGGTACTTGGCCTCTGCCTCACCCTCCGCGCGCTTGATCTGCACGATCTTCTCCGCCTCGGCCTTCTCGTTCGCAGCCACTCTCAGCCTCGCCGCTGCGTTGATCTCGTTCATTGCGCGCTTCACGTGCTCATCTGGCTCGATGTCCACGATCAAAGTCTGCACGATCTCAAAGCCGTAAGCTGACATGGCCTTCTCAAGCTCGTCCTCCACAGCCCTTGCGATCTCATTCTTTTGCTCGAAAGCGTCATCTAAGAGGAGCTTGGGAACGCTTGCTCTGATAACATCAAAGACGTAAGCTTGGATCTGGGACCTTGTGTTGCTCAGTTTGTAGAACGCATCACTTGCTTTGCCAGCCAGGGCGCGGTACTGAATAGATGCCACGACGTTCACAAAGACGTTGTCCTTCGTCTTGGTCTCACAGCGCACGTCCAGTTGCTGCAGCCTGAGTGTGAGCTGACCGACAACACGCTTCCCCATGAACCAAGGCACACAGGGGATA
>Contig_91	AT1G15960.1|NRAMP metal ion transporter 6|LOC_Os06g46310.2|metal transporter Nramp6, putative, expressed
GAAACAAGTTGCTATTAAGAGTACCAGAAATGCAATCAGAAATTCCAGCTTACGGACCCATATTGTTGTAGCAATAAGAGCATTAGAGTGCTGAGTCCAGTTATTAGAACACCACACCATACTGGGATTCTGAACAGCATGTTCAGAGCAAAAGCAGTTCCAATTACTTCAGGAATGTCACATGCAACCACAGCAAGTTCTGCAAGAATCCATAAGATGAAATTTGTGACCTTGGGATATTCAGCCCTACAATGCTCAGCAAGATGTTTCCCTGTCACGACCCCTAGCCTCGCTGCAAGTGATTGAATAATAAGAGCAGCACAGGACGCAACCAGTATGATCCAAAGGAGCGTCATATTTGTACTGTGCTCCAGCCTGCAGGTCTGTCTCAAAGTTGCCAGGATCAATATATGCAATTGAGACGAGAAATCCAGGACCTATGTATGAGAATAAGTTCTTCCAACTGGTTTTCTCTGGAATTACAATCTGATCAACATCTATGCTCTCAATGAGAGGAGCGACCGGGGCCATTCGAGCGATTACTCCTCTCAACGCTGGTCATAAATTGTGGCTGCGGCGAGCATTGA
>Contig_92	AT5G13020.1|Emsy N Terminus (ENT)/ plant Tudor-like domains-containing protein|LOC_Os08g23930.2|ENT domain containing protein, expressed
CTCGCCGGATTCCGCCGCAGGTAAGCGCGCCGCTGACCCTTCGCCGCCCGGCCGGCGGCCTCGGCGCGACAGCCCCGAGCTTCGGCGCGGGCGGCGGGAGCTGGCCTGACCCCTGTTCGTTGGGCGCTTTCAGGTTCCCGCCGGTGCCCGCGCGCGTCTCGCCGCCCGTGGTGGTGGTGGAGGGCCGCGTCGCCCGCGGGGGTCGGCCATGGAGTACCGGCCCTCCGACAGCAGCGGAACTGATGATGATCTTCCACCATCATATCCCAACAGTAGGACTAACAGAGGCAGTGGACGTGTCAGTGGTAATGGAAGAGCTATAGTTCCTGCCAGTTCTTATGCTAGGGCACCGACAGATATGGAAGCACAAATTCAACAACTTGAGCAAGAAGCATATTGCTCAGTTCTTCGTGCATTCAAAGCCCAATCTGACGCCATTACATGGGAGAAGGAAGGTCTCATAACTGAACTTAGGAAGGAGCTAAGGGTATCTGACAAAGCACACAGGGAACTATTAAACAGGGTCAACAACGATAATATTATCTGTAGCATAAGGGAATGGAGATCAACAGGAGGGCTTCAGGCAAGCTTGTCCAATAATCCGCAGCCAATACATGATCCTGTTCCCAGTCCTACCACCTCTGGCCGTAAGAGGCAAAAGACATCCCAATCTGTTCCTGCTTTACCTGCACCGCCTCCTGCGATGCATTCACAGCAACTGGTTACACCAACGCAGCCATCATCTTCAACTGCCAGGAAAGCAGTTCCCC
>Contig_93	AT3G14470.1|NB-ARC domain-containing disease resistance protein|LOC_Os02g25900.1|pollen signalling protein with adenylyl cyclase activity, putative, expressed
ACGCTTGCTAGGGAGATCTACAATGATGACAGGATGACCGAAAATTTCCCCATTTGTGTGTGGGTCAAGATGTCCAAGGATTTATCAGAGGTAGCTTTCTTGAAGAAGATCATCAGCAGTGCCGGTGCCAATGTCGGGGATACGGAGGACATAGAGGAGCTCCTCGGCCTCCTCAGTTCTGCTCTTTCTAAGAGATTTCTGATTGTCCTGGATGACTTGGACAACCCAGGCATATGGGACAACCTGCTCAAAGAGCCATTGGGAGATGGTGTGGCGAGAGGAAGAATACTGATCACAACTCGGAATGAGGAAGTTGCAACAAGCATGAAGGCAACTGTCCACCATGTTGACAAAATGGACACTGAGAATGCCTGGGCCATTATTGTGCAAAGAAGTTGATCTGGAACACAATTCAGAGGAGCTTGCAGCATTGAAGGATATCGGGATTAAGATTGCAGAGACATGTGACGGCCATCCTCTAGCAATCAAGGTCATTGCAGGTGTCCTGAGGTCGAGAGGCAACAGCAAGGCTGAGTGGGAGATGGTCCTGAATAATGATTCTTGGTCCATGCCCCCATTCCTTCCAGAAGTACCACAAGCTCTGTATGTGAGTTACGTTGATCTGCCTTCTGAACTGAAGGAGTGTTTCCTCTGTTGCGCTCTGTATCCGGAAGAATGCTTCATTCAGCGCTTTGACCTTGTCCGGCATTGGATCGCTGAAGGCATGGTAAATGCCTTAGACAACAAGCTGCTTGAAGAATCAGCTGAAGAGTATTATGTAGAATTGATAAGCAGGAACTTGTTACAACCTGATCCTGACAATGTTGAACGGTGCTGGATAACACATGATCTTCTCCGCTCGCTAGCCCGCTTTTTGATAGCAGACGAGAGTGTCTTAATTTATGGTCAGCAGAAATTTAGCACCTCATTGTCAAAGCCCCGGCATCTCACATTGTGTAACATGGAAAACAGCTT
>Contig_94	AT1G79920.1|Heat shock protein 70 (Hsp 70) family protein|LOC_Os01g08560.1|DnaK family protein, putative, expressed
GTTCTGCGCTTAGAGTGTTCAAGGCTGGATACAATAAGATAATTGGGTCTCTCCCGGATGAACTCTTTGATGCTACCTCATTAGAATATCTCTCCCTCTCTAACAACGGTTTGGAAGGAACACTTGATGCTGCACATATATATAAGCTCAACAACACTGGCCAAGACACATAACTTACTCTCAACTTCCCAATCCCCAACACGAAAAAGTATGGAGAGCATCAGCTTCAACTAACTTATCGGCTATCGCCTACCAAACATAACAACGGGAGAATTCAATCGAACATGCAAAAGATGAACACAACTATGCTGAGGCCTCAGCAGAATTGTCAGGCTTATCCGTGTCCATTTGCTCCTCAGAAGCCTTCTGGGCACCTCCGTCACTGGCCGGCTCAGCAGCTGCACCTGCTTGCTGCTCTGGTGTTTGAGGATCAGGCGCTTGGGTCTCAGGCTGTGGTGGTGGGGTCTGCGGTGGTGGAGTTTGTGCCTTTGGAGCTGGCTTAGGTTTTGTCATGATTGGTTTGCAAAACCTGTCGAGTGTTTCAGCTTTCTGCTTCAGATCCGATACGATCAGCACAGGGTTAGCGTGCTTTGGTAGAGCATCCTGCTGCTGCTTTCTCTCTCTTAGCCAGTTCTCCGCCTCAGAGCACTCGTTGATGACCTTTTGTTTCTCTGATATCTCGATGTGCTCAAACTTTTGGTCATGAGACAAAGCAGCCTCTCTGAAACTGTTGATGCAGTATACTAGTTGCTCAACAGCGGAACCTCTCTCTGTCGACTCTTTGTACCGTGCCTCAATTGGATCGCCAATCTTTTTAAGTTCTTCCAGTTTAGCAATATAGACTCCCTTTGTCTCATCCTCACCATCTTCGTATAGCCAATCTTCAACCTCCTGAAGCCTAGCAATCATCCCTTCCTTCTCCTCTGACGTGACAAAATCGTTGTACTTGTCGCAGAGCTTGTTACGCATGTCATAAACATAAGCCTCCACAGCATTCTTCCTCTCTTTGGTTCCTCCATGACTCTGTCCTGAAGAGCCATCTCATAC
>Contig_95	AT5G54770.1|thiazole biosynthetic enzyme, chloroplast (ARA6) (THI1) (THI4)|LOC_Os07g34570.1|FAD dependent oxidoreductase domain containing protein, expressed
CCAAACTCCAATCTATCCATCTCCACAACCCAAGAAGCTCTCAGCCATGGCCACCACCCTCCTCAAGTCCTCCTTCGCCGGCGTCCGGATCCCGGTAGCCCCGCGCGCCCCGTCCTCCGTCGTGGTGGCCACCCCGCGCGCCGCCGGACCCATCTGCGCCTCCATCTCCTCCAACAACCCGCCCTACGACCTCACGTCCTTCACGTTCAGCCCCATCAAGGAGTCCATCGTCTCCCGCGAGATGACCCGCCGCTACATGACCGACATGATCACCTACGCCGACACCGACGTCGTCATCGTGGGCGCCGGCTCCGCGGGGCTCTCCTGCGCGTACGAGCTCTCCAAGGACCCCTCCGTCAGCATCGCCATCATTGAGCAGTCCGTGTCCCCGGGCGGTGGTGCATGGCTCGGCGGGCAGCTGTTCTCGGCCATGGTGGTGCGCAAGCCCGCCCACCTCTTCCTCGACGAGCTGGGCATTGCGTACGATGAGGCCGAGGACTACGTGGTCATCAAGCACGCCGCGCTCTTCACCTCCACCATCATGAGCCGCCTCCTGGCGCGCCCCAACGTGAAGCTCTTCAACGCCGTCGCCGTCGAGGACCTCATCGTCAAGCAGGGCCGCGTCGGAGGCGTCGTCACCAACTGGGCTCTGGTTTCGATGAACCACGACACGCAGTCCTGCATGGACCCCAACGTCATGGAGGCCAAGGTGGTGGTGAGCTCCTGCGGGCACGACGGGCCGTTCGGGGCCACCGGCGTCAAGAGGCTCCAGGACATCGGCATGATCAGCGCCGTGCCCGGGATGAAGGCCTTGGACATGAACACCGCCGAGGATGAGATCGTCCGCCTCACGCGTGAGGTCGTGCCCGGCATGATCGTCACTGGCATGGAGGTCGCCGAGATTGACGGCGCCCCGAGAATGGGCCCGACGTTCGGCGCCATGATGATCTCCGGCCAGAAGGCGGCTCACCTGGCGCTGAAGGCGCTGGGCAGGCCCAACGCCATCGACGGCACGGCCCAGACAGTGTCTCCAGCGTGGCGCGAGGAGTTCGTGCTGGCGTCCAAGGACGACGAGGTTGTGGACGCCTGAGCAGGGGATGCGCGCCGGGTTGAGTGATTTGGGGATTTCTCAGTTTCTTTGGGACTTTGCCTTGTTGAATTTAGCTTTGTCTCGCTAGTGTCATGTTCATAGCAGTGCCATTCCATGCCAGATGCCACCGTGTGCTCTGTCTCGTGGGGACACCACTCTCTCGGGGGCCTTCTGGCAGCATGAATAAAGAGAAAATGGAATAAATGGTTAATTGCCATGTTGGTTTGGTGT
>Contig_96	AT5G48150.1|GRAS family transcription factor|LOC_Os07g39470.1|gibberellin response modulator protein, putative, expressed
AATAGCCTCAAGACCTCCGTCGCAAACCAACTTTCATTGGAACCAGAGAAGTGGGTGCACATGATGAGCATGCCCAAAGGCAATTTGAATGAGCTGCTGATTGCTTGTGCTAGAGCAGTGGAACAGAATAACAGCTTCGCGATTGATCTGATGATTCCAGAGCTGAGGAAAATGGTCTCGGTGTCTGGTGAGCCACTTGAGAGGCTGGGAGCCTACATGGTGGAAGGTCTGGTGGCCAGGCTCGCCTCCTCGGGCAACTCAATCTACAAAGCTCTGAAGTGCAAAGAGCCCAAGAGTTCTGATCTCCTGTCCTACATGCACTTCCTGTATGAGGCCTGCCCCTACTTCAAGTTTGGCTACATGTCGGCAAATGGCGCCATCGCGGAGGCGGTCAAGGGAGAAGACAGGATCCATATCATTGACTTCCATATCGCCCAAGGGGCACAGTGGATCTCTCTCCTTCAGGCCCTTGCAGCCAGGCCCGGTGGACCACCATTCGTGAGGATCACAGGCATTGATGATTCATTCTCAGCTTACAGCCGAGGCGGCGGTCTGGAGTTGGTTGGCAGGAGGCTGTCACACATTGCTGGCCTCTACAAGGTGCCCTTTCAGTTCAATGCAGTCGCTGTCTCCGGCAGTGAAGTGGAAGAGGGACATCTCGGCATCGTCCCTGGAGAAGCCATCGCTGTGAACTTCACACTGGAGCTGCACCACATCCCAGACGAGACCGTGAGCACGGTGAACCACCGGGATCGGATCCTGAGGCTGGTGAAGGGCTTGTCCCCCAAGGTGCTCACGCTGGTTGAGCAGGAGTCCAACACCAACACTGCCCCCTTCGCGCAGCGGTTCGCGGAGACGCTGGACTACTACACGGCCATCTTCGAGTCCATCGACCTGGCGCTGCCGAGGGACGACAGGGAGCGGATCAACATGGAGCAGCACTGCCTGGCGAGGGAGATCGTGAACCTGGTGGCCTGCGAGGGGGAGGAGCGGGTGGAGCGGCACGAGGTGTTCGGCAAGTGGAAGGCGCGGCTGATGATGGCCGGGTTCAGGCCCTCCCCGCTCAGCGCGCTGGTGAACGCCACCATCAAGACTCTGCTGCAGAGCTACTCGCCGGACTACAACCTCGCCGAAAGGGACGGCGTGCTCTACCTCGGGTGGAAGAACAGGCCCCTGGTGGTCTCGTCGGCATGGCACTAGTGTTATGAGAACGTTGACCTGACGAAGAATGTTTCTAGTGACGTTGTACCGTTTAGATGTGTAATGTTTGGCTGAACACTAGAACCATATATAGGAAGCTATGGTGATACTAAGATGGAGTAGAATACCTATAACCTGATGTTGTAATGGAAGTCGCTACCAGCCTAGAAAACAGGTTGATGAGGTGTACTGGTGTAGTACAAGTT
>Contig_97	No annotation available
GCGGATCTTGGCCTGGCGGTTCGGCTGCAAGCGCTGTTCGGGCCTTGTTCCGGCGGCCTCGGTCGCAAAGCGGAGCTTGGCCTGCCGGTTCGGCCGCAAGGGCTGTTCCGGCCTCGGTCGCAAGGGCGGGCAGCGGATCTTGTAATGTCGGTTCGGCGACGGTGAGGCGGCGACATCGTCGGCGCCAGCCTCGTTCCCATCTTCCGTCTTGAAGGAGAAAAGGCTGGGGAGTCCTCATCCCCAGATCGGCACCCTCGGTGGGGTGCCCTAGGGGCTCCGCGCGCTTGGGCCTCTTCTGCTCCGCTCGGCGAGGCCATGGCCCGAGGCCCTCCTATAAAAGGGCCGGCCACTGCGGCTGCCCTAGGGTTTGGCTGTCTCGGCGCTCCCAACGTTCAGAGTCTCGCCCCCGCCTCTCCACTCCCTCCACTCTGTCTGTTGCAGATTGCTGAATATGTCAACTCCCAGTTCCAGTCATCTTCTACACTTCCAACAGCTTGAAGAATCAAATGATTTGTATTCTA
>Contig_98	AT5G11720.1|Glycosyl hydrolases family 31  protein|LOC_Os06g46284.1|glycosyl hydrolase, family 31, putative, expressed
CCCCGCTCAACGTCGTCGACCAGTACACCCAGCTCATCGGCCGCCCGACCCCCATGCCGTACTGGTCATTCGGGTTCCACCAGTGCAGGTACGGGTACAAGAACCTGGCTGACCTGGAAGGCGTGGTGGCCGGCTATGCCAAGGCCAGGATCCCCCTGGAGGTGATGTGGACGGACATCGACTACATGGACGCGTTCAAGGACTTCACCCTGGACCCGGTGAACTTCCCGGCCGGCCCGATGCGGCAGTTCGTCGACCGCCTTCACCGGAACGGCCAGAAATACGTTGTGATTATTGATCCAGGGATCAACGTGAACGAGACGTACGGGACGTACGTCCGGGGGATGCAGCAGGACGTGTTCCTGAAGCGGAACGGCAGCAACTACCTCGGCAAGGTGTGGCCAGGCTACGTCTACTTCCCGGACTTCCTCAACCCGCGCGCCGCCGCATTCTGGGCACGGGAGATCGCCCTGTTCCGGCGGACCCTCCCCGTCGACGGGCTCTGGATCGACATGAATGAGATCTCCAACTTCATCGACCCGCCGCCGATGAACGCGCTGGACGACCCGCCTTACCGCATCAACAACTCCGGCGTGCACCGCCCCATCAACAACAAGACCGTGCCGGCGTCCGCAGTGCTCTACGGCGGCGTACGCGAGTACGACGCGCACAACCTCTACGGCTTCCTCGAGGCGCGCGCCACCCACGACGCGCTGCTCGCCGACACCGGCCGCCGCCCCTTCGTGCTCAGCAGGTCCACGTTCGTGGGGTCCGGCCGGTACACCGCGCACTGGACCGGCGACAACATGGCGACGTGGGACGACCTCCGGTACTCCATCAACACCATGCTCAGCTTCGGGCTCTTCGGCATCCCCATGGTCGGCGCCGACATCTGCGGCTTCGGCGGAAACACCACCGAGGAGCTCTGCAGCCGCTGGATCCAGCTTGGCGCGTTCTACCCGTTCGCGAGGGACCACTCGGCGATCGGCACCGTCCGGCGAGAGCTATACCTGTGGGAGTCGGTGGCGCGGTCGGCGAGGAAGGCGCTCGGGCTGCGGTACCGGCTGCTGCCGTACATGTACACGCTGATGCACGAGGCGCACACGACGGGGGCGCCCATCGCGCGGCCGCTCTTCTTCTCCTACCCCAAGGACGTGTCCGCCTACGGGGTGGACCGCCAGTTCCTGCTCGGCCGCGGCGTGCTCGTGTCTCCGGTGCTCGAGCCGGGCGCCACCACCGTGGACGCCTAC
>Contig_99	AT1G08720.1|Protein kinase superfamily protein|LOC_Os03g06410.1|protein kinase domain containing protein, expressed
CCTATCCCCTGTGTGCCTTGATAAGTCAAACATGGGAGTTGCTTCTGATTATGACATAATTGGTACCTCTTCTGCGAACACAGCTTGTACATATGAAATCAAGAAGGTTGCAGAAAAGGGCCCTTGTGATGATTTGGAAAAAGGTTCCATGTATTCTAGATTCGACGGTCAACTTTCTGACAATGCACAAGGTTTTGTTTTACAAGCGAATGAGAACAAGGAAAACTATGGCAAGCATGAGCACCAAAAGTTATATCCTGATCTAAGAAAGTCCCCTCCTGACAGATTCATGGGTGTACCAAAGCAGCATTCAGGAGCTGTTTCCCCACCCCAAGTTGGTTCAAGCAGGGTTGACATGGTGTTGGAGGATGTATCTGAATGCGAAATCCTCTGGGAAGATCTAGTGATTGGTGAAAGGATTGGATTAGGTTCATATGGAGAAGTCTACCATGCTGATTGGAATGGAACTGAAGTAGCTGTAAAGAAATTCTTGGATCAAGAGTTCTATGGTGATGCTCTGGATGAGTTCCGTTGCGAAGTGAGGATTATGCGTC
>Contig_100	||LOC_Os02g24586.1|uncharacterized protein ycf68, putative, expressed
CAGCGGATGAGTTGTGGTTAGGGGTGAAATGCCACTCGAACCCAGAGCTAGCTGGTTCTCCCCGAAATGCGTTGTTAGGTGCTCCATTTTCCCATTGAGGACGAACCTCAACCTGTGCTCGAGAGATAGCTCTCCATACACTGATAAGGGATGTATGGATTCTCGAGAAGAGAGGAGCCGCGGTGGCC
>Contig_101	AT2G43970.1|RNA-binding protein|LOC_Os12g12360.1|transposon protein, putative, Mutator sub-class, expressed
TAAAAGGCTGACGCGGGCTCTGCTCGCTGATCCGATGATTCATGATAACTCGACGGATCGCACGGCCCTCGTGCCGGCGACGCATCATTCAAATTTCTGCCCTATCAACTTTCGTATGGTTAGGTATTAGGGGTCCTTACCTATTTGGTTTGGTTTGACGGGTGACGGAGAATTAGGGTTCGATTCCGGAGAGGGAGCCTGAGAAACGGCTACCACATCCAAGGAAGGCAGCAGGCGCGCAAATTACCCAATCCTGACACGGGGAGGTAGTGACAATAAATAACAATACCGGGCGCGTTAGTGTCTGGTAATTGGAATGAGTACAATCTAAATCCCTTAACGAGGATCCATTGGAGGGCAAGTCTGGTGCCAGCAGCCGCGGTAATTCCAGCTCCAATAGCGTATATTTAAGTTGTTGCGGAGGATAGCAAGTACGGATTGAGATCACACTGCCAACAGCTGAAAACATCTTCTTAAGATTCTGGTAGGAAGGATCACCAGGAAGATTTTCCGCAACAACAATGCGGGACTTGACCTCCTGCAAATCAGATTCAGTAAATGGCTCCAGACGTTTAACTCTCTTTCCATCATCACTTACAACAAGTTTTGATGAGGTTCGGAGAGCTGCAGCAAGCCTTGAGTTATCACGCAC
>Contig_102	AT3G43590.1|zinc knuckle (CCHC-type) family protein|LOC_Os11g36480.2|zinc knuckle domain containing protein, expressed
GAGAACCCCACCCGTTGGATTTGTACTTCTTGAACGGTAGATCATCGAGATCATCGCCGCCAGTCCAACCACCCCTAGCTTTGGATTTATGCCAAGGTGTGTCCATTCTATCCTCGAAATGGGGGCTTTTCCTTTTACTTGTTTTATGGGCACCATGAGGAGCTGATCTAGCACCAGACTCCTTTTTCCATCTTTCCTTTCTCTGAATGTGTGATGATGACCTGCCTTTCGACCGATCAGACTTGGCATTATTTGTGCAGCCACGTGCAAAGTGGCCTTCCTCGTTACATTTGAAGCATACAGTTGGAGTTGTGACAGCACTAGCTTCCCTGCGTTGCTTGGCACATCCCAGACCAGAATGACCAGATCGGGCACAATTGTAACAGCTAATTTGTTTGGGACAACCGTCAGAGAAGTCAGCACAACATAGATGACCATTCTGATTACACACGTAGCATCTTATTTGCTTAATATCATCTGGTGGGTAATCATTGGTACATCCGAACATATCATGACCTATTTCTCCACATCTTAAACACAAAGTGGATTGATGATCATTCGTCTTGTGCTTATCAGGGCAGTCTTTTGCCATATGACCTCCCTTTTGCATATGAACAGTCTTGACCCTGCGTGCACTGCTTCGCATTGTGCCCGAACAACCCACAAACAAAGCAAGGTTTCTTCCGCTTTCCATTGGGCAG
>Contig_103	||LOC_Os03g03640.1|expressed protein
GGTTTCTGCCGACCCTGCGGCCACGTGCTCGCCGGCTTCCGCCGGACGCCTTCGCGGCCTCCGTGTCCCCGCACCGAACCACCGGCGTCGCCCTCCATGAGTGCAGATATTATGCAAAATAGGAAAGAAGCGTCTCTGTAATCACGAATTGCATTAGCGAAAATAAAACATCGCAATGGCATTCAAGCATTGCAATCCTGTAGCAAGAAGATTTCATGGGTTCGAGAATACAGTAAGCTTCTGGGCAGAGCACAATAAGCAAGCTCTATTTGCCTCAGGCAGGGATTCTCCAAGCACTGGTACAAAACAGGGCAGCTCCAGTTCTCCAGATGGGCCACCTGTGCTGACTATTCTGGCAGGTGTCATTGTGTTCCTTCTTGTCCTCTGGGTGATTGGATCGATCTTTACCTGGATTGTGGGTTTGATCTTTGGTGCTGCAAAATCTTAGAAGGTCGATTTGAGGGTAGCTAAGGACCTTTAAAAACAGTTGTATATACTTTGTCTGGGTTGTCATTTCTTGCTAG
>Contig_104	AT2G33430.1|differentiation and greening-like 1|LOC_Os04g51280.1|DAG protein, chloroplast precursor, putative, expressed
GCCTACGGAGATGGCGCCGCTGTTCCCCGGCTGCGACTACGAGCACTGGCTCATCGTCATGGACAAGCCCGCGGGGAGGGTGCCACCAAGCAGCAGATGATCGATTGCTACATCCAGACCCTGGCCCAGGTCGTGGGGAGTGAGGAGGAGGCGAAGAAGAGGATATACAACGTGTCCTGCGAGCGCTATTTTGGATTCGGATGCGAGATTGGTGAAGAAACCTCCAACAAGCTCGAAGGCCTTCCAGGGGTTCTTTTTGTGCTTCCTGACTCTTATGTTGATGCCGAGAACAAGGATTATGGCGCTGAGTTATTTGTGAACGGTGAAATCGTTCAGCGATCACCAGAAAGGCAGAGAAGGGTGGAGCCAGTACCTCAGAGAGCCCAAGATAGGCCCCGGTACAGTGACCGGACTCGCTATGTGAAGCGCAGGGAGAACCAGTCTTACCAGCGATGATGTTGCCATTTTTTGGGGATAGAAGATGTCATCATTTCCACTGTGTGTCTAAATGCAATGCTGGAAATGCAGCAGCAACTCCCACAACCCACATGAGAATCGCTCCCGTTGTATTGGTTGGGCCCTGTAACATTGCATGCTTATGCATTTGGACCTGTATCCCTAGTCTATATGAAGTTATTATGAACTAGTGAATGCTTTTAGCCTCTGTTTCTGCCTCCCAGTCACCCTCCCTTTTTGTGTACTTGTATGTTTGTATCCCTAGTCTGTATGGCAAGTATTGGTATTGATCAGATATTCAGATGACATGTTTTCGACGCTGAGCTAAAGAAACATGAACCTTGACACGATCAGCTTTCG
>Contig_105	ATCG00160.1|ribosomal protein S2|LOC_Os10g38278.1|chloroplast 30S ribosomal protein S2, putative, expressed
CTTTTATCTATGCAAAACAAAAAAAAGAATAGTAACTGATCCTATAAATCTACGCAGTTGCTTAAGAATTCACTATTCTTCTTAATCAACGATTTCTTATATAGAGAGAACGTCCCTCAGAAATTGCAAATACTAATTTGTTAAGAATTAATCGAATTGAAGTCATAGTGTCATCGTTGGCAGGAATCGATATATTCGCGAGATCTGGGTCACAATTTGTATCGACTAAAGAAATAGTAGGAATCCCCAAAATGGCACATTCCCGAAGAGCTATATACTCTTTTTGCTGATCAAGGACGATCACAATGTCAGGCAACCTCGTCATATATTTGATCCCGCCGAGATATCTTTGCAAGGTAGATAATTTTCTCTTTAAGATTGCCGCATCTCTTTTTGGGAGATGGTGGAATTTTCCCATTTTTTCTTCTGCTCTTAAGTCTCTAAATTGAGAAAGTCTAGTTTGGTAATCGACCAATTCGTTAACATACCACTGAACCACTTTTTATTAACATAATGACAACGAGATCTTATTGCAGCTGATG
>Contig_106	AT5G22400.1|Rho GTPase activating protein with PAK-box/P21-Rho-binding domain|LOC_Os11g05540.1|rhoGAP domain containing protein, expressed
GTCACGTTCGATAGGTTCCATGGATTCCTGGGGCTTCCCGTTGAGTTCGAGCCCGAGGTGCCTCGCCGCGCTCCCAGCGCAAGTGCAAGTGTCTTTGGAGTTTCAACAGAATCCATGCAGTGTTCCTATGATTCCAGAGGAAACAGTGTCCCGACAATCCTCTTGATGATGCAGAGACGCCTTTACGAACAGGGTGGTCTTCAGGCAGAAGGTATCTTCCGTATAAATGCAGAGAATAGCCAGGAGGAGTTTGTGAGAGACCAATTAAATAGTGGAATTGTTCCAGATGGCATTGATGTCCACTGTTTGGCAGGTCTAATCAAAGCCTGGTTTAGAGAAATGCCAAGTGGGGTGCTAGACTCTATTCCACCTGAACAGGTGATGCAATGCCAATCTGAAGAGGATTGTGCTCGGGTTGCAAAATGCCTTCCACCAGCTGAAGCAGCTTTACTTGACTGGGCTGTTAATCTGATGGCTGATGTAGTCCAAGAAGAACAGATAAACAAAATGAACGATCGTAATATTGCTATGGTTTTTGCACCAAATATGACTCAGATGGCAGACCCTTTGACTGCACTGATGTATGCAGTCCAAGTGATGAATTTTCTGAAGATGCTGGTACAAAAGACCCTAAAGGATAGAGGGGAGTCTAATCCAGAGGATGTTTTGCTGCCCCAGAAGGACCCATCTGATGAAAATGGGCATCAGAAAC
>Contig_107	AT5G57030.1|Lycopene beta/epsilon cyclase protein|LOC_Os01g39960.1|lycopene epsilon cyclase, chloroplast precursor, putative, expressed
CGGGGCGGTCGGCGGGGGCAAGGTGCGGTCGAGGGCGGAGGCAGAGAGGNGGCGGCGGGCCAGCTCGGGCCGGTGCCTGGGTGGAGCGAAGGTGAGTTGCGTGGCGACGGAGAAGCACGACGAGACGGCGGCAGCGGCGGTCGGCGTGGAGTTCGCGGACGAGGAGGACTACCGCAAGGGCGGCGGCGGCGAGCTGCTCTACGTGCAAATGCAGGCCACCAAGCCCATGGAAAGCCAGTCCAAGATCGCCTCCAAGCTGCTGCCCATATCTGATGAAAATTCAATACTTGATTTGGTTATCATTGGCTGTGGTCCTGCCGGTCTTTCTCTAGCTTCAGAGTCAGCCAAGAAAGGGCTCACTGTTGGTCTTATTGGCCCTGACCTTCCATTCACGAATAACTATGGTGTGTGGGAGGATGAATTCAAAGATCTTGGTCTAGAGAGCTGTATTGAGCATGTCTGGAAGGATACTATTGTCTACCTAGACAATAACAAGCCAATACTGATTGGCCGTTCTTACGGCAGGGTGCACCGTGACCTGCTGCATGAGGAGTTGCTGAGAAGATGCTATGAAGCTGGCGTTACATACCTCAACTCGAAAGTGGACAAAATCATTGAATCTCCAGATGGTCATAGAGTAGTCTATTGTGAAAGGGGCCGTGAGATACTCTGCAGGCTTGCCATTGTTGCTTCAGGGGCAGCATCTGGTAGGCTTCTAGAGTACGAGGTTGGAGGTCCTCGTGTCTGTGTTCAGACTGCATATGGAGTAGAAGTTGAGGTGGAAAACAATCCATATGATCCCAGCTTAATGGTTTTCATGGACTACAGAGATTGTTTCAAAGAGAAATTCTCACACTCTGAAGAAGAAAATCCAACTTTCCTGTATGCTATGCCTATGTCGTCCACACGAGTTTTCTTTGAGGAAACATGCTTAGCCTCTAAAGATGCGATGCCCTTTGATGTGTTGAAGAAGAGGCTGATGTATCGGTTGGATGTGATGGGAGTTCGAATCCTGAAAGTTCACGAGGAGGAATGGTCCTACATTCCCGTTGGAGGGTCCTTACCCAATACAGATCAGAAAAATCTTGCATTTGGTGCTGCAGCAAGTATGGTGCATCCTGCAACTGGCTACTCAGTGGTCAGATCTTTGTCTGAGGCTCCAAGATATGCTTCTGTGATATCCGATATCTTAAGGAACCAAGTTCCTGCACAATATTTGCCAGGAAGCTCTCACAATTACAGTCCATCAATGCTCGCATGGAGAACACTATGGCCTCAAGAAGAAACGGCAACGCTCATTCTCCTTTTCGGATTGGCATTGATAATCCAGCTGAATAATGAAGGCATACAAACTTTCTTTGAAACCTTCTTCAGGGTGCCGAAGTGGATGTGGCGAGGGTTCCTGGGCTCAACCCTTTCATCGGTGGATCTAATACTATTTTCATTCTACATGTTTGCAATAGCTCCAAATCAACTGCGAATGAACCTTGTTAGACATCTCCTCTCTGACCCGACAGGCTCAACAATGATC
>Contig_108	AT4G27800.1|thylakoid-associated phosphatase 38|LOC_Os01g37130.2|protein phosphatase 2C, putative, expressed
CCGCCCTCCACCTTCGCCGCCGGCGCCGCTGCCGCGGTCGGGATCCGGTGCTGCGGCCGTGGCGCGAGGTGCCAGGCGACGGCGGCGGGCGGCGTGGCGGCCGCGGGGCCCCCGTCCTCGGAGCTGGAGGCCATCCGGTGGGGCAGCACCAAGCTGCAGGGCGCCCGCGACGGAGATGGAGGACGAGGTCGTGCTCCGCACGGGCTCCCTCCTCGACGGCTTCTCCTTCGCCGCCGTCTTCGATGGGCACGCCGGCTTCTCCGCCGTCCAGTTCCTCAGGGACGAGCTCTACAAGGAGTGCGCGGCCGCGTTGGACGGCGGCGCGGTGCTCAGCACCAAGAATCTCGAGGCTATCACGGCTTCCATCCAGCGTGCCTTCGCCGCGGTCGACGCCAAGCTCTCCACCTGGCTCGAGCAAATGGACAAGGACGACGACTCTGGCGCCACGGCCACTGCCATGTTTCTCAGGAACGATGTCCTTGTTGTTTCGCACATTGGGGACTCTTGCTTGCAGGTGATATCGCGCAGTGGAAGACCTGAAGCTTTGACCGGCTCTCATCGACCGTATGGGAACAACAAAACGTCCCTTGAAGAGGTCAAGCGGATCAGAGCAGCAGGTGGATGGATTGTGGATGGTCGCATATGTGGAGACATTTCTGTATCTCGTGCTTTTGGGGACATAAGATTTAAGACACGGAAGAATGAGATGCTGGTGAAAGGAGTTAAAGAAGGAAGGTGGACTGAAAAATTCATCTCACGAATAAAATTTAAAGAGGATATAATAATCTCGTCACCTGATGTATCTCTGGTAGAGCTTGGACCAGATGTGGAATTTGTTCTACTAGCAACTGATGGTCTTTGGGATTACATAAAAAGCTCTGAAGCTGTAGCTTTTGTCAGAGATCAACTACGTCAACATGGTGATGTCCAGTTGGCCTGTGAGGCACTTGGTCAGAAAGCTCTGGATGAACGGTCACAAGACAATATTAGCATAGTCATAGCTGACTTGGGGAGGACAAACTGGAAGGCGTTGCCCGTTGAGAGGCCAAATTTGTTCTTGGAACTAAGTCAAGCAGTTGCGACTGTAGGGTTTGTCTCAATAGGAATTTGGTTTTCATCGTTCCTTACATTACAGTAGGACTAGTTCTGTTCAGATGTGTACGTTACTTATTGAGTACATCTTCCGCTGGTAGCTGCAAATACATGTATATTCTAATAGGGTCAATCAATTGAGCAATCTGCTGGATAATGGTGAACGTGTGAAGTACTCATGGAGATCGTGTAATTCAGCTCCTGCTGATAACAGCTGAGTGGCTTTGAGTTCAATGCAACGAA
>Contig_109	AT1G68010.1|hydroxypyruvate reductase|LOC_Os02g01150.2|erythronate-4-phosphate dehydrogenase domain containing protein, expressed
CGCCACTCTTCTTCTCGTTGGTGCCATGGCGAAGCCCATCTCCATCGAGGTGTGGAACCCCAGCGGCAAGTACCGCGTGGTGAGCACCAAGTCCATGCCGGGCACGCGATGGGTCCGCCTGCTCACAGACAACGACTGCCGCCTGGAGATATGCACCGAGGCCAAGACCATCCTCTCCGTGGACGACATCCTCGCGCTCATCGGCGACCGCTGCGACGGCGTCATCGGCCAGCTCACCGAGGACTGGGGGGAGGTGCTCTTCTCGGCCCTCAAGCGCGCCGGAGGGACGGCCTTCAGCAACATGGCCGTCGGCTACAACAACGTCGACGTCGAGGCTGCCAACAGGAATGGCATCGCAGTCGGCAACACACCTGGCGTTCTCACCGAGACCACGGCTGAGCTCGCCGCCTCCCTCTCTCTGGCGGCAGCCAGGAGGATCGTGGAGGCGGACCAGTTCATGAGGGCTGGCCTCTACGACGGATGGCTCCCGCACCTCTTCGTTGGCAACATGCACAAGGGGCAGACTGTTGGAGTTATCGGAGCTGGTCGCATTGGCTCCGCTTATGCACGCATGATGATCGAGGGCTTCAAGATGAACCTCATCTACTACGACCTGTATCAGGCCACACGCCTTGAGAAGTTCGTCACAGCATACGGGCAGTTCCTCAAAGCCAACGGCGAGCAGCCTGTCACCTGGAAGAGGGCCGCCACCATGGAGGATGTCCTCAGGGAGGCTGATGTGATCAGCCTACATCCGGTGCTGGACAAGACCACTTACCATCTGATAAACCCTGAAAGGCTGGCCATCATGAAGAAGGAGGCGGTTCTTGTGAACGCAAGCAGAGGGCCTGTGATCGATGAAGTTGCCCTGGTGGAGCACCTCAAGGCCAATCCCATGTTCCGCGTTGGGCTCGACGTGTTTGAGGATGAGCCTTACATGAAACCTGGGCTGGCTGACATGAAGAACGCCGTGGTTGTACCACACATTGCATCAGCCTCCAAGTGGACGCGGGAAGGAATGGCAACACTGGCTGCTCTCAACGTTCTTGGTAAGATCAAGGGATACCCTGTGTGGGGAAACCCCAATCAGGTGGAGCCCTTCTTGAACGAGAGCACGACGCCACCGCCTGCTTGCCCAAGCATCGTTAATGCCAAACAACTTGGACTGCCATCTTCAAAGCTTTAATTGGGGGCCAACGAACGATGACGTTACGGACCGACCATGTTGGTTGCTGGCTAGCTACAACAAGTGAGGAAGATGTGTCGGATGATGAACATGGATGGCATCAGATGATCGATCGTGCTCCAACTTTATATAGATGCAGCAGCAGCAGGAGCAGCTGCAGCTTGGTAATTAACAATAACAAGCAGCTGCCTATATGCATGCATGGTATATACACATTATGCAACTTAAATTTTGATCATATATGTATCTTATATGAATCAATATAATGAAGCACGTACCACCGTGCCCTATACGTTATTGCCG
>Contig_110	AT1G12900.1|glyceraldehyde 3-phosphate dehydrogenase A subunit 2|LOC_Os04g38600.3|glyceraldehyde-3-phosphate dehydrogenase, putative, expressed
TGAGCATCGATATTGATCAGCTGAGTAAGAGTCCACATAACAATATTCATGTGCGATAATTGTGGGGACAAGATGGCGAATGGCCTGTGCTAGATTCGCTCAGTAATGGCAGACAATATTTGGACACTGAAACAATAGTGCAATATAACCCATGTTACAAACCTGCAAAAGGATCACAAATACTATAACTATGTGACTCCTGTGGCGGCACGGAAGTCCTCTTTGGGAGGCGCCGTGCACTATCTTCAGAAACTGGTCGTCAGCCGCCGGATGTTGTTGAACTCTTGACATCATGGCTGGCAGCTTCGTCAGCTTGATCCTGCCCTGCTTCTGGTCCGTGGCCATGGCGTCGCCCATGCTCTCCGCCACCACCGTGCCGCTCCAGGGCGCCGGCCTGTCTGAGTTCTCCGGGCTCAGGAGCTCCGCGTCGCTGCCGATGCGGCGGAATGTCACTTCCGACGACTTCATGTCCGCCGTCTCCTTCAGGACCCACGCGGTCGGCACGAGCGGCGGCCCGAGGCGGGCGCCGACGGAGGCGAAGCTGAAGGTGGCGATCAACGGCTTCGGCCGCATCGGGCGCAACTTCCTGCGCTGCTGGCACGGCCGCGGCGACGACTCTCCACTCGACGTCATCGCCATCAACGACACCGGAGGCGTCAAGCAGGCGTCTCACCTGCTCAAGTACGACTCCACGCTCGGCATCTTCGACGCCGACGTCAAGCCCGAGGGCGACAACGCCATCTCCGTAGACGGCAAGGTCATCAAGGTCGTGTCCGACCGCAACCCCAGCAACCTGCCGTGGGGGGAGCTCGGCATCGACCTCGTCATCGAGGGCACGGGCGTGTTCGTCGACAGGGAGGGAGCCGGGAAGCACATCCAGGCGGGGGCCAAGAAGGTGCTCATCACGGCGCCGGGAAAGGGCGACATCCCCACCTACGTCGTCGGCGTCAATGCCGACCAGTACAGCCCCGACGAGCCCATCATCAGCAACGCCTCCTGCACCACCAACTGCCTCGCGCCATTCGTCAAGGTCCTCGACCAGAAGTTCGGCATCATCAAGGGCACCATGACCACCACCCACTCCTACACCGGTGACCAGAGGCTGCTAGACGCCAGCCACCGCGACCTGCGCCGCGCCCGCGCCGCCGCGCTCAACATCGTGCCCACCTCCACCGGGGCCGCCAAGGCCGTCGCGCTGGTGCTCCCCAACCTCAAGGGCAAGCTCAACGGGATCGCGCTCCGGGTGCCCACCCCGAACGTCTCCGTCGTCGACCTCGTGGTGCAGGTCTCCAAGAAGACCCTCGCCGAGGAGGTGAACCAGGCGTTCCGCGACAGCGCCGCCAACGAGCTCAGCGGCATCCTCGAGGTCTGCGACGTGCCCCTCGTGTCCGTCGACTTCAGGTGCTCCGACGTGTCCTCCACCATCGACGCCTCGCTCACCATGGTCATGGGCGACGACATGGTGAAGGTCATCGCCTGGTACGACAACGAGTGGGGCTACTCGCAGAGGGTCGTCGACCTAGCTGACATTGTCGCCAACCAGTGGAAGTGAAGCGTTGTTGCACTGTAACTCTCATCCTCGGCTTCAAAATTTTCCCCAGGCTCTTCCCTGATGATAATTTGTAATGAGAAATCGAGGCCTGAAACTCCCACTCCAAACACTTCATTTTCTTTTCTCTTTTTTGTTCTCTCCCTTCTCTCTGATTTTTCATTGTCGAGGGACGGATTATAATCGACTTCCGGCAAAGGAAATCGCAACGCTGTATAATGTGGATTTGTAATATATACTATCGGTTGCAAGGTTCTCTTGTAGA
>Contig_111	AT5G26040.2|histone deacetylase 2|LOC_Os06g37420.1|histone deacetylase, putative, expressed
CGCGAATCTAAACACCTTCTCATCTCTGTTAATCACGCCCTCGGGACTTACCTTCAATCTTCCCAATGGATCACCATCCAGGATGTCTGTTCCAGCATTGTAAACAATCAACTGGGGCTGAAATCTACTTTTGCAGACCTCGAGAGCCTTGTCAAGTTGCTCCAGGTATTCATCTGTTTTTGTCCCGCTAGCTAATTCAATCTTTTGATCAATGTATTGCTTAGCTGTGAAATCGAAGGGATAAATTCCAGCATTGTACATGTCCAAAGTGTAAACCCTTCCTGTGAGTGATAAACTGGTATCATACTGACAAATACAATGAACCGAAAATCCACAGAAAATTAAAGTCTGTACCATCATTAGCACAATCTTTTTCGTGTCCATTTCCTTGGTGCGCATCCAGGTCTATGATCAATACACTTGAAATATTTAAGCGGACAAAAGCAAACTGGATGCACAGAGAGATGTCAGCGTACACACAAAATCCACCTCCTTCCTCTGCCGAACAATGGTGAAATCCTCCGCCAACATTAATGGACCATCCTCTCTCGAGTGCAAGTTTGGCTGATAAAATGGACCCACCCACCTGCTTCCGGAACGGGTGTAGTAGCTTTTTCTGCACAATCCAATTAGGGACAAGGCACACAGGGGGATAGG
>Contig_112	AT2G28880.1|para-aminobenzoate (PABA) synthase family protein|LOC_Os06g48620.1|4-amino-4-deoxychorismate synthase, putative, expressed
CCCATTGTTACTGTGTTCTAGAGGGATTGCCATAAAGTTGTTGTCCAATGATCCCAGGAAGGTACTAACATTAGTTTGATCACTTTCAAGGTAAGAGAGCAGATTTGGAGAAGCAGTCCATGCTATTGATATAAGATCATCAGGTAGAGAACCTGCTTCTATTACAAGCGAATGATACCTCACTACCTTGAATCCAGAGTTTCTACCAGATGGGACATTATTAAAGAGGTAGCACCCATCATGCTCAATTTCACTGAGTCGCCCGTGTATAGCTTCTGGAGCGTGAACGATCTTAGCGCCGTGTACAAATCCCAGGGCCTGATGGCCAAGGCAC
>Contig_113	AT1G28140.1||LOC_Os03g63360.1|glutathione S-transferase, putative, expressed
GAATCACCCGACCATGGCCGCCGCCGCCGCCGCGCTCCTCCTCCCGCCGCGGCTCGTGTCGCTACCACCTCACCCAAGCCTCGCCCCCAGCTTCAGGAAACCAGCGCCTTCCTTCGCCCCCCTCGGCCGCCGCGGCGCGAGGCTCAGGGCCGCCGGGGACCGCCCCGGCGCCGGGCTCGCCGACCAGACCACCGTCTACAACGGCGTCTACGGACCCTGGACCGTCGAGGACTACGACGTCCGCGAGGTCTTGCTGTACCGGTCCGGGCTGGTCACCGCCGCGGCTTCCTTCGTGATCGCGGCCTCCGCCGCGTTCCTCCCTGAGGGAAACGCCGCCGGCGACGCCATCAGGCAAAGCATCGACCTTTTCTACGCCGCCGGCGCCGCGGGGCTGGGGCTGTCGCTGGTGCTGATCCACATCTACGTCACGCCAATCAAGCGCTTCCTCCAGGCGCTGTGGGCGGTCGGGGTCCTCGGGTCCGTCGGGACCTACCTCGTCGCCGCCCAGCCGCTGGACGAGGGATTGGTGCAGTACGTGCTGGAGCATCCGGCCGCCCTCTGGTTCGTTGGGCCGACGTTTGCTGCTCTGACAGGTCTCGTCTTCAAGGAAGGTCTCTGCTATGGGAAATTGGAAGCTGGCATCTTAACCTTTGTTATCCCCGGGCTGCTTCTTGGACATCTGTCTGGTTTAATGGATAACAGCACAAAGTCAGGCCTTTTAGGAGTGTGGATGGCTCTCTTCACCATTTTCGCTGCAAGGAAGTTCCAGCAGCCCATCAAGGATGACATTGGCGACAAATCTGTTTTCATGTTCAATGCACTTCCTGAAGAGGAAAAGAATGCTTTGATCCAGAAGCTCGAGAGGCAAAATGAACAGAAGTTTGAGTAGACATTGTAGGCAGTTCTGGCGTAGCCAAAAATAGTGTCCATGGAAATTTGTAGCTAATGTATATTATAGCTCCAAATATCTAGACATACATCAACGCATATATGAAGATGAGAACATTGTAATAGAGAATCCGAGACGTAGCTGCAAATCTTTATGTTACAAGTCAGACAATAAGCAGATGCTGTGGATGGCCTCTGGGCTCAGGGCTATACAGCATTGTCTGTATGTAATTTTGTTG
>Contig_114	AT4G17570.3|GATA transcription factor 26|LOC_Os04g46020.2|GATA zinc finger domain containing protein, expressed
CTAGCATTATCTTCAACATGCAGCAGCGACCTCTTTGGCCTTGCAGTTGCAGCATTTAAGTTGATTGGTGCCCTGTTTCCATTATGAGCAACAAATGAGGCAGACCCAGAATAGGATTCACTTGTAATGTATGATTTATTATCTGCAGGAATGGAGCTTGCTTCTGATTCTTCCTCCAGTGATTTCGAGTTCGGCTGTCTTAGAAGCACACTTCCAGAGCCTATCTCAAAGGAGCCCACAGGAGTTTCACTATGGTATAGTAGGTCTTCCTCTGAGGATCCTGAAAGGTAATATAACTGCTCTTCATGCATGATGGAGTTAAGATCTTTTGCAAGCTTTTCTACAGATGAAGACTTCGGACGAGTGACACAGCTCCTCTTTCTTGATGGCACTAGGGACTCCCAACCATGTGATTGCGCTGAACCAGTCATTTCACTTGCATCAACAGCGCCATATGGGGCGCAACTCTCAGAGTATGATACTGCAGATCCAGAACTAGATCGATTGCTTGGGTCAGCAAGT
>Contig_115	AT5G62670.1|H(+)-ATPase 11|LOC_Os12g44150.1|plasma membrane ATPase, putative, expressed
GGAAAAAGTCTGTCTTGTATGCAGCCCAAAAGAAAATGACAGTCATCATTGCCTGATATCCACCGAGGACAACTCCAGTTGTGAAAATTTCAGCTAGCTTCCAGCTGTCAGGTAGTGGGGATGGTTTTACACGATCCTTTGATATAGTCATTATGGTACCATCATTTAGAATTGCTATGATTAGGACCATGAATGGTGGGAAATCAAATTTCCAAATGAGGGCAAGGAGCATAAATCCAAGCACGATACGAATGGTGATTGATACAGCATAGATCGTGTAATTCTTCATACGCTGGAAAATTGCGCGACTTGTAAGCACAGCACTAATGATCACACTAAGTCCAGGTTCTGTGAGGACAATATCTGAAGCACTCCTGGCTGCATCAGTTGCATCAGCAACAGCAATACCAATATCAGCTTTCTTTAGGGCTGGTGCATCATTTACTCCATCACCAGTCATTCCACAGATATGCTTCCGTGCTTGCAGACGTTTCACGATCTCATACTTGTGTTCAGGGAATACACCAGCAAAACCATCAGCTTTCTCGATGAGATCATCAACTGGTAAAGCAGCAATAGACTCATCCTTGTTCTGTCCTAACAGAGCAGAAGAAGGATACATATTGTACCCATTCCTAGGCGACGTCCTGTTTCCTTTCCAATTGCCAGCT
>Contig_116	AT4G31860.1|Protein phosphatase 2C family protein|LOC_Os06g44210.1|protein phosphatase 2C, putative, expressed
ATTGTGGAGCTTTGTGATGATGATGACTTTCTTGTTTTGGTCATGTGACGGCATTTGGGACTGCATGTCAAGCCAACAGTTAGTCGATTTCATCAGTGAGCATATAAGCAGGGAGGAAAGCCTTTCCGCAGTATGTGAAAGAGTGCTTGACAGATGCTTGGCTCCATCGACCAGTGGGCGGCGAGGGATGCGATAACATGACGATGATCCTGGTGCAGTTCAAGAAGACGACTACTCAGACCAAGGACGCCAGTGGTGCAGAACAGTCAGCTGATCAGACCAAGAGCGCCAGTAGTGCAGAGCAGTCAGCTGGAGACACAGAACGCTCTTGAGCCGCACGTGCCTGAAGAGAATGGCTCATGATGAAGATGAACAGGCACAGAGAGGAAATGGCTCTTGAAGCATGGCTTGATGCCTGGACCTGGCTAAAACAGGAGTACGATGTTGCAATGTACATATCAACCATGTGTTGAATTGGCGTGAACGCTATTCTTTGCTCCATTGTTGTCTGTAACCCAACCTGCTGTTTTCTTCCGGTTGTGATTTTTGGCCGTCTGACATCACCTAACTGTACATTTGTGGGTGGAAAT
>Contig_117	AT5G57190.1|phosphatidylserine decarboxylase 2|LOC_Os01g72940.1|phosphatidylserine decarboxylase, putative, expressed
CATTTCCGCAGCTCGGGGATTTGCAGCCCCTTGTTCCTTGTGGACACGCCCAGAGTCATGCCAACAGAAACAAGGGTTTCCAGTGACCTCTCGCTGTTGGCCAGAAGATCAGCATCAAATTGGATTGCATCCTTCTCGAAGACGCATATCACTGTGCTCCCTCCAAAAGAGAAATACCCAAACTCATCTCCTTTGTGGACGTAGTCACCCTCATTTTTCAAGAACGTGATGCTTCCTACCATGGTTGCTCCAATCGCAACAAACGCTACCTTTCCAAACTCTGAAGTTGATATAATCGAGATGACTCTTTTATTCTCCGTGAATACATTGCAATACTTGCTATTCACAGCGATGGGATTGACCGTGTACAGGAACCCAGGAATTTCCACAAATTTCTCCACGGTTCCTGAGACTGGTACATGAAACCTATGGTAATCCTGAGGTGCAAGCCGGAAAATGACCAACGATCCATTGCTTAAAGCATTTGAGTGTGCACTGGGCCCTAGGAGACCCTCAATTGAAAATTTGCGGCCCTTGATCCAAAGTCTTGTGCTCTCATCAACTGAACTGAAAGCCATTAAACGGCTATCAGCAGCACAGGTGGCGATACTGTCTTGATCACCATATGCAATTGGTCTGGCACCAGGCTTCAGTCCTCTTACGAAAAATTCATTAAAAGTCTTAAAACTTCAATAGGATCCTTGACCTCATCCATATTGA
>Contig_118	AT5G48760.1|Ribosomal protein L13 family protein|LOC_Os03g54890.1|ribosomal protein L13, putative, expressed
GCCACTCCAAACCCTAGCGCGCCGCCGCCGCCTCACAGGTACGGGCGCGATGGTGTCCGGCTCCGGCGTCTGCGCCAAGCGCATCGTGGTGGACGCGCGCCACCACATGCTCGGCCGCCTGTCCTCGATCATCGCCAAGGAGCTGCTCAATGGCCAAAAGGTCGTGGTGGTCCGCTGCGAGGAGATCTGCATGTCCGGCGGCCTCGTCCGCCAGAAGATGAAGTACCTCCGCTTCCTCCGCAAGCGGATGAACACCAAGCCGTCCCACGGCCCCATCCACTTCCGCGCCCCCGCCAAGATCCTGTGGCGCACCATCCGCGGGATGATTCCGCACAAGACCAAGAGGGGAGAGGCTGCGCTCGCGAGGCTCAAGACGTACGAGGGCGTCCCGCCGCCGTACGACAGGACCAAGCGCATGGTCATCCCTGATGCGCTCAAGGTTCTGAGGCTGCAGCCTGGGCACAAGTACTGCCTCCTCGGCGAGCTCTCCAAGGAGGTCGGATGGAACTACCACGACACCATCAGGGAGCTCGAGGAGAAGAGGAAGGAGAAGGCCAAGGTTGCCTATGACAGGAGGAAGCAACTGGCGAAGCTCCGTGTCAAAGCTGAGAAGTCCGCTGAGGAGAAGCTGGGATCTCAGCTGAAGATTCTTGCCCCAATCAAGTACTGAGAAGCTGTGCTTTTGTGCGTCATCAGTTTTTGTGGAGCATCTGGCCCGTTATTTTAAGTAGTTTGGTAAAAGTTTGTGACAGTATAATCTTAAGTGGTAAACCGTGTTATCCATCAGCTTCTGCGACTGTTATTTGAAACATTTTCTAGTCGGTGAATGAACTGTTTCGTTTGTC
>Contig_119	AT3G61470.1|photosystem I light harvesting complex gene 2|LOC_Os07g38960.1|chlorophyll A-B binding protein, putative, expressed
CAGTGCTTGGTTGGCCGTCCGATACTGCTGACCTCCGTGCTTTCTACCCTACTTCGGTACTAGAAACTGGACTTGATATTCTCTTCTTTTGGGGACAGCTGCTCGATCTCCCAGGCCACAAGCGCGCAATGGCACTCGTCTCCGCCTCCTCCTCCTCCACCACCGCCGTCGCGGCGCTCCCCAGGAATGGGCTACGGTCGGCATCCTTCCTCGGTGGCAAGACGTTGCTGAGGCAGGCCGAGGCGGCGCGGCCGTCGTTCGCCGTGCGCGCCGCGGCGGACCCCAACAGGCCCATCTGGTTCCCCGGCAGCACCCCGCCGCCGTGGCTCGATGGCAGCCTCCCCGGCGACTTCGGCTTTGATCCCTGGGGCCTCGGATCTGACCCGGAGAGCTTGCGGTGGAACGTGCAGGCGGAGCTGGTGCACTGCCGGTGGGCGATGCTCGGCGCGGCGGGCATCTTCATCCCGGAGTTCCTGACCAAGATCGGCATCCTCAACACGCCCTTCTGGTACACCGCCGGCGAGCAGCAGTACTTCACCGACACCACCACCCTCTTCATCATCGAGCTCATCCTCATCGGCTGGGCCGAGGGCCGCCGCTGGGCCGACATCATCAAGCCCGGAAGCGTCAACACCGACCCCATCTTCCCCAGCAACAAGCTCACCGGCACCGACGTCGGGTACCCTGGTGGCCTGTGGTTTGACCCGCTCGGCTGGGGCAGCGGCTCGCCGGAGAAGATCAAGGAGCTGCGCACCAAGGAGATCAAGAACGGCCGCCTCGCCATGCTCGCCGTCATGGGCGCCTGGTTCCAGGCCGAGTACACCGGCACCGGCCCCATCGACAACCTCTTCGCCCACCTTGCCGACCCCGGCCACGCCACCATCTTCCAGGCCTTCACCCCAAAATGAGGAGTTGGAGCTAGCGATTATTTGAGGAGTGCTACCGCGCATGCATGGGATGGAGATTGTTAGGTTGATGGTCGATGCGACTTTTTTGTTGTTGGGCGGAATAGACTGTCCATGATGCACGGAATGGTTTGTGGAGCGATGCATGCCTGTTGATCGTGTACTTGTACTATGCTGTAACCAATGTAAAAATGCAATACTCATTAGATGCTAAGTTCTTGTCACTGAATC
>Contig_120	AT1G79590.1|syntaxin of plants 52|LOC_Os08g17600.2|SNARE domain containing protein, putative, expressed
ATTCGATGCAATGTACATATTGCATAACGGTTTCCACTCACGACAGGAAAGAAGAGACTGAAACCAACGTATATATATATTTTTCAAAGACTGCGCATTTCAATCGAGTAACACAGAAGGAACATAAGCGAAGGCTGCAGGTAACGCAGAAGGGGCATAGGCAAAGGCCGCAGGGGGTAACTGGCAGCTTCTTTCTTTTCTTTACAGGTACTTGACGAGAAGCCAAACAATGACCGTGAGGATCACGATGGCAAGGACCGACAACAGCAGGCACATGCATGAGCAGCCACCTTTGGTGCGCTTGTTCAGAATTGCAAGCCTCTTTTGCACACGCTGAAGACGCGAGTTTGTAACATCGACATGATCTTCAAGGTCATCTATCAATCTTGTGTGCAGGGTAAGTTCTTCATTGACTGCTAATGCAATATGCTTTGTGCTCAGCACCGTCTCTTCCAGCTTCTCAAGGCCCTCATCTTGCTCTTTCATAATTTGTCTCTGAAGGCCAACAACTCCTTGGTTATCTAACCCAGTAACTCTGCTCATATCATCTGCCTTTTTACTCTGACCAAGAAGATCCTCCCTGTTAGCAAAGTTCGACATGTTGAAACTTGTCGCCATCTGTTTTGCTTTAGACTTCAAATTGGAAAGCATGTCTTGGCGCTTATGCATCTCCTTGTCAGTGATTGACTTTGGAGGAATTCTGGCCAGCAATGACTCCAAGCTATCCAGTCTAGTCCCAAGAATAGTTATTTTCTCCGGATGGCTGAAGTATGCCGCATAATTTCTGGGCCTGATTGTGGAGAGATCCTCTATCGGCAATCATGGAACTGATGTCATCAGCAAGCCTGGATGC
>Contig_121	||LOC_Os09g25690.1|retrotransposon protein, putative, unclassified, expressed
AAACAAGCCAAAACCACAGGTGCAGTGTTCCTAGCTTCTCCTTCCTAGAGGAGGCTATTCCAGGATGTCTCGCCCTCAAACCATGTCCATTTTCCTCGGCATCGCCGTGCTAGCCGCCCTTGTTCTCACATCCGAGGGCCGCATCTCTCGGAAGGACCTGAGCATCGACCTCGGTGGTGGCGGAGGTGGAGGCGTTGGGATCGGCACCGGGATTAGCATCGGCATAGGTGGCGGTGTCAGTGGCTCTGGCTCTGGCTCGGCATCTGGGTCAGGATCAGGCTCTGGCTCGGCCTCAGGTTCCGGGTCCGGTGCTGCTTCGGGTGCAGGCTCATCAGCGGGCTCCGGTGCGGGCTCGAGTGCAGGCTCTGGTGCAGGATCATATGCTGGCTCCGGTGCAGGCTCTGGCGCTGGATCAGGTGCTGGTTCTGGCGCGGGTTCAGGATCTGGTTATGGTCAAGGGACAAAGGCGCAGGCGAAGGCCAAGGCCAAGGATCCGGGTACGGCGAAGGTCACGGCTCAGGCTACGGACAAGGTTCAGCAGGGTCTGGCTCGGGGTACGGCGAAGGCCATGGTCAAGGAAGCGGCTCCGGTCGAGGGTCAGGCTACGGCGAAGGTTACGGCTCTGGTCACGGCCAAGGCTCCGGATCCGGCTACGGTGAAGGATACGGCGAGGGCTCAGGAAGAGGATTTGGAGATGGTTCAGGCTCAGGCTCAGGCTACGGCGAGGGACACGGCTACGGGTACGGTTCTGGACACGGCAAATGAGACGATGAACAAGAGCTTGCATTGCCAAGTGCCACTGCCAACCAGTGTGTGTTTAGCTGTCCTCTGTGTATCCGTAAAATAAATCTGTGGATGTAAAAACCACGCATGCTCACTGTTTTAACCATACAAGCAGGCTTGATGAGTTGATGCAATGCGAAGTCCAATCAACCTCTC
>Contig_122	AT2G34660.1|multidrug resistance-associated protein 2|LOC_Os04g52900.1|ABC transporter family protein, putative, expressed
GGATATTTGGAAACTAGACAGCTGGGATGAGACTGAAACTTTGTATAGCCGATTCCAGAAATGCTGGAATGACGAGCTTCGAAAACCAAAACCTTGGCTGTTACGAGCTCTTCACAGCAGCCTTTGGGGGAGGTTCTGGCTGGGAGGATTTTTTAAGATTGGCAATGATGCTTCTCAATTTGTTGGCCCAATCGTATTGAACCTTTTGTTAGAGTCTATGCAAAAAGGTGATCCATCTTGGAGCGGGTACATCTACGCTTTCTCAATCTTTGCTGGAGTGTCACTGGGAGTTCTTGCTGAGGCACAGTACTTTCAGAATGTCATGCGTGTCGGTTTCAGGTTGAGGTCCACGTTGATTGCAACTGTTTTCCGCAAGTCCTTGCGACTGACTAATGATAGTCGTAGGAAGTTTGCTTCTGGGAGGATTACCAATTTGATTTCAACTGACGCGGAATCCCTTCAGCAAGTGTGCCAGCAGCTTCACAGCCTATGGTCTGCACCTTTCCGTATTGTTATTTCCATGGTCCTTCTATATGCACAGCTTGGTCCTGCAGCATTAGTTGGTGCGCTCATGTTGGCTCTTTTGTTTCCAGTTCAGACAGTCATCATCAGCAAAATGCAAAAACTTACCAAGGAGGGGTTGCAAAGGACCGACAAGCGAATCAGTCTCATGAACGAAGTATTAGCTGCTATGGATACGGTCAAGTGTTATGCTTGGGAGCAAAGCTTCCAGTCAAAGGTGCAGGACATCCGTGATGATGAACTTTCTGGTTCCGCAGGGCTCAGTTACTTGCTGCGCTGAATAGCTTTATCCTGAACAGTATCCCAGTCATTGTCACTGTTGTTTCATTTGGTGTATATTCTCTACTGGGAGGCGACTTGACAGCAGCAAAGGCGTTTACTTCTCTTTCATTATTTGCAATCTTAAGGTTCCCACTTTTCATGCTGCCGAATCTGATAACTCAGGTGGTTAATTGTAAGGTATCATTGAAGCGTCTGGAAGATCTCCTGTTGGCTGAAGAGAGATTGCTTCTGCCAAATCCACCTATTGATCCTGAGCTTCCAGCCATTTCTATCAAGAATGGATATTTTTCATGGGAATCACAGGCTGAGAGACCAACTTTATCAAATGTCAATCTGGATGTACCTGTTGGAAGTTTAGTTGCAATAGTAGGAAGCACAGGGGAGGGTAAAACTTCTCTCATATCTGCAATGCTTGGAGAAATACCACCAGTGTCAGGGTCAGATACCTCAGTGGTCCTTCGTGGTATCG
>Contig_123	||LOC_Os01g68380.1|expressed protein
GGGGCATGTTTGGGTAGAGGGATTTGGATTCAAACCCAAAGGATTTAGTCCAAATTTGAACTAAATACTAAAGCTCCTAGAGCAATCCCTTTCTTCTAAACAGACCCTGAATGAAAGAAACATCTGGTATACTGGGACCTCTATTTCCATTACAGAAGTTTGCTGGTACGGCGCTTTGGCCCTCCTGGGAAGAGCTTCATTATCCAGCCAAGCACCCGTTCAGCGACCTCATCTCCTTCATCAGCGTACATTGTTGCATCATTGATGGAGCGTGTGTCAATTGGTTTTGCCAGGACATTCTCATTAGCCATCCTTTGAGAAGTCAATAGCTCAAGCCTCTGTGTCTGAGTCTCCAGCTTTTGTGTTAGGTCCTTGTTCAACTCCTTAAGCTTGGAGCAGTTGGATGACTCGATTCTCAGTGCCCGCAGCAGCTCTTCTCTCTCCACCGCTAACTCTGACATCAAGGAATTGATGTTGTCAATCATTCTAAGCTGATCATCCGGAATGCTAGATGAGACCTCTTCTAAGGAAGGAAAATCAGACATATTGTTGGACCGCAAAACAGATGTTCCAGCATCTTCCAATGTGTCAACAGTGCTGGTCAGCGTTTCTGAAGAACTGATTTCCCCAGTATCTAAATCCTCTGTTGCGGTCGATGCATCTCTTTTCTCAGCTGAAGGTTTCTCCATAGCAGTAGTTACCTTCTCATTCACAGGAATGTTCCTCAATTTAGAGT
>Contig_124	AT3G12760.1||LOC_Os06g12690.1|DCN1-like protein 2, putative, expressed
ATAAAAAGGAGGGGCGGCGAGGCGGCGAGAGAGCGCAAGGCTCAAGCTTCTCCGCGAAACCCCAGACCTCGCGCCGCCCCTTCGCCCTCCCCTCACCGGCGTCCTCCCCGCGCTCCGATCCAAGATGTATAAGCTGGGGAGAGGAAACCGCGACAAGGTGCAGCAGTTCATGACCATAACCGGCGCCAGTGAGAAGGTTGCCCTTCAGGCACTGAAAGCTAGTGATTGGCACTTGGAAGGAGCTTTTGACTTCTTCTATAGCCAACCTCAGATTTCTGCGCTTAATACTCGGCATCTTGAAGACATTTTCAATAGATACAAAGAACCTGATTCTGATATGATCATGGTGGAGGGAGTATCTCAACTTTGCAATGATCTGCAGGTGGATCCTCAGGATATTGTCATGCTTGTCATATCGTGGCACATGAAAGCTGCCACAATGTGTGAATTTACTCGCCAGGAATTCATTGGTGGACTGCAGTCAATTGGGGTAGATTCAATTGAGAAATTTCGTGGAAAGTTACCATCATTACGAGCTGAGCTAAAAGATGACAATAAGTTCCGTGAGATATACAACTTCGCGTTCACTTGGGCCAGGGAAAAGGGTCAAAAGTCTCTCTCACTGGAGACTGCTATTGGAATGTGGCAGTTGCTATTTGCTGAAAGGAACTGGCCTCTTCTGGAACATTGGTGTCAGTTTTTACAGGTCAGGCACAATAAAGCCATATCTAGAGACACATGGGCACAGCTGCTGGAATTTGTAAAGGTACTTCTGTCCATTTTACCTCCCTTTCCTTGTATATGGAACTGTTGTGACTTGTGGTTAGCATAGATGCCCAGTGTGAATGCAAATATAATGCATTTAGATGGTCAGCTGTGACACCAAAATCTGACAGATAAACTTGATTGAGATGATTGAGAGGTAA
>Contig_125	|||
CTCTTCACATCATTGTTCCGCCTTATGATGCCGCTATGCACTGGTGCCTCTGGGGATCTTCGTTGCACATGCCCAAACCATCTTAGTCGGTGTTGCACAAGCTTTTCTTCGATTGGGGCTACCCCTAGACGATCTCGTATCTCGTCATTACGAACTCGATCCATCCTTGTATGCCCACAAATCCAACGCAACATACGCATCTCCGCAACACTTAGTTGTTGAATATGTCTTCTTTTAGTGGGCCAACATTCTGCACCATACAACATCGCAGGTCTAATAGCCGTCCTATAGAACTTGCCTTTTAGCTTTTGTGGTACCCTCTTGTCACATAGGACACCGGATGCTTGACGCCACTTCATCCATCCTGCTTTGATTCTATGGCTAACATCTTCATCGACATCCCCGTCTCTTTGAAGCATCGATCCCAAGTATCGAAAAGTATCCTTCTTGGGCACTACCTGACCTTCCAAACTCACATCTCCTTCCTCCTGTCTAGCAGTACCGAAGTCACATCTCATATATTCGGTTTTAGTCCTGCTAATTCTAAAACCTTTTGACTCTAGGGTCCGCCGCCACAACTCTAGTTTCCTATTTACTCCCGCCTGGCTTTCATCCACTAGTACTACATCATCAGCAAACAACATGCACCATGGGATATCTCCTTGTATATCCCTTGTGACCTCATCCATCACCAAGGCAAATAGGTAAGGGCTCAAAGCTGATCCTTGATGTAGTCCTATGTTAATTGGGAAGTCACTTGTGTCACCGTCAGTTGTTCGAACACTAGTCACCACCTTGTGGTACATGTCCTTAATGAGGGCCACATACTTTGTTGGGACTTTATGCTTTTCCAAAGACCACCACATAACATTCCTTGGTATCTTATCATAAGCCTTCTCCAAGTCTATGAAAACCATGTGTAGGTCCTTCTTCTGCTCCCTATACCGCTCCATAACTTGTCTTAAAAGGAAAATTGCTTCTATGGTCGATCTCCCCGGCATGAACCCAAATTGGTTCTTGGTAATACACGTCAAACTTCTCAAACGATGCTCTATAACTCTCTCCCACAGCTTCATCGTATGGCTCATCAGCTTAATCCCTCTGTAGTTAGTGCAGCTTTGAATATCTCCCTTGTTCTTGAAGATTGGTACTAATATACTCCTCCTCCACTCTTCGGGCATCTTGTTCAATCGCACAATCTGGTTGAAAAGCTTTGTTAGCCAAACAATAGCTATATCTCCTAGGCATCTCCACACCTCGATTGGAATCGCATCAGGGCCCACTGCCTTGCCCCCTTTCATCCTTTTTAAGGCTTCTCTAACCTCAGACTCTTGAATCCTACGCACAAAGTGTCTATTGGCATCATCAAAGGAGTCGTCCAACTCAATGGACGTGCTCTCACTCTCCCCATTGAACAGGTTGTCAAAGTACTCACGCCACCTTAGTTTGATGTCCTCCTCCTTCACCAAGAGTTGATCCCTCGCATCCTTAATACACTTTACTTGATTGAGGTCCCTTGTCTTCCTATCACGAAACCTAGCCATCTTGTAGACGTCCTTCTCTCCTTCCTTTGTACTCAACCTTTGGTAAAGATCATCGTATGCTCTGCCCTTTGCCTGACTCACTGCTCGCTTAGCAATCTTCTTTGCCACCTTGTACCTCTCTATGTTAATTGTACTCCTATCATGGAACATGCGTTTGTAGCACTCTTTCTTCTCCTTAAGGGCCTTTTGTACATCCTCGTTCCACCACCAAGTATCTTTAGTTGCACCTTTGCTCCCTTTGGTCACACCAAGCACTTCCGCAGCCACCTTCCTAATGCAAGTTGCCATCTTCCCCCACGTGTTGTCTGCATCTTCCCCTTCTTCCCAAGAGCCCTCCGTGGTGACCTTTCTCTTAAATTCTTCCGACGCCTCCCCTTTGAGTTTCCACCACTTCGTTCTCACGACTTTGGGTTGTTTATCCCGTCTAACACGCAGACTAAAGCGGAAATCAGCCACCACGAGCTTGTGTTGAGAGACAACACATTCTCCCGGTATTACCTTGCAATCCAAGCATGTCCTCTTGTCCTCTCTTCTTGTGAGAATGAAGTCGATCTGGCTAGCGTGATGGCCACTACTGAAGGTCACCAAGTGGGATTGTCTCTTCCCAAAGAAGGTGTTGGCTACCATCATATTGTAAGCTATAGCAAAGTCTAAGACTTCCTCCCCCTCCTGATTCCTACTACCAAACCCAAAACCTCCATGTGCCACCTCATAACCTGCATTTGATGACCCTACATGGCCATTGAGGTCTCCTCCTATGAAAAGCTTCTCACTGGTGGGTACCGCTCTAACCATGCTATCTAGGTCTTCCCAAAACTGCCTCTTCGTACTCTCATCATGGCCTATCTGGGGAGCATACGCGCTTATTACGTTGAAGACTAAGTCACCAACAACAAGCTTGACTAGGATGATCCTGTCCCCCTGCCTCTTGACGATCCACCACTCCATTTCTCAGACTTTTGTCAATCAAGATGCCCACTCCGTTTTTGTTTGCAACTGTTCCTGTGTACCAAAGCTTGAAGCCCGTGTTCTCCACCTCCTTCGCTTTCTGACCCTTCCATTTCGTCTCCTGGACGCATA
>Contig_126	AT3G45030.1|Ribosomal protein S10p/S20e family protein|LOC_Os03g14530.1|S10/S20 domain containing ribosomal protein, putative, expressed
CGCCGACCCCCCGAGCAGCCGAGCCAGGAAGCGAAGACCCCCTTTCCCCCGAGCGCAAGAGCACCATGGCCGCGGCAGCAGTTTACGGCGGCCTCAAGGGGAAGCTTGGCGTCGAGGATGCCCCCGAGCTGCAGCTCAACCGCATCCGCATCACCCTGTCCTCCAAGAACGTCAAGAACTTGGAGAAAGTTTGTGCGGATTTGGTGAAGGGAGCCAAGGACAAGCAGCTGAGGGTTAAGGGACCTGTCCGGATCCCTACTAAGGTTCTCCACATCACCACCCGCAAGTCCCCTTGCGGTGAAGGAACAAACACATGGGATCGGTTTGAGTTCCGCATCCACAAGAGGGTGATTGACCTGATCAGCTCCCCTGATGTGGTGAAGCAGATCACCTCCATCACCATCGAGCCTGGTGTGGAGGTTGAGGTGACCATCGCCGACGTGTAATGACGTGCAGTTCAGCTCTGTCATAAGACTATCTATATCTTGTGTTGGTTTAGTTTTGTGCTCCCTTTGTGTGCTTGTAAGAGAGACATTGAGTGATTGTTAGCATAAGACTGTTTTCTGTCGCCTATAAGCCTACCGTAGCTGTCTATCTGATCTAAGGGCCG
>Contig_127	AT2G41880.1|guanylate kinase 1|LOC_Os12g33100.1|guanylate kinase, putative, expressed
CTCACTTATATCTTTCTCAATTTTGCTCCGCTCTGTAAAGTGGTAGTGAACCCCATCTATTTCCTTCTCCCTGGGAAACCTTGTAGTGTGGCTAACAGAGAATCCAAACTTTGATGGATAGTCTTTCATCAACTTTGCAATCAACGGTCCCTTTACCAACACCGGAAGGCCCACTGATCACAACTGGTTTTTGGCCCACGCCAAGTACTCCCTTGCTCCAAGAAACAACTTCTGTGCCCTTGATTTTCCGCTGCTGCTTAACAAAGACGGTGTCTATCACAAGGAACCAGATGGACTCATTGAAGGGAACGCCCTTCTCGATAACCAATATCTTCTCATCATTTACAGGAATAACAGACTGTGACTTGGTCAGAGTAGGCTGTGCCCCAAGTATTGTGGGTACAACCCAAGTCTGAGTTAGTTTGTCCAAAATTTTGACAATACCAGATGACTTGGACTCATCATCTGAGCTGCCAATAACATACGTCTTACCGCCGACGTCCACGGCGCTCTGCTGCTTGCAGTTCTTGGCGTCCACCGCGACCCTCTCCACGCTGAACTCAACTGCCTCTTCACCCATGAGATGCGCCGCAGCCAGGGGCAGCAGGCTCGCCCTCCCTCAGGCCCTGGATCTGGACCGAGGCGCGCGCTCCCGGAGAATGCCGCA
>Contig_128	AT3G51730.1|saposin B domain-containing protein|LOC_Os12g02094.1|saposin-like type B, region 1 family protein, putative, expressed
CGGTGGTTAAGACCAACCCAGCGGATCCATCATTTTGCTCGGCGGGCACTGTAGTAAGGTACTGTTTATGCACTGTTTACTACTGCAGCATGTTTACTACTGCAGCACACTGTATTGGATTCAGTTCCTAGCTCTAGCACGGGAGGAGGACTCGAAGAAAATCCAGCCCAATCCGACAAGGATAGCAGGCCAATCGCCCCTTTTAGCTATCCACACCCGGGCTTGCTGCTCCTCGATTTGGTTGGTTGGTTGATTGATTGATTCCGTGAGGCAGGAGACAGCTTGACAAGGAAAGCGTCACCATGGTGTCCAAAGCACCCTTCTTTCTCTTGCTCCTCTTGTTGCTCGTCGCCCGGGCACCTGCACAAGCCAGGGATGCTCCTGGTCACAGCCCAATCTACAAGGAGCATATTCCTGTCCATCTCAATGGTGGCAGCCCGCTATGCTCAGCTTGTGAAAACTTCACGAGTGAAGCTGTCACTTATCTAAGTGAGAAACAAACGCAAGATAAGATCTTGGAATTCCTTCATGATGCTTGTTCCCAGTCATTCTCCTTGGAACATAAGTGTGTTGAATTGATTGGACTCCTATGCAACTCTGCTGTTTGCCAAGATTACGGAGATTAAGCCAGAAGAGTTCTGCAAACAGTTTGGCCTGTGCAGGGACACAGCCCTTTTCTCTGGTGTGAGAAGTGACAGCACGTGTGTGTTTTGCCACCACCTGCTTGATGAAATTATGTCCAAACTGAAAGATCCAGATGCTGAGTTTGAGATAATTCAAATTCTCATCAAGGAGTGCAGTAAGATTGAAGGTCATGTCCAGCAGTGCAAGAGATTGGTCCTGCAATACATTCCTCTCATTCTGGTCAACGGCGAGAAGTTCCTTGAGAAGAATGATGTGTGCGCACTCGTACAAGCGTGTCCAGCCAGTCAAAAGACGACGGTAAGCTCATTCTTGGACGAGGGATTGGTGAATGATGCATGAAGATTGGAAGATCGCACAAAAGCGCACGGCGGTGGTGATACTTGTACATAAAGCGATAAACCAATGGCTGCTGTATTCTGCTCCTGCATTCTTCACAAACCTTATTGTGTAAATTGTTCTAGGATTCCATTCTACTAATTTTGTATCTGTGCAGCCGGTTGCTGCACACTGTGTTGAG
>Contig_129	AT2G37970.1|SOUL heme-binding family protein|LOC_Os01g63210.1|SOUL heme-binding protein, putative, expressed
GTACTTGGACGGCAGCAGGAACTGCATTGTCACCTTGCCCGGCGCCTGCTGGTCGTCCGTGATCACGGGTGCGGTCATCGCGACCGGCTCCGGCTCGCCGCCCGCGGCGGCGGTGATGACCGGCGCCGTCATGGCGATCTTCTCGGAGGACGCCTCGCCGTCGCCGTCGCCGCCGCCGCCGGAGGTGATGACGGGAGCCGTCATGGCGATCTTCTCGGGCTTGGTGTTCTGCGGCTTGCCGAGGGCGCCGATGTAGTTGGCGAGGACGGTGAAGCCACCGTCGGCGTCGCCTTTCCACTCCTTGGGGTCGTAGGTGAACTCCGCGGCGACGCAGGGCGGGTACTTGCGGATCTCGTAGCCGGCGCCGGTGTGGAGGACCTCGTGCTTGGGCATCTCCACCGTGATCTTGCCCAGCACCATCCCCATGGTGGAAGATCGTCGGCTGAGGGTGAGCTGGAGCTAGCTAGGAACGGTGCAGATCCAGAGGATCGATGGTCTCTGACTCC
>Contig_130	AT4G24550.2|Clathrin adaptor complexes medium subunit family protein|LOC_Os07g42810.2|adaptor complexes medium subunit family domain containing protein, expressed
CCGAGGAGAAGCGTGGTAGCGGAAGCGGCGGGTGGGGAGAGATGATCTCGCAGTTCTTCGTGCTGTCGCAGCGCGGCGACCACATCGTCTTTCGCGACTATCGCGGCGAGGTGCCCAAGGGCAGCGCGGAGATCTTCTTCCGGAAGGTGAAGTTCTGGAACGACGACGAGGCTGAGGAGGCGCCCCCAGTCTTCAATGTTGACGGGGTTAACTATATTCACGTCAAGGTCGCTGGACTATTTTTTGTAGTAACTACAATGGTTAATGTTTCTCCGTCCCTTCTCTTGGAACTTCTGCAAAGGATTGCACGTGTTACAAAAGATTATCTTGGCGTTCTAAATGAAGATTCACTGCGGAAGAAATTTAATTTGGTGTATGAATTGCTGGACGAAGTCATTGACTTTGGATACCCACAAACAACCTCTACTGAGGTTCTGAAGTCATACATATTCAATGAACCTATCATGGTTGATGCTGGACGACTTCCACCGCTTGGTCCTGCTGCTATGTTCATGCAAGGC
>Contig_131	AT3G08840.2|D-alanine--D-alanine ligase family|LOC_Os07g49110.1|D-alanine--D-alanine ligase family, putative, expressed
GTTTCAATAAAAGGCTCAAATATTAATGATTCTGGAGGAGGGACTGGCATTTCAATAACGCCATGCGCCCTGGACAGGCAGTTAGCTGGCAGACGCTGAAACTTTCTCCTCAATGCATTTGTATAGACTTCGAGGTCCTTTTGACAGCACAATCTTGCTACACCAGTCGAGCACCCGTCACGAGCTGGTTTTACACATACTGTTTCTGTTTGTAGTTCTGCTTTAAGTTCGTTCCAGATATCAACAAGAGATGACTTCAATACCTCTTCAGTTGATCTTACATCCTTTGGTATGGTACGAACTCCATAACCAATCAGATGGTCAACGGCAAGTGAAGTTGCAACTTTGTTCATGCATGTTCTAGAAGCAATTGGTCCTGGTCCTGTATAAGGAACTCCTGCAGATTCCAACAATGTTTGAATGGTACCATCCTCTCCAATACCACCATGCACTGCTATAAACACTACAGCTCCAGCTTCTTTTACAAGGTTGATCCACTGTTGCAGAGAGTATTTGATAGGTTGTTCATGAGCAATGTCAAAGCCCGTAAACCAATCATGCTTGCTTAATGCTGGCCCAAGTTCATTCATTACTTGTTCACGCAAACGAGCCGTTATTTCAACTCGTTCTGGTTCAGTTGCCTCGACACATGCAGCATGAACTTCTTCAGTGGTATGTCGTAACACTAACGAATAGGGCAACGTCCAAACTTCTCGTGAAATGTCACTGAAATCTTGGTCATGGGAGGAGAAACATCCATTTGCAGGTGCAAGCAAACACGGTGTCACATCAAGATCATCAAAACCTTGCAAATTAAGCCAGACATTGGTGCCACTCATAAGTGACACTTGTCGTTCTGAAGTATCCCCTCCGAAGATCACAAAAACCTTCTGTCTGGATGCACCGTTGTGGATCGCTTCTGCCTTTTTTGATGATTTTAACTTTCTAGATAAAGCGGTCCATGAATTATTGCATGGAACAAGAGAAGGGAATCGCGAGCAAGCATGCTGAACAACTGTACGAAGGATTCGAGAGTGAGAGAATCCAACCGCTGAAGCTTGTTGGAATAAAAAGCTGGTTTGCTCCATCCCACTTATCAAATTAATATCCGTGAAAAGAACAGTGCCATACTTGGTATTTCCAAATTTGCCACTATTTTCAGCAGAGGGTAAAGAAGCAACAGGAGACGGTAAAAACCAACCATCTATCCTTGCAAAGTCACGCAAGCCAAGGCAACGAAACAGAAGATAAATTCCTTGTCTTATGCAATCAATCACCTCTGCCGGAAAACGTGGAGGTGTATGATAAACAACCTGGGAAGAGCTCCACAAATGTTTCAATTGTGAGAAATGCAATTATTTGACTGAGGCCTTGTCACATGAATTTCTAAAAGTTTATTTCAAATGAATCTGTAGGACTAAAGTAGCAGAGATCAATGGAAAGCAACCGACGGTTTTGCACAGATGATCCCTAGAACTTGTGTTTTAGTCTGGGAACTATACCTGTCGAGTCGGAAGGTACTTCCTGCGGTAGTTAAATATTGTATCCTCTTTGGTATCACTAGTGCTGGAGTGCTGAAGCTCAACTTCTGTTGGAAGCAGAACAACAGGCTCACTGTTGTTAGCAGTCCCAACATCAACCACGATGGCTGTAAACTCAGTGCCCCCTTCAAGGAAAACCTCTATGATAACTTTATCATCAATTCCCTCTGAAATTATTTCCTCAGCTTTCTGAGCAGCATCATTCACACCATAAGCAACAACCACCCCAATGCTTGACCCAGCCCTCGTAGGTTTAACAATCACTTTGCCATTTTCTTTGCTCAAATTGATAGTTTGGAACCATGTCTCCAACTCTGGCTTAGCCAACTTGTCCTTCTCCACAAGAAAGTTTGGCACTGTTAAGAAACCTTGCGAATCAAGCTCGAGCGATGCGCTATGCTTGTCAAAAGCACGCTGGCATTCCTTAGAGGACGTCCCAACAAATGGAACATTTGCTTTCTCCAAGAGCTCCTGAATGCCACCATCTTCACCAAATTTCCCATGGATCACAGGGAAGACAATGTCAACATTGGTGGCAAGATGCTCCGCGAAGTCAGATAGGGAGTGAAATCCTTGGGCTAGACTTTCAAGCTTGAAATCAAAATCTGAAGGTGTGTTGGAATATAGCTGCGCCGGCGATATCGCGAAGGCGTTCATTCCAGAGTCGATGTAGTAACAGCTGACGACCAAATCCTCTCCCTGGATGTGGTCCAGCACCGAGCGCGCCGAGTTGAGGGAGATGCCCCTCTCGGCGGAGGGCCCGCCGCAGACGAGGCCGACCCGGAGCGGCCTCCCCTGCTCCCCCGTTCCCATCCCGGCCTCCCACTGCTCGGCGGACACCACCGCGCGGAGCGGAGCTGCGAGGGCGAGGCCTCCTCCTATTGGCGGCGGCGGCGGTGGTGGTGGTGGGGATGAGACGAGCACGCGGCGCGGCGGTGCGAGGGAGCGGAGGAGGCAAT
>Contig_132	AT1G10280.1|Core-2/I-branching beta-1,6-N-acetylglucosaminyltransferase family protein|LOC_Os08g01890.1|DNA binding protein, putative, expressed
GAAAGAAGAAGAAAAGAAAACGATCCTCTATCATATGGCTATGATATATTAAAAAGAATGGGAGGTGAAAGAAATGTCATCTCCGTTGGCGGTGCCATTTGTCCATCACTCGCGGATCAGCTTCAGGATAAGTGAAGCAAATTTCACTGTCCCACGCAGAATCATTGGCAAGAGACGCATCCATCAAAAGCCCTCTCTGATCCATCCATATATAGTGAGACATATGTCGCCGACTCCAATCTAGTAGTGTAGAGTAGCTCTAGTTCCTGACCGGCACGCGCATCAATAGATACCTCAGTAGCATAATGCTGACAACGACGATGCATGGTGAACGACTCAAAAGTCCAACACAGTTGAGGTGAGGTTCATCAACCGTCCCAAAGCATTAGGAGCAAACTTCCTCGCGAAGAGGAAGCAGACAGAGGTGCGCTTCGAGTTGTAGAAGCATTGCGTGCCATTATTCCTGATGGAGTGGATGAACTCTTCTGTGATATCTGCAACCCCGTAGCTTGCTGGATGCGGGCCTCCTCTTGACCAATCAACCCATGTGATGGTCCTGTTGGCGTTGAGGGGCCCATGGAACAAATGAAGGTAAGTTGGTATGTAATGCTCATCTGGATAACAGGATGGCCTGCAATGCTTTCTGAAGATTGAGTAGTACTTGTAGTCTGCTACAATCTGGACAGCCAGTTCACGGTTAAGCTCAAA
>Contig_133	AT3G51630.1|with no lysine (K) kinase 5|LOC_Os12g02250.1|STE_PAK_Ste20_Slob_Wnk.3 - STE kinases include homologs to sterile 7, sterile 11 and sterile 20 from yeast, expressed
GGAGTACCCCTACAGCGAGTGCTCCAACCCCGCGCAGATCTACAAGAAGGTCACCGCCGGCAAGCTGCCCAACGCGTTCTACCGGGTGGAGGACGAGGAGGCGCGCAGGTTCATCGGCAGGTGCCTTGTGGCGGCGTCCAAGCGGCCGTCCGCCGCGGAGCTCTTGCTGGACCCATTCCTCGACGACCATCATCATGCCACGTCGACGTCCTGTGCCGCCGTGATGCCATCATTGCCTGCAGCTCCTTCTTCTTCTTCGACATGCAGTAGTTCCGATGATGTCTCGTCGTTGGATGATCATGAAGAGCAGGAGGACGCATCAGAACCTCCGGCGCCGGCCAGGACTGACATGACCATCACCGGCAAGCTGAACGCCGAGGAGGACACCATCTTCCTCAAAGTACAGATCGCCGACGAGACAGGTCATGTTCGGAACATCTACTTCCCCTTCGACATGGTGAGCGACACGGCGACGGAGGTGGCGGAGGAGATGGTGAAGGAGCTGGAGATCAGGGACCGGGACCCATCGGAGATTGCGTCCATGATCGAGCAGGAGATCGAGAGGCTGCTGCCCAGGCGAGAGCAGCAGCACGAGTACAGTGTGTGCGCGGCACACGATGACGACGACGAAGACGAGGAGCGACCTCCTCCCTTCTGCTACCTCTCCTCTTCTCCCACCTCCTCCCAAGGCTCTCTGTGTGGGGTGGGGCCCTACGCCTCAGGAGGCTTCTCTGGCCCACACGGCGGTGCCAGCTGGTCAAAAGGTGGTCATGGTGGTGAAGGAGGAGGAGGAGGAGGAGGAGGAGGAGAAGAAGAGGACCATGCAGCAGGGCCCAGCTGCTGCTCAAAGGCCAAGAATACAAGATTCGGCCCAGGGGAGGGCTGCTGCAGCAGAAGCCCACGGAGAGAAGATACGGCCCAGCAGCAGTCCCTCGCGCGGCGGCAAGGCAGCATGTCGCCGCACGCCGGCCGCCCGCGGCGGCGTGAGGAGGATGATGACCGCCACGGGAGGAACAGGATGACGCGGAACCGTTCGATGGTGGACATGCGGAGCCAGCTGCTGCACCGGACGCTGGTGGAGGAGCTCAACCGCCGCCTCTTCTTCAACACCGTCGCCGCCGTCGAGAACATCGGATTCCGGGCGCCGGCGACCTCGTCGTCGTCAACACGTGGCAGGAGGAGCAAAGACGACAAGCA
>Contig_134	AT2G29670.1|Tetratricopeptide repeat (TPR)-like superfamily protein|LOC_Os01g63620.1|expressed protein
GGGGTAGCATGTGTCCTCACCGCCCGTGTTCCACAGGAAGTGCGCGTAGGCCGACGCGTGGTGCGCGTTGCCGGGGTCGGCGGCGATGGCCTCCTGGTACGTCTCCTCCGCGGCCGCGAGGTCGTTGCGCGCCTGCCACAGGAACGCCGCGTACCGCCCCATCGCCTCCGCGTCCGCCGGCTCCGCGCGCACCGCCCGCTTGAAGAATTGCTCCGCCCGATCGTGGTCGCCCTGAAACTGGTACAGGAACTGGGCGAAGTTGGCAAGCAACAGCGAGTTGTTGGGCTCCTCGGACACGGCCTGCTCGTATCTCTGCGCCGTGGCCGCGTGCTCGGCCGAGTACTCCATGTCCGGCTTCGGCGCCTCCACCGGCGCCACGAGCTGCTCCAGAATCTCCGGGTCCATCAGCTCCTCGGCACGCACGCTCGCCTGCATCCTGGTGGCTTCATCGGAAATCCGTTTCCAGATGACCAGCTCCTCCTGTGTCTCCTCCACGGCCATTGAGTCCGACACGGACGCCTCCGTGCCCGCGCCCAGTGGCGTCGCCTGTGACGCGTCCTGGGGCAGCACCGCTCCGCTTTGTCTGTACGACGACTCGTCCGACTGGCCGTCGCCGGTAGCGCCG
>Contig_135	AT1G54220.1|Dihydrolipoamide acetyltransferase, long form protein|LOC_Os07g22720.2|2-oxo acid dehydrogenases acyltransferase domain containing protein, expressed
CGCAGCTGACTCTGCCCTAGACTCCTGGGTCCTGCCGACCTCCCGAGCCCCTCCTCCCGCAACGGCGGCGCCTCCTCCTTGAGAGAGTCCTGATCCGGCAATCCCTACCTCCTCCACGCTGCTCGACGAGCGGACGAGGTGACGACCGAACCCTAGCCTAGAGGCGGTGCCTCCTGCCGACCTCCCCACGCACCTCCTCCTGACCTCCTTCACGCGGTGGCGCCCCCTCCCCGGCGGACGGCGGTCGTTGAAGGGCAAGAAGGACGGCTACACAGATGGAATCCATCAACTTCAATGTAAGTGCTCTGATCTGAACCTGCAGAGTTGATTCGCTTACCAGGAACTTGAGATTTTAGATGTAGATGATGTTGTATTAGCTTGGGCAATGACTAGTTCAGTTGCCTTCAGGACCTCATTGCTGATATTCCAAATGCCAGATAAGAAGGTTACCGCAAACCGCCTGCTAGCATCTAAACAGACCATTCCACATTACTACTTGACAGTTGATGCACGCGTTGACAAACTTGTCAAGCTGCGAGGTGAACTGAATCCGCTGCAGGATGCCTCTGGTGGAAAGAAAATATCTATCAATGATCTTGTCATCAAGGCTGCAGCTTTGGCTCTTCGAAAGGTCCCTCAGTGTAACAGCTCATGGATGAACGATTTTATTCGCCAATACCACAATGTGAACATCAATGTCGCCGTACAGACTGAGCATGGATTGTTTGTTCCAGTAGTTAGGGACGCAGACAAGAAGGGACTTGGTACAATTGCTGAGGAGGTGAAGCAGTTGGCTCAAAAAGCAAGGGATAACAGCTTAAAACCAGCAGATTACGAGGGTGGCACCTTCACGGTATCAAACTTGGGAGGTCCCTTTGGAATTAAGCAATTCTGTGCCATCATAAATCCTCCTCAGTCTGCAATTTTGGCCATTGGTTCTGCTGAGAAGAGGGTGATACCCGGTTCCGCTGATGGTCAGTATGAGTTTGGTTCATTCATGTCGGCTACGCTGAGCTGTGACCACAGGGTTATTGATGGTGCAATTGGTGCAGAATTTCTGAAAGCGTTCAAGGGCTACATTGAGAACCCAACCTCAATGCTGCTGTGAAGTTAGTATGACCAACAAGGCAATTCTTGTGAAGCTGTCGAAT
>Contig_136	No annotation available
GCCATTTACGATCCAAATGTTTTGTCACTCTCACTGGGGAACCCGTATTAGTGTTTGTGAATAGAAATAATGACGAAGCTATTTCACAGCCATATTTTTATCACTTGGCATGAAAATTTTCTCTGGCAAGGCTAGCCGA
>Contig_137	AT5G16010.1|3-oxo-5-alpha-steroid 4-dehydrogenase family protein|LOC_Os07g06800.1|3-oxo-5-alpha-steroid 4-dehydrogenase, putative, expressed
GGCGATGTCGGCGGTGTCGCTCGTGTCGATGGCCAACGCGGGCCTCGCCGAGCTCCGCGGCAACCACATGGCCTACTCCAAGTTCTGGCACGTCGTGGCCGCGGGCGCGGCGGGCAATAAGCAGGGGAAGAGTGCCGGCGCGCTCCTGAGAAGCCGGGACGGGACGCTGGTGGCCTACGCCCCGGCGTTCCTCGCCGCCGCGGCGTCCTTCGCCGTGCCCGGCGCCGTCGACGGCGCGCGCGCGCAGCTCCTCAGCGCCGCGCTCGCCGTCCACTTCCTCAAGCGCGTTCTTGAGGTGCTGTTCGTCCACCGGTACAGCGGGAGCATGCCGCTGGACACGGCGGTGACCATCGGCACCAGCTACCTGCTCAGCACGGTCAACATGATCTACGCGCAGCACCTCAGCCGCGACCTCCCGGACCCTCCCGTCGACCTGCTCTACCCCGGCGTGGTTGTCTTCGCCATCGGCATCTTCGGCAACTTCTACCACCACTACCTCCTCTCGAGGCTGCGAGCGGACGGCGGAGGCGGCGACAAGGGGTACAAGATCCCCAGCGGTGGACTGTTCGAGCTCGTCACCTGCCCGCACTACCTCTTCGAGATCATCGGCTTCTTCGGGTTCGCCATGATCGCGCAGACGGTGTACGCGCTCGCCGTGGCCACTGGAACGGCGGCTTACCTCGCTGGCCGGAGCTGCGCCACCAGGAGGTGGTACGAGTCCAAGTTCGAGGAGTTCCCCGCGAGGATCAAAGCGTTGCTGCCGTTTGTGTTGTAGTGAGCTTGGAGATCGAGTGCGTACTCTATATGCTTTCACATGTACCAAAAATTCTAGTGGTCAATTGATAGTCA
>Contig_138	No annotation available
AAACGGTTGGCGTTCATAGTCCTTCACCATAGATAGAATTTAGGATATGTGACAACACTTATTTCCTCAACTAAATATATTTTATATATATATGACCGACCTGCAAAGGCTATTAAGCACCACACCATGCATGGTGCAGATCCATGTAATACAAAAAAAGGTAGCTG
>Contig_139	"AT4G38600.1|HEAT repeat ;HECT-domain (ubiquitin-transferase)|LOC_Os02g01170.1|HECT-domain domain containing protein, expressed"
ATGGTAGGTAACAAATCCATACCGAATTGCTGCAGAAGTTCAGGCTGATCATGCAATAACTTCTCCCGACCTGATAGTTCATTTTCTACTGAACCAGGTTCACCATGCTTACTAGAGGTGGATTTCTTTACAGAAGAACCTTTTATGTGAACATCAGAATACATTGGTAAAGAAATGGTTCCAACAGGTAGTGAAGGAAGCAACTCATCTGCAAGCTTCACAATCTCATTAATCTGATCAGCAGGTCTTGTTAAAGCAGGGGTTACAATCGTACCAGCAACCAACCCAGAGCCTGAAAGGATATCTTTAAGTGTGCCACTAATTCCAAGAAGGAGAAGTGTTTTAGCCGCCAATGATGATCCACTTGCACATATTGAAAGAAGACGAATCACAACCGTATATGTCGATGTACTCAACGATGCCTGTCCTGCAGAGTTGTTAACAGATACTAAACTAGCAGCTTGTGCAATCAATCCATGATTGCACAACTCATCCAATTTTTCTGGAGATGACGAAAAAGCTTCCACGATACAGGTAAGGCAGACAGAAGCATGCTCGAGTACTTTTGAATCATGGTAGTTCAGTAGATTAGTAAGAAGTGGAACCGCTTCCATTACAAAATCTGATGCATCAGAAGGAAGTTTCCTACACATATTAGCAGCTGTAGATAATGCAACTCTCTGAACACCTGTGGAGAAAAAAGTCAAGGTATGATAGGACTGCCATTAGTGCACCAGCCCGCAAGCAGGCAGTTGGATGTTCCAGAGATATTTTCTTAAGAGCTTGCAAAGACTGCTCCGCCAAGTCCATGTATTCAATGGTGAGAAGCCGGGCGCAAAAGCAGGCCACAGCACCATAATGCACAACAGCAGAGCAGGAAGATGGCAGCACATCACAGAGGTGAGTTAGGGCCCGTGCTGCAAGCAGCATGATGTCTGGGTTGCTCTCGTGATTGAGTAGCCCAACCAGGACAGGGACAAACGAGTCCACTGAGAATGCCCCGAGTGACTCTTCTGTGCCAATGGACAGCATCTCACAGAGTTGTGTCAACGCCTCCACCTGTCGTCCATCCTCCCATCCGCACGCAGCCCCACAAGTATCTTCTTCAAC
>Contig_140	AT2G14820.1|Phototropic-responsive NPH3 family protein|LOC_Os03g41350.1|BTBN7 - Bric-a-Brac, Tramtrack, Broad Complex BTB domain with non-phototropic hypocotyl 3 NPH3 domain, expressed
CAATTACAAGCATTCCATGCTAACATATATCATTGGCGATATCACAAGTGAGGCCAGTAGTAGCACTCCACATTTTGAGATTGCTACTGCTCTCAGGTGAAGGCAAATCAAGAGCAAGAACAAAACTATGGTTGTGACCCCGTTAACCCCGGCAACTAGGACACCGAGTGCCTTGTGATCCGTGACTGCGTGGATTTCGCCTCCTCCGGGTTCGCCGACCCAGGGCTCTCCGACGTATCTGAGCTGCTGTTCTCACCGGCGTTCGTTTTGCCAGACCAGAGCTTGCTCAGTATCTTCTTTGGCATCAGCATCCCCTTTGCCTTCCCTGTGCCACTCTTATCATGGCCGTTCTTGTTCATGTCATTGCTGCCACTGCTCCTCTCGCTGCCGCCACTGTTGTTGGCCAGCCTCATCGACTTCAAAGAGTTGATGTCGCTTGATGTCGGGACCCCACACTCCTCCTCCGTTGTCGTTGTGGCAGCTGACCTGGAACTGCCAATGGAGTTGCCATTCTCTCTGGGAAGAAGCGAGCGAACAGCGGATGGTAGCTCAGCTGAAGGGTCGCTCCTTGCAGAAGCAACTGATGCCCGGACTTGCTCAAAGAAGAGAACTTGCACAACCACACGCAGGGGGAGGCGCTCGTTCTGCACGGCATGCATGCATGCATCCTGCGACAGCTGCTTACAGTCCATCAATCCGCATAATTTCTTCTTTTCGCTCTTCGATAGGCTTGGGTGCTCCTTCAGATACATGTCAATGGCACGATAGAGCCCGTCATGTGTTGGTCGGGGTAAAGAAGATGCCATTTCAGCAAGCGCCATCAACTTTGGAAGAGGAAGGTTGGTATCTTTGGCGATCTCAGCAAGATATCCGTCGATCAGCTTTGCAACTGCCAGTTTTGATGTACTGGAAACAACCGTCACACTCATATTCTCAACCTCCACGATTTGTTCATCATCTTGAAATTTTGCCTTACCATTATCGCTATTCTGCGACATGAACTCCTCCACTATTGCCATGATCAGATCTATGTTATATACACTGTTTTCATCTATATTTACTGGTATAAGAAGGTCTGAAACTGAAGCACCATCCAATTGTGTCCCTATTCTCTTGGTCAAGCTACTTCGATGGGACTCCCCACAATCCAACAAGCATGCAGCTCTTAGCAGCTTAAGAAGAAAACCACATGATACTGAACCTTCGTCCATGGGCAAGAGAAATACAATAGCATCAAGAGCTGCACGACGTTTTGTGCAATCAACTCCATTACTCACAGCATCTTCAAGGGAACCAAGAAGTCGCCGGTATGCATAGGCCCTCAGTGCTTCTCCAATTACAATAGCCGGTGTTCTTCCCTTTGCTTTGATGGTCATGATCACCCGCTTGTACAAATCCACCTCAAGCTCACAAAGG
>Contig_141	No annotation available
GAACATATGTAACTATCATAGGAAGACACAGAATCTGATAACATAAGAAAAACAAGAAAAGAGTATACTTGGAATGATCAGAACATGGTAACATCTAACAAGTAACAGCAAAACTAATGTGATATCTGGAAAGGGGCTCATTTGTTTGTTCGGAGTTGTCTTAGCCCTTACCAGACCTGAGATCTTACAGTCAAAAAACTGTGACCAGTCGCTAGAATGACCTGAAATCTTGCAGCTATGAAACTGAGACCAAAATACTATGTTCCATTGTTACTTCACAGTATCCTGATTTACGCATTGTAGACCAGATTCTAACAGCTTCATCCACAAAGCCACTAAGGTTAATTATTTGCTCAAATCATGAAATCTATAATAGTGCTAGGCAACGGACATCCGATAAACATAAATGGGTCCTGCAGTATCCTCATGACTCCATGTTTTATTAGGCGCTTCCTTTGGTTCATACTGCAAAACATTCTCCGTAAGTAGCACCTCATACTATGCATAGTCCATTTTCCATGAAAGTACAGAACTCGCATTCATACATTTCTCTGCAAAGCACACAACAAGCACGTGCATTG
>Contig_142	AT1G20480.1|AMP-dependent synthetase and ligase family protein|LOC_Os04g39780.1|AMP-binding enzyme family protein, expressed
CTATAACCTCTATGTCCACAGTTACTTGTACTATGGCACTTTTGCTGTTCGAGTAGAGATCCTGAAGGCAAAGAATGGACCATTTAGCCACTGCGTATTGCGTGGGTTCAGTGGTAATTACACTCAAAAGGGTTTACCAGTGCAGAGATAAAGGTTCAGGACAACACTGTGGTTGGTAGTGGCAGCTTGCTCCTCCCTGGCTCAGTCCTCCAAGAGAATGTCATCCTGGGAGCACTCTCTGTCGCACAACAGGGTTCGATTCTCCAGCAAGGTGGTGTCTATGTCGGCGCACAGTCTCTGACCTTGGTGAAGAACACCTTGCTCATAGAAGACGAGCGGATTGAAGAGATGGACCCCATGTACAAGAGGATTGTTGGGAACCTTGCGGCAAACCTCGCCATCACTACCATGAACGTCAAGTCAAGATACTTCCACCGCATTGGCATCAGCGGGCGAGGGGTCCTGAGGATGTACCAAGACATACCTTCACTGCCCAAGCACAAGATATTTGGCGCCGGCAAGTCTTTCCCGGTGATCGTCCGGCATAGCAACAGCCTCAGCGCAGATGACGACGCAAGGCTCGACGCACGTGGTGCGGCGGTGCGGGATCCTCTCGGAC
>Contig_143	AT5G64350.1|FK506-binding protein 12|LOC_Os02g52290.1|peptidyl-prolyl cis-trans isomerase, FKBP-type, putative, expressed
GTAAACTTGATATATCATGGCCAGAGTGTTAAAGTTTTACAGGATTCACTTAGAACACCAGTCTGCTGCTGTATGTAGCATGAGGTGACAACGAAATTATTTCAGTACTTAAAGAGGCATGGCCAGTGCTCATCCAGAATTCCACTGCAAATTACTGGGCACTGAGTACTTCAATCTCGAACACCAGCACTGAGTTTGGTTGAATTCCCCAGGTTGGGAATCCACCAGCTCCATAAGCATAGTCTGGGGTGCACTGGATACGAGCAACTTCACCCACTTGCATGGTCATAACTCCCTCATCCCATCCTTTGATCACTGAACCCAGACCAATGTTGAAACTGAATGGCTGCTGCCCTGGGTCCTTCGTGCTCCAAAATTTCTTGGATAGATCACGATCCTTCCCGTAGCCGGTGCAGTGGACTGTGACCTTCTGGCCCTTTGTCGGCTTGGGGCCGGTGCCGGCTCTCAGGATCTCCTTCTCGAAGCCCATCCTTCTCTTCTCCGCCGACTGTCTCCTGGACTCGAAGAGGCGGCGGCGTTTGTGTTGTGAAT
>Contig_144	AT3G01860.1||LOC_Os01g69100.1|expressed protein
TCTCATACACTTGAATTTCAGGTGATATATGAAGAGAGACTACTGTTGCAAAGCATAGAATGAAGGAAGCTAGCACACGAGTAATTTACATGCATGCTTACCCCAAATTAAATTACTCCAAGTGGGACAAACTAAAATCCACATGTAGCTAGGAAATTGCATATCGATTGATTTTAGCTGAAGGCGCAATCAAGAAACACTGGCCTCAGCATCATCACACACTCACACAAGAACATGGCGATCGATTGATCGATAGATAGATAATTACAGTAGATAAGATCGATCGACAGCGAAGAGCGAGCATCACCACATAAATAAAGCGCGCGCACACGCACATATATATAGTTGCTTATTGACGACGACACGATTGATGATTGGGTATGTACTAAGCAGCAGCAGCTTTGTGGCTGCCTGCTTAGTCGCGGCTCTTGAAGGGGATGAAGGTCGGCGTAGGTTCCGTGCTGCAAGCGGAGCTGGATGTGGATTCAGACGACCGCTTCCCGTCTGCAGTGACAGATTGCAACTGCTGCTTCTCGTTCTTGCTGGCATCTGTGCTTTCTTCAGGGCCGTTTTGCATCGCCTCCTGCAGGAGCTCGGCTAGTTTCCTCCGGCCAGTTGGAGAAGGTTCCGGCGATTTGGACTTGTCTAAATTATCCGGTTGAAAGATGTTGGTCATCACTGTTTGCGTTCTGGGTTGATAGTTTGGTGTGCTCCCACGGGATGGAGTGAAATCTCCATTCACACTGTAAAAGTCATCCTCACAGTCCGAATCTAGCCAAGCTCGAGATTCGAAGAACACTTCATCCTTGCTACCAGAATCCGGGCTCTTGAGGCCAAACCCTGCCCGCTGCTGC
>Contig_145	AT4G31810.1|ATP-dependent caseinolytic (Clp) protease/crotonase family protein|LOC_Os10g40540.1|enoyl-CoA hydratase/isomerase family protein, putative, expressed
AGAAGCGCTAGCTTATGACAATTGACAAGTAAAGGAAAAGTAACACAAGTTTCCCTTGGCGCACAAAATTCAATACGCCAAGGTGTATATGGTTTTCACGAATAGTTTGTCCATCCCCGATTGTTTGCGCTGCCAACAATGATGGCTTCACAAAATATAACACGTTTATCAGGTCCCGGTCCTTGGAATGATCAGTGTGATCATACGAATGCCTCTCGCGCTTCTGCAGGTAGCTTCAACTCAGGCCCATACTCATCACCAAGGGGTGCGAAGTAGGCGTCCACCATGTCCTCGGAAACATACTCGAGGACAGGAGGATCCCACTTTGGAGCCAAGTCCTTGTCAACTAGGCGTGCTCTCACGCCCTCACAAAATTCATGCGAAAATTGCTTTGATATCCCATTGACGGACATGCGGTATTCACGGACAAGGCACTCATCAAGTGTCTGATATCTACCCTCACGTATCGATCGCAGTGAGACCTTCAAAAGCTAACGGAGAGGCCTCTTTCAATCGTTTCAGTGCCAAGGCACACAGGGGATAGG
>Contig_146	AT5G23080.1|SWAP (Suppressor-of-White-APricot)/surp domain-containing protein|LOC_Os06g29400.1|surp module family protein, putative, expressed
GGGCCTTTCGCCAAGAATTCTCCCACGATTCTCTGCAGTCAGCTTGTCAGAAGAAGTCTTTGACTTTTCAGAATCAGGCCTTTGCTGACCAACATATTTCTGCTGATGCTCCCATAATTTTCTCATATAATATTTACAGCCATCTCCTTCACTAAGGAACATGAACTGTGGGTTTGTCTTACTTTTCTCCTTGTAGAAATCTTCAATATGTTTCCCACAACGTGCAACCATAGCCGCACAACCGTCAATCAATAGCGTCAAGCTAGAGTCTTCTGGAGGAGGAACCTCAAGAGGAGCGGAATCAGAAAACTTTTCTGCAGACTGAACTGGAGTTGTAAACTTGTGTTGAGCATCAAAATCATCAGGGATCTCAGGAGGAAGGAATCTTTCAAGTTTGTACTCAGAATTTGAGGCGATCTTAAAACTCAGGTAGAAACCTCTTTTTCTATCATCAAGTTTGTAATTACTATCACTGATCATTTTTGAAGGTTCAATATCAACTTCAGTTTGTTCATAAGCAAAACCTGATGCATAAATATCTTCATCTTCAACATCAAGCTCTTCGAGAGCTCCAATCCCAAAGCCAG
>Contig_147	AT4G16265.1|RNA polymerases M/15 Kd subunit|LOC_Os12g37370.1|DNA-directed RNA polymerase II subunit RPB9, putative, expressed
GTTGGGATAGGTGTTCCCGTCTTCTACGAGACCCAAATCGACAGTGCCGCAAAGAGGGATACGATTCAGCTCACCTCACCCCAGCTCCTGAGCTCCACCACTAGAAACCACCAAGAACAAGATCTGAGGTAGCCAGGCAGGAGTAGTCAACTCAGCAGCAGCAGTCAAGCAGGCTCTCTCGCAAGCAGTCAAAGACGGTCGGCAGCCATGAGTACCATGAAGTTTTGCCGTGAATGTAACAACATCCTGTACCCTAAGGAGAGGACAGGGAGCAGAAGGTGCTCCTCTACGCCTGCCGGAACTGCGACCACCAGGAGGTTGCTGACAACTACTGCGTGTACCGGAACGTGGTGCACCACAGCGCCGGCGAGTTCACCCAGGTGCTCCAGGACGTCGCCGGCGACCCCACGCTGCCACGCACCAAGGCCGTGCGCTGCGCCGTCTGCGGCCACGGCGAGGCCGTCTTCTTCCAGGCCACAGCGAGGGGTGAGGAGGGGATGACGCTCTTCTTCGTCTGCTGCAACCCCAGCTGTGGCCACCGCTGGAGAGAGTGAGGAGCTGATCTACCAAGCAAAAGGATCCCTCAGATGCAATAGCCAGAGGGACATGATTTTTGGAATTTTCACCCAAGAAACCTGCCCATGAACTGATTGTATGTTTCAAGCACATCAATAACTTCAGGAAGGAGATAATCAGGTCCACTGGGATAAATTTTCCTGTGGTTCATTTGCATCAAAGAAAGTACTGAGATT
>Contig_148	AT5G58380.1|SOS3-interacting protein 1|LOC_Os12g02200.1|CAMK_KIN1/SNF1/Nim1_like.6 - CAMK includes calcium/calmodulin depedent protein kinases, expressed
ATGTGAAAGGTGGCGAGCTCTTTGACAAGATTGAGAAGAGTGGCAAGCTCACGGAGGCTGCTGCACACAAGTACTTCCAGCAGCTCATTAGTGCAGTGGATTATTGCCACAGCCGAGGTGTGTATCACCGGGACCTGAAGCCTGAGAACCTACTGCTGGATGAGAATGAGAACCTGAAGGTTTCTGATTTTGGACTGAGCGCACTTTCAGAGTCAAAAAGGCAAGATGGCCTGCTCCATACCACCTGTGGAACACCAGCTTATGTAGCTCCAGAGGTGATCAGCAAGACAGGCTATGATGGTGCCAAATCAGACATCTGGTCTTGTGGTGTTGTTCTGTTTGTTCTTGTTGCTGGTTATCTCCCTTTCCAAGGCCCAAACTTGATGGAGATGTATCGTAAGATACAGCATGGTGAATTCAAGTGCCCCAGTTGGTTTTCACACAAACTCAAGAAGCTGTTGTACAAGATCCTGGACCCCAACCCAACCACAAGAATTTCGATCCAGAAAATAAAAGAGTCTACCTGGTTCAGAAAAGGTCCCGAGGGGACCCGCACAGC
>Contig_149	AT4G30310.2|FGGY family of carbohydrate kinase|LOC_Os02g08130.3|FGGY family of carbohydrate kinases, putative, expressed
ATTAACATCACACAAACTTGTTTATTCCCATTTCTGTGAAAAGGGTCATCTTGCCCTGCCTTTTACTATTCATACAGGCATTTTATGATCACTTCTAGAGGCAATATCGATTACATGTAAATAACCCAAGAAAATATGGTGATGAAGCCCAGGGTTGTCATAGCAGAGATAAAGTGGCAAAGTGGTCATAGAGCCCTACTGCAATGCCTGTGCCATGGTTGAGCGATGAGAGAGTTGTTGCTCATACAAGGACCTGAATATCTGATATTTCGCGTCATGGTATTTCTTCACTCTAGGATCTGATGATGGATTTACAACCTTCCCGGCTGCGTTAAGCGCTTTCATTGCATCACGAACACCAGGAAACTTCTTGCCAGCAACAGCACCCAGCACAGCAGCACCCAAAAGCACAGGCTCATTCTCTTTAGGAAGTATTATTGGACATCCGATAATATCTGCATGTTCTTGGATATACACAGAGTTCTTTGCAAGTCCACCACAGGCAAGAAGAGTGTCGATCTTGTGTCCATGAGCATTACAGTGCTCCACAATATGACGAGTGCCGTAAGCAATGCCCTGAATTGTTGCGAGGTACAGAAGAGCCAAATGCTTCTCGCTCGTATCAAGTGTCAAGCCATAAATCACTCCTTTGGATTTTGGATCAGCCATGGGAGACCGATTTCCATGAAAATCTGGAAGGACATGGATGTCTTGAGTCATTGCTGAAAGAAAAGGACTATTTTGCTCATGCGACATTGAAAGTAGC
>Contig_150	AT5G22280.1||LOC_Os03g62030.1|expressed protein
TGGTAAAAGGGTAGGTTGTATTGAATGTCAAGATGACAATACCAGTACATAAACAGTGACTCACTAACAGCTGACCAGATGGCGATGGTAAGTGTTTCCATTGCATGAATAGCTTCAGTTCTTGTCTTGGTTGTACTCTGAAGCAAACTACCTATGTCAACAGAGGGGTTATCAATCACCAATCATTTCCTGTCCCTCCACTTCCTTGTCGCCAGTCGCCTGACTTGAGGTAGTATGAGCAGTGCTATTACTGCCACGGCAATGCAACAACTGAAGTTGAAGGCTCTGGATAAGCTCATTAAGTTGCTGGATGTTTTTCTCTTGTGCCAATATTATTTCCTCTTTAACAGCATCTTCCCTTTCAAGTGCCTGTTGCCTCCTCCGTGTAGCTGTTGGATTCGCCTCAGCCTCACCGATCTGCTGCTTCCACTCAAATTGTGATGTGATAATGAGCACGAGCAGGAGGAAGATAAGAAGTACTGGCCTCGAATTCATCACGCCAATCAGCAATTACAGAACCTTATCACTGACGGGAAAGGGGAAATCTGACCGTCTCATCTCACGGCGGAGCGGATGTAAATTGGGGCGGAACAGACGCGGGACGCGGGTCGAAGGGAGTAGGGTTCGTTCCGATCTCCAGATAGCTCGAAATGAATCCCAGCTCGCCCGCCACTCTTTTGATTGCCGCGACTCCTCTCTTGGTTTTTGC
>Contig_151	AT1G50920.1|Nucleolar GTP-binding protein|LOC_Os07g01920.1|nucleolar GTP-binding protein 1, putative, expressed
TCGCATGCAGCATTTTAACTGCCATTACACCATCATCTGTTAATGTGCTCATAGTCAATAAAACACCCTCTTCATTTGGATCACCAGCTTGGGTTATAGTCTTCATAGCCTCTGCCTTCATCTCCATTACGAGCTTCATGTCATCCTCAGAAAGCCCTTCAAGGGGCTGCAAGTCAGTCTTGTTGCACACAATGACCAGAGGCTTATTCGATGAACAGAGACTTTATACTGTGGAAGAGTGCGGCTTGCTGAGCAATACTGTACCCACAAGATCCAGAAATGTCCAGAAAGAACAGCACCGCAGCCCTCAAGTGTGCCAGAGCAGTGATACTGCACATTTCTATGATGTTCCTATCCTCAAAAGGACGATCAAGGATACCTGGTGTGTCAATCACTTGGTAGCGCAGGTACTTGTAATCAGTATGACCAACAAACAGGGATTTGGTTGTAAAGGCATAAGGCTGGACATCCACATCTGCCCTTGTAACCTTGTTCATGAAAGAACTCTTCCCCACATTAGGATATCCACAAATCAGCACAGTACGGGTGTTTGGATCTATGGATGGAAGCCTCGCCATGTGCTGCCTGATCTGCTCCAAGTATGCCAAACTAGGACTGATCCTCTTCACAACAGTGCACATGCGACCTAGTGCAGCCACCTTCAGACACTTGCACCGGTACAGGGAGTCACCATACTTGAGGAGCCTCAAGTAGTCCTTGGATATCTTTGCAATGATGTTCCTAGCTGTATTGATCTGACCCAAGGCAAGTTTGTAGTGATCCTTGTTGTACAGCACATGGAGGAGGTCACCATAGAAAGGATGGATGTCATCCAGTCGAGGGAACTCATCGATGATGGTGGACAGCTTCTCATAGAAGTTCTGCTGGGAATACCTGACCTTGCGCATATAAAACTAGGCGAATGCGGTTGATAGCATAACCCTTGTGGACAACAGTTGGTGTCTGCCTCTGAGTGCGGGACAGGATTATGTCAATGAAGTCCTTCCCTGGAGGGACAACAGTGATCTTCTTGAAATTGTACTGCACCATCTTGTTGATACAAATCT
>Contig_152	AT5G61060.1|histone deacetylase 5|LOC_Os07g41090.1|histone deacetylase, putative, expressed
GTGATCCTCTCGGTGGTTGCTGCATCACACCAAATGGTTATGCACTGCTACTAACAAAGCTGTTAGGGTTTGCTAAAGGAAGGATAGTGATGGCCCTTGAAGGGGGTTATAACCTTAGGTCCATAGCAAATTCAGTTTATGCCTGTGCAAAAGTTCTCTTGGGAGACAAATTCACATTTAGCTCTCCAGAGATGCATCCATTCGAATCTTCATGGAGAGTTATACAAGCGGTTCGCAATGAATTGAAAACATACTGGCCTGTTTTGAGTAGCAAGCTGCCTGAGAATGTATCATTGAGGATTAGGCCTTCACCAAGTGAGCTCTACGCTTTCTCTGATTCCAAGTCTGACACTGAAGATGTTGATGAGCTCTCTGGTGCTGTTTCATCTGTCAATATTATTCAAGTTGCTGATGATGCTATAAGTGAACACCTCTCAAAAATGAAACTTGATGAAGTCAACCTTGCAGTGAAGATTGCCTCAAGTTGCTCAACAGCAGAACAACATCCGAACTGATTCAGTACAAGTAGATAAAGATGCATCTG
>Contig_153	AT5G23960.1|terpene synthase 21|LOC_Os08g04500.1|terpene synthase, putative, expressed
TTTGTCTGAAAAAACTTAAAACATCATTCTTTTTGGGACGGAGGGAGTAAATATGTATTATCATATAAGATGCACACTACTATTGATGGTAATTAAGTTAAACAAGCAATTGCATGGACTATCGCCAACTTATAGCGATGTGTACGTCTCCTCTTTACATTGTAAGTTCTTTCAACTCATCGCAGTAGATAGCTTGCAAGATGTTGTAGTCCAGCTTTGCGAACTCCAGTATGGTCTCATCTCGCGCAACCTTCTTCTCATATACTGAGATGTACCGCCTTGCCTCAACTCTCTTGACCCGCCTGAACCGAGGTGTCTCCAACGTGCACCGCACTTCCTCTGCCAGCTCTGGCTCCAAATTCTTCATCATCAAAGATTGGAGGCGGGCCTTGTTGAAAGTGATGATGTTGTCAAGTATCTCCTCTCCATGAGTTCTCAGATGCGCAGCATCATACAACATTAGCAAGCAACTGACATCATTACTTGAAATTTTTCCTTGCTCATCCCTAAATTTCTCAAACACATCTGAAGAGACAGGGTATCCATGCTTCCTGAGCAAATAGAACCGCAGTGAGGTGATGTAGAGGTCTTCAGAGCCTCCATCCTTGTCATCATAGACAGAAGAAAGAAACTCACTGATCTCCTTCTTGTAGTGGTAGCCCACCCCAATCCGTTGCAGTGTGTCGACGAGCTCCATCTTCCGAACCAGGTTGGAGGAGGCAATGGTTTCCAGTATGATCTTCCTCACCTCCTCCTCCTTGATCTGTGCCCTCTCCTTCATTGACAAGAGCCTGCCACCATGCTCCTCCGCCACTGATTGAAACCAAACAAAAAAACGTGCTGCTGCTCCTCCTGTCACGTTTATAACTATGAATTAGTTTTTCTTTCATCATTTCTTACTTTCACATGCATGACAATAGCTGGACGAGGATTGCAGACAAAAAGCCACGTGGCTGGACGAGGTGGTTTCCCTGCGACGCCGGGCACCTCTCGCCGTCACTTGATCTCGCTGCCCGTATCTGCAGTGCACGACCCTGAAAGCCACCCCTGAGGTGCCCGTCGCAGGGCCAAGGCGTCAAAATCCGAGGCCCTGTGCAAAATTCAGCTGACGGTGGATCCTATTGTGGCCGACGAGGAAGTTCCAGGCGAAGGGCCGATTTGTCACCGGAGAAGGGAGCACAGGCAAGGGGCAATGGTGGAGCAGGTAGAGTCGTGTGAAGTCGCGGACCGAGGGAGGCGAGCGGCCGATCCGGCCGTGGACGGTGCGGCGGCGGCCCTCCTCCTCCCCGACGGCGGCGTGGCCCCGGATCCAGAAGAGAGGAG
>Contig_154	AT5G58380.1|SOS3-interacting protein 1|LOC_Os07g48100.1|CAMK_KIN1/SNF1/Nim1_like.31 - CAMK includes calcium/calmodulin depedent protein kinases, expressed
TGATATAATCGTTGAGCTTGTGTCGGTGGACGTGAATTTGGACTCTCTCTTCTTGTCAGATTCTTCAAACATACCTGAGAGGTCCAAACCAGTTGATAGAGATATTATATCAAATGCATTCATGTGTGGTGGGCTTCCTTGCTTCATGCTGCTTGCTCTCTGTAGATGCGCTGGTACTCATGGAATCAAAGTCTGCACTCACGTCCACAGGAGGGGCATCCTTTGTTTGTAAATTATACCTGAGAAGCTTTGCATCTAGCCCCTTCCTAAACCATGGGTTCTCCATGATTTTTTCCATTGAGATTCTTGTACTGGGGTTGGGATCAAGAATCCTTAGCAAAAGCCTTCGAACATCGGTAGAGAACCAACTCGGGCATTTGAACTCCGCTTTCCCAATCTTCTTATACATATCCATCAAGTTTTTATCATGGAACGGGAGATACCCAGCCAGTAGCACAAAGAGGATGACCCCACAAGACCAGATGTCAGCCTTCCCCCTCCACAGCAAATGGTAAGAGCGTCACTTTTGAACCCGTATTTTTCAGGCGACTTGACCATGTCCATGACGTGGTTGAACAGATCGGTGTGGATGATGGTCACGTCGGGGTACTTGGCCCGGAGCTTCTCGACGGCGTCCCGCAGAAGCGAGTTGTGG
>Contig_155	AT5G51070.1|Clp ATPase|LOC_Os02g32520.1|ERD1 protein, chloroplast precursor, putative, expressed
TATACAGGAAGCTGTCTGTCAGGGATATATCTTGCTGAACAATAAACTGCTGCATTGATGGCTTCTAATGTGAATTTGCATTTATGGTAAGTTTCATATTTCTCACGAAGACCAAGCAATATCTTCACAGCATCTTCCTGACTAGGCTCATTTACTAATACTGGCTGGAAGCGGCGGGCCAAAGCCTTATCCTTCTCAAAATGCATTCGGTGTTCATCTAGAGTTGTAGCTGCAATGCACTGCAGTTCACCTCTTGCAAGCGCGGGCTTCAGCAAGTTGCCAATGTCAAGGCCAGAACCCTTACCCTTTCCAACAGTTCCAGATCCAATAAGATTGTGGACCTCATCAATAAAAAGAATAACATCGCCTGCTTCCCGGACTTCACGAATTATACTAGTAACTCTAGACTCCAATTCACCCCTCTCTTTTGCGCCAGCAATGAGCAGACCAACATCCAGTGACAATATACGCTTTGCCACAAGATAAATGGGGACATCGCCATTTGCAATTCGAAGAGCCAGTCCCTCAGCAATTGCAGTTTTGCCAACTCCTGCCTCACCCAAAAGAATAGGATTGTTCTTCGTCCGCCGGCATATTATCTGAACAACTCTTCATCTCTCTTCACGACCAAT
>Contig_156	AT5G18830.3|squamosa promoter binding protein-like 7|LOC_Os05g33810.1|OsSPL9 - SBP-box gene family member, expressed
GCGCAACACAGCAGCAATTACCACAGTCATGCCAAGTCGCATTCTCATGGCACCGCCAGGATACTTAACAACCAGCGAGCGCTTAAGCCACCTAGCATTCATATCAGGCTGGCAGCAGTGCCTGTGTGAGACATCTCTAGTCACAAGCGACGCAGTTTCTTCCTCATAAGCTGCATTAGCTGAGTGCAAATTGTCACCACCACAAGTACCAGTGTTTTCATTAGCAAGCGGCAAAGAAGTGCCTAAGCTTGGCTGATTTGGAGAACAAACACTAACCCATCTTGTTTCAAGCTGCGTTTTCTCATCATTGTTAGCTCTACGATCAATAATGTTTCGAGCATGGCTTACGTATCCAAGAAATGCTGTTACATGATCTTCCAACCTCCCCGTCTCCAAGTTTGAAAGAACCTCAGAGCCCATGATGTTGTCCATTGACTTCACAATTATTTCCAGAACATTGATAAAATCATTCTGTATCAAGAAATTCATTATGCATACCCATCTCTGGATATTCGTTGAACTCAGTACATTTTTAAATTCGTCAGGAGTAGGCTTCCTGATAAGCCATCCAATGTCTATCAGGAATTCAGACATTGCAGCCATTTGATGTTTCCGACGCTCACAAGGATCAGAAGAAGCACTGGGTAACTCTCCGAATAAGTTACTGTTAGACGAACCACAAAGAGCATCTTGTATCCTCTCTAGCTCAGAACACAACTGTTTGCTACCAAAAAGGATAGGAATAAAATTTGATAATCCGAACATGTTTTCGACTTCCACAAATGCAGGCCCGTGAATGTCTGGTCTTGATTGAGTGATATCTATTCGGAAAATTTCACGTTGGGAATCAAGAAT
>Contig_157	AT4G36690.4|U2 snRNP auxilliary factor, large subunit, splicing factor|LOC_Os11g45590.1|transposon protein, putative, CACTA, En/Spm sub-class, expressed
GGAGAGACAGGGATCGGGACAGGGACAAGGACCGGGATCGCCAAAGTAGGCATCACCGTGAAAGAAGGGAACCGAGAGATCGTCCTGATGATCACAGAGCCCGTGATTCTGAAAGGAGAAGAGACCGCGATAGAGATGGGCACCGCAGGCATCGTTCTCGCTCACGGTCTCGGTTCAAGGGGCAGAGATGGAAGATCTAGGTCGCGTTCAAGAAGCAAACGAGTTAGTGGATTTGATGCACCACCCCCACAAGCAATGGGTTCAACATTTCCAGTTATTCCAACCCCAAGCAACCATGTATGGTAACAAGGCAATCTTGGGTCACTTGCCCACTGCTGCCAGTGGAATGAGCTGCCTACTGTAGCTTTAATGTACAAGGAGGAATCAGTGCGCCGGTTTGATATCGCCCTGTTCATCTTCAAGTAGCTAGTACTATGGTTGCTAGCTTAATGATTATTATATATTTATATCTTTCCTTGCACATATGTTACTGATTCTTTGTCATGGAACACTGTAGCTGGTTCTGGATCTATAAGTTCTTTTAGGAGCAATGCCGTAGTTGGTAATTGATTATGCCTCCTACTAGAAATTTATTAATGTCTTGCAGGCCCGTTACCAGGCTCTTCTCTT
>Contig_158	AT4G32272.1|Nucleotide/sugar transporter family protein|LOC_Os02g40030.1|transporter family protein, putative, expressed
GCTAAAGCTATTGAGACCACTAGATTTTCCTAGAAAAAATACATCTGATCAGAAAGATTATGTAAGGTGGAATGGCAATATAAACAGCTGTTGTAATGTACTGTTTACCTATACGGTTTATGGTAGCAAGATAAACAGCTGTTGTAATGTTGGCCACAAAGACAATGGCATACCCACGAGCATCAAATGACAAGTCTCGAGCTCCAGCAACAAATGCTCCGAATACGATCAAAGCCACACTGCCTATTATAGGTGGGGTGTGCTTCTGCTTTGCCAAGAAATACTCCATTGTCATTGTAAATACTACAGTTGTGCGCCGTAGAGTTGTATACATGGGAACTTGACTCCACGGACAGATTCCATCGAAGCAAGCATGTAGAGTAAATAAGCCAACGAAAGAGGTGTGGTGCGCAGCAATATCCTAAACGGCACAAAGAATAGTGAATCGGAAGGCACTGATGGATCACTATTTGTGAAGGAGATGATCTTTAACCGTCTCAGAACATAAAGAAGGCATGTTGAGCACACCATCTGAAGGAGTGTAATGACATTTGCGCAAGGGAAATTATATGAAGACAGAGCTGCTTTGTTAAACATCACTAGCAACACGGAGCACGACATGTAGGAGAGCGCGGCGACGGCACCGCGGCGGGTCATGGCGGACCCCTTGAAGAGCGCGGCGTCGTCGCCCGCCCCGCCGCCGTTGCCCTTCCCGTCGTCCGCCGAGACCGGCAGCAGCGCCCCCCTCTCCCCGCCACCCTTCGCCATCTCCCCTCCTCCGGCCGGGATCTCCTCCGCTCCCCGACCCGATCCGCAACCCCCTCGCCCCTCCCGCCGGCCCCCCGCGAGCACGCCGAGGCCGAGAGGACGAGGACGAGGAGCAGAAGGATATTTCTGTCTGTCCCCACCCACTTGGC
>Contig_159	AT5G65750.1|2-oxoglutarate dehydrogenase, E1 component|LOC_Os04g32020.1|2-oxoglutarate dehydrogenase E1 component, mitochondrial precursor, putative, expressed
GTTCAAACGGTTTCTTTGATGCGGTCCCGTACATCCGAAACGAAATTATTTCCCTTCGCCAAACGGCTGCTGCACAGGTATAACTCAGACCTGCTCTCTACGGTACTAGTGGTATCAAAATCAAAAAGGTCATCAATTCCAGGGCTACTCCAAGAATCTACAGGGGTTTCTTTCAGAACGGGTGGCTGATGGGGTCACGCTGCAGCGCCTTCTGCACAAGCTCCGTCTGCTCCTGCACGTGCACCGAGTAGAAGCCCGTCGCGGTGGCCGCTGATGGGGCCCTGCCGACGTACTTGATGTCCTCGATGCTGCCCCGGCCCAGCGCCTTCATCGCCGTCAATAAGCGCGGGTTGATGTAGCTGTACGCACCCATGTTCATCGGCTCCTCTTGGCACCACACGATCTCGGCATTTGGATATCTCTTCAACTCGCGCTGGATGAGGTCGTAGGGAAACGGGCACAGCTGCTCAACTCTACATATAGCAACATCAGTGCGCTCCAACTTCCTTCTTTCTTCGTCCAGTTCATAGTACACCTTTCCAGAGCAAAGAACTAGACGGTTGATTCCCTCCTCAAGGTCCTTGTGATTGTTCTGGTCCTTTATGAGCCGCTTGAAACGTGTCCCTTGCTTGTCAAATCCAGGATGCCCCGCAAGGTCATCAAACTCAGATAGATTCGATTTGCAGTCCTTGTGGCGAAGGAGGTTCTTTGGGGACATCACAATCAAAGGCTTCCTGAAGTCACGGTGTATCTGGCGACGCAGAACATGGAAGTAATTTGCAGGAGTCGTTACATTCACAACCTGCCAATTGCACTGCTGGATTTGCTTACGCATTGTTGGATCCATCTCGGGTATGACATAAGGGTTGTCGTCACTCATCTGAAGAAAGCGCTCCAGTCTTGCACTAGAATGTTCAGGCCCCTGACCATCATACCCATGAGGAAGGCAAACGACAAGGCCAGTCTGGCGGAGCCATTTTGACTCCCCACTACTCAGGAACTGATCAAATATTACTTGAGCTCCATTTGCAAAATCACCAAACTGAGCTTCCCATAAGACCAATGAGTTCGGGTTCTCCATGGAGTAACCCAACTCAAAGCCCAAAACAGCAAATTCTGACAGGGAACTGTTGCTCACAGTAAAAAGCTCCTCATCCTGGTTCATAACAAGATTATCAAGCGGACAGTACTGCTCTCCAGTTTCCTGGTCATGGATGACAGAATGACGGTGGCTGAATGTACCCCTCTCAACGTCCTGACCACTTAACCTGACATGGTT
>Contig_160	AT4G40030.2|Histone superfamily protein|LOC_Os06g04030.1|histone H3, putative, expressed
CCTTCGAGTTCCCCAATCCCGCCGAGTAGAAAGCGAGACCAGGAGGAAGTCGCCGCGAAGAGGAGATGGCCCGTACGAAGCAGACCGCCCGCAAGTCCACCGGAGGGAAGGCCCCTCGCAAGCAGCTCGCCACCAAGGCGGCGAGGAAGTCCGCGCCGACGACCGGCGGCGTGAAGAAGCCCCACCGCTACAGGCCCGGTACCGTGGCGCTCCGGGAGATCCGCAAGTACCAGAAGAGCACAGAGCTCCTGATCCGCAAGCTCCCGTTCCAGCGCCTGGTCCGCGAGATCGCGCAGGACTTCAAGACGGACCTCCGGTTCCAGAGCCACGCCGTGCTGGCGCTCCAGGAGGCGGCCGAGGCCTACCTCGTCGGGCTCTTCGAGGACACCAACCTCTGCGCCATCCACGCCAAGCGCGTCACCATCATGCCCAAGGACATCCAGCTCGCCCGCCGCATCCGCGGCGAGCGCGCGTAAGATGCTCGTCGCAGTTGGAGCAGTCAGGAGGGGAGGAGGCCAAGATCCAACAGGACAACGAAGCTCGTCGCAGTTGTAGCAGTCAGGAGGGGAGGAGGTCAAGGTGGGATCGGCTTGTTGATCTCCTCCCCCGCGTCTAGCGGATCTGAATTAGCTGTATTATTTTGTCGGTCTCGAGTTTGGTTAGTGTAAAAACAGGTTTAGAAGTCTATTTTGTGTCTGCTATTTTGGCTTTGCTTCGAGGCGAAGCGAGCTTGTTAAAGACTTAATTCGTGATGTTATTAGATGTTGGAAGGATTTTCCTTGACCCTTGCCTCCCCATCATGATGAGCGCCGGAGAGCTTGAGAGCGGCAACGCCGGAGAGCCCGCCAAGCTCATCAGG
>Contig_161	AT2G44350.1|Citrate synthase family protein|LOC_Os11g33240.1|citrate synthase, putative, expressed
AATAGAAGCTGATAATGCTCTGGATTACGCTGCGAATTTTCACACATGCTGGTTTTGACGATCCCAAAATGCTGGAGTTGATGCGGCTCTATGTAACAATTCACACTGATCATGAAGGCGGGAATGTCAGTGCGCATACTGGTCATCTGGTTGGAAGTGCCCTGTCAGATCCTTATCTTTCTTTCGCAGCGGCTCTGAATGGTTTAGCTGGGCCACTGCATGGCCTGGCTAATCAGGAAGTGCTCCTATGGATCAAATCTGTAATTGAGGAAACTGGGAGTGACGTTACAACAGATCAACTCAAAGACTATGTCTGGAAGACACTAAAGAGTGGAAAGGTTGTTCCTGGCTTTGGTCATGGAGTTCTGCGTAAGACTGACCCACGGTATTCATGTCAAAGGGAGTTTGCCCTGAAGCATTTGCCTGAGGATCCACTTTTCCAATTGGTATCCAAGTTGTATGAAGTTGTGCCTCCGATCCTCACTGAGCTGGGCAAGGTCAAGAACCCATGGCCGAATGTTGATGCTCACAGTGGAGTTTTGCTGAACCACTTCGGATTATCTGAAGCACGGTATTACACTGTCTTGTTTGGTGTCTCAAGGAGCATAGGGATAGGATCTCAGCTCATCTGGGACCGTGCCCTTGGCCTACCACTGGAGAGGCCAAAGAGCGTCACCATGGAGTGGCTGGAAAACTACTGCAAGAACAAGGCTGCTTGAAGCTAAACAATAGCTGACGCTTTTTATACACACTGG
>Contig_162	No annotation available
GCGGTTCACCATGCGAGTCGCCCTCCTAATTGCGGTCGTCGTCCAGGTGGCGCTCTGCGCCTCGGCCGAGTCGGAGCCTCGTATCGTCGGAGGATCGCTGGCCTCCCAGGGCCAGTTCCCCTGGCAGGCGGGCGTCAAGGCCTTCCTCGAGGAACGACAAGACCGGCTTCTGCGGTGCGTCCTTATCCACAAGCGCTGGGTGCTCACAGCCGCTCACTGCGTCTCCGCAACCAAGCGAGTCCTCAAGTTCGAGGTCATCCTTGGTGCACACAAGATCTACGAGGACAATGAGCCCAACCGTGTCACATTCACCGCGCCGTTCGAGGACGCCATCGTCAGCGA
>Contig_163	AT4G34880.1|Amidase family protein|LOC_Os04g10460.1|amidase, putative, expressed
GGAACACCCAAACTAAACTAGTAGCAATCTACTGCACCAGCGCCGGCCCAGTAATGGCTCAGCAGCGACTGCTGCTCGCCTTTGCAGTGCTCTCTTGCGTCGCCTCCAGCAGTTGCTGTGGCTTTCAGATCGAGGAGGCAACCGTTGATGCCATCCATGAGGGATTCAAGAACGGCAGCCTGACATCCACGGCGCTCGTCCAGTTCTACCTGGACCGGATCAGCCAGCTAAACCCGCTGCTCCACGCCGTCATCGAGGTCAACCCCGACGCGCTACGGCAAGCCGCTCAGGCGGATGCCGATTCGTATCCGGGTCGTTCCTGCAGCCGGTGCGGCCGCGGGCTGCACGGCATCCCTGTGCTGCTCAAAGACAACATCGCGACCCGCGACCGGCTCAACACAACGGCTGGGTCCCTTGCGCTGCTGGGGTCCGTGGTCAGGCGGGACGCCGGCGTGGTGCGCCGGCTGCGTCGAGCGGGCGCCGTTGTGCTAGGCAAGGCACACAGGGGATAGG
>Contig_164	AT1G21580.1|Zinc finger C-x8-C-x5-C-x3-H type family protein|LOC_Os06g43120.2|zinc finger C-x8-C-x5-C-x3-H type family protein, expressed
GGAGTTGTTACTTGAGTCACCAGGATGTTTGCCCCTGTGCAGCAACTAGTTGATTTGACTTTGGTCTTACATAAACTGCTTTACCAGCATCCTGTGGTTCAGACTTATGCAGACTAATAATGATTGGATTATCAACACCTGAGTTAACCTGCCCAATAGAATCTTCCTTTTCAGTTTCAAGAACCTGCTGCTTCTGCAAAGTCTGAGACAATGGCTCCAAAAGATTCACAGCACAACTGATGGATTTGGTGTGAAGTGGCAAAGGTGGAGTCTTGGGTCTTTCAACTGAAGTACTAGAATGTCCTACAACGTCATTTGAATCAACTTTCCTGACAAAGTTCAAGCTTCTCCTCATAACAGGCTTACTCAACTTATTTTGAGTCATCTAGATTAGGAGGTGATTTCCACCAGTGCTG
>Contig_165	AT2G21520.1|Sec14p-like phosphatidylinositol transfer family protein|LOC_Os05g46720.1|phosphatidylinositol transfer, putative, expressed
ATTTGCAGCACGCAATCGGCTTTGCGACAACACGCAAGATTACAGCTTAGGCTAGCAAATGCTAGATATCTCACAGGGTAGAGAGCAAACAACACCTTGACGACCTGATACATCGTCCTGTTTCGGGTCCTCATCGGACTTCAACAGGCATGAAGAGCCCGAGACATCAAAATACCTAGGCACGGCACGCCTTTTTTTAATACCAACTATACACACACTTCTACAGACCAACAACATGCATACATTACATACATACAACACATTAGCCGCAATCCAATATACACGAACGGCTCTGCGTGTGAAGAACAGCTGCTCCACGCCCAGCTGTTAGAAGCAGAACTTCTTTTTACGGAATTTGATCAGCTCTTGCTTGTCAATGTTCGCGAGCAGCTCATCCTGCCGCATCAAGGCATCATAGAGGGCCTTCTTTGTGGAAATTAACTCAGCCTCCAATGCATCCACACGGCGGACGGCTGCATTGAGCAATTCTTCCTTTTCAAATGGCATCTCAGACGGCTTTGTTTCAAGCACCTGCACCTTGTCCTCCAGCTCACCTAGCCGTCTCAGCATAGATGAAAGTACATCCTTTTCTGTATAGGATGGGGCAGGAGATGGAGGTCGGAACTCCTCCTTGTACTCCTGTTCTTGAGGATACTCAACATGATAGTCATCATGCTTAGTAGATTGGTTAGAGATCCTTTTAGCCATCATGCTTGGGACAGAACAAAGCATGGCAAAAAGGGTCATGATAAAGACTGTCAGCCATGTGATAATTTGAGCTCGGAGTCCTTCAAATGTGGCAGGCAAATTTCTCAAGGACAATGAACCTGAGGAAGAAGCTTGGAGACTAGCTCTTGGACTACCCCATCCATCATCGACAACCTTGTCCACAACAGGAATGCTTTCTTCAATAGAAGTATGAGCAACAAATGCGGAAGCTTGTGCCGACAATTTTGACTCCTCATGAACAGGGGTCAAAATAGGGTGTGTAATCAGGTTCCTTGATGCAGTGGGAGATGTCACGTCTTCCACTTCAGACCCAGACTCAGCAGATGCATCACTGCCTTTTCTAGTGGGGTACTCTGGCCTAGCATAACTGATTATCTTTCCATCAGTGCCGGATATAGTCACAATTTGCCTTCCATAGTTTGCCTCACCATTGAGGACTCTCTTTATTATTTCAGGATCCTTCCAAGGACCTTTGTCAGATTTTTGACAACCTCCATGTTCATCACACTTGCATTTACCACCAAAAAATTCTGGCAATTCACACTCATCAATAATTTCAAGCAACTTCTGTTGATACTTATTCCCAAGAACATGAATTTTGGAAGCAGTTTTTGGATCAAGGAATGATTTTATTGTGCTCCATAACATCTTGAAGCCTTGGCCAGCATTAATTATATACATCCGGCACAATGTCTCTGGGTAGTTATCACTGTCGATCTTCTGCAATCGTGTGATTAATTCCCTTGCAGATTTTGAAAAGTTCTTGAAACCCACGCCTTGCACATCCAAAATAGTAGTGCAC
>Contig_166	AT3G02520.1|general regulatory factor 7|LOC_Os04g38870.1|14-3-3 protein, putative, expressed
CGCAGGGTCCTCTGAGATGTCGGAAGTCCATAGGGTCAAGTTATCACGAAGGAGCTGCATGATCAGAGTGCTGTCCTTGTAGGACTCCTCGCTCAGGGTGTCCAGCTCCGAGATGGCCTCATCAAAAGCCTGCTTTGCAAGACTGCAGGCGCGATCAGGTGAGTTGAGAATCTCATAATAGAACACTGAGAAGTTAAGTGCCAGGCCAAGCCTAATAGGGTGAGTTGGAGGCAGCTCAGCCAAAGCAATGTCCTGGGCAGCCTTGTATGCCACCATGGTATTCTCAGCAGCGTCCTTTCTCTCAGCCCCAGTCTTGAACTCAGCAAGGTATCTGTAGTAATCACCCTTCATCTTGAGGTAGAAGACCTTGGACTCGGGGGCAGTGGAAGAGGGCACAAGGTGGGACTCAAGCAGCTTGAGGATGCCATCACAGATCTTGGTGAGCTCAGTCTCAATCTTGCCACGGTAGTCCTTGATAAGTGTTACACGGTCCTCATTGCCTCGGCCTTCCTCCTTCTGCTCGATGGAGGAGATGATGCGCCATGAGGCACGGCGGGCTCCAATGACATTCTTGTACGCAACAGACAGGAGGTTGCGCTCCTCAACAGTGAGCTCCTCTGAGTCAACAGTCTTGGCTACCTTCTCCATGAACTCAACCATCTCCTCGTACCTCTCAGCCTGCTCAGCGAGCTTGGCCATGTACACATTCTCCTCGCGGGAAAGCTCCGCTGATGCCATCTTACAGTTCAGTTTCTAAAACTTGCAGTGTGTCAAATCTCTGCTTGCGTCTTCCTCGCGCTCCGGCGTTCGAATT
>Contig_167	AT5G38820.1|Transmembrane amino acid transporter family protein|LOC_Os06g42720.1|amino acid transporter, putative, expressed
GGAGAGAGGTCTCCCACAAATTCTGCCTGCTCTGGCTCTGGTTCAGTTCAGTGGTTCATTGTTTGGTTTCAGATCCGGAAGGGGCTTCATAATTCAGAGAGCTGAGTTGTGGCAAGGAGACAGAGAGAGATAAAAAATGGGGATCGGAGATGGATCATCAAACGGGAACCAGCAATCAGTGAATAAGGAAATACGAGATGAGACCACGCCACTTCTTCCAGTCAAGGTGGAGGACGACGACGGGTTTCATGAGTTCAACGGTGCTTCATTCTCAGGGGCAGTTTTCAATCTGTCAACCACCATAGTTGGTGCTGGAATCATGGCCCTGCCAGCAAGCATCAAGATGCTGGGCATCATCCCTGGAATTCTGATGATCATCATTGTGGCACTGCTCACAGAGGCATCTATCGACATGCTTGTCAGGTGCAGCCACCAGGGCAAGATAACATCATATGGGTGGCTGATGGGTGAGGTTTTCGGACAGTGGGGAAGAATTGCACTGCAGGCCTCCGTCATCATAAACAACGTCGGCGTGCTAATTGTTTACATGATTATCATTGGTGATGTATTGTCTGGAACAACATCAGCCGGTGTTCATCATCGTGGTATACTGGAGGGCTGGTTTGGAGCTCATTTGTGGAATTCTCGTCCCATTGTTCTTCTTGCTACAGCTCTTTTGGTGTTTGCTCCACTGGTGAGCTTTAAGCATTTGGATTCATTGAGATACACATCTGCGCTATCAGTAGCCCTTGCAGTGGTTTTTGTTGTAATTACTGCTGGAATTGCCATCATCAAGCTCTTCAATGGAACTGTAGCAATGCCCAAACTTTTCCCAGAATTTGATGGTCTTAATTCTATCTGGAATCTTTTTACAGCTGTCCCTGTTCTTGTTACTGCCTACATCTGCCACTATAACGTTCACAGCATTGACAATGAACTAGAAGACAGAACACAGATCAAACCGATCGTGCAGACATCTCTGGTCCTGTGCTCGAGTGTTTACATTGCCACAAGTTTCTTTGCATATCTCCTCTTTGGTGAGGGCACACTGGATGACGTGCTTGCCAACTTTGATGCAAATCTTGGCATTCCGTTTAGCTCAGTCTTTGATGATATAGTGCGAGTGAGCTACGCGGCGCATGTCATGCTTGTCTTCCCCATTGTCTTCTTTGCCCTTCGGCTCAACTTGGATGGATTGCTCTTCCCCACATCGAGGCACATTTCTCATGACAATAAGAGATTTGCCATCATTACCATCTCTCTCCTCACAGTAATTTATCTTGCTGCCATTCTCATACCGAGCATCTGGGACGCATTCCAGTTTACTGGTGCCACAGCTGCTGTCCTTATTGGTTTCATCTTCCCTGCCATGGTCATACTTAGGGATTCTTATGGAATCGCTACCAAGCGTGACAAGATCCTTGCTGTGACCATGATCGTGCTCGCTGTTCTCTCAAATTCTGTGGCCTTATACAGTGACACGATGAACATCTTCCGTAAAAAGGAGGTGGCCTAAACTTCAGACTTAAAAGGAGTGTCGATGCAGGAAGCATGTTTTTGATTCCAAAATTCAGAAGCTGTGAAGGGGATGATGCACTTGGATGCATGAAGGGATATGATCTCTTTATTCGCACCTGAGAATTCAGTCACCTGAAAGAGTTGGATGCTTGAAGTTGGCTGGTCTTCTGTACACAAACTGGCTCAGCGTCCAGTTGAGTCGCTTGCGATATATATGTATTTGATGTGCTTGTATTAGAGTATGGCTTAGAAAAAGCTTCCTTCCACAATAATGTACAGCTGTGCCAATGTCCGAGTTTAGTTCAAATTTGTCAAATGTGATTTCTCGATTAAGAATAGAATGATTACT
>Contig_168	AT1G54730.2|Major facilitator superfamily protein|LOC_Os11g42430.1|transporter family protein, putative, expressed
AAGAAGTGCAGAAGCCTCTCCTGGCCACGGCTGCCGGGAGCAGCGGTGATGGTCGTCGTAAGGGAGCTGCGTCCGCATCGTCTTCCTCTTCTATTGCGGTGGTGGTCGCCAGCACCGCCGTCGCCGTAGCCGGATCCTTCGAGTTCGGCATCTCGGTGGGCTACTCGTCTCCTTCTCAGGCAGGCATCATGAGTGATCTCAGCCTCTCCTTAGCCGAGTACTCTGTCTTTGGCTCGATACTAACCATTGGAGCAATGCTAGGAGCTATTGTCAGTGGCACCGTGGCAGACCGTGTCGGTCGAAGATGCGCAATGGCAATATCAGATCTTCTCTGCATGCTTGGATATCTCCTGATAACCTTTGCCCAGAATTGTTGGTGGCTTGACATCGGAAGGTTCTCAGCTGGATGTGGAATCGGCGTTCTTTCATATGTGGTTCCAGTCTATATATCAGAGATAACACCAAAGAATCTCAGAGGAGGATTCGCAACTGTAAACCAGTTTATGATATGCTGTGGAGCATCGCTTGCATATGTTCTGGGGACCTTTATCACTTGGCGCACCTTGGCAATCATCGGAGTGGCACCATGTTTGCTGCAGTTGGTTGGCCTTCTTGTGACTCCTGAATCCCCCAGATGGCTGGTTAGGTTCGGATACCCAGGTCAATTTGAGGCAGCACTGCAGAAGCTAAGGGGAAAGGAAAGTGATATCTCTGACGAATCAGCAGAAATCAAAGATTTTACAGAAAAACTTCAGCACTTACCAGAGTCGAAGATGTTGGACCTGTTTCAGAAGGATTACATTCATGCTGTTACAGTTGGAGTTGGGCTAATGGTCCTTCAACAGTTTGGGGGAGTGAATGCCATTTGCTTCTATGCCAGTGAAATATTTGTATCAGCTGGTTTCTCATCAGGAAACACAGGAATGCTTGCTATGGTTGCTGTCCAGATTCCGATGACGGGACTAGGAGTTCTTCTAATGGACAAGGCTGGAAGGAGGCCACTTTTGATGGTCTCTGCAGCTGGAACATGCCTGGGTTGCCTACTAGTTGGTTTGTCATTCTTAGCTAAGGAACATCACTGGGGAAAGGACCTGAACATATCTCTGGCTTTGGCTGGTATTCTGATTTTCGGTGGATCCTTTTCACTGGGCG
>Contig_169	AT2G34750.1|RNA polymerase I specific transcription initiation factor RRN3 protein|LOC_Os06g47350.1|RNA polymerase I specific transcription initiation factor RRN3 family protein, putative, expressed
AAAACCCTAGGCCTCGCGCCTCGCCGCCGCCAACCGCCTCCACGCCGCCGCCTGCCTCCTCCGGGGCAGCCGGTTTCAGCGCGAGAGATTCTTCCGGGGAGGAGGTGTTGCGGGTAGCTGGCGATTGGGGCGGAGCTGCGGTACGAGGACATGGAGGTGGCCATTAGCGACCCCACGATGTTTCGGGAGGTCCAGCTCGTCCTGCAGTCTGTGCGGATGGATCCATTTTTAATTGATCTAAGAGACAAAGAGCACTATGATTTTCTGCTAGTAGCTGTAGACTCTACCAGGAACGAGGAGTAAGGAGGACCAGGTTATACTTGTTCCGATTTTAAAGGCACTGTCAGAAGCAGTATCCAAGATAGACATCATGTACCATCATGCACTTCTGCAGAATATATTTACCATGTGCATCTGGCACTTGGATGAAGACCCAAGGGATGCACTTTTAGATTTAATTATCAGATTGGCTGCTGTGGCAGACCAGTACCTCAGAG
>Contig_170	AT1G07080.1|Thioredoxin superfamily protein|LOC_Os03g18454.2|gamma-interferon-inducible lysosomal thiol reductase precursor, putative, expressed
CGCCTCCCGTCCCGGCAGCATGATTGCTCAGCGCCGTCTCCTCCCCCTGCCGGCCGGCGTGCTCCTCCTCCTCCTCGCCGCCGGCGCCCTCCTGCCGCCGCAGTCGCTGGCGGCCGCGGAGGGGGAGAAGGTCTCGCTGGAGCTCTACTACGAGTCGCTGTGCCCCTACTGCTCGCGGTTCATCGTGAACCGCCTCGCGGGGATCTTCGAGGACGGGCTCATCGACGCCGTGGACCTCGGCCTCGTCCCCTACGGCAACGCTCGCGTCGGGTCCAACGGCGACATCTCTTGCCAGCATGGTCCGTACGAGTGCCTGCTCAACACCGTGGAAGCTTGCGCCGTCGACGCCTGGCCGGACTTGGATGTGCATTTCCGTTTCATCTACTGCGTGGAGGACCTGGTGGTGAAGCGCCAGTACAAGGAGTGGGAGTCCTGCTTCAAAAAGCTGGAGCTTGACCCGAAGCCCGTAACTGAATGCTACAAAAGCGAACAGGGTCACAAGCTTGATCTCAAGTACGCGAACCAGACCGACGCTCTCGTGCCGCCGCACAGGTACGTCCCGTGGGTGGTCGTCGACGGGCAGCCACTGCTAGAGGACTACGAGAACTTCGAGGCTTACATCTGCAAGGCCTACAAGGGCAGTCCTCCAAAGGTCTGCGATCCGCCGATGGCGCTTGAGACGGCAGTGGCGCGCAATGGCGTCACTTCCAACTCCGGCAGCATCAAGCTTGAGAGTGATGAAGAGGAGGGAAGGGAGAGCAAGATTAAGATGCGTCTCCCAGATGATGATAACTGATACATGGTGTACTCGTTTGAATCATTTGGACATAGGGCAGTTCCATGTTACTGTCCATAATTAATACAGTAAAGAACTACAGATTATGGTTGGCTGTAGGTCGTACAGTAATAATGATATAATACTAAGCTGCTTTGCCGCTTAATCATAGTCCGATCTGGTTTGC
>Contig_171	AT1G20200.1|PAM domain (PCI/PINT associated module) protein|LOC_Os08g43640.1|26S proteasome non-ATPase regulatory subunit 3, putative, expressed
GCTTAGCCAATTCTTCCTCCTGCTGAAGCCTCTCGCGGCGCTTCTCAGCGCTCTCCTTCTCCTTGTGAGAATTAGGGGGGAACCTCATCGCCTTGACCGCTTCATTGTGCATGTTGAGGCAGAAAGCAATCCTGGAGTTGAATGCGATTTGTGGCTCATTTGTCGAATAGACATCGCCAGTTTCCTTCGACACCATCCAGCCATCCACATGATCTATGGTGGCATCAATTGCGCCATCTCTTATGGCCTTGGCTACTATGCACTCGGCATCAGCAACAGGGTTCTCGGAGTCTAGTCTTAGCTTCTTAGCAATATCAGCAAGGGAGATCCTTGAGTATGAAATGCTGATGTTGCGCAGTCCAGTTCGAATGACATTGTGGCGCAGCCTCACAATCAAGTTGCGAGTCCTGTCAGCACTGAATGTGCTTGCAAATTTGTCAGCGACAGCCCTGAACAGTTCCAGGTCACCGACCCTGACAGCATTTGTGAGCTCAAAATAGGGTGTCAAAGCTTTCTTCATTCCTTTCTGCATGAAAACAGTCCTCTCTGGAATCTCTCCAAGAAGTAGCCTCACAATG
>Contig_172	AT3G26400.1|eukaryotic translation initiation factor 4B1|LOC_Os04g40400.1|eukaryotic translation initiation factor 4B, putative, expressed
GGCACGGCCAAAGGTTAACCCATTCGGTGATGCCAAGCCAAGGGAAGTGGTTTTGCAGGAGAAAGGCAAAGATTGGAGGAAGATTGACCTTGAACTGGAGCATCGTGCTGTAAATAGGCCAGAGTCAGATGAAGAAAGAAATTTGAAAGAAGAAATCAACCTTATGAAGGTGGATCTGAAAGAAATTGAGGGGAAGATAAGTGATGATTCTGACCAAGCCTCGGTAGATGCAAAAAATTTGTCTGAGAAGATATCTCAGTTGGAAAGTCAACTTGAGCAGCTTACAATGGAGTTGGATGACAAGGTTCGATTTGGGCAAAGACCGCGTTCTGGTGCAGGCAGGGCTACTGCAGTCCCAGCAACCAGTTTAACAGAGGAACCACAAGCTACAGTTGTGGACAGACCGCGTTCTCGTGGTGGTATGGAACCACACCCAAGGCACACAGGGGATAGG
>Contig_173	AT3G01090.2|SNF1 kinase homolog 10|LOC_Os03g17980.2|CAMK_KIN1/SNF1/Nim1_like_AMPKh.2 - CAMK includes calcium/calmodulin depedent protein kinases, expressed
TTCCTATCAATTGATTCTTGATAATCTGCCCCAAGATAGCCACTGGTTGCTCTAAACCGATTGTCCAATAGTAAATAATATGCAACAGTTGCCTCATTTTGAAGTCTGCTGCACAGTGATTCAAACACATGGTCCTTGTTAAATCCCATATTAACAACATCTCGAAGTGTATCCTCATCAATCATTTTGGCTTGCTGTGTCGTGTCTGGTGGAGGGACTGCCAAGTAACGAGGAAGGCGATTCTGGAACCATTGATGCTCTCGAATTTCACGAATTGTGATTCTCTTCATAGGCTCGACAACAAGCATTCTAGGAATCAAATCCCTGGCCAAAGCAGACAAATGACTTGGAAGAGTGTAGATACCTCCCTTAATCTTTTTGAACAGGTTGGGAATATTCTCATCATCAAATGGAAGAGTTCCACAAAGAAGAGCATAAAGGATCACTCCACAACTCCATACATCAACCTCGGGTCCAGCATATAATTTACCAGATATGACCTCTGGAGCAGCATAGTTTGGACTCCCACAGCTAGTCTTCAAAAAATGACCATCATGCATGACATTGCTCAAGCC
>Contig_174	AT1G16880.1|uridylyltransferase-related|LOC_Os08g14440.2|uridylyltransferase-related, putative, expressed
GGCCCGCAAAATGTTTCATCTTATTCATCACCAAACATGCATCTGAGGTAGCAAATAATCATGTGTTACATGCTTTAAGCATAGCAGTCTTCTGCACTTCATACAGCATATTTCCCCTGCCTTCGAGCAAAGTACCTTAAATTGGTGTGGCGCCATAACATCAAGTATACCTCCTCTGATCCATCTTCAGAAAAATTATTGTGTGTATTTCAACAACTTTGATGGGTGACTGAATGACTCATGTGAATCCCATCTCATAAATTACGTGAATGACTGAAAAGTGGGGGGCTTCATGATCATCAGGCTAGAAGCTGGCCTCCTCTGTTGTCGGCCGCCTCAAGAAATAGCGCAAGCTATTAGAAAGAACCTGTTTTAAAGCCTCGATCAACGGTTTGCCCCGATAGCTGACATGGAATTTTGCTTTAGCCAATAGCCCCTCAGTATCAAACTCTCCTGATTGGACAGTTATGTTGATGTCGGAGATGATCTTAACAAGATCAACCAGTAACCCTGGACGATCCGCAGTTTCCACCACAAGTAAGCTTCTTTCAGGACCATCATTGTAGATATCTATGTGGGTTGCTATGTCCACATCAATCTGTTCTGCAGGGGCTTCTGGCCCAAATGTTGCTCCCATAGCCAATTGACTGCTGGACTCCGGATGATATTGTATCATGTTGTTAATGATTGTCAGTCGTACAGCTTCTAACAACTCTGGGTCATCAATTTTGCGGCCAGTGGACGCTTTAGTTATAGCAAACGTGTTATGCTTGCCGGTAGAATCGAGGCAGACACTAGCTTTAACAACATTTAGCCCCAAGTTCTTCAGGGCACTCATTGTATCAAGAAGATCGCCAAGACGGTCACCCAAGGTTACTTCTACAATGGTTGCATCCGGATTTGAGTCTTGATCTATTATAACTTTCGGGATAGGGACTGTATCAGTGTTGCTCCCATCCTCAACAGCCGCAGGGGAAGTAGCCTTAGGAACCCTCACAGCTGGAGAGGACAATCTCAGCTTAGCGGGCGCCGCCGGGGCAAGAGGCCGCCACCGGCCAAGAACTGCGGCGCCGCGCGCCGACACGCCGGTGCACGGCCTTAGGGTGCCGCCGCCGGCGGCGACGGTCACGGCCATTTCGGCCATCTCTCCTCCAAGAAAACGGGCGGACAGGGATCCAATCCGATCCAGTCCAGGAACCCGAATGGCCAAGAAACAGGGGGCGGGTGGATGAGGAGGCGGTGCTACAAAGGCGAAGGCGAAGGTGATGGGATCATGACGAGGATGTCTGCGGCTGTCGCGGCCGCCTCTATCCATAGGATATGGGGGACGGGAATGGGAGGTGGCCTCGTGCTCTCCTCTGCTCTT
>Contig_175	AT1G54130.1|RELA/SPOT homolog 3|LOC_Os02g47120.1|region found in RelA/SpoT proteins containing protein, expressed
CGGTCGCCTCCGTTTGTGTCCAGATGTCCGCCATCGGGGTCCGGTTGAGGTTCATGCGCCTGGTTGGTTGTAAGCCGCCCTCCGCCACTGTCGTCAGAGTGTGCTCTCTTGCGGCCACGTCCCCCCGCAGGGTGGATAGATGTCTTGTCGGCGTCACCTTCATTGGTGGCGGGGAGTGATATGGAATGCGCAGTTTCTGCGTTTCCGCTTGCATCCCATTGCCCGTCGTCATAATTTAAGCGCCGTACATGCGCTTCATTGGCGCTCTCTGTGTGACGTGCAGAACGGAACCGTTTTGTCAGCGGGGTGTCGTTTTCCGCGTCGGAATTTGTGTCTCGTTCCACCGCCTTTGCTGAGCTGTTGCCGTCACGGTGTTCCGCGGTGCGATCTTCTCGTTCCATGTTGACCCCAGCTGGAATGCGATGTATACTGACTATGACAGCTGCTAGTAAGTGACTACCTTCAATTCTTAGCACTGGATGCCCCACTTTCATAGAACTGTACTTTGATGGAATATCATCTTGTACAGAACCTTCATCTTCTGAAGAACTAGATGAATATGATGTACTTTGGCTTATTCTCTTACTCATGCCACTTCTGTACTCAACTTTGCTCTCCTTATAAAGCCAATGAGCAGCAAGTCCATGTTCAGCATACTCATGCATTCGCTGGGTTCTAATTTGGACCTCCAGTGGTGAGCTATCAGATGCCTGAACTGCTGTGTGGAGTGATTGGTAACCGCTACCCTTAGGATTGATAATGTAGTCATCAAACTCCCCATCAATTGGAGTCCATAGCCTGTGTACTATATCAAGGATGCTGTAACAACTCCGGACAGCAGGTCCATGCAATGCACCATTTTTGTCCCCAACAATCACCCTCAATGCACGGGCATCATACACTTGTCTAATTCCTACATCTTTCCTTTTCATCTTGCAGTAGATACTGTATAAGCTCTTGAGTCTACTCGACAAAGTCACTTCCATCCCAGGTATATACGATGTTGATATGAGTAATTCTCGCTCAAGTTCTTCCTCACAAGATGCTAAAGATGCTAATGCAACAGCAGCAGCATCAGCAATCTTAGGATTTGGTATAGTTTCTCCAGAACTACTATTGAGATTACTAAGGAAGTATGAGCGCCTCTTCCGATCCAAAAAGATGTCAAATGGCAATACAGCCTGCAATAGGTCCTCATATTTGGTTTTCTTGGTTGGATGAACTAAACAAATCATGGATAGATGTCAAATGCCCATCTTTCATTGACGCAAGTAATTCGCTTCTAATTGATGATCTCCTCATACTTTTAGATTTGCCCGTACGATTCCACATTAAAGTAAGTTCAGATTGTATTTTCATGAAGATTTGAGGCTGAAGAACAGCAAAGCATAAATCTTCTAGCTCAGCTTTCAAAGCCCAGACTCCTAAACGGGAAGCAAGTGAGCACCAGACAGCCAATGTCTCTTGAGCAACAGCTTCAGCTTTAGGTACAGGAAGAGCATAAATAGTTCGCATATTGTGCAAGCGATCTGCCAGCTTGATGAGCACCACACGAGGATC
>Contig_176	AT3G30390.1|Transmembrane amino acid transporter family protein|LOC_Os06g16420.1|amino acid transporter, putative, expressed
ATCTCTAACACTTGCTTCCGTGCATCTCCTGCCCTGTCCCGCGAGATTCTTGGCGATTTCTGCTACTCCTAGTGAAATTCGTGGAGTTCTTGAATCTGTTCTTCGAGTGCCATCAGTAGTAAACTGCTGATACAAAGATCCTAGCTTTCTTCTAGTCCTTTTCTGTGCGATTTCTTCCACCAGAGCGCCAGAATCCGCTGCTCTGCTTCTCGGAGATTGGCCATGGACGGCGGCGGCGCTAATGAGCGCCTTTCCCTGGGGGCAGCGATCCGCTGCTCCCGACGAAGCGGGAGGGGAACGGCGACGAGGGCGACGCCGGGGCCTCCGCGTTCCACGAGTTCAACGGGGCATCCTTCGCCGGCGCGGTGTTCAACCTCTCCACCACCATCGTCGGCGCCGGAATCATGGCGCTGCCGGCCACCATGAAGGTGCTCGGCCTCGTGCCCGGGCTAGTCATGATAGTGCTCGCCGCGCTCCTCACCGACGCCTCCATCGAGCTGCTCGTGCGCTTCAGCCGCGCCGTGGAGGCGCGCTCCTACGGCGCCGCCATGGGGGGACGCCTTCGGATGGTGGGGCAGGAGGCTGCTCCAGGTCTGCGTCGTCATCAATAACGTCGGCGTCATGATCGTCTACATGATCATTATTGGTGATGTGCTTTCTGGAACTGATTCCGGTGGTGAACACCACTATGGTGTTCTAGAAGGATGGTTTGGCATGCACTGGTGGAATGGGCGTTTCTTTGTTCTCCTGGTCACGACCCTTTGCATTTTTACTCCACTAGCATGCTTGAAGCATATTGATTCACTAAGCTATACATCCACAATATCTGTCGCTTTGGCAGTTGTATTCGTTATCATTACTGCAGGCATTGCTATTGTCAAGTTGATAGGTGGACAGATTGCAATGCCCAAGTTGTTCCCGGCAATTCCTGATTTGGCATCTGTTTGGGAACTTTTTACAGCAGTGCCAGTTCTTGTCACCGCTTACGTTTGTCATTACAATGTTCACCCAATTCACAATGAGCTAAAGGACTCTTCGCAGATAAAGCCAATAGTGCATACATCATTGACACTGTGCTCAACTATCTACATCACAACAAGTTTCTTTGGATATCTCCTCTTTGGCGAATCTACACTCTCTGATGTGCTCTCCAACTTTGATTCAAATCTTGGTATCCCATACAGTTCAGTCCTAAATGATGCCGTCAGAGTGAGCTATGCTGTCCACCTTATGCTTGTGTTCCCCATGATATTCCATGCATTGCGGCTTAATTTGGATGGGCTCCTTTTCGCATCTGCAATGCCTCTGTCTTCTGACAACAGAAGATTTGGTTTAATGACAGCAGTGCTTCTCCTAGTGATTTTTGGATCTGCAAACTTCATTCCTAGTATTTGGGATGCCTTCCAGTTTACTGGGGCAACAGCTGCTGTCTGTATTGCCTTCATTTTCCCAGCTGCAATCACTCTAAGGGATTCACAAGACATTGCCAAGAAGTGGGACAAAATTTTGGCCGTCTTCATGATTGTTCTCGCGGTTGTCTCAAATGTAGTTGCTGTGTACAGTGATGCCTACAAAATGTTCCACAAGAAAAGTGCTCCTTCCCAGGCCTGAACCGGGGATTCCACTTAAGATTTGTTTTCATGGTGGTTTGTACATTAGTTAGTCAATAAATGATTCATTTAAAGAGTACTCATGGGATTGGTTTTGATTATTTATTTCACGGGCAACGGTCGACTCAATCACGTTGAGTTTTATGCATGTATGTACA
>Contig_177	AT5G02230.1|Haloacid dehalogenase-like hydrolase (HAD) superfamily protein|LOC_Os03g16670.1|haloacid dehalogenase-like hydrolase family protein, putative, expressed
GTGCCTTTGCCTCCCCTGCTATAAAAGGAGGCCGGCGCCTCTGCGGCGGCAGCGAAGCAGCCGTCCATAGATTCCCCCACCTCGTCACTCCTCCAGAAGTCCACCCACCCTCCGCCTCCTCCCTCCAAGGGCATGGACGCCGTCGAGCGCTTGAAGAGCGGGTTCGAGCAGTTCAAGACCGAGGTCTATGACAAGAAGCCGGAACTGTTCGAGCCGCTCAAGGCCGGCCAGGCCCCCAGGTACATGGTGTTCGCCTGCGCCGACTCCCGTGTGTGCCCGTCGGTGACCCTCGGCCTGCAGCCCGGCGAGGCCTTCACCATCCGCAACATCGCCGCCATGGTCCCACCCTACGACAACATCAAGCCCGACCCTATTCTGAAGCACATTCTCAATAACCTGCGCATCCGTAAACTCATATTCACCAACGGCGACAAGGTCCACGCCGTGCGGGCCCTCAAGAGGCTGGGCCTGGAGGACTGCTTCGAGGGGATCATCTGCTTCGAGACCCTGAACCCGCCATGCCCGCCGCAGGGAGACGAGGAACCCGAGATCTTCGACATCGCCGGCCACTTCGCCCAGTCCGGCACCGCCGACGAGCTCCCCAAGACCCCCGTCCTCTGCAAGCCCAACCGTCGTCGCCATGGAGGAGGCGCTCAGGATCGCCAACGTCAA
>Contig_178	AT3G53520.1|UDP-glucuronic acid decarboxylase 1|LOC_Os03g17230.1|NAD dependent epimerase/dehydratase family domain containing protein, expressed
CAGGTGTGGGATCCAGATCGACCCCGATCCGATCGCCAGATCCGCCGGCCTCCACGCCGATCCGGGCGTCCTTCCACCGCTCCTCTCCGTCGGCGTCCGGAAGCCCTCCCTGCGCATCGTCGTCACCGGCGGCGCGGGGTTCGTCGGCAGCCACCTCGTCGACAAGCTCCTCGCCCGCGGGGACAGCGTCATCGTCGTCGACAACTTCTTCACGGGCCGCAAGGACAACGTCGCGCACCACCTCGGCAACCCGCGATTCGAGCTCATCCGCCACGACGTCGTCGAGCCGATCCTCCTCGAGGTGTTAGGAGCTGTTACGATGAGGGGAAGAGAACAGCAGAAACTCTTACCATGGATTATCATCGTGGTGCTGGTGTTGAGGAAACTTTGACATAAGACTGCTTCCCTCGGGTGAGAATTGCACGCATATTCAACACATATGGCCCTCGTATGTGTTTAGACGATGGTCGAGTTGTTAGCAACTTTGTTGCACAGACAAAGAGAGCACCAAAATGACAAATTGCAGAACAAGGAAGAACTTTTAAAGATGCAGACAAAGGCACACAAATGGTTACTGCTGTCCACCGATCACATGATGGGAGTAAACCCTCAAACAATATGAC
>Contig_179	AT5G09670.1|loricrin-related|LOC_Os04g38525.1|expressed protein
GATGGAACAGTCCATTCTTTTGGTGTTGTTGACGAGGCTTCAACATCTGGCTACTGTAAGAAACATGGGTGGTTACATGCCATCCCTGCTCTTTGCTCCCCGCTCCAATTCTACTGTCAATGAGGCGCAAGTAGAAACCCCAGATTCTCTAGACCTCACACATAGCGACCAATAACAGTCAGCATCATCTTCAGCTCAGCCCTGAACCTTCTGCAAATGACTGAGTCTTCATTTGGTGTAGAGTTCTGATGTTGTCACCGCAACAAATACACCAGAACAACGTAACCATCCCCGACATCCTAAGAAATGCAGGTTCAAGGGTTGCTCCAAAGTGCAAGAGGTGCATCAGGATTGTGTATTGCTCACGGAGGCGGGCAGAGATGTCATAAACCTGGATGCCATAAAGGTGCTGAAAGCAGCTCTGCCTACTGCAAAGCCCCATGGTGGTGGTCGTCGGTGTGAGGAGCTTGGTTGCACCAAAAGTGCAGAAGGAAAAACAGATTATTGCATTGCTCATGGTGGAGGCCACCGCTGTGAACATCCTGGCTGTCCTAAAGCTGCACGGGGTAAGTCAGGGCGGTGCATCAAGCATGGTGGTGGGAAGAGATGCTCGGTTAAAGGTTGCATTCGGAGCGCCGAGGGAAAGGCTGGACTGTGCATTTCTCATGGTGGTGGCCGACGATGCCAGTACCCAGACTGTGGCAAGGGGGCTCAGGGCAGCACATTGTACTGCAAGGGGCATGGTGGTGGCAAGAGGTGCACCTTTATGGCATCCAGGTTTATGACATCTCTGCCCGCCTCCGTGAGCAATACACAATCCTGATGCACCTCTTGCACCTTTGGAGCAACCCTTGAACCTGCATTTCTTAGGATGTCGGGGAT
>Contig_180	AT1G04300.1|TRAF-like superfamily protein|LOC_Os01g56800.3|MATH domain containing protein, expressed
GTGAAACAAAACTTGCAGGCATCTCACTCTGGAACTGCCTATATTGTAGTCCACCCAATCTGCCCTGTTCTGTTCTGCTGCTGCTCACTTGCTGATAAGAAAAATCTTTCCAGGGGTGCACATGCACATTGCAATTGGTTATTTGCTGGTTCGGAACATCATTCTTTCCACATATGTCTGTTAACATCATAATTACCTTTCCTTGAGTGCCAGTTATCAAGAGCTTCTGACTTGTTAGGCTCAAACATGTAGCTTTGCTTACCTGGTAATTGGCCATTCCTTTCAATAGGAGACGCCATGACAGTTGTTGCTGATGCATATGCTGACAATCGCTGTGAAACTGCAGCATATTGGCCCATAGAAGTTAATTGCTCAAGACTTGATGGGGCTGTATTCAGACTACCCTTACCAAGGAAAGCATTTCGGTAGGCCTGTGTTGTAATTGGGGCAGAAGGGGAAGACCCATCACTCAGTCGTTCAGACAGAGTCAGTGAGCGTGAAAGCAATGGAGAAACTTGGACTGACGATGTAGGTGCAGGTGTTGACCTTGGTGCCTGGAACAGAGGAGCACTTGTAGGGCTTGGTGTCAGCATAGGAGTTTCGGTTCTGGGTATAAAACTGACTACAACCCTCTCAGAAACTGTATCTTCTCGAGCTTTTG
>Contig_181	No annotation available
ACGCATATCCTTTGGCTAGCCATCATGCTATATAATCTTCTTGGTTTGAGCACATATGGAGGAGTATCATCAGGCCCTAACACTGCCAACTATACGAAACTCAGGGATACCACCCTTCTGCAGAAGAACTGATTCCATCTCCCAAATACAGCTATAGAAGTACAAGGCACCAAAATTGTGCTCTCCGAGCAAGGATCTTCGCAGGTCGCAGCTAGCAGAAACGTATTCGTTCTCAGTCCTTCTGATCAGAAGTGCGAAGAGG
>Contig_182	|||
CTCGCCTTGAGCTCTTGGAGACGGCAATGGCTGATCTGAACTGCCTTCTGTTGCATCCCCAAAAAGTTCTGCAACAACGGCAGCCCTCGCTGACTTTGCTTTTTCATCGTCCCCCGACAGGTCAGTGGTTGGAGCTTCCTTTACCTCTTGGCTGGGAAGCTCGCTAGATGATTCTACCATAACCTCAGCAGGCACTGGTATTGCTTGCTTTTCAATGTCAGCTTCACCGAGTTCTGATTTTCACCACAAGGAGCAGGTTCTGNGTTTAGCTGTCCCTGCACAGCAGCGGCAGTCTTTTCTGTCTTTGAATTTTCATCATTTCCCAAAGCGTCACTGCTTGAAGCCTCCTTTACCTCTTGGCAGCTGGGTGGCTCACTAGATATATCTACCACAGCCTCACCAGATGATGGCAATTGCAGTTCCG
>Contig_183	AT3G26330.1|cytochrome P450, family 71, subfamily B, polypeptide 37|LOC_Os08g01450.1|cytochrome P450, putative, expressed
GATCGACCTCAGGTCGGAGACAGATCGACTCTGAGTTGGTCGGCTTTTAGGTTCGGAAGACAGAGTGACGCGGCTTGGTCGACTCTTTCAGTTGATCGGACCAGGTCAGCTGTTGGGTCGGGTTTGACTAGGTTGACCAAATCGACTTTGAGGCAGTCGGTCGGATGGAAGCAAGGGCCTGGAAAAAGCACTCGCAGTCTGACCCGAGTACTTTGGGTAGGCTGCGGCTACTTGGGGAGGTTGAGCAACTAGAAGGCGGACTTAGTATTCATGAGTCTTGCGGGTACTTTTAGAAGGTTGGTTAGGAGAAGCTTCAGACTCCCGGTTCGAGAGAAAGTGTGAAACCAAGTCCTTTGGTTTGATTTGTGATGAGTGATTGACAACTAGCGAAATAGTGTTGAAGGTTTTTGGAATTCCATGAAGTGCCTTTTATCTTAAGCCTTCATGATCCCATCTCATCTCGAGTTGCTTTTGGTTTGCCTTTTCTTGACTTTTGTGCACTTGGATGAGATTTGCATGTGTGTGGTGTTTTACCCAGTTATCGTGTTGGTGTTGTGTACGTTGCTTTTGACTTGTGATGTGCAGGTGTTGGATGCGACGTGGCGGTCGACGGTGCGTGGTGAAGGTCAGGTGAAAGATTCATGCCGATGGACCAAGCTAGGTGAAG
>Contig_184	AT1G07890.1|ascorbate peroxidase 1|LOC_Os03g17690.1|OsAPx1 - Cytosolic Ascorbate Peroxidase encoding gene 1-8, expressed
ATCGCCGCATCGCATTCTCCGATCCGAAGCTCCCTGCTAGCAGCCATGGCGAAGAACTACCCGACCGTGAGCGCCGAGTACCAGGAGGCCGTCGAGAAGGCCAGGCGCAAGCTTCGCGCCCTCATCGCCGAGAAGAGCTGCGCCCCCCTCATGCTCCGCCTCGCGTGGCACTCCGCGGGGACTTTCGACGTGTCGTCGAAGACCGGCGGCCCCTTCGGTACGATGAAGAACCCGGCGGAGCAGGCGCACGGCGCCAACGCGGGGCTGGACATCGCGGTGCGGCTGCTCGAGCCCGTCAAGGAGGAGTTCCCCATCCTCTCCTACGCCGATCTGTACCAGCTTGCGGGAGTTGTGGCCGTGGAGGTGACCGGTGGACCTGATATCCCCTTCCACCCCAGTAGGGAGGACAAGCCTCAGCCCCCACCTGAGGGTCGCCTTCCTGATGCTACTAAGGGTTCTGACCATCTGAGGCAAGTCTTTGGCAAGCAGATGGGCTTGAGTGATCAGGACATTGTTGCCCTCTCTGGTGGCCACACCTTGGGAAGGTGCCACAAGGAGCGGTCTGGTTTTGAGGGGGCCTGGACTAGAAACCCTTTGGTCTTCGACAATTCTTACTTCAAGGAACTTCTGAGTGGTGACAAGGAGGGCCTGCTTCAGCTCCCAAGTGACAAAACC
>Contig_185	AT2G16390.1|SNF2 domain-containing protein / helicase domain-containing protein|LOC_Os06g14440.1|DRD1, putative, expressed
CATGATCTCCGGTGATACTAGTCAAGAAGACAGAGAATTGGTAGTGGACCAATTTAACAATTCTGCTGATGCAAAAGTGCTGTTTGGTTCTATTAGGGCATGTGGCGAGGGCATCTCCATTGTTGGCGCATCGAGAGTTGTCATTTTAGATGTTCACCTAAACCCATCTGTGACCCGTCAAGCAATTGGGCGTGCATTCAGGCCTGGACAGCAGAAGAAAGTGTTTGTATACAGGCTCGTAGCTGCTGATTCTGCTGAGGAGAAGCACCATGAGACCGCATTCAAGAAAGAAGTCATACCAAAGCTGTGGTTCGAATGGAGTGAGCACTGTACTACAGAAGACTTCAAGCTTGGTCAAGTTGATATTGATGACTCTGGGGATGAATTATTGGATACTAAAGCAATGCGCCAGGATATCAAGGCACACAGGGGATAGG
>Contig_186	AT1G72770.1|homology to ABI1|LOC_Os05g46040.1|protein phosphatase 2C, putative, expressed
TGGGCGCGCTCGAGATCGGCGTCGACGCGCCGCCTCGCTGCAGCTGCCCATGCACCTGTTCGGCGTGTTCGACGGGCACGGCGGCTCCGAGGTGGCGAACTACTGCGGGGACAGGATCCACATCGTGTTGAGGGAAATGCTGAGCAGAGCCGCGAGGGGGTTGGAGGAACTGGGGGAGCTGGACATCAAGGAGCACTGGGAGAAGGTTTTTGATGATTGTTTCCAGAGGGTAGACGACGAGGTGTCGGGGAAAGCAAGCAGATTCTGCAGTGGCCCCGTCAGCGAGGTCCGGTGCAAACCTGTTGCAGCTGCGAACGTCGGTTCCACTGCTGTTGTAGCGGTTGTCTGCTCTTCTCATGTCATAATTGCGAATTGCGGAGATTCACGCGTGGTGCTCTGCCGCGGGAAGGAGCCCATGGCTCTGTCCGTCGATCACAAACCGGATAGGGAAGATGAGTGCACAAGGATTGAGGCCGCAGGAGGGAAGGTCATCAACTGGAATGGTCATCGAGTCTCTGGTATACTTGCTATGTCACGGTCAATCGGGGACCGATATGTAAAACCATTTCTCATTCCAACGCCAGAAGTCAGAGTTATTCCTCGGGCAAAAGACGATGACTGCCTCATTCTAGCAAGCGATGGGCTGTGGGATGTCATCTCAAATGAGGACGCATGCAAAGTCGCTCGCCTACAGATCCTTCTGTGGCACAAGAAAATGACGGTTTGTACTCGGACGAAGGCGGTGAACCGACAATAAACCCTGCTGCACAAGCAGCTGCGGATTATCTTGTGAGGCTGGCTCTGATGAAAGGGAGTGAGGACAACATCACTGTCACTGTGATCGACCTGAAACCACGGAAGAAGATCAACAAATCCTAACAGG
>Contig_187	AT3G61710.1|AUTOPHAGY 6|LOC_Os03g44200.2|beclin-1, putative, expressed
GGATGTCGGTGACTCTTGGATAGCTTCCCATAGGGTGAATCTTGATCCGGTATCTAGGAAAATGTTCAGGAACTCCATAGCAATATTTCCATTTATAACAATTGCAGTGTGCTTAGTATTAAAAATACAGTTTATGCACTTCATAAAATAACTTAACCTATACACTTAGACTGCTATTGCCGCTGAGAGAGAACGAAAGGATACTGAAATTTCGGAGTGAAATATTGAGCCATGGTATGCAACAACAGTGCAGCCTGACCCCAAGCAGCATTTATCTCATCCCACTCAACCTCTACATTCTTTTGAGAAGCACTGAGTATAGTGAATCAATGTGGTATTTATGCATTTGTGTACCAGCA
>Contig_188	AT2G30490.1|cinnamate-4-hydroxylase|LOC_Os05g25640.1|cytochrome P450, putative, expressed
ATAAATTATGGATAAGTTTGCAAGAACATAACCAAGTGAATCTACAACACCATACGTACCTCAGCCACATATACCCCCATCCCAACACAAACAAGAAACGCGTCTCATCTTAGTACAAAAACACACAAAAAAATCAAATATACATAGTGCTTGATCGATGGCTTCTCTGGAACGCGCATTTCCGGAACTCTAGGCCACGAGCGGCTTGCAGACGACGGTGGCGTGCTTGGCGATCTGGTTGCTGAACTGACCGGGCTTCTCGGTGGTGTCAACCTTGGCCTGCCCCGGCGGCGGCAGCAGCTGGAAGTTCTGCACCAGCCTGCCCAGCGTGATGCCGATGATGGGCAGGGCGAGGATGATCCCGGGGCAGCTCCGGCGGCCGACGCCGAAGGGAACGAACCGGAAGTCGTTGCCATGGGCCTCAACGGCCTTCTCCTCCTCCAAGAACCGCTGGGGGCGGAACTCGTCCGGCTTCACCCACCGTTTGGGGTCATTGGCGAGGAACCATGCGTTGACGAGGATCTTGGACTCGGCGGGGATGTCGTAGCCGTTGAGCTTGCCGTCGTTTAGGTTCATGTGCGGGACCAACAGCGGGATGGCCATGCGCAGGCGGAGGGTCTCCTTGACCACGGCCTGCAGGTAAGGTAGGCGCTCGAGGTCAGGCTCCGTCACCGCCACGCCGGCGCCCAGCACTGAGGTGAGCTCGTCGCGGAGCTTGGCCTGGATCTCCGGGTGGTTTACCAGCTCGGCGATGCCCCACTCGATCGACCACAACGTAGTCTCGATCGCTGCGACGTTGATATTCTCGACGATGTAGAGGACATTGTCGTGGTTGATCTCGCCCTTCCTCTCGGCCTCGAGGATGTGGTCCATGGCGCACCGGATCTCACCAGTCTGGGCCATCACCTTCTTGCGCTCCTGTACGAAGTTGTCCTCGAAGACCTTCATGCGGCGGGTCTTGAGGTCGTGGCAGCGGTTGAGGTAGCTGCGGAGGAAGGGGCGGAGCACCGGGATGAAGTCGCCGTAGTTGTACTCGAAGCTCTGCGAGAGGCGGCTGCGCTCGGCGTTGAGGGCCTTGAGCTTGTTGAACAGCGGGTCCTCCTCGCTCTCGAACCGGCGGTCGAACATGATGCGGAACATGTCGTTGTACATCATGAGCTGCAGGCGCCGGCGGATGACGACGCCCTCGGTGGCCGCCCTGGGGTTCCTCCTCACGTCCTCCACCACGAGGCGGGCCTCCTCCTCCCAGCCGGCGCGGTTCTGCGCCACCACCTTGTTGGTGAAGAAGGGGACGGTCATGATGCGCCGCATCTTGCGCCAGTGGTCGCCGTAGACGGTGAACACCATGTCCTGGCCCTTGCCGGTGAAGATGTCGAAGACGACGTTGCGGGTGCGGGAGCCGAACTCCACGCCCTGCGTGTGGAGCACCTCCTTGGCGAGCTCCGGGGTGGACACCACCACCAGGTTGCGCACGCCCATGCGGAGCAGGAAGATGTCGCCGAACCGCTTCGCCAGGGCCATCAGGTTGCGGTGGTTCAGGTCGTCGCCGACCTGCAGCCAGTTGCCCACCACGGGGGCGCCGGGCGGGCCAGGCGGAAGGCGGAGCCGCTTGCCCGTCAGCTTCGCCACGGCGATGGCCAGCACCGCCGCCGCGAACAGGCCCAGCAGGGCCTTCTCCAGGAGGGCGAGATCCATGGCGGACAAGGCTCTGATCTCTGACTCGATGAAGAATAGGGATCCTTACCGGCCGACCAGGACGCTTTCGTTGGGCCGCGCTCA
>Contig_189	AT3G56160.1|Sodium Bile acid symporter family|LOC_Os02g32930.1|bile acid sodium symporter, putative, expressed
CCCTGTCCACCCTCGTCGCGTCGCCTCGGCCTTCTACGCCGCCCCTCCGCCTGCGGCCTCTGCGCGCCGCCGCCGGTGGAGCCTCGCAGGTTGGTGGCGATGAACGCAAAGGTGCGGTGCCGCCTCCCGCGCTGGGGGCCGCGCTGCTCGGCTTCGCGCGTAGCAACTTCCTTCCACTTGCTCTGATTAGTGGGGTCATATCGGGTCTCCTAGATCCTACTCTTGGATGCCTTGCTCACAATTACTCCCTGCCAAAGTACACCACTTTTGGAATATTTGTGATCTCAGGACTGACCCTGCGAACCAAGGAGCTTGGTGCAGCATTAGAAGCTTGGCCAGCTGGACTATATGGACTAGGATCTATTTTGCTGTTTACACCCTTTCTTGCTCAGTTTATTACGCAAGTTCAGTTCTTCCCTCGTGAATTTATCACCGGGTTAGCTATATTTTGCTGCATGCCAACAACTTTGTCAAGTGGAGTCACACTAACACAGCTTGGTGGCGGTAACACTGCACTTGCTCTTGCAATGACAGTTGTATCCAATTTACTTGGCATTATCATTGTACCTCTTTCTCTTACAAAGTACATTGGTGCTGGAGCTGGGGTGTCTTTGCCTACTGAGCAGCTATTCAGAAGTCTGGTCACCAGCATTCTAATCCCTCTGATTATAGGGAAGGTTGCTCGAGAAACCTCAAAGGTATTGCTGATTTTGTTGATGGAAATCGACAAGGCTTTTCAGTTGCAAGTGCTGTTCTTCTC
>Contig_190	AT5G45680.1|FK506-binding protein 13|LOC_Os06g45340.1|peptidyl-prolyl cis-trans isomerase, FKBP-type, putative, expressed
GCTTTTTTTAGTCACATAGAGGGAATTGGGTCTTCATTCTACTCAATGTGTCATGGTCATGTGCTAATATAATACAGTTCACCAAGCACGCCTGGCTCGAGTTATACCCAAACAAAAAAAAAACAGGCTCGTGTCCGTGGCAAGCTATAGCTCTCTAAACACGCGGACAGCAATCAGACAAGAAGAGATTAACCACTCTCGATGCCAAGGCAGCTACGATCGAGTCCACAAGCCCCGCATGGATCATCACTCTTCACCTCCCACACGCACGTGCACGTCCCTCCGCCGTGGGCTCCGGCCGCCGCGTGTGCATAAATCCAGAGTTTCCAGAGAGCTCAGCTCAGCCGACGGCTCTGCCGACGTACTCGACGTCGAAGAGGAGCGTGGAGTTGGGCGGGATGACGCAGGAGGTGGGCTCCCACCCTCTGCACCCGGCACCCTTCTCGCCGTAGGCCAGCGCCGGCGGCAGCTTCAGCGTCCGCTTACCACCTGCGAGCATTGGCGGGATCCCTTCGCCGCCTACTATGCCCTGATCCCACCCTTTAATCACCTCTCCGACGCCGACGCGGAAGGTGAGCGGCTTCCCGCGCTTGTAGCTGCTGTCGAACACCGTGCCGTCCTCCAGCCTCCCCGTGTAATGCGCCCTAATGAGCTGGCCCTGCCGGGCGGCGGCGCCGCTGCCGACGACTCGGTCGCAGAAGGCGAGCCCCGACGGCGCCACCTCCAGCGGGCACTCCCCTCCGTCTGCGGCTCCCGCCGCCGAGGGAAGGAGGAAGAAGCGGGAGAGCACGGCGGCGGACAGCACGGCCGCCGCGGCCTCGCGCCGGCGCAGGACGAGGCCGGCACTGGGGGCAGCCTTGGCGCAGGACGAGGCCCGCTCCGGGGCTCTCGCGGCGCCGGGCTTCGGGAGGCTGAGGAGGAGGCGGGACAGCGGCGACGTGGC
>Contig_191	AT3G12490.2|cystatin B|LOC_Os05g41460.1|cysteine proteinase inhibitor precursor protein, putative, expressed
CGTCAGTGGAGTGGTATTCATTGGTGCGAGCGACAAGCTGTAGTGGGCGTCGTCTCGTCTCGCCGCCGTTTCCTCCTCCCGCCGGGACCGCAGCAGCAGCGATGGCCGATGCACACGGCGAGCGCCCGATGATGGGCGCCGTCCGGGACGCGCCGGCGGGGCGCGAGAACGACCTCGAGGCCATCGAGCTCGCGCGATTCGCTGTCTCCGAGCACAACAGCAAGACCAATGCGATGCTGGAGTTCGAGAGGCTAGTGAAGGTGAGGCAGCAGGTGGTGGCAGGGACCATGCACCACTTCACCGTCGAGGTCAAGGAAGCCGGCGGCGCCAAGAAGCTGTACGAGGCCAAGGTGTGGGAGAAGGTTTGGGAGAACTTCAAGCAGCTCCAGAGCTTCGAGCCCGTCGCCGTCTGAGGTGAAGGTATCATCTTCCAGTGTGATGTGTTATCCCCCTCAAGGCCCAAGCTTGTCGCTGGAGGCTGGAGCAGAACAGTGAAACAATTCAGCTATCGGACATGATTACACCTCACTGGAGAAGTATTATATGATGAATAAACCAGCTTCTTACCAGATGTATCATATATCGACTCCTGTAATGTAATGGAATGCGCTGTGCTACAATAAATCTGAAAGCCTTCTTACATTTTC
>Contig_192	AT1G04290.1|Thioesterase superfamily protein|LOC_Os04g35590.1|thioesterase family protein, putative, expressed
ACGGGCTCTACCCCCGCCCGCCTCCACTTCTACGACCCCTTCGTCATCAGCGGCGTCAGCATCGAGTCCGCCGAGCACGGCCGCCTCCTCTGCTCCTTCGTCGTCACCCCGCGCCACGCCAGCCCCGCGGGATACCTCCGCAGCGGCGTCACGGCGACGCTCGCCGACCAGCTGGGGTCGGCCGTCTTCTTCTGCAGCGGGCTCGCCAGCAGCGGGGTCTCCCTGGAGATCAGCGTCTCCTTTGTCGACGTGGCTGCCGTCGGGGAAGAGATAGAGGTTGAGGGAAAGCTGTTGCGTGTTGGAAAATCCATTGGTGTCGTCTCTGTCGATTTCAGGAAGAAAAAGACAGGAAAATTGATGGCACAGGCCCGTCATACCAAGTATCTTGTTGCATCAAGCAAACTGTGAGGCTACCCTTCTGCAAACAATACAATAAGATATCAACACGATTGCGGCCAAAATCTCCATTATCGTGCCATTATTAATCGGCAACAATTATACACTACTTGTGGTCTCTCTCTTTTTTCGTGACTTGTTTGAGCTCCTTGTCAAGCTCTCTTGCTTCCTCAGGAACCTGGGCATGTTGTAGCCTAACACGGGAACCTGCTTCATCAATCAAGTCAATTGCCTTATCCGGGAGGAACGATCACTGATGTATTGATATGAAGCTTTGCAGCTGCAATCAGAGCTTCATCAGTGTAACGAAGTTTATGATGGATCTCGTATCGTTCCCTAAGTCCTCTGAGAATCTCTATGGTTTCATCTACTGTTGGCTCTGGCACTTTCA
>Contig_193	AT1G53540.1|HSP20-like chaperones superfamily protein|LOC_Os01g04350.1|hsp20/alpha crystallin family protein, putative, expressed
GCCAAGCATACAAACCTTGCTTGAGACTGCCAACCAAGAGCTAGCGTCTCGAGAACGAAGCTAGCTTAGGCTGCGAGAGGAGAGGATGTCTCTGGTGAGGCTGTTCGACACGCTGGCCCTGGACTCGTGGAGGAACCCGTTCAGCATCTTCGGCACGGCGGTAGCCGCCGACGCGTGGCTGGCGAGCGACACATCGGCGTTCGCCAACACCTACATCGAGAGCCGGGACACGGCGGGCGCGTACGTGTTCAGCGCGGCGCTGCCCCCCGGCGTGAAGAAGGAGGAGGTGACGGTGGAGGTGGACGAGGGCAACGTGCTGGTCATCACCGGGGAACGCAGCGTGCGGCGGGAGGAGCGCAGCGACAGGTGGCACCACATCGAGCACAGCTGCGCCACGTTCCTCGGCAGGTTCCACCTCCCCGGGGACGCCGCCGTGGACGGCGTCAGGGCCGCGATGGACGCCGGCCTGCTCACGGTCACCGTGCCCAAGGTCGGGGCCCCCGTCACCGCTGCCATCGCCGCCGAGAAGCCGGCCGAGGCGCAGACGACGGTGGCCGTCGAGGCCGGCGGCCTTTGCTGATCCGACGCCGATGCGCGCTCGATCACGGGCGCTGCTGGTGAATGAACAGTAGCGTACCACGTCGTGCGACAGTGAGGTCGCTGGTCCGTACCGTCTGAAGCTTCCTCCTTGTCTGGTTTGGTCTTGCATACTTTTCCGTGTGATGGATCTGCCTGCACGCATGTAAGAAGAAACAACAACAGCAAAATGCCTGCACGGCTGAACCATGTGTAGCAGTAATTTCGTCTTTCTTCTGTGCTCAGTAAACGAAGAGCAACCTAAGCTGGAATTCTGTCCCTGCAAATCTCTTCTTCTTTTCATGCGATCGCCATCTCTACTAATTATCCTTGACGTAGT
>Contig_194	AT4G24570.1|dicarboxylate carrier 2|LOC_Os08g37370.1|mitochondrial carrier protein, putative, expressed
CGCGCTCAAGACCGTGCGGTCCGAGGGGCCCACGGCGCTGTACAAGGGGTTCATCCCCACCGTGATGCGCCAGGGACCCTTCACCGTCGTGCTCTTCGTCACGCTCGAGCAGGTGCGCAAGGTCTTCAAGGGCGTCGAGTTCTGAGACCGTCGACCGCCGTGGCGGCGACGACGACGACGAAGATGATGACGACAGCCACCGCCACCACCGTGTTACCAATTTAGAGACCGCTTCAACCCTAGAATCAGGGCACAATCCAGCAAATGATGAAATAACAGATGCCAAAAATAGTAATATCCGAAATTGAAAACTATGTCCTTCAAGATTATCCAGGCTAAATCAATATCCCAAAATCAGACAGTAGGCCTTAAGATACCACCAGAGAAACAAAGAGCAGCAACAAACCAAAGCAGACACTAACTCATGAATCCTCCAGAGCCTACTCAGAAGAAGCTTCAAACAGATGTGGCTTCAAAAGGTACACTTCTACAATCTCGAACAATGAACTAGCA
>Contig_195	AT4G27600.1|pfkB-like carbohydrate kinase family protein|LOC_Os10g42240.1|kinase, pfkB family, putative, expressed
CTTCTCTCTCCGGGACTCCCACGACCTCCACCCCAATCCGTTTCCACCTCAAATACGGCACGCCACGTCGCCACGGCACGGCACCGGCCCGGCGCGGCGCCCTAGCCCCGATGGCGCTCGCCTCCGCCACGGCCTCATCTCCCTCCCGCCTTATCCGCCGCCTCACTTCTTCCCCGCCTCCTTCGTCGCTCCTCCCACTCGCCGCGCGCCCAGGGGCCAGGAATTCCCCGCGCGCCTGCAGCTACCATCGGCTCGTGGTGCGATGGAAGGGCACGGCGCAGGCGCTCCTCGGGGAATTCTCGGACGCCGGCGCCAGCGAGAGCGACGACGATGACGAGGACGCCGCCCTGCGAGGGGGGCCAGCTGGAGGGCGAGGACGAGGACGCCGTCGAGCTCGCCGCGGCTGCCGCTGTGCCCGAGCGATGGGACGTGCTCGGCCTCGGCCAGGCTATGGTTGATTTCTCAGGGATGGTGGATGATGAGTTCCTCGGGAGACTGGGCTTAGAGAAGGGCACGAGGAAGGTCGTAAACCATGAGGAGAGGGGACGGGTCTTAAGCGCCATGGATGGGTGCAGCTACAAGGCTGCAGCCGGAGGCTCCCTGTCCAATTCACTTGTGGCACTGGCAAGGCTTGGAAGTAGCCAGTCTGCTGGCTACCCTGAGCTTAAAATTGCGATGGCTGGCAGTGTGGGCAGCGACCCATTAGGTAGTTTTTACAGGGAGAAACTGCGTCGTGCTAATGTGCATTTCTTGTCTAAGCCGGTAAAAGATGGGACAACTGGAACTGTCATTGTTCTAACAACACCAGATGCACAGCGAACTATGCTTGCATATCAGGGTACATCGTCAACTCTGAGTTATGATTCAGACTTGGCTGATTTAGTTTCCAAATCAAATGTACTAATTGTGGAAGGTTATCTATTTGAGCTGCCTCACACAATTGAAGCTATCAAGCAAGCATGTGAAGATGCTCACAAGAATGGTGCACTCATTGCTGTTACAGCATCAGATGTGTCTTGCATTAAGCGCTGCTACAATGATTTTTGGGATATTGTAGGAAACTATGCAGACATCCTGTTCGCCAATGCCAACGAAGCTAGGGCGTTCTGCGAGCTACCCTCAACAGACTGCCCCATGTCAGCCACAAGATACTTAAGCCACTCTGCCCCCCTAGTGTCCGTGACCGATGGCGTGCATGGCTCCTACATTGGGGTGAAAGGTGAAGCAATATACATCCCTCCGCCACCCTGCATACCCGTGGACACCTGTGGTGCTGGCGATGCATATGCTTCTGGGATTCTGTACAGCATCCTCCGGGGTGCTTCAGACCTGAAAGGCATCGGCCTGCTGGCCTCGCGGGTAGCTGCTGTTGTCGTCGGGCAGCAAGGCACACAGGGGATAGG
>Contig_196	AT1G71860.1|protein tyrosine phosphatase 1|LOC_Os12g07590.1|Protein-tyrosine phosphatase domain containing protein, expressed
CCTATGCCTGGCCCGCCAGTGAAGAAGCTCAGCAAGGAGGAGGTGAGGAACTGCAAGAAGGCGCTCAAGGACCTCGACAAGAGGCTTGGGAAGCCCGCCGCAATTTCCAAGGAGTTCTCGACCTTGCCGGATATAAGAGTAGTGCTTCAAAAACAGACGATTTTAGTGCTGCTCGGAGTGCTGCTAATAGGGCAAAAAACCGCTACACTGACGTCTTGCCATTTGATAAAACCAGGGTACGACTACAGTCTTCAAAAGGTGATGGCTACATCAATGCCAGCCATATAAAGACAGGTAGCACAGATCTAACAAAGTTCATTTCCACTCAAGGCACACAGGGGATAGG
>Contig_197	AT3G56910.1|plastid-specific 50S ribosomal protein 5|LOC_Os01g17150.1|plastid-specific 50S ribosomal protein 5, chloroplast precursor, putative, expressed
CTAGTTGCTATAGATGTGGATATGACTCATTTTTTGTCTGGTTCATCTACTGATATAGTTTTTATTGAACAGAATCTAGTGATATAGAAGCATGCTAAATTTGCCTCTAAGTACTGTGCTGCACAGCGTTACTGTGTATGCTGTGAGCCATGACTCCATTATGCATATATGTGAGCTCAGAACTAAAATATGTGAAATAGTGTGCACTACATCCTATTAAGTTATTTTCCTTTGGTTATTTCTGTTGTTGCAGCCCCAAGGCTGCAATGCAAGAACCTTGCCTCCCTGCAAAGCCCTCTGAATGTGACTGCAGCTTGTGCTTCATTTGCCAAGAAGAGGCCAGTTCTTGTCCATGCCACCGCGGAGGGTGGTGAGGCTGATGCGGAGCACCCAGAAGAGCCTAAACCAGCAGTTAAGATCGAAGAAATGCCGCTTGAATCGAAGCAGAAGATGATCATGGAGCAGAGGGCAAAGATGAAACTGGCCAAGAAGCTGAGGCAGCGGCGCAAGCGGCTTGTCCGCAAGAGGCGGCTGAGGAAGAAGGGCAGATGGCCACCGTCCAAGATGAAGAAGCTCAAGAATGTATGATCGGCGTTGAAAATAGCCGTCACTCTGCCTTGGCTTTACTGATACATTGTGCTTGCCCTGTTTCCCAATTTTGCTGTTCAGAATCTGAGACACAATGCCTGTAAGATGTAATTCTGTGTTCACGTAATTGAATCTTCTTACAGTCTAGTGTAGTCATTGTCTCTGATTTTTTTTCTCTTCTGGATGCTTATAAAATGGATGTGCTTTAGCTGTGCTTCAGGACTAGCTC
>Contig_198	AT3G06483.1|pyruvate dehydrogenase kinase|LOC_Os07g44330.2|kinase, putative, expressed
GATTTGATAGTCCAGCAGAGCGTGCATGTGCATATGCAGAGAGGAACGTGCAAATAGATGTGAAAGACGTCTGCATTTTGAAATACACGTGCCGTTGAGCTCGGTCTAAAGGCTCCACCAAAACTGACAGGATCATGCTCGGTTCCCAGGTTTTCATCTTCTTCAACAGGCAATAGTCGAGTTCAGATGTTCAATCACCATGCAAAGATCTTCTCAGCAACCAAACATGCTGCTGGTAAAGGGTCCAGGCGTGAGCTGGTAGCACTGCATTTGCTTTGGTCTCTAGGAACCCGGAGCTTATTCCTCCAGGCACAGGATAGATAGCATTGAAAAGCGCAGGTGCTGCAGACCAGAGATCTTAATCTGCTGACGTGAATGGCACTGAAGTTGGTTGAGACATCCTGTCTGCAGTGGTGCGGTGCTTCTCCAACACGGGAGCTTGAGGGCTCAATGGAAAGACGGCAAGACTGACCACACAGTGCATCAGAGCAGAGCTTGATGGTACCACAGCTTGTAGAGACATCCCTGTCTTCATTGCTTGTTGATGAAACTATACAACTGCACAATGCTGAATGCAGACTCTGTACAACAAGGGATGCAGTTGATGAAATTAGCTGCTACTGAGAATAAACTGCACTTTGCGATCATCAATAACGCTCCAAAAGCCCATTTGCAATGCTAATTTCTGGGAGGCTGAGGGATCATACTCATACTATTTTTCTGAAACCCGACAGAAGGGATCATACTAAATAGAAGAAGTAGGAGTGCCCGTGCTCACAACGCAGGAGCGCTGGGACTAGAAGATATCAACCAGCTATAGCTATAGGTGGCTGGCCCATTAGAACAATATTCGCAGACCAGCACTGGATTGTATTACAAGAAGAAGAGCAGCCTAATTACAGGTCGTATCAGGACATCAAATCAGGTAATCAAGACAAGGGCTCCTCTGAATCTCCCAGCCGCGACAAGTGGAGGTAAGCATCGGTACCATATCCTTCCATAGAGATGATTTGCAAGTCGCCGCCAAAATACTGAGCATAAAGGCGGCTGATTGGGAGCCCAAAACCATATCCAGCCATAGTTACACCTTCATTAGGTCCATCTAGCTCAGGTGGATTCTTCGCAGTGCTATACAGATATGTGAAAATTCTTGGGAGGCCACTTCTTGCTATCCCACCACCTTCATCACTAACCTTGATAGTAACATCCTCTGCTCCATCAGCAACTATAATTCTAACTGGGGGAACATCTTTGTCAGAATTCATATATCGTTCTTGCACTGCTCGAAGGGAGTTCTTCACCAATTCAAATAACATTAGATGTAGGTGTGATGTGACATATGGAAATGTAAAGTTTGGATCACCATAAATGTTAATATCAGGAGCTGATCCATATTGCCTTAAACAAATAGAGCGGGCATCTTCGCAGGCAGCTTGAGCCACCTGTATGGGGGACAATCTTGTATTAATGAGGCCTATGACACCAGGCTCTGGTTCAGGATCATGCAAAGCCACATGCTGCCCTATCAACATGCGGATGCCAATCCTTGACATGTAGAATCGATCAAGGAACTCGTGGATCTCATCAAATCCAAAGGGAACCTTCCTTGTGTGGCACAGTTGCTTCTTCAGCTGCTGCACTCCCAAAGCCATTGTTGGAACCACATTATTGTGCCGCACCTTGACCATTTTAATCATCTGTGTGAAAGCAAGCTCGTCGTTCCGGTTCCTCACTTCAGGGAAGTATCTGATGTCGCGGAACGAATCCAAGTACCAATCCCTCACCTTGAGGATGGCGGGCTTGCTGGAGAGCCCGAAGGGCAGCGACTCGAGCTCGAGTGCGCGGCGCGCGATGCGGATGGGGAGCTCCTTCTGCAGGAACTGCGCGGAGAGGAGCAGGTTGCGCTCGGTGGGGCGCGAGCCGAACTCCATCATGTAGCGCAGGCTGACCCCCGTCTGCTTCATGCTCCCCCACCGCACCACCTCCTCCGCCACCGCCCGCGCCACCGGCTCCGACGCCATCACACCCCCAGCCACGCCGCCGGCGCCAACTTAATCAGCCAGTAACCGCCCAATCACCGGTGGGATTAGCGAGCAAGGCGGCCAATCAAGGCACTCGATCTGTTCCGGTGTAATAGCAGCAGTGTAGTATATAT
>Contig_199	AT2G44710.1|RNA-binding (RRM/RBD/RNP motifs) family protein|LOC_Os04g45930.1|RNA recognition motif containing protein, expressed
GGGCTCTTACTTTTGCCTTGTGATCACCTTCACCAATCTCATAATTATTTATCCCTTCAGCACATGCAACAGCATTATCATGGGTATCAAAGGTAACAAACCCAAAATCCTTTCTCTTGGCAGCTGGCATATTTCGAGCAAGTTCCACTTTCTCAATAGCTCCATACTTTTTGAGATATTTCTTAACACGATCTTCATCCCATGAGGGAGACAGGCCATCAATAAATACAGTTCTGACCTGTGCCATTATTTCATCATCAACTTGCGGGTAGGAATCAGCAAAGGAAACCTTTGCACTACGATCAACTCCAAAGACTACATCCCTCTTCTGCAATATCCTGAAAGCATCCATTGCTTCAGGTCGAGTAGAAAACTCAAGCAAAGCGTAGCCACGATTCATTCCTGGATTATTGCTATCCTCAACCAGTAGTAAATCATCAAAATTCTCAACTCCATAACTCTTCAGTTTGTCCTTCAAATGTTCTTTCGTCCATGTTTTGCAGATATTGCCGACGAAGAGGGTATCATTGTCATGACTTGGAGCAACACCACACTGTTTACCCCGCACCAGTGGATTCTTTAGCTCTGAAACAGCACGCCTTGCTTGCTCCACAGTTGCATATCGCAGGAAGGCAAAACCTTTGTTCTTCTTTGTGACAGGGTTCATCATCAGCCGAACTTCAGTGATATCACCAACTTCACCAAAAACCTTCCTAAGGTCATTTTCTGTTGCATCTTATCTAGCCCACACAAAAACTTCGAACTCCTTCCTCTTGCGGTGCTCTTTGACCATTTCA
>Contig_200	No annotation available
GTGGGTACAGTAATAGTGTATCAGACTACGACAGTACAAATGCAGTCGTAGTACATATCATTGTAGATTAACAGGAAAAAAATACGCAGGTGCATTTTGGGTACCAATGTGTCTCATGGAAAGCGGCGTGTCACAATTCATATACAAGGCACACAGGGGATAGG
>Contig_201	No annotation available
CGACGAGGAGAGAGATATATAGAGCGAGAGCAGCGACTAAATCGATCCCCAACCCGTTCCCAATCCCTAGCCGCCTCCTGGTTTCTGCCTCGTGGAAGCTCTCGAGGGAAGAGAGAATCTAGGTCTCCACCTATGGCGCTCGCGCTTCTCAGCCTGGCGAGGGGGACGTGGGGCCCCGCGGCCTCTGCCCTCTGCCGCCGTTCTGGCGCGGGTATGTCGACGGCAGCGCGCTCTCGGCTTCAAGGCACACAGGGGATAGG
>Contig_202	AT3G23150.1|Signal transduction histidine kinase, hybrid-type, ethylene sensor|LOC_Os02g57530.2|ethylene receptor, putative, expressed
GGTTATCTTATTGTTTTCCATTCCAATAGGAATGGCTGAAATCAGCAATCTGCTCATTATCAGAGGGACAGATGCATCACTCTTGCAGAGTTTCTGCTCCCCACCAATAGTGTATTTTGGATAATTCTCCACTTCCTAAATACAATTCTGCATCGTTCCCCACCTTCGCTCCATCACATCCTCACAACCAGGCTACCTAAGTTACAAAACTCCAGTCTTATTATTGCCTGTGCTGATCATCATTACGTCATATCACCTAAGTTTCTATGAAGAACTCAGGTATCAGAAGCTCTTTCTTCAGGTGGCAATACCTCCCATCTCCAAGACTAGTCATGGCACATTGCAATTGCAACTGCACTAGCATTTACTCTTCCATACATTCTCCATCAAGTGCGCAATACACCAGAAACCCTCAATAGCCAACGCCTTCTCGGCGTCAGCGTGGCCATTCCGAGCAAACATCTGTCCAGTTCTTCCTCCTGCTATGCTGGATGGTGGCATTGTCGGTCAGATAGATTTCACAACTCCAGAGTTCAGACTTCTTGGCAGGCAGAAAAGAACCTGCAAACATCATGTGTTCTGAAGGATTCGTGTCAGCTCATCTTTTACTCCTGC
>Contig_203	AT5G26751.1|shaggy-related kinase 11|LOC_Os05g04340.1|CGMC_GSK.6 - CGMC includes CDA, MAPK, GSK3, and CLKC kinases, expressed
ATCAACTTCACCAGGAAGTCCATCGGCACACTCTTCAGCTCATGGGGCTTGAAGTTGAAGAGAGGTGGAAGGAAACGGCCGTTTGGTAAGCGGGTGTTTGGATCTGCAGTGGACCGGAGGTTTGGTGAGTACTGCAGAAGCCTGGACACGAGATCAACTGCTTCAGCAGGCATCCTTTTATGGAAAATCTTATGCCACGGGTGAGCTTTAATTTGCGGGAATTTAAACTCAGTATAATTTGGATTCATGCACTTGATTTCTTCACGTGTGGGTGTGCCCAGAACCTTGATGATTTCAACAAGCTGATCAACGCCACTGTCTCCAGGGAATAGAGGCTGACCTAGAAGCAGCTCAGCAAGAACACAGCCGGCAGACCAAACATCAATTGCTGTTGTGTATTCAGTAGCACCAAATATGAGCTCTGGAGCTCTGTAATACCTAGAACAGATGTAAGAAATATTTGGTTCTCCTTTTACCAGAACTTTCGCGCTGCCAAAGTCACACAATTTTAGCTGATGAGTATGAGGATTCACCAGGAGATTTTGCGGCTTAATGTCCCTGTGGCACACCCCGATGCAGTTATGAATGTATGCCAAAGCTCTACAAATCTGATACATATAAAGTTTTGCATATATCAAAGGCATCTGCTGGTTCATCTTGTAATAATGTTTAATGACACGATGAGCAATCTCCGGCACATACTCAAGCACCAAGTTGAGGTAAAGCTCCTCCTTCTCAGTCTTTGAGAAGAAACAGTGCTTTAGAGCCACCACATTTGGGTGGTCAAGCACTCGCATAGTTTGCAGCTCACGGTTCTTATATCTCTTGTCTTGAAGAACCTTTTTTATAGCTACAGTCTCACCAGTTTCCAGACACTTGGCCTGGAAAACAGTCCCGAAGGACCCATGACCTACCACACGCTCAGCCATGTAACTAATGGTCTGCTTTGCCTGCCCGTTTCTCCCATCAATGCTAGTCACTATGATATGACCAGGCTCTGCTCCATTGCCATTGACTACAATATCTTCAATGTCCTTATCATCCCTTATGCTCATATTGCCCAACTCGTTCGGAAGTCGATCTGCATCACTACTAGAACTTGTGTCATTCTGAAATCCCAAAGAAGAGCGTGCCACGCCTGCCAAGGCCATGCTGTGACAGAATTATCCAATCTGCAGCACAAACTACTGTTCAAGGGACTTCCCTAAAGACGTTGATGCACTTGATCAACCGGATCGTCGGCTCGGCACGCGGATCGGCGCCGCGGGGTTGGCGGTGGAAGCGTCTCCCCTCTC
>Contig_204	AT3G26420.1|RNA-binding (RRM/RBD/RNP motifs) family protein with retrovirus zinc finger-like domain|LOC_Os03g61990.1|glycine-rich RNA-binding protein 7, putative, expressed
TTGGCTTCTCCTCCCCCTCTTACAAAGTCCTCGGTTCTAGGGTTTTAGTCGGAAGGGTCGAAGGGAGATGGCGGCGGCGGACGTGGAGTACCGCTGCTTCGTCGGCGGCCTCGCCTGGGCCACCAACAACGAGTCCCTCCAGCAGGCCTTCTCCAACTACGGCGACATCCTCGACTCCAAGGTCATCACCGACCGGGAGACGGGGAGGTCCCGCGGCTTCGGCTTCGTCACCTTCTCCTCGGAGCAGTCGATGCTGGACGCCATCGAGGCCATGAACGGCAAGGAGCTCGACGGCCGTAGCCGCGGTGACTCCGGTGGCAACTGGAGGAACTGATGGGTGGGCCCTCCCGTGCCGGTGGCGGCCAAGTTATCCTAGCTATTTATCTAGTGTCTTTGTAACCGTTCGAATCTGAGTCAAGTTACCCCC
>Contig_205	AT2G33590.1|NAD(P)-binding Rossmann-fold superfamily protein|LOC_Os06g41810.1|reductase, putative, expressed
CGGCGGGGAAGAGCGTGTGCGTGACCGGCGCGGGCGGCTTCGTCGCGTCGTGGCTCGTGAAGCTCCTCCTGTCCCGGGGCCACTGCGTGGTCCGCGGCACCGTGCGCGACCCAGGTGCTAGCAAGAATGCTCATCTCAAGGAGCTGGAAGGTGCTGGGGAAAGGTTGCAGCTTCTCAAGGCTGATTTGATGGACTACGACAGTGTTGCATCAGCAGTTGCTGGCTGTGAGGGTGTCTTCCATGTAGCTAGCCCTGTTCCCTCTAGTCGATCCTCCAACCCTGAGGTGGAGGTCATAGGTCCTGCTGTCACAGGCACTGCCAATGTGTTAAAGGCTTGCTATGAGGCGAAAGTTGGGCGAGTTGTGGTGGTGTCTTCTGTTGCAGCCGTGTCCAATAATCCTGGCTGGCCTAAGGGCAAGGCCTTTGATGAAGACAGCTGGTCAGATGAGGAGTACTGCAGGAAGAATGAG
>Contig_206	AT2G28800.1|63 kDa inner membrane family protein|LOC_Os01g05800.1|inner membrane protein, putative, expressed
GGATGGCTGTCAGCTTGCGCAATATACCTCCAAACAATGGTTTATTAGGTTACATGAGGAAGAAGAAGGAATTGCATATGAATGGTCCGGACAATCCAGATCCTGCCCAATTTCGGAACCCAGCTTACAGAATACACAAGAGTATGTTATCTACTTCTACAGATCCTTTCTCTCTGCTTGTACATATACTCGACTCCTGTTCTCCTGTCCAATTACCCTCTCAAAGCCTAGCATATACTGAGCTACTCCCATTTCACAACTTACCAGCAAGTACCTCTGACCCCGGATATGTCTGTCTATTGGTCTGCACCTCAGGTTTTGGCCTCCGAGAGGCCATCAAAATTGTTTCCGAGATCGACTGTGGCATCCAACTGGTCAACTGAATTAACCAGTTATGACAAAAATTAATCCAATTAGGATATGCCACATTACTGCACCATGCGCTTCCTCTTTGATCTTTTGCCCTTCTTCCCGGAGTAACTTGGAAGTTTCTTGTCGCTACCAGTACTGGATGTTTCCTCCACAAGC
>Contig_207	AT5G18980.1|ARM repeat superfamily protein|LOC_Os11g11650.1|expressed protein
TGTGTGCCTTGGTGACAGTTCATCCTCTTCGAACAGGGAAGTTATGCACTGTGTTGCCCCTGGGAACTGGGCTAGATGAATGTTGCCAGCGACATCTGCCACTATCTTTGCAGCCAGCAGTCTGATCTCTCGGCTGTCATCTGGGATGCCTCTCCAACCCAGTGTGTCGATCAGCTTCTGAATCTTGGGCCTCGAGAGAAGAAGCAGTGACCTTACATCTTTTTCCTGCTTGATGAATGTGGCCAACAACCTTGCTCCGGAATGATATTCTTTCCGTGACTCAGAGTCTAGTAATCCAACTGCATAGGTGATCAAATTCCTATCCTCAACGAATGTGGGTTCCTTGGTACAGCTACCTCTGGTATCTGAGTGGTATTTTGAAACCACGAATGTACCCCAATCTTCTGGTAATAAGTGACACTGTCTGCGGACTGACAGAATGATCTCCTCAACCACCATGTTATTGAGGTACCAGAATAAGTAGAACGCACCTTGGAGCAGAACCAGAGCGTAGAAGATGTCCAGCGCCGGCGTCAAGTTTGCTTTGCTATTGTCTCC
>Contig_208	AT1G14560.1|Mitochondrial substrate carrier family protein|LOC_Os01g38990.1|mitochondrial carrier protein, putative, expressed
GGTGGGACTGCTGTTTTGTGTACATACCCATTAGACTTGGCTAGGACCAAGTTGGCATACCAGGTTTCAAATGTGGGTCAACCTGGCAGTGCTTTAGGAAATTCTGGTCGACAACAAACATACAATGGCATAAAAGATGTATTCAAGACTGTTTACAAGGAAGGAGGTGCACGATCTTTATATCGTGGAGTAGGCCCAACCCTGATTGGTATTCTTCCATATGCTGGCTTAAAATTTTACATATATGAAGATCTGAAATCTCGAGTTCCAGAGGATTACAAGAAATCTGTTATACTGAAGCTCTCTTGTGGAGCTTTAGCTGGTCTATTTGGACAAACCATCACTTATCCGCTGGATGTTGTCCGGAGACAAATGCAAGTTCAGAGCAAGCAGCCTCAAAATTCAAGTGATGGCTTCCGTATAAAAGGAACCTTCCAGGGTCTATTTGCTCATCATTCGGTGCCAAGGGTGGAGACAACTTTTTGCTGGCTTGAGCCTTAACTATGTCAAGGTTGTCCCTTCCGTAGCAATTGGTTTCACAACATATGACATGATGAAGACACTGCTAGGAGTTCCTCCCCGAGAGAGAGTGCATGCATCAGGTGCTAAGAAATGAAGCCATGCCCGCCTTCCTTGTGTTAGGACCAATGAAGTCGAGGAAATCTGGCATTGTTGTTCTTGTTATGAATCATATCCTCATGTTGCATAGGAAGGAAATTATTGTATATTGGTGAG
>Contig_209	AT1G09640.1|Translation elongation factor EF1B, gamma chain|LOC_Os06g37440.1|elongation factor 1-gamma, putative, expressed
TCCTGAGTTTCTCAAGATGAACCCCATTGGGAAGGTTCCTGTCCTCGAGACTCCTGATGGTCCTGTTTTTGAGAGCAATGCAATTGCACGATATGTTACTCGCTTGAAGGCTGACAACCCGCTTTTCGGATCTTCACTGATTGATTATGCCCACATTGAACAATGGACGGACTTTGCTGCAACAGAGGTTGATGCTTACATTGGAAAGTGGTTGTACCCACGTATGGGGTATTATCCCTATGCTGCTGTGAGTGAGGAAATAGCCATTGCGGCTTTGAAGAGAGCATTGGGTTCCCTCAACACCCACCTTGCATCAAACACATTCCTTGTTGGGCATTCAGTGACTCTTGCGGATATCGTGCTGACATGCAACCTCTACTTGGGCTTTATTCAGATCCTGACCAAGAGTTTTACCTCAGAGTTTCCTCATGTTGAGAGGTACTTCTGGACCATGGTTAACCAGCCAAACTTCAAGAAGGTCATAGGTGATGTGAAGCAGGCTGAAGCTGTGCCACCTGTTCAGAAGAAAGCTGCACCAGCCAAGGAGCAGAAGCCTAAGGAAGCTAAAAAGGAGGCCCCGAAGCCAAAGGAAGTGGAGAAACCAGCAGAGGAAGGGGAGGCACCAAAGCCTAAGCCAAAGAATCCTCTTGATTTGCTCCCTCCAAGCACGATGATCCTTGATGATTGGAAGAGGCTGTACTCCAACACGAAAACCAACTTCCACGAGGTTGCTATTAAAGGTTTCTGGGATATGTATGACCCAGAGGGCTACTCCTTGTGGTTCTGTGACTACAAATACAATGATGAGAACACTGTGTCCTTCGTGACCATGAACAAGGTTGGTGGTTTCCTGCAGCGGATGGACCTGTGCCGCAAATACGCCTTTGGCAAGATGCTTGTGGTCGGCTCTGAGCCGCCTTTCAAGGTCAAGGGGCTTTGGCTCTTCCGTGGCTCAGAGATCCCCAAGTTCGTCATGGATGAGGTCTATGACATGGAGCTCTATGAGTGGACCAAGGTTGACCTCTCCGACGAGGCCCAGAAGGAGCGTGTCAATGCCATGATTGAGGATCAGGAGCCCTTCGAGGGCGAGGCCTTGCTGGATGCGAAATGCTTCAAGTGAGCTCCATTTGTTTGGAGTGAAACTGAGGAAGGAGTTTGTCTAGGTTTTTGGGTCCAGTTCTAAAATAGTCAATGCCTCTCTACTTGATGTTAGTTTTGATACCGGTATACTGGTTATTTTCCATGCTATGCTAAAAGNGTTTTGGCATGTTAACGGGAGGTTGCACTCGCATG
>Contig_210	AT4G30600.1|signal recognition particle receptor alpha subunit family protein|LOC_Os08g37444.2|signal recognition particle receptor, putative, expressed
CGCGAGGCGGCCTCATCCTCTGGTCCTCCTGCCGGGCGCTCGGCGCCGCCGCCCTCAAGGGCTCGCCCATCGACGCCCTCATCCGCTCCTGCCTCCTCGAGGAGCGCTCCGCCGACGCCAGCTTCTCCCAGGACAACTACGCCCTCAAGTGGACCTTCCACAACGACCTCGGCCTCGTCTTTGTCGCCGTCTACCAGAAGATACTCCATCTCCTCTACGTCGATGACCTCCTCGCTGCCGTCCGCAAGGAGTTCGCTCAGATTTACGACCCCAAGCGCACCAGGCTATGATGACGACTTCACCGACATATTCCGCCAGCTCCATCTCGAGGCAGAAGCGCGTGCAGAGGAGATGAAGAAGTCTAAGCAGGCCGTTTCGTCCCGTCCATTGCCAGCCGTCTCCCACAAGACTGGCCCCAAGGCTCGCGGCACTGATTCACGTGGTGCTGCCAACAAGGGCGGCTCCGCCAAGGATGACTCTGATGGGGACTCTGGGAAGGAGCACCATTCTGCTCTGGCAAATGGCACCTTCAAGGCCACCCAAGAGAACAGTGCCCGTAAGGATGCCCGCCCTGTTGTTGTTAAGGGGAAGGAGAATGGAGGCCCCAATGACAATGGGGCCTTCGATGTAACTAAGTTACAGAGGTTGCGAAAGACTGACAAGAAAAATGCTGCTGCTGACAACGCAGCAACCAAGAAGCTGATTAAACCTGACACAAAGAAGAAAGGGAAGCAAGACAGGGTGTGGGACGACAAACCGTCCAACAAGAAGCTGGATTTCACAGACCCAGCTGATGAGAGAGGGGATGAGGTCACAGACCATGTCGCAGTCAACCAGGGAGAGAGCATGATGGATAAGGATGAGAATCTCAGCAGCGACAGTGAGGAGGAAGAGGTCGAAGATGGACCAAAGAAGAAAGGGTGGTTCTCCTCAATGTTTCAGAGTATTGCTGGTAACAATGTATTGGAGAAGTCTGATCTGCAACCTGCGCTCAAAGCTCTTAAAGATAGGCTGATGACAAAGAACGTGGCAGAGGAAATTGCAGAGAAGCTTTGTGAATCTGTTGCAGCTAGCCTTGAGGGCAAAAAGCTAGGATCTTTCACAAGAATATCATCTACAGTCCAGACAGCTATGGAGGAGGCTCTTCTTCGCATTTTGACCCCAAGGCGGTCTATTGACATACTGAGGGATGTACACGCTGCCAAGGAGCGTGGGAGGCCGTATGTCATTGTTTTCGTTGGGGTGAATGGAGTTGGC
>Contig_211	AT5G14460.1|Pseudouridine synthase family protein|LOC_Os05g01750.1|TruB family pseudouridylate synthase, putative, expressed
GAGTGGATGGCTGCCCATTTCAGTATTCAACGCAAACATCTACTCGAGGTACCACTTCACTTTTGACTTAATTTCTACTAGTAGTTCCATGGGCAATGGTTGCAAGCTGCATGTAACCTGGCTCACTGGCATCTTCCAGAAGACACAGTTAATGCTCATAAATATCCCTTGGTAATTTGCTCTTCAAGCTCATCGAAGTTCCAAGCATCATTGACTGAGTATTCACCTATTGAGTCCCTCCGCAAGGCAGTTAGATGAGCACAGCTTCCAAGTGCTTTCCCCAAGTCTGCACAGAGCGACCGAACATATGTTCCTTTTGAGCAAGTAACTCGAAATATCAAATTCTGTCTGTCTTCCAAACTGCGCTCAATGTCAAACTGGTATATCGATATGCGTCTTGGTGAAAGCTCTACTGTTTCACCCCTCCTTGCTTTGTGATACATCTTTTCACCACCAACCTTAATGGCAGAAAACATTGGAGGAACTTGCCATATCTCACCCTTGAATGATGATGCTGCCTTTCTAATGTCTTCATCTTTGATGTGTTCCCATGGTTCCCTCTGGATAACTGGTGAATCTGCATCCCAGGTTGATGTGGCTTCTCCAAGTACGAAAAACACCGCTATAGCCTTTAACCATCCCTTGGTAGCTATCGACTATTTTGGTTGCTTTTCCTACACAAACAATCAACAATCCGGTTGCCATGGGGTCCAGGGTACCAGCATGTCCAACCTTTTTCACTTTCACTAAGCGCCGCAACTTTCCACAAACAGTAAACGAAGTCCATCCTTTGGGCTTGTCGATGAGCACGACGGTCCCACCCGGCCCGTCCCACCTCGGCGGCAGCTCCGTCGTCCTCGCCACGAGATACGGCTGTGGCCGCTCCTCCTCCCTTGGCACCTCGCGCTTCACCTGCCGCGGGTCCGCTCCCGCTGCTGCCGGTCTCTTGGCCTTTGTATCGGCTTCGCCGGGGCCCTTCCTCAGAGACCTGA
>Contig_212	AT4G37510.1|Ribonuclease III family protein|LOC_Os01g59510.1|chloroplast ribonuclease III domain protein, putative, expressed
CCATTTCGGGCGGACAACAGATTGGAATGTGATGGATTCAGGAGGCTAAATCCCCCCGGGCTCATCTGCCGTCCCAGGCTTCCCAGCTCGGGTCTCAGGCTTCAGAATAGAAAGATCTCCAGTTGAGGCTGCAGAATTTTTACCCCTGCCACTGGCGGTCTCGTTGGTAATTAACTCGGCATCAATACCCATGAAGAACATCCTCATACTGCTTTCGGCTGAACCTGTTCGAAATCAAACACCTCAAACATCAAGCGCCGCACGTCAGGTTTGCCATACACGCAGTATGCAAGTCCGTGTAATGCTTGCTGGACAGAGGTTGTTGAAGGATTCCTGAGACGTCGATTGTGTTCGAATCTGTCTTGCACTGACTCCCCGTAGATAACGTAGTGGTGCAGGTGCTTGTCCCGCAGGTATCGTCCGCAATACTTGTTCATCAACATCCTCCTATGCTTCTACTGCCAACCACCTGCCCGGTGCATCAAGATGCTTCATGAGAAGCCTCTCAGCCAGCACAAGATCCTGAATCTTCTGGCCA
>Contig_213	AT3G12490.2|cystatin B|LOC_Os01g16430.1|cysteine proteinase inhibitor precursor protein, putative, expressed
GAGCATGCGCGTTGCCGCGACGCGACTCGCCGCCGCCCCCGCCCCGCGCCCCATCCCCCTCCTTCTCCTCCTCCTCGTCGCCGCGCCCCTCGCGATCGGAGCAGCAGCCATGGCCGGCCACGTCCTCGGCGGCGTGAAGGAGAGCCCCGCCGCCGCCAACAGCGCCGAATCCGACGGGCTCGGCCGCTTTGCCGTCGACGAGCACAACAAGCGCGAGAACGCGCTGCTGGAGTTCGTGCGCGTGGTGGAGGCCAAGGAGCAGGTGGTGGCCGGCACGCTGCACCACCTCACGCTCGAGGCCATCGAGGCCGGGAATAAGAAGGTCTACGAGGCCAAGGTCTGGGTCAAGCCATGGCTCGACTTCAAGGAGCTCCAGGAATTTGCCCACAAAGGGGACGCCACCACCTTCACCAACGCCGACCTCGGCGCCAAGAAAGGTGGACATGAACCTGGTTGGCGTGAGGTGCCTGTAGAGGATCCTGTGGTCAAAGATGCTGCACACCATGCCGTGAAATCAATCCAAGACAGGTCCAACTCCCTGTTTCCCTATGAACTACTTGAGATTGTTCGCGCTAAGGCACAGGTTGGTGGAAGACTTTGCGAAATTTGACATTCTGATGAAACTGAAGAGAGGCAGCAAGGAAGAGAAGATCAAAGCCGAGGTCCATAAGAACCTGGAAGGGGCATTTGTGCTGAACCATCATCAGCCAGCAGAGCATGATGAGTCTAGCAGCCAGTGAGCTTCTAACGTAACGATAGCTGTGGTAATGTATTTGCCTTGCTAATAAGGAGAAAACGCGTTCACTCCAGGTTTTATCTGGATATATATCGGGTATGGTCTTGTTGGCTTGGCTTCCGAATGGGACAGGCAGCTTGGTGCTGTTCCAGTGTTCCTAGCTTGCCGGAAGACTGGTGTGATGGTGTCCCTGTTGCTGTTGCTGGCATCGGAACTTGTGAAATTCCAAAGCTTATCGGGGTCATATTGTACTGTTAATAAATTCCAAAGCTTATCGGGGTCATATTGTACTGTTAATATGGGTCATTTGTGGATATGTATGATAAGTCAACGCTTTG
>Contig_214	AT3G27540.1|beta-1,4-N-acetylglucosaminyltransferase family protein|LOC_Os04g40150.1|glycosyl transferase family 17 protein, putative, expressed
CCATGTTCGATTACACAGCACAAAGTCATCGGCTCCTCTCATCCACAGACCACTTCCCCCAAGCAATTGTCCGACTGTGTTAGCCAATCACACCAGATGCAACTGCCACATCCATCCAGGCCTTGGTGAAGACAAATCTGCAGTGGCACCCATGCACAGCAGATTGCAGGGTAAGCCATAAAATCTAGCCACTTTCCCTCCTGCAGTTGCCTGGTAGAAGATATCTAAACCGGTCGAAATTCTTTAGCAGGTAACTAGGAAGATGAACAGCAGAATATGTGCTTGGGATCGGCCCCAACTTGGCAATGATTTCTTGGAATGTGTACTCTTCTGGAAGCATGTCAAAAAGATCTGCCCCTCTGCAGATGACATCTTGGATCCTTTCAGGGTTCAGGAAGTACTTGAACCTGATCCGGTCAACATGACTATAAGCTTGCATTTTGAAGGCAAAATCACTTATGTAGCGGAAGCAAAAGCTGCAATGCCACCCTGAATCAGCAAGAAGCTCATCTGCCTGCCGGAAGTGTGCATACCTCGTCTTTCCAGATCGGTACCTGTGTATTGATGCCCTCCAGCTCTTGTCATCCAGGAAAAACTCAAATGAGTAAAGATAATTCCTGAGCTGAAGATGAAGTATGTCTGGAATGTCATCACACCACCTCAAGAGATTAATTGTGTGACCGCTTGGAATTTCATCAACATCCGACATGATCAGCAGGTCATCATCTTCTATTTTTGCAATCTTAATAAGCTGGTCCAGGGCAACCCTCTGATATGACTCCTCAACAAACGGGTTCTCCCCTTCACGACCTCCCCAACTCATACCAT
>Contig_215	AT5G02230.1|Haloacid dehalogenase-like hydrolase (HAD) superfamily protein|LOC_Os03g16670.1|haloacid dehalogenase-like hydrolase family protein, putative, expressed
AGGCGCTCAGGATCGCCAACGTCAACCCCACAAGGCGATTTTCTTCGACGACAGCGTGCGCAACATCCAGGCCGGGAAGCAGATCGGCCTCCACACGGTGCTGGTGGGCAAGTCGCAGCGTGTGAAAGGCGCGGACCACGCCCTGGAGAGCATCCACAACATCAGGGAGGCGCTGCCGGAGCTGTGGGAGGAGGCCGAGAAGGCGGAGGACGTGCTCTACGCCGACCGCGTCGCCATCGAGACCTCGGTGACCGCGTAAAAGCCCCGACTCCTCCGGTGCACCGTCAGCCGAACTTCCTCGACGTATAGGGCCGCAGCGATCACACGTCACACACCCGAGCCAGGGCCAGTGATATCACGGTGGGAACTGAACTCCAGCAATGGCCGGGCAGGGGAATTTCCGACAACAGGAGGGGGTGCAGCATGTAATGGGGGCAACAGATGAGATCATGTTGGGATGGTCCTAGCATATATAGATATATATATATGTATCGGCCAGACCTTTGCTTGTAAATTACCAGTAGAAGTAATAAGAAAAATGGAGTTTACTCGATCAGCTGGAGCAAT
>Contig_216	AT1G11930.2|Predicted pyridoxal phosphate-dependent enzyme, YBL036C type|LOC_Os05g05740.1|proline synthetase co-transcribed bacterial homolog protein, putative, expressed
GGAACTTGCAAAGCAACAAAGCTAGAGCCCTACTTGCTGGCGTGCCAAATCTTGATATGGTTGAGAGTGTAGATGATGAGAAGATTGCTAACCGTCTTGATCGTGTGGTAGCTGACTTGGGGAGAAAACCTCTTAAGGTTTTGGTCCAAGTCAATACTAGTGGAGAGGAATCAAAATTCGGGGTAGATCCATCAGGATGTGTGGAATTAGCAAAGCATGTCAAATTGAACTGTCCAAACCTTATGTTTTCTGGCTTGATGACAATTGGGATGCTTGATTACTCCTCAACTCCAGAGAATTTCAAGGCACACAGGGGATAGG
>Contig_217	AT3G18170.1|Glycosyltransferase family 61 protein|LOC_Os06g27560.1|glycosyltransferase protein, putative, expressed
AGCAGCGTCCCTGCCTTGAAGGTGCGAGCTTTTGTTCTCTTGTGCGCGTGGACGTTGATGGCGTCGTCAACGGCGTACTCGCGGCCGTCCAAGCCACCGGGGCAGGCGGCCGGCGACCGGAGAGGGCCGCGGCTTGCCAAGGAGCTCGGCAGGATCGAGCCCAAGAAGCTGGGCATCGGGCTGGTGGCCGGCTGCTGCCTCGCGCTGCTCACCTACCTGTCGTTTGCCAGGCTCTTCGCCATCTACTCGCCGGTTTTTCGATAGCTCCTCCTTGGTGTTGAAGAACGCGCCGCCGGCAACGACGACGGTGCCGGCAACAGAGGCTCCCCCGGTGCAGCAAAAGACCCAAGTGGAGGACCAGAAAGACGTTCCTGACCCTGAGGCGGACCCTAACATGCCCAACTTACCAGAGGCCACAAGGAAGGATAATGAACAGGAGGTCGCGGCGACGAAGCCAGCTGCTGCCGCTACTGACGCCAAGATCTCCTGCGACGAGAACGGCGTTGACGAGGGCTTCCCGTACGCGCGCCCGCCGGTGTGCGAGCTCGCCGGCGACATCCGCATCAGTCCCAAGGAGAAAACCATGTACTTTGTAAACCCGTCCGGCGCTGGCCCCTTCGACGCCAACGGGAAGAAGAAGATCCGCCCGTTCGCCCGCAAGGATGACTTCCTCCTCCCGGGCGTCGTGGAGGTCACAATCAAGTCAGTGTCCTCGGCCCAAGTCGCACCGCAGTGCACGCGCCGGCACGACGTCC
>Contig_218	||LOC_Os05g43060.1|retrotransposon, putative, centromere-specific, expressed
GCTAATTCATCATTTCTGTTGCCCCCATTCCAAGAGGATCCACCATCCCCGAAATTCCTTCCTCTCCCTCTGCCTCTATATCCACCTCCAAACCCACCCCTACTATTTCCACCATTATCATCACCAAATCTTGGCTTGCTCCACGCGGGTTCCTGGTCTCCCAAAGAGAATTTTGGTTTGCTCCAAGACGACTCCTGACTCCCACCTGAGGAGTCAGCACCCCTGCTATCAGTTTTCTTGATCTTATCATTACCCCCTTTAGTATTCCAGGGATCATCAGCCTTTTCCTTAGATGGAGTGCCCTTTGTTATAGTGTTCCAGCTACCATTGTTGCCATCAGAACCTGCAGTAGAAGGCGCCTTGCTTACCCAAGGATCAGTTTCTTGTTCTTTACCTTCATTAGAACCAATCTTGTTTGGCCAAGGATCATTCTGTCTTTCTTCACCCCCATCACTGCAGGAGTCTTTTGCCTTGGTGTTCCAGCCACTACTGTTATCCTCAGCACCAGCAGAAGTCATCCTGCTTGCCCAAGTATCATTCTGTTGTTCTTTGCCTTCAGTAGAAGCCACTTTGCTTGCCCAAGGATCATCTTGTTCACCTACAGATGGTTTGTTATCCTCCGAACTATTCCAAGTGGAAGGTTTATTTTCACCATATGACTTATTGCCTCCACTGCTACTCCAGGGCTGGTTACTTGGACTTGCGGCATTCCAATTATCTCCACCACCCCAAGAAGAACCTCTTTTTCCCCATTTTGGTCCATCA
>Contig_219	AT1G74960.1|fatty acid biosynthesis 1|LOC_Os03g28420.1|3-oxoacyl-synthase, putative, expressed
AGTTCCTATATGACAAATACAATAAGCATCCGCAACAAAATAGAATGAGCCAAAAGGTACATGGAACATCTGAAAGGATGCTCTTCTTGCTCTTTGCTATTACAAATGAACCCAACAGCTATCTTCCCTCGGTTGTGTGGCAATATATCCTACTAAGCTTTTGGATTTCATCCTAATTTTGCATTACAGGAAATGTTGCCGAGCCTGATGGTCTTATAAGGTCTCAATTTTTCAATGAAATCGTCAACAAAAATCACTTGAAGGGCGCAAACAAAATTGACGAGTTGTGCCCACCAAATCCAAATGAGTTCGACAGTGCCACCTTCACATCACATCTCTCCTTCTGTGGACCCACCAGCAAGCTGACATCCACATTTTTCTCTGGATTATCCAAATTGATATTTGGATGTACCCAACCTGTCCTTATAGCTTGTATTGCAGCAACAGCTTCTATTCCACCAGCAGCTCCTATCAGATGGCCTGTCATTGACTTTGTTGAGTTCACTCTTACCTGAGGATTCTGGCCAAAACAACGGGTTAGAGCTTCAAATTCCTTCAAATCACCCATCTGCGTAGATGTTGCATGTGCATTTATATAGTTAATGTCTTCCTTTCTTACTCCTGAATCTGCTAGTGCATTTTCAATACAAAGAATAACCCCTCTCCCTTCTGGATGAGGCTCTGTCATGTGGTACGCATCACATGTGAAGCTTCCTCCCAGAAATTCAGCATATATTTTTGCACCTCTTTGCTTTGCATGCTCAAGTTCTTCCAAAACAAGCACACCAGATCCTTCTCCCATTACAAATCCATCACGATCCACATCCCAAGGCCGAGAAGCTTTTGTTGGATCACTGTTTCTCTGTGAAAGAGCTCTGCAGGCCACAAAACCTCCCAATCCAATAGGGATGATTGGTGCATCAGAACCACCGCAAAGCATCACATCAGCTTCCCCTCTTCTGATATGGTTAGCTGCATTCAGAATGCAGAAGTTGCTAGTGGCACAGGCAGTAGAGATAGAATAATTTGGGCCCATCCAGCCCAGATCAATAGCAAGTATTGCAGAACCCATGTTTGTAGTTGCAAAAGGTACACAAAATGGGTTCATCTTCTTGTATGAAACCCTTAATGCTTCAATCGCATCACTAAAAACCTTCATGCCACCCATAGCAGACCCAATGAGAACCCCACACCTTGACTTTTCCAACTCATTCATGATTTCTTCAGTGATTCCAGCATTTTCCAATGCTTTCTTTCCAGCCGTTATCAAATATTGCATGAATTTGTCCATTCGCTTAGCTAGCTTTGGTGCAACCCAACCATCTGTTGAAAAGGATTTGATTTCTCCCGCAATTCTCGTGGGATAGCTGGAGCAATCAAACGCCTCTATCTCACTTATTCCACTGATACCCTGTAGAAGGTTATTGTAGAATTCATCAGGATCATGGCCTAACGGTGTAACTACACCCATGCCAGTGACAACCACTCTCCTTTGTTTGACATCAGTTTTCTTAGTTTCCACAGCTCCCCTTTCAGGATGCAAGGCACACAGGGGATGACATTCCAGAGCGAGCCCCGCCGCGGCGCCGAGAGCCGGGGCGATGGCGCGAACCGAACAGACCCCCGACGCCAACGGCGCCGCCGCGGTGCCTCCGCTGCTTCTCCTTCTCGCCAGCGCCGCAGGCCGCGGAGAGGCAGGCGGCGACGAGCCAGGTGCACAGCGGCGGCGCCACCGGCGCCGCCATTGCTCACGGCCTGGATCCTGAAGGCCTGGATTCGCGGCGCGGGCGGGGT
>Contig_220	|||
CCTGTGTCCAAACTTCTGTACCATGTTTGTCTAAAACTCGGCAACTCATCAGAGGTATAGATCATGTAATCTCCCGACAGACAATTCTTTTACCTCAACATCGTCGTGCAACAACAATGAATAGTAGTTCCTTGACAAGTAGAATCAGTCATCAACACTGGATCCAAGTTCATCATCATAACAACCGCGAAGCCTGCCAAGCAGCTAATGAGCCTGTTCTGGCAGTGAAATCCATCTTCTACCCGCAAGAAGCTTCAGCAATAACTCCAGAACTCCAGAAGCAAGATCAGCAGGAGCTTCAGCAATAAACCGGCACAACCACCTTTGCCATAAATCCTTCATACAGCTTGCAAGGCGAGACAATTGCACTTGTACAGCCGATTACAACAAACTAGTAACTTGCGTGCGGCGCTGTAGCTCCTTGCCAAACTGTTGCAATTGTCGCATGCCGGGAGTGTGAATCGGTAAGACGTGCAGCCAACAAGATGAAGCAGGGCACAGGGACACAA
>Contig_221	AT2G47170.1|Ras-related small GTP-binding family protein|LOC_Os07g12170.1|ADP-ribosylation factor, putative, expressed
GCTTTCCAAAAGTAGCATGATATTGGAACTCCAATCCTTGTGCAAAATGAACAGGTCCAAAGAACATTCAACAGTATAGTAGGGTAGAGCAAACATTCAACAGTGACATCATTACATATTCCAAACAAAAAATATATCGGCCGGCAGAAGACACCTAACAGGATGCAAAGGCGATTCTGTCCTAAGTTTCCATGATACATCCGGAGCTCCTAGTCAGTTCGCAGTTGATATCCCCAAAGCCAGGCCTCAAGCCTTGCTAGCAATGTTGCTGGACAGCCAGTCCAGGCCCTCGTACAGACCCTCGCCAGTTGTGGCGCAAGTGCTCTGGATGTACCAGTGTCGCTGGCGCAGGGAGTGTAATCCAAGCTTGTCAGTGATCTCAGCAGCATTCATAGCGTTGGGAAGATCTTGCTTGTTGGCAAAAACAAGCAGCACAGCATCACGTAGCTCATCCTCGTTCAGCATCCTGTGTAGCTCATCTCTGGCTTCAACAACACGGTCCCGATCATTGCTGTCCACAACAAAGATAAGACCCTGTGTGTTCTGGAAGTAATGCCTCCAGAGAGGTCTGATCTTGTCCTGACCCCCGACATCCCAGACGGTGAAGCTAATGTTCTTGTACTCAACAGTCTCAACATTGAAACCGATGGTGGGAATGGTGGTGACGATCTCGCCGAGCTTGAGCTTGTAGAGGATGGTGGTTTTACCGGCGGCGTCGAGCCCCACCATAAGGATCCGCATCTCCTTCTTGGCGAAGAGCCGGCTGAAGAGCTTCCCGAACGCGAGCCCCATCTTCC
>Contig_222	||LOC_Os03g47034.1|expressed protein
GTCTTCCAGATCCAACATCATATCACCAGTTCATCGAGCTCGGAGACAGACGACCACGAGCTGAGCCGCTGTCTCTCTCTCGGAAGGAAGGAGGGGAGGGGACGCCGATCGGAGCCGCCATGTGCTACCAGGTGAAGTGCGGGACCTGCGGCAAGCCGTCGTGGGCGGGGTGCGGCCGCCACGTCGCGTCCGTGCACGCGCAGATCCCCGAGGGCCAGCACTGCGCCTGCCGCGACTGGCCGGGCGTTGCCCCGCCAGTCGAGAAGAAGCCCGCCGACGCCGCGGCCGATGCCGGGAAGACCTCCGGCAACGCCGCAGCGGAGGGGTCTGCCGGTTCCGCGGAAGGCGGCGCTGTCCAGTGAGCTGCGCGTGGTTGTTCCCCGACGAACGATGCTCGATTCGGGACGGCAGCGTGTCGCACGTGCGTGGTCATCGTGCTTACCAAGGATCTATTGTATCCAGTCATATGCTTCTTGTGTTGTGTGGTGTAATTTGGTATTGTAGTGAATTAACAGGGTCCGCGCTCTTTGTGCGGATTGACTGAATAAATGTCTGCTCGGTTATGATAAATAATCCTGTGTGGATTTTACACTCCGTATTTTGTAGTCTGTAATAAAGTCGGACGGCAAGTTTAC
>Contig_223	AT5G09810.1|actin 7|LOC_Os05g01600.1|actin, putative, expressed
TGAATGTTCAGCATTTGTTTTCATACATGGGCCAGATTCGTCGTACTCATCCTTTGATATCCACATCTGTTGGAAGGTGCTGAGAGAAGCTAGGATAGACCCTCCGATCCAGACACTGTACTTGCGCTCAGGTGGGGCAACCACCTTGATCTTCATGCTGCTCGGAGCAAGAGCAGTGATCTCCTTGCTCATACGGTCAGCGATGCCTGGGAACATTGTTGAGCCTCCACTGAGCACAATGTTGCCGTACAGGTCCTTCCTGATATCCACGTCACATTTCATGATGGAGTTGTAGGTAGTCTCGTGGATTCCCGGGGATTCCATGCCAATCATGGATGGCTGGAAGAGGACCTCAGGGCACCTAAACCTCTCTGCGCCAATGGTAATCACCTGGCCATCAGGGAGCTCGTAGCTCTTCTCAACCGATGAGCTGTTCTTTGCAGTCTCCAGCTCCTGCTCATAATCAAGTGCCACATATGCAAGCTTTTCCTTGATGTCTCTCACAATTTCCCGCTCAGCAGAGGTGGTGAAAGAGTAACCTCTCTCAGTGAGGATCTTCATGAGAGAATCCGTGAGGTCACGGCCAGCAAGATCCAGACGAAGGATAGCGTGAGGAAGCGCATATCCTTCATAAATGGGCACAGTGTGGCTCACACCATCACCAGAGTCAAGAACGATACCTGTTGTACGGCCACTAGCATAGAGTGAAAGCACAGCTTGAATAGCAACGTACATGGCAGGGACGTTGAAGGTCTCAAACATAATCTGTGTCATCTTCTCCCTGTTGGCTTTGGGGTTCAAAGGAGCTTCAGTGAGCAGCACAGGGTGCTCCTCTGGTGCAACACGGAGCTCATTGTAGAAAGTGTGATGCCAGATCTTCTCCATATCATCCCAGTTGCTAACAATACCATGCTCGATCGGGTACTTCAACGTCAGAATACCCCTCTTGGACTGGGCCTCATCACCAACATAAGCATCCTTCTGCCCCATCCCAACCATCACACCAGTGTGGCGAGGACGACCAACAATACTAGGGAAAACAGCCCTTGGCGCAGTCATCACCAGCAAAACCAGCCTTGACCATGCCTGTTCCATTGTCACACACAAGGGGCTGGATGTCTTCACCGTCAGCCATTTGCTACAGATTCCGGAGATCTAGG
>Contig_224	AT5G22000.2|RING-H2 group F2A|LOC_Os11g36430.1|zinc finger, C3HC4 type domain containing protein, expressed
GAGGAACATAAGAACCAATCAAACTCGAAACACAACTATATTCCATCATCCTGCTCTTGGTGATTTTGAGCTGCAGCATTTACCTGTTGTTGGTAATGATGCTGAGCTTGAAGAGCGTATACTACAGCATCTAGCTGCTGCTGCTGCAATGGGAAGGGCACACCATCTTGGAAGAAGGGAGGGACACAGGGGCCGATCTGGCTCTCATGGTCGCCCGCAGTTCCTAGTTTTCTCTGCACATCCAAATTCACCTCCAGCTGGCACAATTTCTTCATCTTCTGCTCATGTGGAGGGGGACAATGATTCAAACCCTGTCACCCCTAGAGCTAATGAGTCATCTCCACGAGCTATTCGCATTGGAGATGTGGGTAACCAAAGCCCTGGGATGCTTACCTATGATGCTGAACAGGATGCTGTCGTTTCTTCTGGAAATAGCACTCCTGTATCGAGTCCTAGGTTTTTTAACAGGAGACACTCCACTGGACAGTCAACTCCAGACAGGGCTGGCCCATCGGATATTCAGTCTTTCTCAGACTCCCTGAAGTCCCGCTTAAACGCTGTCTCTATGAAGTACAAAGAATCTATTACAAAGAGTACCCGAGGGTGGAAGGAAAGACTCTTCTCACGTAACTCATCCGTGGCGGATCTTGGTTCTGAAGTGAGAAGAGAAGTTAATGCTGGAATTGCCTCTGTGTCAAGGATGATGGAGCGTCTGGAAACTAGAGGAAGTGGCAGAACAGGCGAAAGCCCAACAGCATCCACATCTGAAGTTCCCCCATCTACAGAGTCGAGCAATGAAAGGGCTACCGAGAGCAACTCTGCTGCTGATGCTGCTGCTGCTACTACTTCTACAAGTACAAGCACCACTCCCACCCCCTGTGTTACGGCGTCTGGTTCAAATTAGGACATGTTGTGTAAGTCAGGTGGCAGAGCTGAAACGTGCAATAACACGACGCTGTCATCGTCTCAACCATTGCATAAACGACTGCTGGGAAATCAGAGTGATGATTTGATGTA
>Contig_225	AT5G01350.1||LOC_Os04g42910.1|expressed protein
ATTAACATTGGTACATCTTATTATACATGAATGCTGCACGCCATGAGTTTGTGTTCCATTTCACAGTACAAGAGAAAAAGGGCCAAAACATAAAACTGCTCTGCGTCTAATAATCAAGTCCAGGGAAACTGAGATACTATACAGTGGTTCCATCAATCGAATGACATCCAGAATAGGATCCGGTACAACGGTTCCCTTCAATGACATCCATAAATAGGACCCAGACGAGTACTAGGAAAACTATAGCAAGATTGTACAGTCATCATCATATTGGTGAACCAATGTGCGAACCAGCTTCACCGCTTGAAGTGATCGTTCTGGCCACGAGCTTCCTTCAATTGCTCTGATAGCTCCTCAGACACTTCCTTAGCTTTAGACGATAGGCTCTCAAGAGTCCTGTTGGTCTTCACAGCAAACCTCTGGAATGCACGGTTGTTGGCAAGACCCTCGATGAGGAACTCGTTGACGACGTAGCTCAGCGCCCGCCCGAAGAGGTTGCCGCCGGCCATGGCGCAC
>Contig_226	AT5G48790.1|Domain of unknown function (DUF1995)|LOC_Os02g03670.1|expressed protein
ATTCTGTTCGAGGAGCTTTCNCTGCAGGTACAAAGCGATCACAAAATTCTCTAATGAGAAGCATGCTTCCAGTCATCTCATTTCCTCCTTCGCCATCACCTAAAAGCAAGAATAGAAACAAACTATAGCACTTTCAGCTGAAGTAGAACCACGGCACTCCCCCCGATTCCAAATATAAGCCGTTTTAGACTTTCCTACTCTTTAAATGCAGGTCAATATAGAGCTTGTACGCACCTGTCCACAGGTCAATATAGAGCTTGTACGCACCTGTCCACATTATTTTACCCTGATGCCTTTGCTAATTGAATGATACCAACTCTCATGAGAGGTATTTTTTTGCAATGTGTAATAAGTGCAGGGCAATAAGGCGACTTGAATATTTTCTTAGTTGTGTGCACAGGTCTAAAACAACTTATGTTCGGAATCAGAGGGTTAGTACACAAAAGGTCATCGATCTCGAACCTGGTACAGATTGTAGCCCAGCTGTAGGGAACTCAATTTCCTGTAATGTATAACATCACAATCTCTCGACAGATGACACAAAAAGTTAAAGAAAAATCCAATTCAATGATCAGATTGAGGCTGACCAGTAGCTGTTTTCCATCATTAAGAGCTGATTCAGCAGCTTCTTTAGCCTGAAATCACTACAGGTATATCCCATTAGTCAT
>Contig_227	AT5G28750.1|Bacterial sec-independent translocation protein mttA/Hcf106|LOC_Os03g43430.1|mttA/Hcf106 family protein, putative, expressed
GGGGGAGGCGGCGCGCTCGGGTGCAAGTGCCTGTTCGGGCTGGGGGTTCCCGAGCTGGCGGTCATCGCCGGCGTCGCCGCGCTGGTATTCGGGCCCAAGCAGCTCCCCGAGATCGGACGCAACATCGGCAAGACTGTCAAGAGCTTCCAGCAGGCGGCTAAGGAGTTTGAAACTGAACTGAAGAAAGAGCCTGGGGAAGGCGGCGACGAGCCCCCACCTGCAACCCCCACTGCAGTAGGCGATGGGGAGGAGAAAAAAGGGCTTGAGACATCGTCAAGTAGCAAGGAGAGCACATGAGTATCTATCAAGAGTCGTGAGTTAGGGTTCAGTATGTACAACTGTATTCTGGGCTTCTGGAGTTTGCAGCAAATTCCTGCCCATTTTATTTTGATCACCTTGCAGCTTCAGGCCACGTAGCGGTATTGTTTGTAGTTTGTGCCCGGGAAGAACACTTTTTCTGTGAAAAATGGCATGCTG
>Contig_228	AT5G64970.1|Mitochondrial substrate carrier family protein|LOC_Os03g09110.1|mitochondrial carrier protein, putative, expressed
GGCACTGGTTGCGGGGAATAAGGCGGTGGAGGAGGTCGCGGTGGCGGAGGGGAAGGTGCTGGTGCTGCCGGAGAAGGAAAAGGAGAAGGATGCTCGTGCTGGAACTGGCGCGATGAACATGACAAAGCATCTCTGGGCTGGAGCAGTTGCTGCCATGGTGTCGAGAACAGTTGTTGCTCCTCTTGAGAGGCTAAAGCTGGAGTATATAGTTCGTGGGGAGCAGAGGAATCTATTTGAGCTTATGCATGCTATTGCAACAACACAAGGGTTGAAAGGTTTTTGGAAAGGGTAACTTTGTCAACATCCTCCGCACTGCTCCATTCAAGGCAGTCAACTTCTATGCATATGACACTTACAGAAAACAATTGCTCAAATGGTCTGGTAATGAAGAAACTACAAACTTCGAGAGATTTATTGCTGGTGCTTTTGCCGGTGTAACAGCAACGATGATGTGCATACCAATGGATACAATTAGGACAAGGATGGTGGCTCCTGGCGGTGAAGCTTTGGGTGGGGTTATTGGTGTTGCCCGCCACATGATCCAGACTGAAGGATTCTTCTCGCTATATAAGGGATTAGTTCCTTCTCTTATCAGCATGGCACCCTCTGGCGCTGTATTCTATGGAGTGTATGACATATTGAAGATGGCTTATCTCCATTCCCCTGAAGGAAAGAAGAGGGTGTCGATGATGAAGCAACAAAAACAAGAGGCAAATGCATTAGACCAACTTGAACTGGGTACTGTCAGGACCTTGCTCTATGGGGCCATTGCTGGCTGTTGTGCTGAAGCTGCCACATACCCATTTGAGGTAGTTCGGAGGCAACTACAGATGCAAGTAAAAGCAACAAGAATGAATGCGTTTGCAACATGCCTTAAAATTGT
>Contig_229	AT3G43980.1|Ribosomal protein S14p/S29e family protein|LOC_Os03g56241.1|40S ribosomal protein S29, putative, expressed
GGAAGGAGGTCGAGCAAGCGGCGATGGGCCACTCCAACGTGTGGAACTCCCACCCCAAGAACTACGGGCCCGGCTCCCGCGTCTGCCGGGTCTGCGCGAACCCTCATGGACTGATCAGGAAGTACGGTCTCATGTGCTGCAGGCAGTGCTTCCGCAGCAATGCGAAGGACATTGGCTTCATCAAGTACCGCTGAAGACATTGCCATGCTGCTGTCTTGGGGAACTTCACCTGCATCAACGAAGAAATGGATCCTTCAATAGAAGGCCCAATTTATGTGCTTTAGCTTTTTGTTCAGACTTGAGACTGATGTGCTAGTAAACTCTCCTTGTTAAAGTTTTGATGGTACTGTGTGCTTGTTGAACTATCTATAATTAAAAAATTAGAAGTATCTTGTCCATATTCAATATCTGGTGTACTCATCCTGCTTGTATTGTTGTCTATCTGCCATGTTATTGTA
>Contig_230	AT1G29070.1|Ribosomal protein L34|LOC_Os01g59060.1|50S ribosomal protein, putative, expressed
GCGAGTCCTCCAACCATGGCGCTCGCGCTGGCCTCTCCAATGGCGTCCCTCTCCTTCCGCGCCGGGAGGATCTCCGCGGCGGCTATCGGCGGCGTCGCCCGCACTGGCAGGGCGGCCCCGGTAGGCGCCTCCGCCTCCCCGTTCCTCCGGAGCTCCTTCGTCTCGTCCTCCTCCACGTCGTCGGCCTCCGCCTCCCCCGCCTCGCTCTCGGCGGCCGTCTCGGCGTCGCTGGCCTTCACGTCCTCGTCCTCGTTTGCCGGTTCATCTTTGGGAATTGATTTCAGCTACAACAGAATGACAACACGAAGATCCCGTGGTCTGCAGATTAGAGCTGGAAAGGCTGCCCTCTGCATGACCAAGAGGTCAAGATCGAGGAAGTCACTTGCCCGTGTACATGGTTTCCGCAGGCGGATGCGGACTACTTCTGGAAGAAAGGTACTGAAGCGCAGGCGTGCCAAAGGCAGGAAGGTTCTCTGCACAAGGACAAACTCAAGGACCGGGACGAAAAGATTATTCTGATTGCACTGCAATTTGATGCGCATGCAACTGTAAGTGTGCTTTCCACATCCAATCTTCTGCGCCGACGTCTATCTGTAACAATCATGTAGCATCCCTATCTCTGTTTTTTTCTATTAATACATCTGAGTCACCTTCTCCACACAACTTCAAGTTACCTTCTTTGGATGTCATGGTCCTT
>Contig_231	AT5G43630.1|zinc knuckle (CCHC-type) family protein|LOC_Os01g56780.1|plus-3 domain containing protein, expressed
GGAGTCAGGCAGTTTCATGTTTCTTCCTAGTCTCATTGGGAAAATATCGACTTGATTATGAAAATTTCCTCTACTGCCACCAGAAACCATCTGAAAGTGTTCAGCAGCTAAAGTCTCAGCAGTCACATCAAGAGTTTCTCTTCCTATGCCAATTTGTTTGTCCAAAACAGAATTGTTATTATTTAATTCCAGGGTCAGTCTATTGAAAACATGCCCGGTGCAGTTGCTTTCTGGTTGATGACAGTTATTTCTTGAAGTTATCATAACATTATGAGAATACAGAGACTGGAAGAGTGAATTGAAGCCAACAGAGTGCATAGGAACGCCACTGTTGTTTTGAAGTGGCTGGGGAGGTGCTGCAGATCCCTCTCCTGTACTTGCTGAAAACTTCTGATCATGTGGAACGGCAGCAGTGGCTTCATCAAGCATGGGTAACCTATTTGTGAGTGATGACATCCAGTTAAAGAAAGAGCTACCACATTTTTCCAATAAACCTGAGCAAGAACTCTCATTGTCTCCCCTTCTAAATCTTTTGTTTCCAGAAGGCAGCGTGGCTGCAGAACACTGGGCATGCTTCCGCTTTGGGGCTTTCGCACTCGTACAGCTCTCTATGCTCTCATTGCTGTCGTCACTCTTCTTTGTATTGCGAACAAAATTGCTATCATTGTACATAACTTTTTCTTTGCCCTTCTCAAGCTTTCTGGCATCAACTCCAGGTGCTGGCTCGGATTTTGCAACAGCATTAGCACCAGATGCTGACTCACCTCTTGCAAAAACAGGTTCATCCTTGTGGCTTTCCTGCAGAACCGGATCTTGGCAGTTGCCACGAGAATGAATTGCTGGAACGTTGCTAATTACATTACTATCATTGCCCGGACTTTGAACATTTCTGTTACCTAGGAAACCTACCAATTTGCCTGAGACCTCTCCTGCATCACATGAAATTCCTAAGGAAGAAGCTGACAATACATTCTCTGTGTTCTTTGGCAACATAGAATCTTTCTGACAAACTGCTTTTAATAATCGGGCACGCCATGCATTAGTTGCCAAAGATCTTTCATTATGGACAGTGGTCGTACAGTAAACCTGATTATCTGAAATACTAGGCATGACTTCTTTTCTGGAAGGTGAACCGTGGGAAGCATCCTTGCAACATCTTGTTGGACAACTACCCACTTCCATGTCCTCCGGCTTATCCACGCAGCAGTTTTCTGACCCTTCTTTCCCTTCGTTCATCACATTGATCCTTGAATCTTGCTCCTGTGATCTCACAGACGTAGATTGTAGGGCATCAAGGTTTGTAACTCTATTGGGATTAGCTGTTACTCTCACTGAGCTGTCACTGCGAGTCCGTAGTTGTGATGGCATCTTTTCTGACACCTCTAGGTTATCATAGATGTTATCACTGCTCTTTGCAACACCAGCACCACTATGTTGAGGTGAAGATACTACTATGCTCAGCGTATCTGCATTCCAGCGAAGGGAAGCCTTCCTTGTGCTTAGGCTGGACGCTGCAATTTTAATGCTCAATCCCTCATCTGGAGACCACACCAGCTCAGAGAGGGGGCTCATGCCGAATTTCTGAACTGCATTTACACCTGCACCTCTGGGAGTAGCGAATCACTACCATCTCATCTCACTGCATTCCTCCGCCCATGGCCGCGCGCCGGGGGTCTCCGAAACACCACACGGCCCGGCACTAGAGAAGAGGCGGCCGGCCTCTTCCCGCACACTGCCACCGCCGCAGTATGGCTGGCCGTACGAGGCGGGAAGGGTTT
>Contig_232	AT2G37550.1|ARF-GAP domain 7|LOC_Os03g17020.1|GTPase-activating protein, putative, expressed
ATCAAAACTGTCATCCTTCCCGTCGTCCCAGCCGGCCCAGGAGTCACTGCTCTGGTGTGGTCTCGCAGGCTCGTCCTTCTTGCCTTGGTCATCCCAGTCGTCCCAAGAATTGGAATTGTAGTTCTTCGATGAAGAATTTTGGGAAGAGTTCCAACCATTGCCATTGGTCTCGTGCTCAAACCTTTGGTACCGCTCATTGTTCTCCCTTTGTTGCCAATCATCTACCCAGCCACCCACTCCTCCTTCCTTGGCATATTCCTCGACCTTTTGTGAAGCCAACGCCATAACTCCTCTCATGATCCCCCAGGTCTTGCTTCCAATCTCTGCAGTTTTATTGGCAACAACACTGACAGTTTCATTCACCTTCTGGTCATAGCCCCCTTCCTTCATCTTTGATTGGA
>Contig_233	AT3G53500.2|RNA-binding (RRM/RBD/RNP motifs) family protein with retrovirus zinc finger-like domain|LOC_Os01g06290.2|splicing factor, arginine/serine-rich, putative, expressed
CTTGTCCCCTTCCCGACTTCCCGTGGGGCTAGGGTTTCATCGCCTTCGCTCGCAGCCAAGATGCCCCGCTACGATGACCGCGGTGGGAACACCAGGTTGTATGTGGGTCGTCTCTCCTCTCGTACGAGGACAGAGGACCTTGAAGACATGTTCAGCAGATATGGGAGAGTGCGTTATGTGGATATGAAGCATGAATTTGCCTTTGTTGAGTTTAGCGATCCCCGTGATGCTGATGATGCAAGGTACAACCTTGATGGTCGGGAGTTTGATGGAAGCCGCATAATTGTTGAGTTTGCTAAAGGGGTTCCACGTGGCCCAGGAGCATCCCGTGAATATGTGGGCAGGGGCCCACCTCCAGGTTCTGGCCGCTGCTTTAACTGTGGTATTGATGGGCATTGGGCTCGTGACTGCAAAGCTGGTGACTGGAAAAACAGGTGCTACCGCTGCGGTGGTAGTGGCCATATAGAAAGAGACTGTCGTAATAGCCCTAAGAATCTCAGGTATACCCTGTGAGATTTCTCTTTGTTACATCTAGATCATATCTGATGTAGCTTGTCTTTATGAAAACAGGCGTGGAAGAAGTTACTCAAGATCCCCATCCCTCG
>Contig_234	AT3G12080.2|GTP-binding family protein|LOC_Os11g41910.1|GTP-binding protein, putative, expressed
AGTCTTCTAAATGCTTTGGTTGGAGAAGATAGAACTATTGTGAGCCCAGTTAGTGGGACAACGCGTGATGCTATTGATACTGAGTTTACTACAGCAGATGGGGAGAAGTACAAACTCATTGATACTGCTGGGATCCGGCGCAGGGCAGCAGTTGTTTCTGCTGGCAGCACAACGGAATCGCTTTCGGTAAAACGTGCATTTCGAGCAATTCGCCGCTCTGATGTGGTTGCCCTTGTTATTGAAGCAATGGCGTGTGTTACAGAGCAGGATTATAAAATTGCAGAGAGGATTGAGAAAGAAGGAAAGGCTTGTGTCATTGTTGTTAATAAATGGGATACAATCCCAAACAAGAACCATGAGAGTACGACACATTATGAGCAAGATGTAAAGAGGAAAGCTTCGCATACTTGATTGGGCACCTGTTGTCTACTGTTCTGCAACAAATGGCACCAGTGTTGAAAAGATAATTTCTGCTGCTGCTTTAGTTGAGAAGGAAAGGTCTAGAAGACTAGGTACCTCTATTCTTAATCAAGTAGTTAGAGAAGCTATAGCATTCAAACCACCACCACGAACAAGAGGTGGCAAAAGAGGTCGTGTATATTACACGACACAGGCTGCTGTCGGTCCACCAACATTTGTTTTATTAACAACAATGACACAAGCCTTTCCTTCTTTCTCAATCCTCTCTGCAATTTTATAATCCTGCTCTGTAACACACGCCATTGCTTCAATAACAAGGGCAACCACATCAGAGCGGCGAATTGCTCGAAATGCACGTTTTACCGAAAGCGATTCCGTTGTGCTGCCAGCAGAAACAACTGCTGCCCTGCGCCGGATCCCAGCAGTATCAATGAGTTTGTACTTCTCCCCATCTGCTGTAGTAAACTCAGTATCAATAGCATCACGCGTTGTCCCACTAACTGGGCTCACAATAGTTCTATCTTCTCCAACCAAAGCATTTAGAAGACTACTTTTCCCCACATTTGGTCTTCCTACAATGGCAATAGCAGGAATCTTACTTTTCTCTTCTTCAACTCCATCCAATCCCTCAAATTTTTTCAGCTCTGAACACACCAGATCAAGGAGATCTCCAGTTCCCGTGCCAGTAATAGCAGAAATCGGCAGAGGAGAAAACCCTAGCGACCAAAAATCTAATGCTTGCATTTGTCCTTTTCTTGGAGATTCACACTTATTGACAGCAAGTATAACACACTTGTCAGAGTAGTTGCGTCGTAACCAATCAGAAATCTCTATATCAGCTGCCACAAGACCAGCCTGACCATCCACGACGAACAGTATGACGTCTGCTTCATCAACAGCTGCAACTGCTTGTTTTTCAATCATTGATGGCATCCTCGCAATAGCAGCTTCTCTAGTGGCGAGAGGAATCCCATCCATACCAACAGTAGTGGTGACAGCAAGTTCTTCCATCACACCCGCTTGAGACTTTGATAAAGTAATTACCCCACCAGTATCAATAACCATAAACTCCTGATCACCCCAATAAGATCGTCCATATAAACGGTCTCTTGTCACACCAGGTTCATCGACAACTATAGCCCTGTTGCCCCCAACAAGACGGTTGAACAAAGCAGATTTACCAACATTTGGCCTCCCAATAATTGCCACCTTTGGAAGAAGACTATCTGGTATATGTTTAGAAACAGATGTCTTATCCCTGATGTTTCTTCGTTTTTCCCGGACGTCATCATCGATGTGGAGCTCCCGGGCGAGGCGCTTGGCGAGGCCAGCGGCGGCGCCGCGCGCCTCCTCCTCCACTCGCCT
>Contig_235	AT4G37060.1|PATATIN-like protein 5|LOC_Os11g39990.1|patatin, putative, expressed
GGACGCTAGGATCTCTGACTACTTCGACGTGATCGCCGGGACCAGCACTGGCGGGCTGATCGCCGCTATGCTTTCGGCACCCGGTAAGGACAATCGGCCGTTGTTCGCCGCCAAGGACATCAACCAGTTCTACCTCGACAACGGTCCCCATATCTTCCCACAGGGATGGGGCTTTGTCCCGCGCTGGGTTGAGGTTGGGTGGAACATGTTGCGGGGCAAGGGCCCAAAGTACGACGGGCAAGGTTCCTGCACGACAAGATCGAGAGCCTGGTCGGGGACACCATGCTGGCGGACACGCTGAGCAACGTCGTCATGCCGGCGTTCGACGTGAAGCGCATGCAGCCCATCCTGTTCAACACGTTGGAGGCCGAGAGGGAGGCGCACAAGAACGCGCGCCTCGCCGACGTCTGCCTGGCCACGTCGGCGGCGCCCACCTTCCTGCCGGCGCGCAGCTTCCGCACCAGGGGCTCCGGCAGCGAGGCCCACGAGTTCCAGCTCATCGACGGCGGCGTCGCGGCCAACAACCCCACCATGGTCGCCATGTCCCTGCTCACCAAGGAGATGCTCTGCCTCCGCCGGCAGCTGCACGACGATAGGAAGCTGCCCCTCGTGCAGGGTGACGACGGCGGCGTCGCGGGTAACAACAACAACAACCCCACGACGGCCGCCATGAAAGCGCTGATCGAGAATTCCTGTTCAATCAGTCAAGACTCGATCCTTACCACGGGCGAGAAGGCGGGCGTGGAGCCGAGCGTGTACAGTAACATCCTCGTCATCTCGATCGGGACGGGGGTCGCCAAGCAGACGCACAAGTACACCGCGGAGGAGTGTAACAAGTGGAACCTGTTGAACTGGGTCAGCAACAACGGCTTCAACCCGCTCATCGACTTCTTCTCCTACGCCAGCGCCGACTTGGTCGACATCCACGCTGAGGTGCTCTTCGAGGCCCTCGGTGGTAGCAAGGAAAACTACCTTCGCATCCAGGTAACTGAACTCACTAGTAACCAGCTGATCAATCGATCATCGGCCGGCGGCGGATCGATCATCCAAACAATGTGTGTGTGGATTCATGTAGACTGACGAACTGATGGGAGATGCGGCGTCGGTAGACATCACGACCGAGAAGAACATGAAGGAGCTGATTGAGATTGGCAACAAGCTGCTCATGGAT
>Contig_236	AT3G55440.1|triosephosphate isomerase|LOC_Os01g05490.1|triosephosphate isomerase, cytosolic, putative, expressed
CCGAACCCAATCTAGCCGACTCCTCGCCGAGATGGGCCGCAAGTTCTTCGTCGGTGGCAACTGGAAATGCAATGGAACCACTGATCAGGTTGAGAAGATTGTCAAAACTCTGAATGAAGGCCAGGTTCCCCCTCCAGATGTTGTTGAGGTTATTATCAGCACGCCCAAAGGAGTAAACACTATGAGCAAGAGCAAGCAGCAGCCTCAGAAAAAGCTGGAAGAGGGAGAACAGTATCTGCTCCAGCGCAACATTACTAGCGTACATAGCACAGAAAACAAGTCTGTTCCTCTTCAGCAAATTCTCCACGTCAGGTGTGGGCTTAGGCGGACTTCACGGTGGCCGAGTTGATGATGTCGATGAACTCAGGCTTCAAAGAAGCGCCACCGACAAGGAAACCATCAACGTCGGCCTTTGCCGCCAGCTCTTTGCAGTTTGCAGCAGTCACAGAGCCTCCGTAGATGATCCTGGTAGATTCGGCAACCTCAGGGCTAACATTGGTCTTTAGCCAGTCTCTCAGGGATGCGTGCACTTCCTGAGCCTGAGCTGGGGTGGCAACTTTACCAGTTCCAATGGCCCAGACTGGTTCGTAGGCAATAACAACATTGCTCCAGTCATTGATCTTCTCAGCAATTGCTTTTGTTTGTGCAGCAACAACATCCATGGTCGATCCAGCTTCCCTCTGCTCAAGGGTCTCACCAACACATGCAATGACCTTCAATCCCTGAGCGAGTGCATAGGCAACTTTGTCTCCAACAAACTCATTTGATTCTCCCAACAGAGCTCTCCTTTCAGAGTGTCCAAGAATGACCCAGGGAACGCCAAGGTTGACGAGCATCTCAGCACTGACTTCACCAGTGAAAGCACCTCCCTTCTTCACCCAGCAGTTCTGAGCAGCAACTTGGCGTTCCCTGGGTCATTCTTGGACACTCTGAAAGGAGAGCTCT
>Contig_237	AT3G26935.1|DHHC-type zinc finger family protein|LOC_Os08g42370.1|zinc finger DHHC domain-containing protein, putative, expressed
TGAAACCTCTAGACTGTGAGCGTGTTTGTTGCAGCCCTTGCTCTACCGTGACCCTTGCCCGGAAATTGTTCTTCGAAGGGGGAATAGCGGTGCAGAATATCTCTACAAAGTTGTTCAGAATACCTCTGTTATATGGGTTATCACGCCGATCATAGCGATACCTGAAATTCTCATATGTTGTCTGGTTGGTGCTCATCAGATATAAATGGAAGACAGACAGACCACCGACAAACCATACACAGAGAAAGCAGTAGATAATCAGAACAATTGAAGCTGGTGTCTTCGTCAAGGCCTTCCAAATTGTCAAATGTTCAGCATCTCTAATCTTGATCACATACACCCAACAGAAGGCAAATACATACAGGCAGAGTAATGTGGTCGAGAATACAAACATATAGAAGAACCGATAATTACGCAGTCCTATGCACTGGCCAACCCATGGGCAGTGATGATCAAACCGTTCCACACAGTTATTACAAATAGAACAGTGTGAGCATCGAGGTGGTCGATACAGCATGCAGGTATCACAGTATTTGACCCTTACACTGATTCCA
>Contig_238	AT5G30510.1|ribosomal protein S1|LOC_Os03g20100.1|S1 RNA binding domain containing protein, expressed
GATAACACAGCGCCATCCCGTTTCCTCTTTCGCCCGACACACCGGACACAGCGAGCGAAAGAGGATGGCCTCCCTGGCGCAGCACGTCGCGGGGCTCCCGTGCCCGCCACTCTCCGGCGCGTCGCGCCGCCGCCGACCTGCTGCGCAGAGGCGGCCGCCGTCGGCGCTGGTGTGCGGTACGTACGCGCTGACCAAGGACGAGCGGGAGCGGGAGCGGATGCGCGGGCTGTTCGACGAGGCCTCCGAGCGGTGCCGCACCGCGCCCATGGAGGGCGTCGCCTTCTCCCCCGAGGACCTCGACACTGCTGTGGAGTCCACAGACATCGACACCGAGATCGGCTCCCTTATTAAAGGAACAGTATTCATGACTACCTCAAATGGTGCATATATCGATATCCAATCAAAGTCTACTGCTTTCTTGCCTTTAGATGAGGCTTGCCTTCTTGATATTGATAATGTTGAAGATGCGGGCATTCGCCCTGGTTTAGTAGAAGAATTCATGATAATTGATGAGAACCCTGGTGATGAAACTTTGATTCTGAGTTTGCAAGCAATTCAGCAAGAACTTGCGTGGGAAAGGTGCCGGCAACTTCAGGCTGAAGATGTTGTCACCACGGGTAAAGTGATTGGCGGAAACAAAGGAGGTGTAGTAGCTCTTGTGGAAGGGCTTAAGGGATTTGTTCCATTTTCCCAAGTGTCATCGAAAACAACTGCGGAAGAGCTGCTTGGCAAAGAACTGCCTCTGAAGTTTGTAGAGGTTGACGAGGAACAAGGCAGACTTGTTCTCAGCAATCGCAAGGCAATGGCTGACAGTCAGGCCCAGCTTGGTATTGGTTCAGTAGTCTTGGGAACTGTTGAGAGCCTAAAACCTTATGGTGCCTTCATTGACATCGGCGGAATCAATGGCCTTCTCCATGTCAGCCAGATTAGTCATGACCGTGTTGCGGATATCTCAACAGTTCTGCAACCAGGAGACACCCTCAAGGTGATGATACTGAGCCATGATCGTGAAAGAGGCCGTGTCAGCCTTTCTACAAAGAAGCTTGAGCCAACACCTGGCGACATGATCCGCAATCCCAAGCTTGTTTTCGAGAAGGCCGATGAGATGGCTCAGATATTCAGGCAGAGAATAGCTCAAGCAGAGGCAATGGCTCGTGCTGACATGTTGAGATTCCAGCCAGAGAGTGGATTGACCCTCAGTTCAGAGGGAATCCTAGGACCATTGTCATCTGACACACCTTCAGAGGATTCAGAAGAACCCACCGTTGAATAGAAGCGGCAGACAGAATGCATCAGATTTTGGAAGATGTGATGGCTGTTTATCATACTCATTTTTCGTTGAGCAAAGGCATGACAAAAGGCCTGTTCTGTTCAGATCGTTTTCCCCCTTTCAGTTGTGCATGTCCCCATGTGTAGGAAATTTGGAAATGTAAGGAGGTTCTGAAGACGCTGAAAAGAAATGGAATTTAC
>Contig_239	AT1G10830.1|15-cis-zeta-carotene isomerase|LOC_Os12g21710.1|nnrU, putative, expressed
GTGGGCATGCTTTCCAGTAATGAACATATGTACAGCAATTTATACTACTACCAGGGAAGTTGGTAGCTGGATGCCTGCATCAAGGGATGAGCAAAGTATGCACCCAAGGTTAAAGCTGTGATTGCGATATACGGTAACCGGAAGAACTCCTTGTAATAATCTTTGGGTAGTTTCTGCCGCCCATCGATTATTGCAGCAAAAGGAGCAACACTTGTTCTCTTCTTCAGGACTTCAAAGGCTTCACCATAGCGTGATGCCAGCCTACTGTCGCCATTCCAAGCACCAAACAGGTGGTGGCCAATCAGTCCGACGGAGGCTGCGACAGCAACCGAGTTGCCAATCCATAG
>Contig_240	AT1G74640.1|alpha/beta-Hydrolases superfamily protein|LOC_Os09g24710.1|alpha/beta hydrolase fold, putative, expressed
GAATAAGTGATGCTGCTTTATTGTTGCTAAAAGATCCAGTACACTGTAGCGGGTTCATGAATTTACTCACAAAGTGTGGGTCTTGAAATCTGGCTGTGCGCACGCACACTCATCTTCTCGCTGCGAATGATTCCTGCAGGAAGCTGTAGAGCTCCTCCGCAACTGCCAAGGGGTACTCTTCCTGTGGGAGAAGAGCACCTGGAACCTCCACGAATTTGGTCACGCCTTTAGCGCCCTTGAGAGCCTCCATCTCAGCCTTCGACCTCTTGGGGGCATTGAGCGTCGACATGATCAGAACAGGTACATCGCCGTCCAACTTGGCAAACAACTGGAGGAATTCTTCCCGTGACTGGACAGGGTCGAGGAGGCCTGTCAGGAACGCGGCAGGGACATACCGTGCACCTTTCCTTTTGGTTAACTCGTATCGGCTCTCGATGATGTCTGGCGTCACATTCTCCGGGTTGGCGTAGACATGGGACTTGTACTGAGACTGGATAGATTTCTCGTTGCTCACCAGAACGTTGTACATCATCCAGCCAATGGCTGGAGCCCTGAGTGTCCCTCGTAGAAGCCCATACCTTGTTTCCATATCAGAGCCTCGGCCAAATACAATGGGAAGGGGTCCAGCCCAAGTAGGTGCAACAGCAGCAACGGCAGACAGTCTGATAAGGCCCTTACCAGCTGCACGGACTGCTATTGTTGCTGCATGACCACCTCCAACAATTACCAGTTCATCATCTGCATTTGCCACTGGACTATTCGACGAATTCACTAGCTGAACCAGAAAACTCTCCATTACATCAGCATTATAGTTCAGTGATGGCCTATCTGAGTAACCAAGACCAGGCCAATCAATAATAGTAGCACGGTAGCCTAGTTCTCCTTTTCGCCCTAACAATATCTTTGGCGTACCACTCTCCATTCCTCCACCGTGCTAACATCTGAAATTGTAGGGATCATGAGGATGTTCTTTCACATTCTCAGAAGTATCCTGCTCATGTTCCTCGTAGTAAATATTTATCGGCTTATCC
>Contig_241	AT1G36160.1|acetyl-CoA carboxylase 1|LOC_Os10g21910.1|acetyl-CoA carboxylase, putative, expressed
ACTTCAGCATAAAGTTGATTATGCTCATTAGCTTCTGTAACATCATAATTACTTGATTTCCATGACCTCTTCAGTGCTGTTTCAAATGCCAAGGGGAAATCATAGCAGTAGGTAGTTTCACTTTTCCTAGCAGCATAACGTTTGAAGGTCGATAGCATCCAAAGGCTTGTACGGTTCATTCAATGCAACGCCATGCAAAGGACCAGCCATGGCTGTGGCAGAGTGGTAGATAAGCTGATGTGTACTGGGGTCCTCCACTTCTCGGTAAATATCAACAGTGCAGGTGTGACCTGTAACATTCGTAACAACAACTCTCCAAGCACCACTAGCTTGCCCATCACAAACCAACCAGAGCTTGACTTCCCACTGGCAAACAGAAAGACGATGCATCCTGACCCCAACATGCTCATATAAATTCAACGCCATATGCTTCAAAAGTGTGCATGCAGTTGCTTCGTCCTGATCAACTTCATCAGCCATCCCTGAAAACGGAATTAGTTCGTGCAATTGTTGTTCTCTCAGTAAGCACAGATACATGTGTGAGTGACCCGATCTCAGTGTCTCACTATGAGCATGTAGCTCTATTTCTTCTAGTGCTCCCATCAATGATCTGAGAATGCTGTTTGATGTGAACGATGATGAAGATTGAGTGCGGCCTACTTCATTGTCAATATTTCCTGACAGGAAACCATTTGTTGCGCTTTGGTTGTCTGACTATGGTA
>Contig_242	AT2G41250.1|Haloacid dehalogenase-like hydrolase (HAD) superfamily protein|LOC_Os07g46520.1|rhythmically expressed gene 2 protein, putative, expressed
GGTGGCCACCGGGGTCGCGAGGTGGGAGCCCATGGGCGCGCGGGAGTACTACGACTACCGCCGGGCCATCTACGGGGACATCACGCACAAGGCCATCCTCGTCGACGCCGCCGGCACGCTCCTCGCCCCCACCGAGCCCATGGCGCAGGTATATAAAACGATTGGCCAAAAGTATGGAGTGGAGTACTCAGAGGATGAGATCCTGATGAGGTATCGGCGGGCTTATGCGCAGCCATGGGGTAGATCGCGCCTGAGGTATGTCAATGATGGAAGGCCCTTTTGGCAGCACATAGTCAGTTCCTCTACAGGCTGCTCAGATCTGCAGTACTTTGAGGAATTGTATCAGTACTACACGACTGAAAAGGCTTGGCATCTCTGTGATCCAGATGCGGGCCGCGTTTTCCAGGCATTGAGAAGGGCTGGTGTAAAAACGGCTGTTGTGTCCAACTTTGACACTCGTCTTCGTCCACTTTTACAAGCCCTGAAATGTGATCACTGGTTTGATGCGGTTGCTGTATCTGCTGAGGTTGCAGCAGAAAAGCCAAACCCAACAATATTCTTGAAGGCCTGCGAGCTGTTGGGCGTGAAACCTGAAGAAGCTGTGCATATCGGTGATGACCGTAGGAACGATTTATGGGGAGCTAGGGATGCAGGCTGTGACGCCTGGCTTTGGGGCAGTGATGTTTACTCCTTCAAGGAGGTACCAAAAAGGATCGGCCGCGAAACACAACTTGTGAACTCCATGCGCAGAATCTTAATATTTAGGCAGCACAAGTCGCAGGGCTCAGTTTATTATACAGTAATTCATGATCCGCCAGCTCTATATTATTGTTCTACATCAAGATTTAGGAACAATTTCGTTGCATATAACTTGACGCTGTGTTCCCTAAAGACCAACTTGGCCCCAGGGTTCCCCTGCCACTGTTCTATATCTGCAACATTTTTCAGTGTCTTGCGTTTGCTCATACCTGGACGCCTGTTTGTGACTGTATCGCAGGTCGC
>Contig_243	AT1G51590.1|alpha-mannosidase 1|LOC_Os04g51690.1|glycosyl hydrolase family 47 domain contain protein, expressed
CACATATCCAGATTCGACGCGAGAGTTCTTCTCAAATGCCTGGAATATGTCCCACCCCCAATCTCGGTATGTTTTATTCCCCGTCAAACGCCACAGGTACATAAGTGATTCGACAGTCTCGGGTCTCAGGATGTTCCATGATGTGCCCACACTCATATCCTGTCCAGAATGGAAAAAGTAGTTCTCTCCAGCCAATTTCGTGGGAGTGGTTTGGTAGAAATTATAGCAGGTCCTAGCAAGCTCTTTTGCAAGATTCATAATTTGCTCAGATTTTTCTGGACCATAACCAGAGGCTCCTAATGCCAGCATACCAGGAGCAAAGCAAGCAAGTTCATCCATCTTGTCAGACAATGAGCCACCATTCTTTTCACAAATGTAGAGGTAATTAGATGGTGTGGTTTTCTTGGTTAAACTTACTAGACCTTCCATCGATGTCTCCCACATTTCTCTGTAACGTTTTACATGCTCAGTTTTATTCCCCTGGATCCAGACCTTGAGCAAGTATTCGTAGAAGCTATCTCCCATAGCACCAAATGTGATAGTTGAGTATGAAGAAGCAGTCCCAGAATGAGGGTTTATGTAAATAGGAAGCAAACCATCACTGGGATATATCTTCTGAAGCTGTGTGATGACATTCTCCGCCTTCTGCTGGTACTTGGGATCCCCGGTCTCTGTGACAGAGCTATAAATTCAAGTTGCTCCGTACCAGAATCTGCAAGGATACTATCACCGTTGGTCCATCCAGGATTATGGGCTCGTCCATGAGCAAGGTTTATTCTATTATAAGGGATGCCGGATGTTGTATCCCAAGCAGGTAATAGTCGATCAGTAATAGTCTTTAGCCTTCTCGAGAAATACTTTATCACCAGACAAATCGTATGCACTAAGTAGAC
>Contig_244	AT5G53850.2|haloacid dehalogenase-like hydrolase family protein|LOC_Os11g29370.1|haloacid dehalogenase-like hydrolase family protein, putative, expressed
GGAAAAGCCACACCTGGCCGACGGTCCCCGCCTCCCACCTCGGGAGTCCATCTCGTTCTCGACGCAAGCGGTGCGCAGCTGCGCGCCGGCCACCAGAGAGGAGGAGGAAGGGGAAGGGGCAGAGGCCATCAACACGTACGAAGGAGGTGACGATGGCGTCGCCATTGCCGCCGGTGTCACAGGTAGGTCTCCGGCTGCAGGGCATGTCGCGTTCCAGGATGCGCTTCCTCGCTCCGCCGTCGCCGCACAGCCTGGGGCCGTCGCTCAAGGCTGCTGCCCTGAACCCCACAGCTAGATTCACCTCCCCGCAGCGATTGGGTCCGGCGAGGCACGGTTGCAGTGGAGCTGGCCGCCGTCGTCGACGAGCATCCCCTGCCAGCGCCACCAATCCTCCTCAACTGTCATCAATACAAAGCGTGGTGCTGGACATCGAGGGCACGACGAGCCCCATCTCGTTCGTCACCGACGTGCTCTTCCCCTACGCCCGCGACAACGTCCGCAAGCACCTGGACGCCACCTACGGCACCGACGAGACCAACGACGACATCGCCCTGCTGCGCGCCCAGGTGGAGCAGGACCTGGCTGAGGGGGTCGCCGGCGCCGTCCCGGTCCCGCCGGACGAGGCCGGCAAGGACGAGGTCATCGACGCTCTGGTCGCCAACGTGGAGGCCATGATCAAGGCGGACAGGAAAATAACCTCACTGAAGCAGCTGCAGGGCCACATCTGGAGAACTGGATTCGAGGGCCAAGAAATCAAAGGCGTGGTGTTCGATGACGTTCCTCCGGCGCTGGAGAAGTGGCACGCTAGCGGCATCAAGACCTACATCTACTCAAGTGGCAGCAGACAAGCCCAGAGGCTTATTTTCGGGAACACTACCTACGGGGATCTCAGGAAGTATCTCTGTGGATTCTTTGACACAACTGTTGGAACCAAGAGAGAACCTCGCAGCTACTACGAAATTTGGCAGTCGATCGGGGTAGATCGGCCGTCTCAGATACTCTTCTTGACAGATGTGTACCAAGAAGCCACAGCGGCAAAGGCTGCAGGTCTTGAGGTGCTGATATCCATCAGACCTGGAAATGCGCCACTCCCTGAAAACCATGGGTTTCAGACAATCACGTCATTTGCTGAAATCTTGACATGAATGAATGGTCTTCAATCTGCCATATGCAGAAATGTGTTAACTCCAAAAGGGAGCGACCTAATTTCGGAAATCTTTATATGTACACCGGCACAGTTAACAATTTAACAAGTCAGAGGCAGCCAAGTTGGCACAGTAGTTTCAAGACCTACATTTTCATC
>Contig_245	AT1G33360.1|ATP-dependent Clp protease|LOC_Os02g35630.1|AAA family ATPase, putative, expressed
GCTCCCTTGTCACCTCTTGCATTCCGTTGTTTCAAGTTTTAACATCCAGCACCTATTACAATTCATGAGCATCACACCATTATATATGACACTGACAGTCTCTGTACGACCTAGATACTGAACCTGCTCGACCATACTCTTCCAAATCCTGCTGCAAATCATGCAAGGCAGGAGAGCGGCCGGGCTGTACGTGCTGGGGGCTCGAGAGAACAATGCGCGCTGCACATTCTGTTTCATTTACAAGGCTAATACTTACATCGATACAATTGGGATTAGATTTTACAGGTTACACTAGAGCTGTCAGAACCAAGAATCACATGCCTATGGCTCTCGACGGCGAAAAGCTCGGCTTCTCCATCCACTTCGTTTCCTGCTCCAATCTCCCGACGCTTTGATCTGGGAGAGATATTGATCCAAGGCACCGTCACCGTAAAGGATCTTGGCTCCGCAGCCAGGTTGGTCTATTCCTACTGCATCCTCATCCACAACCACTGCATCAATTCGCTTCTCACCAGATTTTGCATCTGGAATCTCATACATGGAATCCATGAGAATATTCTCAAGGATAGTTCGTAACCCCCGTGCACCCGTATTTTTGGACATTGCCTTTTTGGCAATTATTCTAAGTGCCCCATCTGTAAAATGGAGCTTGACATTGTTCATGCTAAACAATTTCTTGAATTGTTTACCCAAAGCATTCTTTGGTTCAGTGAGAACCTGAACAAGCTGGTCCTCATTTAAAGCGGCCAAGCTGACAAGGATAGGAAAACGTCCAATAAATTCTGGGATAAGTCCATATGCTATTAGATCGCCACTCTCAACTGATTCCAACAAGGATGATGTCACTTGAGCACTTGAAATGCCACCGGCCCTCATGTTTGCACGGACTGGTGCCCCAAAGCCAATAGAAGAATCCTGCCGTCTCTCTGATATAGTTTTCTCTAAGTCCACAAAAGCACCACCACATATAAAAAGAATGTCCTTCGTATCTATCTGTATATTATCACCACGAGGATGTTTCCTTGCTCCTTTCTCAGGAACGTTGACTATCGTGCCTTCCAGCATTTTCAGCAATGCCTGCTGAACACCTTCACCTGATACGTCTCTACTAATGTTAAGGC
>Contig_246	AT2G18050.1|histone H1-3|LOC_Os04g18090.1|histone H1, putative, expressed
GGGGCGACTGCGTCCAGATTGGGGCGACTGCAAGTTCATTCCATATATTAAGAGAGCGAGATACATCTCCATCACAAGAAACCTAAACCATCTGTTACACCAAACACCAACCCAGATAGATAAACTTTCCGAAACCTAAACCATCTGTTACACTAAACACCAACCCAGATAGATAAAACTTTCCTAACACAAAACACGTTCAGAAACGATTGGCGCACGCACTTCATTTGTACAACTCCAAGGCACACAACCACACCACAATCAGAACTACGAACTACGGAACCATCTCACGCGGCGACCTTCCGGGCCTTCTTGGAGACGGGGGACTTCACGGTCTTGGGCTTGGCCTTGGCCTTCGCCGCCGGGGACTTCTTCGGCTTCGCGACGATCTTCTTCTTCTCCGGCGCCTTGCGCTTGGTCCCGGCGGCGGCGGCGGCGGTCTTCTTGGGCTTGGCGGCGGCGGCGGCCTTCTTCGGCTTGGCGGCGGCCTTGGCCGGCTTTGGTGCTGCGGTCTTGGCGACGGCGGGCTTGGCCTTGGGGGAGTCCTTCTTGCCGGCGTCGGAGAGCTTGTACGAGGCCTTGACCTTGACGAGCTTGCCCTTGGCGGCGAACCCGCGGAGCTGGATGGAGAGCATCTTCTTGTAGTTGGCCGGCAGCGACGCGCCGTGCTTGTCCTCCATGTACTTCGCGATGGCGTGCGAGCTCGAGCCGGTCCTCTCCTTGAGCGCAGAGATCGCCTCCTTGATCATCTCAAAGTAAGGCGGGTGGGATGCGCCGGCAGCTGCTGCCTTCGGCTTCGGCGCCGCGGCAGTCTTGGCGGGGCGGGAGGCGGGCTTGGCGAGGGCAGGCATCGCGGCGTGTGAGAATGGGATCTCGAAAGGCAGGGAGGGCTCTGGAAACTGCAGCTGTGTGTGCTACTTCGAATTCGGAAGCTGAGAGCTCTC
>Contig_247	AT2G45510.1|cytochrome P450, family 704, subfamily A, polypeptide 2|LOC_Os04g48460.1|cytochrome P450, putative, expressed
CGCCGGCGCCGTGCCGGCGGCAAGAACCGGAAGTACCCGCCGGTGGCCGGGCACCGTGCTGCACCAGCTGTTCAACTTCGGCCGCCTGATGGAGTACCAAACCGAGCTCACCCGCAGGTACCGCACCTTCCGCATGCTCACCCCGATCAGCAACTACATCTACACCGTCGAGCCCGGCAACATAGAGTACATCCTCAAGACCAACTTCGCCAACTACGGCAAGGGGGGCACGCTGCACGGCGTGGCCGAGGACCTCCTCGGCGACGGCATCTTCTGCGTGGACGGCGAGAAGTGGCGTCACCAGCGGAAGGTGGCCAGCCACGAGTTCTCGACGCGGGTGCTGCGCGACTACAGCAGCGCCGTGTTCCGAGACACGGCCACGGAGCTCGCCGGGATCGTGGCCGCCGCGGCGGCGCGGAGGCTGGATATTTCTGACCTGCTGATGCGCTCGACGCTGGACTCCATCTTCAAGGTCGGGTTCGGGGTCAGCCTGGGCGTGCTGTCCGGGTCCAGCGAGGAGGGCGCGGCGTTCGCCAGGGCGTTCGACGACGCCAGCGAGCAGGTGCTACGCCGCTTCTTGGACCCGTTCTGGAAGGCCAAGGAGGCTCCTCAACTTCTCGTCGGAGGCGGCCATGAAGCGCTCGATTCACACCATCAATAACTTCGTCTACGGCGTCATCGACAGGAAGATCGAGCGGATGGGAAAAGATCAACAAGAATTCGCCAAGAAGGAGGACATCTTGTCAAGGTTTCTGCTCGAGAGGGAGCAAGATCCCGGCTGCTTCGACAACAAGTACCTGCGGGACATCATCCTCAATTTCGTGGTCGCCGGCCGCGACACCACCGCGGGGACTCTGTCGTGGTTCCTCTACGTGCTCTGCAGGAACGAGGCCGTCCAGGACAGGCTCGTTCAGGAGGCACGCGCCGCCAGCGGCACCACGGTCGGCCGCGACGACGTCGGCGCCCAGGAGCTCGCCGCGAGGCTGACCGACGACGCCATCGGCAAGATGCACTACCTGCAGGCGGCGCTGACGGAGACTCTCCGCCTCTACCCCGCAGTGCCCATCGACGTGAAGTGCTGCTTCTCCGACGACACGCTGCCGGACGGGCACTCTATCAACGAAGGGGACATGGTGCACTACCAGCCGTACCCCATGGGCAGGATGGAGTTCCTGTGGGGCGCGGACGCCGAGGAGTTCAGGCCGGAGAGGTGGCTCGACGACGGCGGCGTCTTCGTCCCGGAGAGCCCCTTCAAGTTCACGGCTTTCCAGGTGAGATCTCACACTCTAACATAACATGTTCGTGATCTTTTCTCGATCAGATTTCAGATCCAACTGCATACGACCATCTGCTAGCTGTGTCCTTGACCATCCAACCATAACATGTGAGTATTATGTGAAGCCTGTTGTCTGTTGTGAACGCACATGCAGGCGGGGCCTCGCGTCTGTCTGGGAAAGGAATTCGCGTACAGGCAAATGAAGATCTTGGCGGCCGTGCTTGTCTGCATGTTCAGGTTCGAGATGTGGGATGATGCCGACGCCACCATGGGTTA
>Contig_248	AT4G17905.1|RING/U-box superfamily protein|LOC_Os06g34450.1|zinc finger, C3HC4 type domain containing protein, expressed
GACGGCGTGCGCGCGTCGACGCTCGCCAACCGCTGCTTCGCCGTGGTGTTCATGGTGTTCGTGCCGCTCGTCATCGTCGTCTTCGAGCGGAGCCAGGCGGACGTCGTCGCCTACGCGCTCTGCCTCGCCAACATCATCGTCATGGTCATCTGGCTCTCGCCGGACTCCGGGACAACGGTCACCGCCGCCAAGTCGTTCCTGCGGCTCAGCGACGACGAGGACGAAGGCAGCGGGGGCAGCGCCGGCGCCGACAACAAGTGCTGCGTCTGCCTCGCCGGCATGCGGGAGGACCAGGTGCTCAGGGCGCTGCCGCGCTGCCGCCACACCTTCCACGACAAGTGCATCGGCAAGTGGCTCAAGGCACACAGGGGATAGG
>Contig_249	AT4G38630.1|regulatory particle non-ATPase 10|LOC_Os03g13970.1|26S proteasome non-ATPase regulatory subunit 4, putative, expressed
GCATCCTGGACAGACATTTGAAGAGCCAGTGCCAATCGGGGTCAACTGCACCAGCTTCTGCCATAGCAGCATCAGCCGCAGCTGCAGATCCTGAACGCACCGCCTTCCATTGACATTGCAAGTGCCTGCTGTAGTAGATCATCATCATCCTTTGGCTGTTCTTTTTTGTCATCAGCAGCAGCATTTGAGGCAGGTTCTGCTTCAGCCATGACAGAATCGATGTTTGAGCTTGAGGCATGGTCCTTATTTTCAGTATTAGAGGTATCCTCTAGCAGCCTTTTTGGCAATAGCCTCTTGCCTTGCACGCTCTTCTTCCATAGATAACCGCAGGGCAAGTGCCAATTCTGGATCTACATTTGGGTCCACACCAAATTCAAATCCAGATGCTCCAGTAGCTGCAGCAGCTGCTGCTGAAGCAGCAAAACCGCTTCCACCTTCTTCACCCGTAAATATAGGAGTGCTTAGAAGGACATCAGAGAGGGCGTTTTCACCAGGAGGGACATGAACAATGTGACTGCTATCACTGCTGTTGACAGCAGCAATCAATGCCTCCAGTTTCTCAGGCTTTTCATCATCAGATTCACCGAAGTCAACAATGTCAAGAGAAACATTGTTCTTTTTCAGCTTCTTTCCAATTGTCTCCAAAATTTTCTTGTCGTATTTCACAGGACTTCCAATAAACGCTATAATCCTCTGCTGCTGCCTCTTGTTCTGGCGATGCTTTAGCGCCAGCTGAGCCACCTGGATGGCTGCAGCTAGGTTGGCCTCAGCACCAACTTCCAGCCCGTGCATACAGGC
>Contig_250	AT1G51080.1||LOC_Os03g04580.1|expressed protein
CTGCCTTTCCTCCCAGGCACCGCTGACACCCACGGCCGGGACGGCGCCTCGCCTCGTCCTCCTCCCTCCCCTCACCTTCCACCTCCACCACCGCCGCGCGTGCCGCGCCAGGCTCCTCCGGACGCTCAGAGCCAAAGCGGCGGGCCGCAGCACGCCGCCGCCCGCGCCATCCTCGCGCCCGGCGAGGGACCGCATGATCGAGTTCGGCAAGCACAAGGGCCAGATGCTGGGCACGCTGCCGCCGTCGTACCTCCGCTGGATGGTGGAGGAGCTCGACTACGGGGACACCGCGCCCTGGGCGGGCCTCGCGCGCGACGTCCTCGCCGACCCCGTCTACGTCGACCGCGTCGAATGGGAGCACGCGCACCGCTTCCTCCGCGGCGACGCCGACTACAACTTCGCCTACGACGACGGCGACGGCCCACTCCAGGAGATGGCCGAGCGTTTCGGGTGGGACCTCTCCGACGAGGAGGGATGGGGCCGCCTCGACCTCCGCCTCCTCGGCACCTCCTACGGTGGCCGCATCCCAAGAAAGGGCGCCCGGACCAGCAGAAGCAAGAGCAACAGCTCCACCGGCGGCGCCAAGAAGGGCTCCCTGTTCGACTTCGGAGCTGACTCGGACGGCGCCAGGGGGAANCGGGATGAGCGG
>Contig_251	AT5G19830.1|Peptidyl-tRNA hydrolase family protein|LOC_Os03g22610.2|peptidyl-tRNA hydrolase, mitochondrial precursor protein, putative, expressed
GCGGTCGGCGGCGGCGGCAGCGACGGCGATGCGGCTTCTCCCCGGCGCCTCGGCGTCCCGCCTCCCATCCCCGCTTCTCTCACTTCCCCGCGCAAGGCCGAGATGCGTGCCTACCTCCTCCTCCGCCTGCCGGGTCGCCTCCTCATCAGCCGCGGGCGCAGGCGACGGCGGCGCGCGGAAGCCGTGGCTCTTCGTCGGGCTGGGGAACCCCGGGAAGGTCTACCAGGGGACACGCCACAACGTTGGATTCGAGATGATTGATGTTATAGCAGAAGCTGAGGGTATATCTCTCAGCAGTATGCAGTTCAAGGCAATGGTTGGAAAAGGTCGTATTGGTGATGCACCTATCATGCTTGCCAAGCCGCAAACTTTTATGAATGCAAGCGGTGAGTCTG
>Contig_252	AT3G29270.1|RING/U-box superfamily protein|LOC_Os03g31320.1|RING zinc finger protein-like, putative, expressed
ATTTGCATTGGATGTGTCAGCCTGTGGCGGAAGGGGCCGTCGTAATGGGTTTGATAACCTGCATTTCCATTTGCTCTGCTGCTGCTGCTGCTTGGGAGCCATGGAGTATGTTGCTCACTATGAATAATAGAGCGTGATCGTGCACGCTCACCATTCATCCCCTCAACCATCCAAAGGAGAAAGTAGTTCTTGCGTGGGAATGTGAGGTTCCCTTTGTAAAATATGCGGAGTGACAAGAGGTTGCACCAGGGACAGCAGATGAAGAATGGTAGCTGGATTGGCACCGTTGGAACTTTGATGACAGCCCATTGAAGACCTAGGATGCAGTTCTTGCACATGGTGTGGCCGCACCATAGCACATAAGGCACATTTTCCGACTATGTTGAAAGACTCCCAACATATTGGGCATTCCAGGCCTTCTTCCCTGCTTGTGCATGAGGATGCCTCATCATCAGACAAGCAGCACTGGGAGAGGCGCAATTTG
>Contig_253	AT5G19010.1|mitogen-activated protein kinase 16|LOC_Os05g05160.1|CGMC_MAPKCGMC_2.1 - CGMC includes CDA, MAPK, GSK3, and CLKC kinases, expressed
CTGAGTATGGTGAGGGAAGCAGGTACAAGATAGAAGAGGTCATAGGAAAAGGGAGTTACGGTGTGGTTTGCTCTGCTTTGGATACTCACACTGGCGAAAAAGTTGCAATAAAGAAGATAAATGACATCTTTGAACATGTGTCTGATGCAACACGGATACTTCGTGAGATCAAACTACTTCGGCTCCTGCGACATCCGGATATTGTAGAAATAAAACATATTTTACTTCCTCCATCACGGAGGGAATTCAAGGATATATATGTTGTGTTTGAACTCATGGAGTCTGATTTGCACCAAGTTATAAAAGCTAATGATGACTTGACCCCAGAACACTATCAGTTTTTCCTGTATCAATTACTTCGAGGATTGAAATACATACATACAGCAAATGTGTTTCACCGAGACCTAAAACCCAAAAATATTTTGGCGAACGCTGATTGCAAGCTCAAAATATGTGATTTTGGACTTGCAAGAGTAGCTTTCAATGATACTCCAACTGCCATCTTCTGGACGGATTATGTTGCAACAAGATGGTACCGAGCACCTGAGCTGTGCGGATCTTTTTTCTCCAAGTACACTCCAGCAATAGATATATGGAGCATTGGCTGTATATTTGCAGAGCTTTTAACTGGAAAACCTCTCTTCCCTGGGAAAAATGTTGTACACCAACTTGATATAATTACAGATCTCCTGGGTACACCATCACCTGAAGCAATCTCTAGGATTCGGAATGAAAAGGCCAAGCGCTACCTGAGCAGCGATGAGGCGGAAAAAGCCTATACCGTTTACTCAGAAATTTCCAAATGCAGATCCGCTAGCATTATGTTTATTGGAGAGGATGCTAGCTTTTGATCCAAAAGATAGGCCAAGTGCAGAGGAGGCCCTTGCTGACCCTTATTTCAAGAACATAGCTAATGTGGATAGAGAACCATCAGCACAGCCTGTGACAAAGCTAGAATTTGAGTTTGAGAGGCGGAGGATTACAAAAGAAGATATACGAGAACTCATCTACAGAGAAATTCTGGAGTATCATCCAAATATGTTGAGGGAACTCCTTGAGGGGACTGAGTCAACCGGTTTCATGTACCCAAGTGCCTTGGATCATTTTAAGAAGCAATTTGCATATCTTGAAGAACATTATGCAAAGGGATCAACAGCAGCTCCACCTGAGAGGCAACATAATTCTCTACCAAGGCCTTGTGTCTTATATTCTGATAACCGAACCCAAAGCACAACCAATGTCGCTGAGGATCTTTCCAAGTGTGTAATCAGAGATGACACGTGGAGAGCACAGCTAGATTCTTCCTCTGTTGGTGTAAATAGGCTTCCTCAAGGTGGTGCTACGAGGCCTGCTAGAGGGGTTTGTTCTGCAGTGCGTTATGGTAACTGTTCATCCTCTGCTGCTGACCAATATGAACAGAGAAGAATAGCTAGAAACCCTGCAATTGGTCCTAATGGTGTTTCACCTAGAAGCTTGTACCCCAGAAGAAATCCTACCTGCAAGAGCGAAACAAGTGAGGCTGACAGGATTGATGTGAGCCAAACTGGGCAACCAAAGCCGTACATACCAAACAAAC
>Contig_254	No annotation available
GACTACCTTCGGGGCGCTAGAACAAAGTCACCAACTGGTTCTCCTTCACTTGTATGACCCTCTGAATCGGCATCAACTTGGTCATTTGATGTATTGATGTCATTGCTTTGCCTAGAGCTCTGTACACCTGGCGAGGTTTCTATAGGAACTGATTGGTTAACACTAGTCGTGGGAGTAACTTGTGGAAACAGGGCACGGGTGGGTGTACGAGTAGGAGTACTATGCCTGGTGTTTCCACCAGGCGTAGATATGGGTGGACTGGTGCTGGGTAATCTAGAAGCACTGGAAATGGGATTAGTTTTAGGGTTGGCTTTCGAAGCGGGCTTAGGAGGCAAGGGCAATCTTTCCCTAGGTGGTGGACGGCGTCCAAGCGATGCCATGGCTGCCTGTTGCCTAGTAAATCTGGTAGGCGAGCACGGTGGCAGCTGGTTTGCAGCCGCCATTTGTGCCGTCTTTTGCTTCTTAGGGCGAGTTCCTGGAACCATCGCTCCTACCTCAGTATTATCCTCATTATTTAGGTCATCATCATAGTCATCATCACTTTGGAGGAGGAGGAAGCAGATTACAGCCGGCGTTGAGGAGTGCACGTGGATGTCGTCGGGGCGCCTTTGTCGGAGCAAAGTTGAGGATGTCGACGGGGTCTCCGGCCTCCAGCGTTGGGGGGTAAGCGAATCAGAGAATACGACCAAAGCACAGACAC
>Contig_255	||LOC_Os08g28560.1|expressed protein
GTACCCGCAACAGGGATACCCTCCGCAAGGCTACCCGCCACCCCCAGGGGCGTACCCACCTCCCCCTGGGGCGTATCCTCCTCCACCAGGGGCTTACCCCCCTCCACCTGGGGCATACCCACCACAGCATGGGTACCCTCAACCGGGTGGTTACCCGCCACAGGGTGGCTATCCCCCTGCTGGTTATCCTGGCTCATCTCACCAGGGTTATGGTGGAAGCCATGGTGGTGGACACATGGGGATGGGGACAGTTCTAGCTGGAGGCGCTGCTGCAGCAGCAGCTGCTTATGGAGCACACAAGGTTTCTCATGGGCATAGCGGACAAGGTGGACATGGGGTCATTGGAGGCCATGGCGGTTACGGCGGTTACGGCCACGGCTACGGTGGCCATGGCAAGTTCAAGCACGGCCATGGCCACGGCCACCACGGCAAGTTCAAGCATGGCAAGCATGGGCACGGCATGTTCGGCGGCAAGTTCAAGAAGTGGAAGTAATGTGCTTCCAGTGGTTGATCATACTTGGCTCCTATTCAGGCTTCCTGAACTACTGTTGTTGGGAATGCCTTTGCGATGTATTTAGCAGGGTGATCGTTCATCCTTCCCCTATATGTTTGGGTACTCTAGCCTGTGTGCGAGTGACAAGATGGTTTGCTAATAAGTAACTGAATAACCTTG
>Contig_256	AT1G61660.3|basic helix-loop-helix (bHLH) DNA-binding superfamily protein|LOC_Os08g08160.1|expressed protein
GAGAGTGTATTAGAAGGAGCTGGAGACTCTAAATCCATCATTGTGAAGAAGCCAAACATCGATCCAATGCCGCTCAAGAAACCAAGAACAGGGTTACCATCACCATTGCCTACCTTCAAGGTGAGGAAAGAGAAGCTAGCAGGTGACAGAATCACAGAACTTCAACAACTAGTCTCCCCTTTTGGAAAGACTGATACCGGGCATCGGTGCTCCTTGAGACCGTCGAGTACATCAGGTTCCTGCATGACCAAGTTGTTTCACTCAGTGCTCCTTACATTAAGAACAGGCAGCAGCAAGTGCCCCATTTGAAGGTCTCGAGGGACGACGGCGGAGAGGCGGCGGCGGCGAAGGGCGGCGACCTCACCGGCCGAGGGCTGTGTCTGGTTCCGATATCGAGCACCTTTGCAGTGGCCAGCGAGACGCCGACACCATTTGGTGGAGCCTTCCGGTAGCAG
>Contig_257	AT5G64170.2|dentin sialophosphoprotein-related|LOC_Os03g27019.2|expressed protein
GTCTTTGCTGCTTGGAAGCTTCTGCAAGATTTGGCCACCAAACAGTTAGGAAATTCATAGATCAGAATACTACAATTCATTGATCGATTCGCCTCTCTGTTCAGGCCTCCATTCTCCACGCGATTGCTTGTGGAATTTTCCAAATTCCGTGGGTTGTTTAAGGGTTGGTGGTGGGTTTCTGCGCTCTTGCTTGGGATTGGCCCTAATCTAAAGCTCTTGATTCAGGAAGGAGTTGATCAAGAACTGGGGATCCTGAGTTGAATATGATATCAAATCCTGTGAATTGGTACAGTTTCGGACCCGGATAGAATCTGTAGGGATGCCAGATTGGAGGGTGGGCGAGTTTGAAGGTAAATTCACTGATGAGTTGGCCCAGACTAATAGAAACGAAAATGAAAGTGGAATTGAGGCTCCTCGGTGTCACTAGCAGTAAGAAGTTGAAGCATGCAGTTGCCAGTGAGAAAATCCACCAGGGTGTCATCTCTGGAACAAATAACCCAGATTCACAGAAATGTAATTCAGAGCACATCCAGTGTGACAATGGGTTAGTATCCCAGAATATAAACAGTTCTGGCGACTGCAAAGATGGCTCAAATGCCTTTCCTTCGAGAGAGGAAAATACAATCTCTGAAACCAGATGTCCAACAGATAACTGGAACCCTTGTCAGTTTGCACTGAGCAATGGTTTGACAATTCTCAATAACCACAGTGCTCCGCAGGATAGCCTCACTTATGGAGATAATGATTTAAATTACATCGATTGGCCTGGTATTGACAATTTTGAGGATTTGGACACATTATTCAGGAGGTCTGATTCAACATATGCTCAGCAGCAGCTGGAGAACACAGATGGCCTATCTTGGATTCCTTCTTCTTCGGACGCCGTTTACTCCTCTGATATTGCTTTGCAGCAGGGGTTTGAGTCATCTTATTCAGATTATGGTATCCTGGATGATCTCTCAGCATTCCAATGTGCAGAAGATAAATCACTACCCTCGGTTGATCCTTCAGCTGCTCTATGTGACAATCAATTCAATGATACCTTCCTACTCAGTGAGCAAAAGAATGTGAATGCATATGGCGAACAGATCCACCAAGAGGATATGATGGACTTGTTGCCCACTGACCAAATATGCAATGAACATGGAAACATTGATATGGTTGGAAATCAGTATTCATCTGAAAATGCCATTCAAGGTATCGAAGACAAGAAATATTCTATAGCTTCAACGCAGAAGAAAACTGTGAACGTACAACAAAGACAGTCGACGGCAAGTGATAATGTGGGGAACAGACATACTCAAACATTGACAAGAAGAGCTTCATATCCTTGTGAGAACTATGGAACTGAAAACAGAGGGTTAGGGAAAAGAACTTTGGGGGATCCTCAAGTTACAATGGGCACTTCAATGGTAGTGGATGGCTCATTTGTGTCATCTGTGTCCTCTGATAACTCAGTTGACGAAAGCAGCTTTCGACAACTGCAGGATGCCGTTAGTCAGCTGGATGTCCAAACCAAATTGTGCATTAGAGATGGTTTATACCGATTGGCACGAAGCGCGCAACATAGGCAAGTTTTTCCAAATACGAACAGCAATGGAGATAGCCAGGATGTAAAGAATACGCAGAATGCAGAAACTTCGCGCAAGTTTGCTGATCCTCGGAGCATTGAGACACAGACCAATCCGATTGACCGGACTATAGCTCTGCTACTTTTCCTACCACGTCGTC
>Contig_258	AT1G70670.1|Caleosin-related family protein|LOC_Os06g14350.1|caleosin related protein, putative, expressed
GCCACTATCTCGAGATAAGTTGTGCACTATGGACTATGAAGATAGAAATTTCAAATTTCTCATACTTAGCATTATGACGGCTTATTGTTTATACACTAACACACCTATATAATTTGTAGTGTATATTGGGCGATATCGATGGATATTTAGCCAATACATTTTAGTATATACAACTATACATCACATAGCATCTGAATGCTGATCTCCATCACATGTCGCTTCGAGGAGACGTCCTCTGTTCCTCCAACTTGTAAAACACTTGGCCATCGTATATACCTCTCACACTGTCCTTGTGAAGAAATCCTTTCTTGTCACTTGCAAGCTTGTATATTAGCCGCCATTCTCCTTCAGGTGCAGCCCATGATTGAGGGTCTAATGGATCTCGATTTGCTATAATCATCTCCTCAATCTCCATTGATGTTAGTGCATCTGGTCTGACCTTTGCATGCTTCGTGAATATTTCTTCAAACTTTTCTAGGACAAACCTTCCTTTTGCGTCTAGTGCACCTGTGTCACTTCCGTGCATTGCTTTGTGGATATACTCTATGTATACTGACAGGTGAGGCAATGGAGCATCAACAGGGCTTGTTATAGGACCAACACCGGCACTAACGGCGGAGGCCATAGTTCTGGAGAATGCAACATCACATCCAATTGCAACATATCCTTCAAAGAGCTCCGAAGCTGTAATAATGCCATCCTTGTTCCGGTCGAAAAATTCTACATGTTTCTGGAGTGCTGTCATATTAGCGATATCGATACTGGCCTCCACATGCCCCCAGGTGAAGACCCAGAAAAACAGAAGAGCAGTCACCGGCAGCAGCTGTAGAGAGGCTGCTGCCGGCAATCGTCGCCCAACAGCCACCATCGCCAGCGATCCCGTCTTGAGTTCTTGTGCACAGCCGTGTG
>Contig_259	AT2G46500.1|phosphoinositide 4-kinase gamma 4|LOC_Os06g23290.2|phosphatidylinositol 3- and 4-kinase family protein, putative, expressed
GGATATTGGTAACCCAGAAGATCACCAGCTTGAATATGATGGTGAGGAGCTTGAGGACCACCAGCTGATTGCTGATATTAGCAAGAGGGATGATGCTGTGATTCGTTTGATCATCCGCAAACCAGCAAAGGTACGAACACAGCAAGTTGATAGAGATACTTTGGTTACAGTTGTCAATCCACAGGAGAAAGGCAACCTGCAAAATGAAGCTCATGCTGTGAAATCTGCAAAATCAGCTGGGGTTAGGCCTGCTCCTGTTGAGCCAGTTATTGTTAATAGAAAAGCGAAGTTGTCACCTGAAGTGATGAAAATGATAAGCTCAACCATAGCTGGACTGGAGGAAGGACACCTGCCTGTGATGTCAGCTGAAGGTTCAGGAGGGGTTTACTTCATGCGAGATGCAACAGGTCAGAAGAATGTTGCCGTGTTTAAGCCTATTGATGAGGAACCTATGGCCAAAAACAATCCAAGGGGCCTTCCTTTGTCCACTGATGGTGAAGGAATGAAAAGGGGAACAATTGTAGGGGAAGGAGCATTAAGGGAGGTTGCAGCTTATATTCTTGACCATCCAGTTCGTGATCATAAATCTGATCAGAGAGTTGGGTTTTCTGGTGTGCCTCCCACAACATTGGTCCGAAGCATACATAGGGGGAAGAGCTTTAAGATTGGGTCACTGCAGATGTTCATGGAGAACAATGGAAGTACTGAGGATATGGGTCCTCGAGCTTTCCCTGTCAAGGAGGTTCACAAAATAGCAGTTTTAGATATTAGGTTAGCAAATGCTGATCGTCATGCTGGGAATATTCTAGTGCATAAGGCGGAAGAAGGTGACAACTACAAGTTAATTCCAATTGATCATGGCTACTGCTTGCCTGAGAAGTTTGAAGATTGTACGTTTGAGTGGCTCTACTGGCCCCAAGCCCGCGAACCATTCAACGATGAAACCATTGAATACATCAAATCACTCGATGCTGACAAAGACATCAACCTTCTCAAGTTCCATGGGTGGGAGCTGTCTCCAAGATGCGCTCGTGTCCTGCGCATCAGCACCATGCTTCTGAAGAAAGGTGCAGCTCGTGGCCTCACACCATATGACATAGGGCGCATACTGTGTAGGGAAACTGTGAATAGAGACTCTGAGATTGATGACATCATCCAGGAAGCAGAGGGTGCTGTTCTCCCAGGGTCAAGCGAAAACATGTTCTTAGAAACCATATCTGAAATCATAGACCGTCACCTCGACAAGGAGTTTGATTAGAGTTTCAGAATAACAGATCTAGTTGTTCCAGCTGTATCCAGTTTATTGTAAGTATGTTGACAAGGCACTGGTCGAAGAGACTAATGATTTCATTTGTTTGTATCCTCAAATGATTTCACTTGGTTGTAGTTGCTCCAGTACTTTCCTTATGCACATTTTGTGAATATGTCTGCTGGGTTAAGACCTTATCAGCGTGGTGTGAATTGTG
>Contig_260	||LOC_Os08g36140.1|expressed protein
AACGCCGAGCAAGTGAGAGGAGACGGAGAGAGCCGAGTGGCAATGGCGGGCACCGGCTGCCACTCGCTCCTCTCGCCGGCCTCACCACTCTCCCCTGCGCTCTTCTCGCGCCACCGAGCAGCCACCGACGGCGGAGGAGCCTGCCGGCCGAGTCAAGTGCGACCTCGGATCAGGTGTTGTGCGAAAGATGAGGATTCAAAGGGATGCGCAGACATGTCCAAGGGCAAGGCTGATGAAGAAACTAGGCCTTCAAGGCGAAAATGTCTTGTCTGTCTAGGTGCTGTAACCTTAATCAGTGCAACGGGCCCAACAATTTGTACACCAAACGGACTCACTGCAGATATGATGAACAAACCTGGGATGCAGAAAGCTGTTTGCAGAAATTGTAATGGTAGCGGTGCTGTGATATGTGATATGTGTGGTGGCACAGGAAAATGGAAGGCCCTCAATCGAAAGAGGGCAAAAGATGTTTATGAATTCACAGAGTGCCCAAATTGCTACGGCCGAGGGAAGCTGGTATGCCCAGTATGTCTTGGAACTGGCCTGCCAAACAACAAGGGACTCCTCCGGCGACCAGAAGCCAAGCAATTGCTTGATAAGATGTACAATGGCAAGATATTGCCAAGGTCGTAGATCCCACAGCCACTCTCTTCCCCCAGGGATCCCAGATGAGGGAAGCCTAGGAGAGCCACCGCCTCAACTATCGCCGAGGATTTTGCTTCAGCTATTGAGTAGGAATAACATTTGAGAAAAATGTAGCTCTTGGAGTATAAATTTTTGTTCGATGTTCAACAAAGATTACAGCTTCGATTTAGCTTTCAGAGTATGACATATGTAGTGACCGTTATTCAGTAAAGGTTACACAAATATAGTGATTTTCT
>Contig_261	No annotation available
CGCCGATGTCGCCCCTGAGTATCCTGGCAGTGGCCTGCGCCTTCGCGGCGGCAGCCCAAGGCTTCGACGTGAAGGAGATCAAGGTGGGTGGTCAGCACCCGCTCTACGGCCTCGCCCAGCACGGCCTCGGCAAAGTCGCTGAAGAGTCCGAAATCGACGGCCAGATCGTCGGCGGCCGCGATGCGTACACCAGCGAGTTCCCCCATCAGGCCTCCATGCAGGTGGTCATGCCAGGCTTCCTCTGGTTCGAGGCCGAAGCCCAGCACATCTGCGGCGGTTCCCTCATCGCCGCGAACTGGGTGTTGACCGCTGCCCACTGCCCGTACGGAGTCCCCAGCACGGCTAAGAGAGTCGAGGTCGTTCTTGGCATCAATAGCCTCAGCGGCAGCTCCAGCGGACAGAGGATCGTCGTCAGCAAGATGCTGGTGAACAGCAAGTACGATCCTAACTGGAACTACGGCGTCGGCCCCCACGACATCGCTCTGCTCAAGCTCTCCAGCAACGCCAAGTTGTCCAACTCCGTGAAGCTCGCTTACCTGCCCGCCACCGGCGCCGTCCCCTCCGGCAACGCTGTGGTCTCTGGATGGGGCAGCACCAGCAAGAACGGAGACCGCCCCGTCTACCCCGACAAGCTCAAGACCGCCACCCTCCCCATCGTCGACTTCGCCACCTGCTACAGATTCGTGAGCTCCATGTCTAGCGGCGTTAAC
>Contig_262	AT5G42070.1||LOC_Os01g13390.1|expressed protein
GCTGCAGCAGCTCCTCCCCCTCGTCTCCACAATTCCCTCCCAACCAACCATTCCTCCTCTGCATGTCCTCCATCATACAAGAAGCATGCCGCAGTGCCAGGGAGAGGAAGCCGAAGCCGCCTTCTTCTCTGCAGCTTGTCTGGCGCCACCTCTTCTTCTGTGGTGGTGACCAAGGAGGAGCAGGAGGAGGTGGCGGCCACTGATTCTTCTTCCTCAGAGGAAGAAGGATCGTCTGAGCCTGCACTTGTTAGCTACAAGGATGACCCCAACTTCAGGGGCTGCAAGGGCTGCGGCAGGGACGAGCTTGAGAGCGGCTGCAATGGCGAGGGGAGGATCCAAGGGGGCATAGCCGCCGTCCCAGGCTTCGGCTGGTGGCCGATCAAGGCCTACCGCCCGTGCCCCGGCTTCGTCGCGTCCGGCGGCCGCTACAGGCGCCAGGGCCAAAGCATGGACGACGTTGCATCAGGGAGGGGAAAGAAAGTCTCTCCGCCCAAAAAGAAGAGTGACAAATAAGTAATCCAGCCCAAGGAACTACAGCTACAGTATCATGCTATTCAAGGCGGCTAAGGAGTTTTGGCTATCTGCATCAGTTTTTGATAATGTTTCGAATTAGAAACGAAGATGCAATCTGGAAAAGTTTAACTAGTATAGTTTGGAAACTTCCAGGTATTTAGAAGAAGAAAAGAAACAACAATTTTGTCCACATTGCCAAT
>Contig_263	AT1G57660.1|Translation protein SH3-like family protein|LOC_Os03g04750.1|60S ribosomal protein L21-2, putative, expressed
GTCGAGGACCCGCGACCTGTTCGCGCGGCCCTTCCGCAAGAAGGGGTACATCCCGCTCACGACCTACCTCCGCACCTACAAGATCGGCGACTACGTCGACGTCAAGGTGAACGGCGCCGTGCACAAGGGCATGCCGCACAAGTTCTACCACGGCCGCACCGGGCGCGTCTGGAACGTCACCAAGCGCGCCATCGGCGTCGAGATCAACAAGCAGGTTAATGGCCGCATCATCAGCAAGCGGATCCATGTCCGTGTGGAGCACGTGCAGCCGTCCCGTTGCACGGAGGAGTTCCGCCTGCGGAAAGCCAAGAACGACCAGCTCAAGGCGGATGCCAAGGCCCGAGGCGAGGTGATCAGCACCAAGAGGCAGCCCTTGGGTCCCAAGCCTGGCTTCATGGTCGAGGGGGCTACAATTGAGACAGTCACTCCTATTCCTTATGATGTGGTCAATGATCTCAAGGGTGGTTACTAGAGAGAATGCTTGTATGTTGAGCAGTTCAAGCGACTTGGCGTCAATGCTTATCTGAATCCTTTTGGTACTGGCTAGTTCCTTTT
>Contig_264	AT1G43850.1|SEUSS transcriptional co-regulator|LOC_Os11g10060.1|transcriptional corepressor SEUSS, putative, expressed
CAAAGAGGTTGACACATTACATGTATCACCAGCAAAACAGGCCACAGGACAATAACATTGAGTACTGGAGAAATTTTGTCAATGAATACTTTGCCCCAAGTGCCAAGAAGAGGTGGTGTGTTTCTCTCTACGGAAACGGCCGGCAAACTACTGGAGTTTTCCCTCAGGATGTTTGGCATTGTGAGATATGCAATAGGAAGCCAGGACGAGGCTTTGAAACTACGGTTGAGGTCTTGCCACGGCTGTGTCAAATCAAATATGCCAGTGGTACACTTGAGGAGCTTCTGTATGTTGACATGCCACGGGAGTCCCAGAATTCATCTGGGCAGATTGTTTTGGATTATACCAAGGCAATCCAGGAGAGTGTCTTTGAGCAATTGCGTGTAGTTCGTGAGGGGCATTTAAGAATTGTATTCAACCAAGACCTCAAGATCGCATCGTGGGAGTTTTGTGCCAGGCGTCATGAGGAACTTATTCCTAGGAGATCAATCATACCACAGGTCAGTCAACTTGGTGCTGTAGTGCAAAAGTATCAGTCATCTGTTCAAAATTCAGCATCACTCTCAAGTCAGGACATGCAGAACAATTGTAACTCGTTTGTCGCATGCGCGCGCCAGTTGGCTAAGGCACTGGAGGTGCCATTGGTAAATGATTTAGGATACACGAAAAGATATGTCCGCTGTCTCCAGATTGCAGAGGTGGTCAATTGTATGAAGATTTGATTGATCACAGCAGGCAGACTGGATCTGG
>Contig_265	AT5G10480.1|Protein-tyrosine phosphatase-like, PTPLA|LOC_Os04g20280.1|expressed protein
GTTATGGGCGATTTTGGATCGACAATAATTTAACCATGCAACAGCTGATACAATCCTTGGTACAACATGTATTGATTGGGCAATTTATGAGAAGAGTCCCATGCTAACAATCCCCAATCACTAACTTCTACTGAAAGAGTTGGAAAGCCGCTAGGCACATCACACAATGCATTCCACGAAGGCTCTTGAGCAGCATTATGCGGTTTTGGCCTTTGACAGGGCCTTCTTGCGCTGGGACAGCATGTACTTGTACATGTGCGGGCTTCCTGGAATATAGATTATGAGGGCAAGAAGAGATGAATAGTAGTAATCGTACGAGAAGTTCCATTTATTAGGCATCCTAAAGCAGTATTTCTCCGATGCCTTAATGTACGGCAGTGCAATGTAGATCAGACCAACTTCACTGGAGATACCAGTAGGATACAATAGCATGAATGTGCTATACCTAAGCCATAAGAGCCACGAAGGTGCAAATCCAAGTGCCTCCTTCATACCAAAGAAAGAGTATCTAATGGTCTCAGTGATCGACCAGCTTATGACCAGAGTAGTAACAAGAATGTGAGACCGGGTCTCAGGAAAACTCCACAAGACGCCCCATGTAAGGAACAACCTGGATCCAATTTGTGGAAGAGTTGCAGAGACCGGAGATCTCACCAACCCTACAAGTCCGTGCAGAATCTCCATGATGGCGGCGGTCTGCGCGAACTGCAGCGGCCGCTCGATGGCGGCGTAGACGGCCTCATGCCCGCTCTCCCACAGCGCCAGCACCGCGTAGTACAGCACCTGCGCCCATCCGAAGAAGACAACCCAGTTGTAGATGGAGAGGTAGAGCCGCCGCACCGCCGAGCCCACGCCCGCCATCGCCGGAGCCGCGGTGAGGAGCAACCAAGGACGCCGCGACGGGGGCTCCCCTGGCTTGACCACTCTGACCGGGGGTGCTCGACTGTCTACTGGTAGCACGCCGCGCGCATCAAATCAGAATCAGATGGGCGTCAAATAAAAGCTTCGGCGTCTTGGCGGTGGGCTGCACGGACGCCCAGACACGAGTTCGATTCGATC
>Contig_266	AT1G68300.1|Adenine nucleotide alpha hydrolases-like superfamily protein|LOC_Os01g32780.1|universal stress protein domain containing protein, putative, expressed
TACAGAGTTGATTTTATGCATGAATCCTCAGCCTTGTTTCTTCACAACAAGAACTGGACACTTGCAGTGATGCACACAGTAGTTACTAACGCTCCCAAGAAACAACCTCTGTATAGGCCCACGACTGTGGCTTCCAAGGACTAGCAGATCGACATTTTCCTTCTCAGCTGCTTCGCATACCATCTCCTTGGGATCTCCTACCTCAACAATTGTCTCTACAGGAACCCCATGCTCCGCGCAGATGGCCTTGGCCTTGTCGAGGAGCGCCTGCGTGAGCTCCCTCTGCTGCTCCTGCATCGACTTGATGAGCTCCGGAGGAGGGGCGCCGAAGGAGGCGGCGGAGAGGTAGCCGAGGGGGACGAGCGGCTGCACGGTGAGCAGAAGCAGCGGGGGCGCTAGCGTGGCCGCCAGGTTCCGCAGCGCCCACTCCAGCGCGTGGCGGCTGCACTCGCTCTCGTCCACCGCCACCATCACCTTCTGCCCCTGCCCCTGCTGCGGCGCCGGCGCGGCCATCGTCGTGTGTCAGTGTGTCTGTGT
>Contig_267	AT1G80000.1|CASC3/Barentsz eIF4AIII binding|LOC_Os01g41190.1|glycine-rich protein, putative, expressed
AACACTACAGTTCAAGCAACGAATGACACCCCTGCTCTGCTGTGAAGTGACCCCGTCAGATAACTCCAGCATGAACAGGCATAAGACCTAACATAATTTACGATACCAAAGCCACCCAAAGTGCTCCAGATCAAAACAGGAGGTCACAAAGGGCCTAAATAGGGCCATAAGCAGCTTATTCAGATGCAGTTCACGTTACAAGGTGCTTCACTGACTGAAGTTCATCTCTGAGTATCTCCTAGGCTTGTTCTGGCGCTGATCAAGCTCCTCATTCCCAATATCATTTCGAGGAGGAGATTTAGACCCTCTATTAGCACTAGGTTCCCTGGATGGAACTGACGATGATGTCTGTCCTGAAGATCTGGAGTAAAAACTCGGGTCAAGGGCTATATAAGGTGGATATGATCCTCCAAAAGCACCAGCTGCACCAGCCAATAATGGCAACCATGCCATTTCATTGTTCCCATCCCCATCTGCTGCTGAGCTACATAGCCAGGGAGGCCATACCAACAGTAGGAACTCCAAGACCACCAGGATGCTGGCCCCCAAATTGCATCACTGGTAGCAGAGCTGG
>Contig_268	No annotation available
CCTTATTCCCCTCCCTTAATAGATGTATACTCCTACCTACGCAACACAGGACGAAAGATTTTTGTGGCTTTGTGCAACCACCACCACTCACAGACACCGGCATCACCATGTACAAAGAAAAACTATAGCAAAGCATCATCATCAACTTCATCCATCCTGCCTGCTTGCCTGTGGATCACAAAAACCCTCAAGATGTTGACTCATCCAATCTCCCTTGTCAAGCCACCTTAGCTGCTTCTGAACTCTATCATCCCTCACAAGCCACACATCTGCAACCACGAACCACATGTACAGAGATCCACTTGACCTTCAGTGCTCTTCTCGACACCTCTTTCTTTCACTCATCGCATGTCATTAGTTAGAACAAACCTGGTAACTGTCAAAGGGCTGGA
>Contig_269	|||
CAGATTCCCCTTCGCCAAGAAGGAAGCCAGACGAAGCAAACCCTAGCCGCCGGCGCACGTCTCTCTCGGCCCCCACGCCGTCCTCCCCCAGATCCGGCCGATCCGTCGCTGACCATGGCGCTGCGTGCTCTCGTCGGCAAGCTGAGGGCTCCCCTTGCTCGGGAGGCGGTCTCTGGCTCTGGCGGCCTCTCGGGGCTGATGCCGCGATCTGGCGCCGTCGTCCCCAAGTGTGAGCACTGCGGCAAGACATCTTCAAGGATTGCAGCTTCACTTGGTCAGAAGAATGGAGCCATCAAAGATGATTATCTTAGAGCCCAACTAAGGAGGGAATACAAGATCAGAGCCATAACTATTGTTTCTTGTTTGACCTTTTCATGGATAACTGTGGAAGGTTTACATGTTTACCTTGAAGATGAGGAAAAGTTCTGGGGGAAGAAATAAATTAATTCGACTGTCAGCCTATATAATTAACTCCTAGTGTTATGTTAAAGCACTCTTATTTGTGGTATGTTTTGTGAGAGTATAATCTCAGACAATTTGTGCATGGTATGCCATGTTTGATGTTACCTTTGTAGAAAGGTGCTGGAAACTTGCTATGGACCTATAATGTACTATGTTGAATTGGTTCGAATGAATTGGAACTTTGGAAATGATGCCCTTTTAAAG
>Contig_270	AT1G77940.1|Ribosomal protein L7Ae/L30e/S12e/Gadd45 family protein|LOC_Os05g41110.2|ribosomal protein L7Ae, putative, expressed
CGCCAACCTTCGCGCCGCTGCCCTTGCTCGTCGACGCCCGCGGCCGCTCGATCCGATGGCTCCCGCGAAGAAGTCGAAGAAGAGCACGGAGAGCATCAACAACAAGCTGCAGCTGGTGATGAAGAGCGGCAAGTACACGCTCGGCTACAAGACCGTCCTCAAGACTCTGCGCAACTCCAAGGGGAAGCTGATCATTCTTGCGAACAACTGCCCTCCGCTTAGGAAGTCTGAGATCGAGTACTATGCTATGCTTGCCAAAGTTAGCGTGCATCATTTCCATGGAAACAATGTTGATCTTGGCACTGCCTGTGGCAAGTACTACAGAGTGTGCTGCCTCAGTATCATCGACCCAGGTGACTCAGACATCATCAGCACCACCCCGGGCGCCCAGTCGAGCAATGAAGAGGAGCGAGCATTGCCCATCTCTAGTTGAGAGGCTCGGACCTTTTGTGCTAGGCCAATGGCCACATCTTGTTTTGTCTTTAGTCTATGATGAGTTGATCTGCATACAGATTATAC
>Contig_271	AT1G24706.1|THO2|LOC_Os01g68810.1|expressed protein
GAAATCTTTGTAAGCACAATAGGGCATTTCGGATTTCCATGTATTCTTTTTGATTCCATGCATTGGTTAAGCGCCTTGGTGATTCTTGAACTCCATTTCCAATGAACCCGAACAAACTGACTATAAGATACACGCTGACTGTTCGGGTATCTAAAGTATACCGCAAAACCTGGTTTGTTTACACATTCACGCTCATAAACAGATTCATCACTCTTCCAATAGTAGGCCATCTTCAATGTATCATGAAAAAACCTTCCAAGCCTGCCAGCTTCAAATTCTGTGCAACAGCATATCATTGGCTGTAGGGTCTTACAGACGAGGACATCAATATGATTGACTGTGTTAAAGAATGGAGTCCCAAGTGAGTGTAGTGTTTGGACAAATGTAGCACAATATACAGCATCCTGCGTACTAAAAACACAGCGTGGGAATATGCAGCGCTGTAGGAATTCCATGTTGATCTTCAATGCATCCGGACTGGAACTCAACCACTTATCCTTTTCACGGGCTAGCCTTTGGACCACAGATGCAATGTGCTGTTGGTGCTTCTGAGATTCACTGTTCAGTTTGTCAAGCAAATCTTGGATTCTCTCCTTGTCCTTCTTACGCCTTGAAATTGCAATACTAGAGTTATCTGAGTTGTCC
>Contig_272	"AT1G11300.1|protein serine/threonine kinases;protein kinases;ATP binding;sugar binding;kinases;carbohydrate binding|LOC_Os11g11890.1|protein kinase domain containing protein, expressed"
ATTTATTCCACCTATGTTTCCATTTTCTAAGTACACCAGTAATACTAGGCTTCCCCTTACTTCCAGTGACCAACTCTATGATTATGACACCCAAACTATAGATATCTGTCTGATATGATGTTACCCTGTGAAACATGCATTCAGGAGCGCAATATCCTTGCCATTGAAGATGTTTATCACTCTTAATTATGAGTTCTGATATACCAAAATCTGTAATCTTTGGAATCATGTGATCATCTAGTAATATACTGGATGGTTTGAGATCCATATGAATAATATGCTTCTCCTTGTGAAGATAACATAAACCCTCACAGATTCCCTTAATTATCTGAAAACGTGTATCCCAATTAAGTCCCCTTAATTCATGTAAGTACTGCTAAGTTTTTCTTATCGTACCAGAAAGATGCTTCTCAAGGCTTCCTTTGCTTAAATATTCAAAACAGAGCAATCTTTCACGTTTGTCAGCATTGGCAGTTCTCCCATCTATTACTACCTCTTCTTTCGTGGCATAAGAGCAGTTGCCTAGAAACCGTACTATATTTTTGTGCTGAGCCATCATTGTGATTTTAACCTCCCGAAAAAAAAAGGGCAATTATAGTAATTCAGAATTTCTATTCTACTAGAAGTGGCGAGTAAAAAGAAAGTTCTATACATAAAAAAATTAAACTTTCTTACACGAAGCTATTCACAACATATCGCACATTTTCCATTTATACTATTTTCTTA
>Contig_273	AT4G09570.1|calcium-dependent protein kinase 4|LOC_Os12g07230.1|CAMK_CAMK_like.45 - CAMK includes calcium/calmodulin depedent protein kinases, expressed
ACCACCGCCGGCGAAAGGCAATGCAGCCGGACCCGCAAGGCCCGGGCAGGGTGAAGGCTGGCGGCGCCAATGCGCACGAGCGGCTGCCGCCGCCGGTGACGGCGGGGTCGGCGGGGCGGCCGGCGTCTGTGCTGCCGCACAAGACGGCCAACGTGCGCGACCACTACCGCATCGGGAAGAAGCTGGGGCAGGGGCAGTTCGGCACCACGTACCAGTGCGTGGGCAAGGCGGACGGCGCCGAGTACGCCTGCAAGTCCATCCCCAAGCGCAAGCTGCTGTGCCGCGAGGACTACGAGGACGTGTGGCGCGGAGATCCAGATCATGCACCACCTCTCCCAACCACCCCAACGTCGTCCGCATCCGCGGCGCCTACGAGGACGCACTCTTCGTGCACCTCGTCATGGAGCTCTGCGCCGGCGGCGAGCTCTTCGACCGCATCGTCGCCAAGGGACACTACTCCGAGCGCGCCGCCGCGCAGCTCATCAGGACCATCGTCGGGGTGGTGGAGGGATGCCACTCGCTCGGCGTCATGCACCGGGACCTCAAGCCGGAGAACTTCCTCTTCGCGAGCACCGCC
>Contig_274	AT5G66530.1|Galactose mutarotase-like superfamily protein|LOC_Os09g15820.1|aldose 1-epimerase, putative, expressed
CTAAAACTAGGCAAAAACACCACCGAAGTCTCAGCTGCTCCGAGGAAGGGGCGCACAGGCATCCATCTTCACCTTGGGGCCAAACAGAAATGGCGGCTTCTTGCGCCTCCACCCTTCCTTCACTCTCCTTCGTCTCCTCCTCCTCCTCTTCCAATTCACCTCGGCGGTTCAGGCGCTCTGGGGTGGTGGCCATGGCCAGCGTAGGGCAGAAGGTGTACGCACCCGGCGTGGCGCTGTCCGAGGGCAATGGCGGGCTGCCGAAAATCGACCTCAAATCCCCGCACGGAAGCGAGGCTGAGATCTATCTCTTCGGCGCATGTGTTACTTCTTTCAAAGTCCCTAATGGCAAGGACCTGCTGTTTGTTCGACCAGATGCTGTGTTCAATGGGCAGAAACCCATCAGTGGTGGAATTCCACATTGTTTCCCCCACGTTTGGCCCAGGTCCCATGCAGCAGCATGGGTTTGCACGGAATGTGAATTGGTCTATCACATATTCAGAAGTCACCGACGGAGATCCAGCTGTAACTTTGGAACTGAAAGATGACTCTTATAGTCGTTCTATGTGGGATTTTAGCTTCCAAGCATTGTACAAGGTTTCCCTGCACTCTACAAGCTTGTCAACAACTCTAAAAATTATAAATATGGATGACAAGCCTTTCTCATTCAACACAGCTCTCCACACTTATTTCCGTGCTTCCATAACTGGCGTTTCTGTCAAAAGGTCTGAAAGGTTGCAAGACTCTCAACAAGGATCCTGACCCAAAAAATCCTTTGGAGGGCAAAGAAGAGAGGGAAGAAGTGACTTTTCCAGGATTCGTTGACTGCATCTACCTTGGTGCACCGAGTGAGCTCATCCTGGACAATGGATTGGGTGACAAAATTGCCATCTCAAATTCGAATTGGTCAGATGCAGTGCTGTGGAATCCTCACTTGCAGATGGAGGCCTGTTACAAAGATTTTGTCTGTGTGGAAAATGCAAAGATTGAAACGGTACAACTGGAGCCGAAACAATCTTGGGTGGCAGAGCAGAAAATTGAACTAGTCTGAAGACAACCTCTTGCATCAAGCAGTGTGATGCAAATGGCGTTTCCCCAAATGTAATTCTTCAAGGCACATGTCATCACAATAGCTGTACATCTGATGTTATCTGTTAAAAGGAATAAATGATGC
>Contig_275	AT4G18530.1|Protein of unknown function (DUF707)|LOC_Os01g69050.1|lysine ketoglutarate reductase trans-splicing related 1, putative, expressed
ATCATCTCCACCCACCCCGTGCACGGCGGCCCGGTGCTGTTGCCGTAGCACCGGCCGTGCCCGTTCGTCTTGTAGTACCGCCTGTGGACGTCGCCTCTCCGCGCGCGCGCTGTGAGCCGGTGGTGGATCTGTGACCGGAGGTCCAGCGCCGGCTGCGAGATCTCGAGCCCTTCCCTCTTCACGATCCGCAGGTACCTGAGCGGGTCGAAGCTGTCCACCTCGATGTCCTCGTCCCAGAGGAAGATGTACTCGTACTCCGCCACCAGGTCCGGGTGCAGGAACCTCTTGGCGAACCACCACTTTGTCTGGTCGCGCACGGCGACGTGGATCGCGCGGTCCGACCACTTGAGGTCTCGCCATCCATCGACCACGCCGTCGTAGTGGAACAGCATCACAATGAAGTTGGCAGCCGGGAACTTGGAGACAAGCTTGTCGACGACCCCCTTCTGCTTGATGCCGACGGGGATGGCGAGGAGGCTTTTCGACGGTCTGGCGCCCTTCTTCCGTTCAGGATCGCCACCCAGCGACTCCATCTCGAAGTTGGACTTGTCCTGCACGA
>Contig_276	AT4G36530.2|alpha/beta-Hydrolases superfamily protein|LOC_Os02g47620.3|hydrolase, alpha/beta fold family domain containing protein, expressed
CGTCTCCGTCCCTCTCCAGAAGCCTTCGCCCGCCGTCCAGCTCCTCTGCGCCGATGTCTGTCGCGTCCGTGGCCGCCCTCCGGACCACCGGCTCCGGCCGCTGCCGCTGCCGCGGCGCGGGTTCCCCGCAGGTCGACCTCAACGGGGGCAGGTTCTTGATGATGCAGAGGAGGGAGCTGGTGACCAAGGCCGGGATCGCGCTCGCCGTCTCCTGCTCGATGGCCACCTCCCCCGCCTCCGCCAACGGCTCCGCTCAAGGGCTGGAGATTCTGCCGTTCAAAGCGGACGGGTACAACTTCTGGACGTGGCGGGGCCGCCGGATACACTACGTCGAGCAAGGCGCCGGGCAGCCCAATCGTGCTCATCCACGGCTTCGGCGCTTCCGCCTTCCATTGGAGGTACAACATCCCGGAGCTGGCGAAGAAGTACAAGGTGTATGCCATAGACCTGCTGGGGTTCGGCTGGAGCGAGAAGGCGCTGGTGGACTACGAGGCCACCATCTGGATGGAGCAGGTCTCCGACTTCCTCAGGGAGATCGTCAAGGAGCCAGCCGTCCTCGTAGGCAACAGCCTGGGAGGCTTCACGACGCTGTTCACGGCGACCGAGGTGCCGGAGCTGGTTCGGGGCGTCGTGCTGCTCAACTCCGCTGGCCAGTTCTCCGACCCCAACAAGCCGGCCGCCGCGCCGGCCGAGGATGATGAGGAGGGCAGCCCGCTGTCCAGGTTCATCGTGAAGCCGCTCAAGGAGGCCTTCCAGCGGGTGGTGCTGGGTTTCCTCTTCTGGCAGTCCAAGCAGCCGGCTAGGGTGGAGAAAGTCTTGAAAAGCGTCTACATCGACTCCAGCAACGTCGACGAGTACCTGGTGGGGTCGATCACGGCGCCGGCGGCGGACCCGAACGCCGGCGAGGTGTACTACCGGCTGATGTCGCGGTTCATGTCGAACCAGAGCCGGTACACGCTGGACCGGCTGCTGGGGAAGCTGGCGTGCCCGCTGCTGCTGCTGTGGGGGGACCTGGACCCGTGGGTAGGCCCGGCCAAGGCCGCGCGGATCCAGGAGTTCTACGCCGACACCGCCGTCGTGCACCTGCAGGCCGGTCACTGCCCGCACGACGAGGCGCCGGAGCAGGCCAACCGGGCGCTGCTCGAGTGGCTCGCCGCCCTCGACGCCCGCGCCAAGCCGGCCGAGCCCAGCCTCCAGACCGTCTGATGATCGACCATGCCCAACCGTGCTGCGGATGCTGTTGTGCAAAACACTGCGCATTTCAAAATCTTCTCTCGCTACCGTAGATGCGGGTACAGGCTACAGTGACCGCCGTACTACGGACAGTATTTGCGCAACTGCATGCGGGAGAGCGTTGGGCTCGGTCTACGCGCACAGTAGTTCGAGAATACGCGCAAAATGGTGGCTTGTGTGCCATCGTAGCATGTCTCGTAGCAACAGTGTATAGAAAAACTATGTATTTAGATATAATTCGTTTTTCTTGTCTAGATATGTAACTTTTGCTATACATTTAGACAGAT
>Contig_277	AT2G30620.1|winged-helix DNA-binding transcription factor family protein|LOC_Os03g58470.1|retrotransposon protein, putative, Ty3-gypsy subclass, expressed
CATCGAGCTCATCCTCTCTCTCTCTCTCCTCCTGTCCTCGGCACGCACGCGCGCGAGCTCTCCTTCCTCGTCGAGGTTCCAAGCGGTGCATTGATGGCGACCGAAGTGGCTGATGCTCCGGTGGCGCTGGCGGAGGCGGCCCCCGATGCCGCAGCGGACGCCCCAGCGGCGGCCGCCAGCGACGCAAAGCCGGCCAAGGCCAAGAAGGCCGCCGCGCCGCGGAAGCGCACCAACTCGACCCACCCGCCGTACGCCGAGATGATCTCGGAGGCGATAACGTCGCTCAAGGAAAGGACGGGGTCGAGCCAGTACGCGATCGCCAAGTTCGTGGAGGACAAGCACAAGGACAAGCTGCCGCCCAACTTCCGCAAGCTGCTGCTGGTGCAGCTGAAGAAGCTCGTCGCCGGCGGCAAGCTCACCAAGGTGAAGAACTCCTACAAGGTGTCGTCGGCGCGCGCCCCGGCCGCCGACAAGCCGAAGCTGAAGCCCAAGGCGAAGCCGGCTGCTGCCAAGCCCAAGCCGAAGGCGAAGCCCGCCGCGAAGAAGCCCAAGGCAGTCGCCAAGCCCAAGCCCAAGGCCCCCGCCAAGGCGAAGCCCGCCGCGAAGCCCAAGCCTGCCGCCAAGCCAGCGGCCAAGCCCAAGCCAGCCGCCGCGAAGCCGAAGCCAGCGGCCAAGCCGGCTGCTAAGCCCAAGCCAGCAGCCAAGCCGAAGGCCAAGCCTGCCGCGAAGCCGAAGCCAAAGGCTCCTGCTGCCAAGCCGAAGCCCGCGGCGAAGACGAAGGCCGCCGCTGCCCCGTCCCGGACCCGCCCCGCCAAGGCCGCCAAGACGTCGGCCAAGGACACTCCGGGGAAGAAGGCAGCTCCGGCGGCCAAGAAGCCCGCGGCTGCGGCGAAGAAGGCCCCTGCCAAGAAGGCCGCTCCGGCGAAGAAGGCTGCGGCCCCGGCGAGGAAGGTGCCGGCCCGGAAGGCGAAGAAGTAGAGCGGTCCGCGTCAGAGGAATCTAGGTTTCGTTTTGTTCGTTCTAGCTGTTTTTCTCTCTTTTTTTCATCCCTTAGTCGAGGGGGCGTCTGGGGTACTAGCTTGTAAATTTGATGAAATGGGGGGTACAGTGGCCATACCCTACCCATGGTGAAAAGAGGAAGGCGACGACGATGACGACGAGTTTGTTAGAGGCTGTATTTCTGTAGCTGATGGGTGGTGGAGTTGAGAGGTTCATGGCATTGTGTTGTTAAGGTTTATTATGTGGTGATAGTATTTGTCGAGAAAATTACC
>Contig_278	AT5G06290.1|2-cysteine peroxiredoxin B|LOC_Os02g33450.2|peroxiredoxin, putative, expressed
CATCCACTCCGGGCGGCCATGGCCTGCTCCTTCGCCGCCGCCGCCGCGGCCGTCTCCTCCGCGCCCACCCACGCCGCCAGGCCCCTCGCCGCTGCGCGGCAATCCGTCTCCGTCGCCCGCTCCGCCGCCGCCGCCAGGCCCCTCCGCCACGCCGCCTCCAGATCCGCGCGGGCCACCAGGCTCGTCGCCCGCGCCGGCGGCGCCGATGAGTTGCCATTGGTCGGGAACAAGGCGCCAGACTTCGAGGCCGAGGCCGTGTTCGACCAGGAGTTCATCAACGTCAAGCTGTCTGATTACATTGGGAAGAAGTATGTGATTCTGTTCTTCTACCCCTTGGACTTCACCTTTGTCTGCCCAACCGAGATTACCGCCTTCAGTGATAGGCATGAGGAATTCGAGAAGTTGAACACTGAGATCCTCGGTGTCTCAATTGACAGTGTGTTCTCCCACCTTGCATGGGTGCAGACAGATAGGAAGTCTGGTGGTCTTGGTGATCTTAAATACCCACTTGTTTCTGATGTTACCAAATCAATTTCAAAGTCCTTTGGTGTTCTGATCCCTGACCAGGGCATTGCTCTGAGAGGACTGTTCATCATCGACAAGGAGGGAGTGATTCAGCACTCTACCATTAACAACCTTGCCATTGGCCGCAGTGTGGATGAGACCATGAGGACCCTTCAGGCGTTGCAGTACGTCCAGGAGAACCCGGACGAGGTCTGCCCAGCCGGATGGAAGCCTGGGGAGAAGTCGATGAAGCCTGACCCCAAGGGAAGCAAAGAGTACTTCGCGGCCATCTAGACGCCTCCAGGCCACGCAGGAGCTTTTGGTGCTCTGTATCATGGTGCGCCAGCGGTGGATCGATGTGGAGTTTTTGCACTGCTGTGCCGAGCTCGTGTTTTGACATGTCGCTGCTGTCTTGTGATGAACCAAGTGTAGCAGTTCTTGTGCATCCCGATTGAATGCTGTTCTCCGCACCCTGTTCTTTTTG
>Contig_279	AT4G38770.1|proline-rich protein 4|LOC_Os10g05980.1|POEI13 - Pollen Ole e I allergen and extensin family protein precursor, expressed
GGAACGTGAGCTGGGATTAGACCGTCGTGAGACAGGTTAGTTTTACCCTACTGATGACCGTGCCGCGATAGTAATTCAACCTAGTACGAGAGGAACCGTTGATTCACACAATTGGTCATCGCGCTTGGTTGAAAAGCCAGTGGCGCGAAGCTACCGTGTGTCGGATTATGACTGAACGCCTCTAAGTCAGAATCCAAGCTAGCAACCGGCGCTTGTGCCCGCCGCCCGTGAGGAAGGGAGCTTCGAGGCGGCCTGCCACGGCTCATCGGCCGGGCAGGCTAAGCCAATGGCACGGGCCCTTGGGGCGCGAACGCCCTAATGTGGGTCGGGGCGAGCGGCGGGCACAGGCGCCGGTTGCTAGCTTGGATTCTGACTTAGAGGCGTTCAGTCATAATCCGACACACGGTAGCTTCGCGCCACTGGCTTTTCAACCAAGCGCGATGACCAATTGTGTGAATCAACGGTTCCTCTCGTACTAGGTTGAATTACTATCGCGGCACTGGTTTCGGTTTCGGCTCAGGTTTGGGCTCTGGCTTTGGCTCAGGCTTAGGTCTGGCTTCGGCTCAGTTTGGGCTCTGGCTTTGGCTCAGGCATTGGCTCTGGTTTCGGCTTCGGCTCAGGTTTGGGCTCTGTCTTCGGCTCAGGCTTCGGCTCTGGCTTCGGCTCAGGTTTGGGCTCTGGCTTTGGCTCCGGCTTAGGTTCTGGATTCGGCTCAGGTTTGGGCTCTGGCTTTGGCTCCGGCATAGGTTTTGGCTCAGGCTTTGGTTCTGGCTTCGGC
>Contig_280	AT1G79040.1|photosystem II subunit R|LOC_Os08g10020.1|photosystem II 10 kDa polypeptide, chloroplast precursor, putative, expressed
GGCTAGCTGGAGGCTCTGCATCCGGCAGTTGTACTGAGGCAGAGCACAGCGCAAGAGTGAAGCAGCAGCAGCAATGGCGGCCTCCATGATCTCCTCGTCAGCTCTGGTGGCGCCGGCCAGGGCCCAGGGCCTGCCGTCCCTCGGCCGCCGCGCATCCTCCTTCGCCGTCGTCTGCGGCACCGGCAAGAAGATCAAGACCGACAAGCCCTTCGGGATCGGGGGTGGCCTCAGTGTCGACGTCGATGCCTCCGGGAGGAAGGTCAAGGGCAAGGGCGTGTACCAGTTCGTCGACAAGTACGGCGCTAACGTCGACGGATACAGCCCAATCTACAAGGAGGAGGATTGGTCTCCCACCGGTGACGTCTACGTCGGTGGAACCACCGGGCTTCTGATCTGGGCCATCACCCTCGCCGGGCTTCTTGGCGGCGGCGCCCTCCTTGTTTACAACACCAGCGCCCTCGCCAGCTAAGAACATTCATGTAAAATCAGTTCGGGTGTCTGTCTGTAATCTAGCCTCCTTCGATGCCCAGTATAATGCTTTGTTCATGTAACAATGCTACTACGGCTCTCCATACTTTTGGGACAATTATTAAGATGCTATATAATTAGATTAATAACCGGTAATTTTGGCGTCCTCGTTAGCTTCACCAAGAGCCGCCTCGCTGAGGTACTTGTCAGCAAGCTGCACACGCTTGACGTTCTCCTGCTCCGCCACCAGCATGTGGCCGTACTCTAAGAGCTTGACGACGTCCTCGTCCGGGACGCCGTCGACGCGGAAGATACCCTTGCAGACACCGATCCG
>Contig_281	AT1G64140.1||LOC_Os02g15885.1|expressed protein
GTCCCCCCTGCATCCGCATCGCATCGCATCGCATCACCGCCTCTCTCTCCTGCGTCCCCGAGGCGCGGACGACGGCGACGACGCGACGCGAACCCCGCCGCCGCCTAGGCACAGTTGCTGAGCGTTTGGGCAGTCAGCTTTAAGTGTGTCTCGCCTACTGATGTTTGATTCTTACTGAACTTCTGTCACTTGGTTGGATGAAAGTGCTTGTTGGATATTCACGGGCCTAACATTGTCATTGCTTCGTGATTAAGTAGCATCGTTTCACAAACAGCACTGGGAAATGGATCGTAGAGATACTTCAGGGTTTGTTAGCGGTGGATGCGAAGATGTTGAAGCCTGCTAACTACCCTAGGTTTTCTAACTTCGTAGCTTTGTTGACAATTATTTAACCCGGAAGTGAGGCCAGCTGGTACTTTCTCATAAGTTTGGTCAACTCTAGGAGCAATGGAACCCAGACACGGGCAATCAGCATTCACCATAAGTTTCTCGAATTTAAGTGGCTATGTGAATCAGCGTACTGCCATTCCAGCAGCCAGTCATCCAGCAGCTTTTTCTAGCCAACCTGATGTGCTAGCTACTAGAGGTAACAAGAGAAAGTTGACTGAATTGGCTCTAGGTCTGGGCGACTCATCAAGCTCAGATAGCAGCAGGCAGAGCATGGGTACTGGCTGCACTGTTTCTTCTGCCAAGGGAAGTGACGATGGCTCATGTATGGACTATTATGACATAAATTTCAAGTTGTCTCTTGGCAATGAAGGTACTTCCAAGCTGCATAAACAGGCTTGTGATTCTAGGAGGGCATTTGAGAAGTCTGGGTTGGATCTTAAGTTAACTCTGGCACCATCTCAATCTGGTGTCACTGATGCAGACCTAATTAAAACCACTGCACACCAGGATACATTTGTGCAGCCACATATTATGGCTATGGTGCCAACAGTTGATGAAGGATCTACATCTGCTCGACGTCCATATGGAGGCATGGTGCTTTCTTTTCTTAACCAGGCTGACCAATTGGCTGGTTTTCCTCTGAGCCAAGCATTTCCAGTGAGCTCTAATCAGGTTCAAGGTCCAGCTCCTCCAACACCAACAGTGCAACAACTGCCGAAAAGTCCAGCAGCCTGTCTTCCGGGATCGTCCATTCACAGCAGCGCAGCTGTAGCACAAAAGTTTGTTCATACCTAGGATGTGTGAAAGGAGCCAGAGGTTCATCAGGGCTATGCATCGCTCACGGT
>Contig_282	AT5G22130.1|mannosyltransferase family protein|LOC_Os03g46750.1|GPI mannosyltransferase 1, putative, expressed
ACGACAGATCCCGATCCCCGATCCCGAGCAGAAATTGCACAACTGCCCTGCGCATCTGACGGCCCCGTCTCCGACCTCCGACGACGATCCCCGATGGCCTCCGTCGCCGCCGCCGCGACACTCCGGTGCGTGTTGCTCGCGTCTGCAGCGCTCCGGATCGCACTGGTGGTGTTTGGGGAGTGGCAGGATGCCCACCTCGAGGTGCGCTACACGGACGTCGACTACCTCGTCTTCTCCGATGCTGCCGCCTCTGTCGCCGCCGGCGGATCCCCGTTCGCCCGCGCGACCTACCGCTACTCTCCACTACTGGCCTTCCTGCTGCTTCCGAATTCACTCCTCCATGCTGCCTGGGGAAAGCTCCTCTTCTCCACCGCAGATTTACTCGTAGGATTGTTCATAGACACCATTTTGAAACTACGAGGAATCCCTGAGAAAATGCGTATGTGGTCTGTGATAGCTTGGCTGTTCAATCCCTTCACATTCACCATTGGTACAAGAGGAAACTGCGAGCCAATAGTCTGCGCTGTCATGCTCTGGATCCTCATATGTTTGATGAAGGGTAGAGTATTGCAGGCAGCATTCTGGTTTGGGCTTATCGTGCATTTCAGAATATACCCAATCATATATGCTATTCCTTTTGTATAGTTCTTGGCAAGATTATGCTGGTCCTGTTGGTAGGCCTACTCTTACAATGTGGAGGTCTGAACAACACTTGCAAAATGACAAAGCCAGTCAAAGAGAAGGACCAACATCATTCCTGGCCGCTCT
>Contig_283	AT5G13570.1|decapping 2|LOC_Os02g56210.1|hydrolase, NUDIX family, domain containing protein, expressed
CGGATGCTTTGTCAGGCTCCTAGGTGCGTAAGAAGGAAGCTTCCATGGACTGCAGGATGCTTGCCGTGTCAAACCTGAAGTTTCTGAAGCTTCTACCGGGGCGGTTGTCAGCATGCTGCGCATCAGATCCTGCTCGAGGAACAGGGTTCTCTACAGGGGCACCACCGCTTGACGAATTCTTCGCCTTCCACACAGTACCTCTAGCAGATGCCTCTGTATTTCTGATACAGGTGGGGGAGGATGCGTGGACAACTACCAACG
>Contig_284	AT3G52220.1||LOC_Os08g44440.1|multiple myeloma tumor-associated protein 2, putative, expressed
GTCCTCCGAATCATGCCTCCTCTCGTGCTTGTCTCGTCTCCTCTCCTTTCCATCACCATGCTTTTCTCGTTTTCGCTCCTTCTCCCCTCTCCTCTCCTCACGCTCACGCCGCTTTTTCCCCTTCCGATCGTCCTCCAAATCTTCCTGCTTGGATGCTGGTGGAGGATCAGCCTGCTCCGGTGGTGAATTTTCAGTCTCGGGAGGATCATCAAGCTTAAAAGAACTCGATTCTCCCTCGTCGCGAGGAGCCTTGTATAAGCCTAGACCCTGCACTTGTGCAGCTTCAGCATACCCTGCTCCCAAGTCCTCTGCAGTTGATCCTCTTTTAGTCAGCTCAGCATATTCATGCTTGTCCAAGCGATTGCCCTGAGGTCGGTTGCTGCGCTTAGGAGCTAAGCCAAGTGCCTCGCGCATAGCCTGTTCCTCCTCTTCCTTCACTCTCCTGATTTCTTCCTTAAGAGCATCTTCTGTGTCAGATTTCTTGTCCTTAGTATACCAGAACAGGTCCTTTCCTTTCTGCCATCTACCAACAGGAGCCTTAACACTATGACCAAGGTAATTCTCCCGATGCTTGTCAACCTTCACATCGTCCCATTTGAATTGATCTCGGCCGCCGCGGACGCCGCCTCTGGTGGGGTGGTACATGTCGGCGCTTCTGGTGCCGGAGAGGGGAGAGATCTGGTCTTTCGCAAGATGCGGCGACGACGACGAAGAGGAGGGGCGGATCGGGTCGGGCCGAGCCGGGCGTTGAGACCGCCGTATGGGCTTTGTTAGTAGGGGAGACCCTGTTGGCGCGGAGGCGAGGCGCAGCGCGGAGGAGGCGCCGCGGCGGAGGGCGGCGGTCGCGGCGGGCGGCGGAGGGAGGAGGGCA
>Contig_285	AT5G57960.1|GTP-binding protein, HflX|LOC_Os11g38020.1|GTPase of unknown function domain containing protein, putative, expressed
GTGAGAAGCCTTGCAAGAGGTAGAGGCACATGAGCTTTTACAAATGTCCCATTTTCCTTGTACTCCATTTTTTCAACCATTCCCACCTTATGTATGTCATTTAGTAAATCTCCTTTGTCATACGGGACAAAAGCTTCTATTGGCACCATCGAGTCTTTCAACTTTGCTTGGATTGCGTTACAGAATTCATCCAGACCATCACCATTCATTGCTGATATGCAGATTATCCCTTGTTTCTCAGCCTCCTCTTTCACTCTGAACGATTCATCAGTATTGTCAATCTTATTCCACACGACCAATTTGGGGATTGACTCTATATCCAACTCCTTCAATACTCTGTCAACAGCATCTATCTGTTGTTGAGCTAATGGATGGCTAATATCCACAAGATGAACTATAACTGATGATTCTGATATCTCCTCCAATGTTGCTCTAAATGCTGCTACCAGCATAGTGGGTAACTTCTGAATAAATCCGACCGTATCAGTTAGAAGGAACTCAGTCCCATTCTTCATCAAAACCCTCCTTGTTGTTGGATCTAATGTGGCAAATAACTTGTCCTCTGCAAGCACATCCGCTCCAGTCAAGCGGTTCAAGAGTGTACTTTTTCCAGTCATTTGTGTACCCTACCAGAGAAACAACAGGAATAGGAACTGATTGGCGACGGTTGCGGTACAGCTTTCGGTGTTTCCGAACAGATTCCAGTTCTTTCCTCAATGCACTTATTTGAGTTCTCAAGATGCGCTTGTCAACTTCAATTTGCTTCTCACCCATACCCTTGACTTGACCTCCCGCCTGACGTTCAAGATGACCCCACATCTTTGTCAACCGAGGAAGTTGATATTCCATCTGTGCCAAGGTGACCTGTAAAGAAGCTTCATGTGTTGCTGCCCTTTGATTAAAAATATCCAGAATCAGAGCAGTTCGGTCACAGACTCGGACACTCCCACCAAATGACTTTTCCAAGTTACGCAGTTGTCCAGGGGATAACTCATCATCGAAAATTACAGTCTCAACATCAAGGGCTTGAATTGCAGTCCTAATCTCAGAAACCTTGCCTGAACCAATGTAAGTCCTTGGATTCGGGTAGAAAGCTTCTGATAGGTCGAGCCGACGACCACTAGCCCAGCAGTATCAGCC
>Contig_286	AT2G31270.1|homolog of yeast CDT1 A|LOC_Os04g10650.1|CDT1A - Putative DNA replication initiation protein, expressed
GACGTTTTCTTGGTGATTTTCTACATTCTTTGGTCTCTCCATTTAGCCTTTCCTTTCCTTTACCATTTTGAATCCATTAGGCCTTTGCTTCAGGAACAGTCCGTAGCGCATCCTGAGGCATGCTTGATAGTTCGGTTAAATGGATGTGGCAACTCATGCTCTGGAATGTCTTCTCCCTGATGCAAATATGTTCTCCTCTCCTCCCCATTCTGCTCTCTCTAAAGTTCAAACATAGTACTTTGGTCGCAAATGCAATATGTTCTCCTCTCCTCCCCATTCTGCTCTCTCTAAAGTTCAAACATACACTGAAAACTCCTACCTTCAGTTAATTTTGGTAGCTAGATCGTGCAATAGATCTTTGCAATTCTTTTCATGTGCTAGGTTTTGTGTATTGTAACTTTCTGCTTGCAAGGTATATAAAATATCATTCATAAAATGTTTGGTTATAGATAAGAAAAGAGTTCCCTGTTGACTACTTTAATGTTTGCATACGTGAAATAACTATTTACGGATGGTTATATATTTCTTGATATTATGGT
>Contig_287	AT5G43850.1|RmlC-like cupins superfamily protein|LOC_Os10g28360.1|1,2-dihydroxy-3-keto-5-methylthiopentene dioxygenase protein, putative, expressed
GCTAAGATGCATATACAGGTACAGCATTGCTGCTGCGACAACCATACGCCCAACACTCCAACAAGGTATCTGTATCAAGCAGATACAAATACAAGGAAAAGACACTACATCGTACATTTCCATTAGGTACCGGTTTTTATCATTTACGTGTACAAATTAGTACAGCATGCGGTTCCATGATTCATGATAATACTGCAAGGTTTCGCGTCCAACTGTATGATCATACTGTGATGTATTCAAGAGATCGTATATTTGTATCTCGCTGAATGGCGACGACAGGTTCAGTGTGCCACGAGAGCGAATCCAGTGTTCCCCACCACATTCTTGACATACTCTTGCCTCGCCGGGTGGCCCTCCTGAGGCCGGTTCAGCGCAGTCCAGACTGGTTCCCCGATGAATAGCCTCATAAGCTTCACATATTTGGCACTGTCGAGGGTGAACCGATGATAAATTCCAGCTGGCAGGATGATCATGTCTCCTTCTTTTATCCAAATCCTAATCCACTTGTCATCCTTGTCACGGACATCAAAGTACCCGCTGCCCTCCAAGCAGTAGCGGATCTCTTCATCAGCGTGCATGTGTTCAGTGAAGAAGTTCTTCACCTTCTCCTCATAGTTCTCCAGTTTGTCAGGACATATCTCAATAAGATCCATGTAACTGTATCCTCTTTCTTTGCGGATTTTCGCAAGCTCTTCTTTGCTTTCAGACTTCTTAGGGTCCAATTGCCAATACAACACGCCAATATCTTCGAGTTTGGAGAGGGGCAGGAACTCCTTGGGCCCTTGGAGGTCCTCGCCATTCTCCCCAACAATCCACGCCTGCGGAGCCATGGCGACTGTAACGGGAACCGCGGAACTGGGAGCTAGC
>Contig_288	AT5G60600.1|4-hydroxy-3-methylbut-2-enyl diphosphate synthase|LOC_Os02g39160.1|hydroxymethylbutenyl 4-diphosphate synthase, putative, expressed
CCACGTGTGCCCTGATGACATGATCTCAAGAGGCTGCTTCGAATCTGCAATTCTGCATAATATGCTTCATCGGAGGGTGCTGCAGACCTGCGGTCACCCCCTATTTCTAATTTATTTTCTCAATAGATGTACACGCTACAAAATGTGCAGTGTAGGGATGATGTACTCTACGTGATTACACCGTATGCTCAGTTACTGCACGCATTGCATGTTTCACTTTACAGAATAAACTATGAGCCCTACTCCTCGGCAGGAGGATCCACCCATCGGCCGTGATCCTTGATCAGCTGGATCAAGGCGTCGGTGGCGCCTTCCATGGCGATGCCGCGCTGCACAACGGTCTTGCCAACGTAGAGATCGATCTTTCCAGGAGCGCCTCCAACGTATCCGAAATCGGCATCGGCCATCTCTCCTGGCCCGTTGACAATGCAACCCATGATAGCGATCGAGACGCCTGGCAGATGAGAGGTCTTTTCTCTAATCTGAGCACTGACTTCCTGAAGGTCAAAGAGTGTTCGCCCACACGAAGGACAAGACACATATTCAGTTTTTGTATTGCGCATTCTGCAACCCTGAAGCAAGTTGAAAGATGTGTCCCTCAGGAACTCAAATTCCTGGTCAGCAGCTTCAAGAAGTACACCATCACCAAGACCATCGACTAGGAGAGCACCAACGTTGGCCCCAGCACCGATGACAAGATCATCTCTGTCAATGGTTTTAGGGAACTCTATGTGATGGATTACAGGAAAGTTCAAGCCATTGGTCTGTAAGTACTCAAATAACCTCCTAGCAGCATGTACTCTGCCAGTCTTCTCCTTACCATATGGAACGCTATGCAGCAGCATTGTTATATCATCAACACCCTTAAGGATATCTAGCTGCTCATACGATTCATCTCCACAAAGAGTGACAGCAAGTCTAGTGCCTTCTGGCAAAAGTTTGTGAGCACCACTTGACAGTTCGTCAAGGTTGACAAGCACAATTGCATGTGGGAGTGGCTTTGTCAACTGCTCCGATAAGGGGGTCAACACGCCCATGCTAATGTCAACTAATCTTTTAAGTGCAAGCCTAGCTTCAGCATCTTCTACAGGGGGGAGCTCCCTCAAAAGAATGGAATCTACAGTAGCAAGGTCCTTGAAAGGCATGCCAACCACAAGCTTCGCTGCAAGAGACCTATAAAAAAGCTCAGGAGCCTTCAACTGATCCAAGGAAACTGACATCAGAACAGAGCCATCACGATGCAGGACATTTCTGTAGTCAACTTCCTCACCCTCCTTCTGAAAAGGCAATTGGCCACTCCTACGCTGGAAATCAAAATAATGCCTGTGCTTTTCTTCAAATGGGGCCACCCCAATTTGAAGGTTTGAGGCCTGTGTCCCAAGATTTGCCAATCTTTGGCAAGGATCGATCTCTTCTTCTGGTGGTTCTGTGAGGGAGACACGGATTGTATCACCCAAGCCATCCATTAGAAGTGTTCCAATGCCAATAGCAGACTTCATCCTTCCATCTTCACCCTCTCCAGCTTCTGTAACACCCAAGTGCAAGGGATAATCCCATCCCAGGTTATACATTTCTGCAACAAGCAGGCGATATGCTTGGACCATGACAACAGGGTTACTAGCTTTCATTGAAAATACGAAGTTGTGGAAGTCCAACTTCCGGCATATCCTAGCGAATTCCAAAGCAGACTCAACCATTCCCCGTGGAGAATCGCCATAGTAACTCATTATGCGGTCAGAGAGACTTCCATGATTTGTTCCTATGCGCATTGCTCTCCCATACTGCTTGCATTTCTCAACTAATGGAGAAAATACCCTCTCAATATGCTCAAGCTCCTTTTGGTAGTCGTCATCTGTATATTCCAGCTGCTCAAATTGAGCACGGCGATCAGCAAAATTTCCAGGATTCACACGAATTTTGTCAAAGCATTCTGCCACTCTTAAAGCGACTGTAGGAGCAAAATGAATATCGGCCACTAGTGGAATATTGTAATTCTTCTGAACCAGGGTGTTCTTGATCTCAAAGCAGGCATCAGCTTCCTTCTTACCCTGGACAGTTATTCTAACAAAATCAGCTCCTTTATCTGCTATCCTCATCACCTCTTCTACAGTTTTGGCAACATCCTTGGTATCTGAAGTTGTCATGGTCTGAATCCTTATGGGATGATCACTGCCGAGTGGGACATTGCCCACCATTACAGTACGAGTTTTTCTTCTCCTTGTCTGGTGTACAGATTCACAGTACTTTTGCCTGGGGACTAACAGTGGGCTTCCTTCAGATGATGGCTCGAGCTCCATGGTATCCGAACCAGTACTTGAGCTCTTCGCCACGAGCGCCCTGCCCCTTGAAGAGCATGTCCTCATAGTGCCGAGGCCAGGAACAGACAAGACCTTCGCAAAGTCGACGCTCCTGGTGAACCCGATGCCACCATCGAGCACCCTGACATGTGGGAGAGGAGCTGATGCCACGCCGGTGGCCATGGCTGTGTCCAAGCAGCAGGACCTCACCTAGGCAATTCTACAAACACCAAACCTCGCCGCTTCGTGTCGCGACGAGAGCTCCCCCGCTCCCTCGCTTTCGGCGACCACCGCCGCGGCCACCACGAACGCAGCCAAGCAGAGTGCGCGAGTTTTTATTTTCCTCCCCAAAGCAGCCGGCCAGGAGGTAGAGGGGGCTCGTGGCAGTGGC
>Contig_289	AT2G36060.1|MMS ZWEI homologue 3|LOC_Os09g12570.1|ubiquitin-conjugating enzyme, putative, expressed
TGGCATGTGTTAATCATGAGACTGGAGTGGTTGACCCGAAGAAGTTCAATGTGCTGGCAAACTGGCAGCGCGAGTACACAATGGAATACATTTTAACCCAGCTCAAGAAAGAGATGGCACTGCCACAGAACCGCAAGCTAGTGCAGCCTCCAGAGGGGACATTCTTCTAAAAAAGTGTTCACTAGCCCATCTCGGGATCCAACGGCAACAACTCATATGTGCATCCATGGTGACTCCAAAACCAGATTCGGCACCTGGTGCCTATGATTGATTTTTAGTATTGTGTGCCTACTATCTGTTAACCACTGCGATAAAGTGTCAAGCGAACGTTGGTCCTTGTAATTGGCCTGGTGGTTGCTAAAGGGATGGAATGAAACGGTCATTAAGGATGTGTAATCCAAGAAACTGCTGTTGGGCAATTGCT
>Contig_290	AT5G45190.1|Cyclin family protein|LOC_Os12g30020.2|cyclin-T1-4, putative, expressed
CTGAGAAGCAAAACTCTAGAGTACCTCATAGCGAAGCAAGGGATGGCACTGCAAACAGCAGTGAAGGCCCCAATGTGTCATCCTCGATGATGGATGCAATGAAGAAGATAAACAAGGATAAGGTGAAAGCAGCCATGGTGACCTGACATATTTTGCTGGCTCAATTGTCTGGGTGCTTGGTGATGTTCATGAGCAGGAGGTTCATCAGCTGCCCCTGGAACTTTACCAGGAGCACGTTGATTAGCAACACTTGCAGAACTCCCTTCAGTATCATTACCTTGCGACGGTGGAGGTGCAACACGGTTTTGCTCATAGAGCTCCAACATTTGGTTGCTAACCTCTTCCAACTGCCGCGGAGTTACATCAAACTCTTGCCACCAGACCTTCTCGCCATCTGATGGAAGCTTGACTTTGAGAAACTTCGCAGCCAGGAAGATTGCGCCAGCCGCAATGTGGTGCGGTTTAAATTGCAGGCAAAGCGACGTGCGGAGCCCATCATTGACAAAATTCCAGGCAACTTGAGCGAGTGCATTTTGAGCGACCTTGAATTTTTTAATTGCTTCAACCAAGGGCTTGTAAGGATGGTGCACATTCAAGTCAAAACCAATTGTTACAAGTACAACACGCTCCCCAAGCAAAATAAGTTCCTTCTG
>Contig_291	AT1G20080.1|Calcium-dependent lipid-binding (CaLB domain) family protein|LOC_Os02g25060.1|NTMC2Type1.2 protein, putative, expressed
GCCATCTTGGCTGTTACTGTAGCATCCAACCTCTCGTTTCCGCTCGCTCTTCCAGATCTCATCCGCTTCTCCCTTTTGGCATTGTCCTGTTTCTTGCTGCTCCTCGTCTCCGCGTGTGATTTAAGGAGTCTGACTTCGTTCTGGTGTTGCTTCTTGCTTTCTTTCTTGGCTGCTCCTGCCCGCGTTGCTGGGTTCCGTGGAAGAGCAGATATGGGTTTTTTGAGCACCGTGCTGGGTTTCTTTGGGTTTGGAGTGGGACTTACCCTGGGACTCGTAATTGGTTACTACCTCTTCATCTACGTCCAGCCCACCGATGTGAAGCATCCTGTAATCAGGCCACTTGTTGAACTTGATACAAAATCATTGGAAAGCATGCTTCCTGAGATTCCTCTTTGGGTCAAAAGTCCAGACTTCGATCGGATTGATTGGCTAAACAAGTTCATTGAGACTATGTGGCCATATCTTGACAAGGCAATATGTAAAATGGTAAAGGAAATCGCTAAGCCAATTATTCCTGAGAACACTGCAAAATATAAGATTGATTCAGTTGAATTTGAGACATTAACGTTGGGCTCATTACCGCCAACATTTCAAGGGATGAAGGTCTACACCACTGACGAACAAGAGCTTATAATGGAACCTTCAGTAAAGTGGGCTGGTAATCCTAATATCACTGTTGTAGTCAAAGCATATGGGCTAAAAGCAACTGCACAGGTGGTTGATTTGCAAGTATTTGCTCTACCACGCATAACCTTAAAGCCAC
>Contig_292	AT2G27170.1|Structural maintenance of chromosomes (SMC) family protein|LOC_Os02g04080.1|chromosome segregation protein sudA, putative, expressed
TCAGGCGTCAGAAAGAGCTAGAAGCAATAATTTCATCTGCAGATTCTAGAACCTTGCCTCTGGAAGCCGAGTCGAAAGAGCAAGAGTTGAAAAGTTCTAAGAGAAATCTTGATGAGTTAACTTCATTATTAAAGGCTAATGTGGATGCCATAAATAACTTCACCAAAAAGATGGATGATCTGAAAAGAAAAAGGGATGATCTGAAGACTCGTGAAGCTATTCTGGAGCAGACTGTACAAGATGGTGCCAAAGACTTGGAACAGTTAATGAACAGTCGGAGCACTCATCTAGCCAAGCAAGAAGAGTGCATGAAGAAGATCCGAGACTTGGGCTCGTTGCCTGCTGATGCTTTTGAAGCGTACAAAAGGAAAACAAGAAACAGCTGCAGAAGATGCTCTATGACTGCAATGAGCAGTTGAAGCAGTTTAGTCATGTCAACCAAAAGGCTCTTGACCAGTATGTTAACTTCACAGAACAACGCGAACAACTGCAGAGAAGGCGGGCTGAACTTGATGCTGGTGATGAGAAAATTATGGAACTCATATCGGTTTTAGACCAAAGGAAGGATGAATCGATTGAGCGCACATTTAAAGGTGTTGCAAGGCACTTCCGTGGAAGTGTTCTCTGAGCTAGTGCAAGGTGGTCATGGATATTTAGTTATG
>Contig_293	AT1G79190.1|ARM repeat superfamily protein|LOC_Os10g42510.1|expressed protein
AGTTTACAAAGTAAATCCTCCCAATATTCCAAGCTCATAAAATCAGGTTGAGCATCAACATTCGTTCTTTCTGACACAGACATTGCACTGGATTCCATTCTTTTCTCGATCATATTTTTACTTCTTGGCCTTCTGAACTGACCTTCACATAAAACGATTGTGCCTCATCTGGCAAAGTAGTAGATTCATGTCTGCATGCCTTGGCAATCTCAGAAACCGCCTTCAGAAATGGAACAGTTAGATGTGGGTGGTCATGCCTGCCAAGTACCTCCAGCTCAGAAGAAACTGCTCGCATCGGTTCTTCCAAGAATGGTAAAATATCACGAGAAGCACCGATGTAACATAGCATGGATGCAAGAACATCAGGGACATGGGAATTCAGGTCCAAGTGACGCAGCTGTCTACAAAGAGAGTCAACAATGTAATCTGCATTCGCAACAACAAATTGGCCAACCGAGCAATGACTGCCAGCAGCAGCAAGTGCTCTTAAGACAGCATCTGATGCAATTCTTATCTGGGCACTTGAGCTGATAAGTTCACGTAGCAGAAGATAAAGGGAAGAGTGCATGAACCCACTACGTGCAAAATCTTGACCAAGAACGGCACCCAAGACTCCAATTCCTTCAAGTGTCACCGTGTGTAGTGCTGTGGTATCACGGTAGAAGTGCAATGGCAGGTTCAACTCTGTTAGGCATAGTTCAACATCCTTCTCTGTTGGAAGATCCCACACTTCTGGAGATATATATTCATGCAGAATACTGCCGATGCAATGAATAACATTGTCTTTAGTGTCCTTTTGTTCATTAACTCCCCAGACTTCTCTTTCATTAGTAACTTCATTATGTTTAACACAAGCAATCAATTGGTCATTCTGACAAGCTGTCCTTATCATCTGTACTGATCCCTTCTGAAATAGTTGTAAAAACATACCAAGGGATTGATCTGACAAACCATATATGAGCTCATTGAGCA
>Contig_294	AT2G23620.1|methyl esterase 1|LOC_Os01g70850.1|esterase, putative, expressed
AAATACGCATAAGAGTGCGTNTTTTTTATTAAAAGGGATAGAAATGTTTTTACACGACGCGGAGCTCGGCTCACGCATTTACCTTATAGATAAGCTGTGTATTACAGAGATGAATCACAACCTGAATGAGCACCCATCCTAGGAAAGGAGAAACTACTCACTAATTAGACGATCTAGATCTTGATGAGGCGCTCCTGCTGCCACCCACAGGGACTCTTCCTGCAATCCTGCAGAACCCCTCCTTGCAGTTGCAAATAGCTGCCTGAGACGTTCATTGACTACCTCCAGATCAATCGTGCCTGTTGGCAATCTTGACCAGAACATCACAGAGCTCCACCGGTTTGGAGAGCATGACCATATGATCGGCTCCGGTGATCTCCTCGACTTCCGCACCAGGGCTTGAATCCACCATCGAGCGCTGCATCTCCTCGGTGCTGCTACTATCAGCTTTGGCGATCACAAACACTCTCTTCACGGACCCCTAGTTGCCATCCGTGAGCAGCGTCTCGTCATTCATCATTGGGTCCTCCATAAACTGGCTGCCAGGTCTTAGCAACAGCTTCGCTAGCTCAAGATCCTCGGCTGGACTTTGATCATACACTTTGGCCGCCAATAAGTTGGGCCCAAGTACAACTGCAGTTCGAGGTACTCGCTCTGTCTTCAGAACCATCGTTTTGCTGTCCATGAAAAAATACTGGCTCGATCGTCTCCATGAACTCCTCAACGGTGATGCCCATGTGGCTGCCAACGCGCGGCATGAACGCGGCCAGGAACACGGCGGCGGCGACCTTGCTTGGGAACCTCTCCATGGCGAGGGCGATGTTGAGCCCACCGAGGCTGTGCCCCACGAGGACCAGCCTCTCGCCGTCGGGCGCCCCGGCCACCGCGTCCAGCAGCGGGCGCGAGTAGTCCTCGAACGAAGCCACCTCGTGGAGGCGCGCCGGGTGCACCCCCGACGCGCCCAGGTCGAGCGCGGTCGCCCGGTGCCCCGCGGCGCGCAGCCTCGCCACCACCTTGTACCAGCACCACGCCCCGTACCCCAGGCCGTGCACGAGGATGAAGTGCTTGTCGCTGCTGCTGCTGCTTCTGCTCTCCATCGCTGCCGCTTCAGCTCACAGCCACCACTGCCGCCCGGTCCTGGCCAACACGGCAACACCCTCCGCCGGTCTGCCGGTCGACGATGCCTCT
>Contig_295	AT4G13400.1|2-oxoglutarate (2OG) and Fe(II)-dependent oxygenase superfamily protein|LOC_Os05g48230.1|expressed protein
ACTTAGAATGTANATTTTCNCTTTTTTTTTTGGTACGGAAGGAGCAGTTACATCACCAGCTTGCTCCTGCAGTAATTTTTCAATGTTCGCCGCTTGGCTATGTATGTCCATGCAACATGCAAGATCACACTTGATCGTATAAATGCATTATGTGTGGAGTTTTTATCATGGCATAAATTAGAGGTACGCTTCACTGCTTCAGTGCCTTCACGCTCTTGCCGCGAAATACTCGTCCACAATCCTTTCTGAGTACTCCCCGTATGTAAGTGTACCCTTCGGTGGAATCAACTCCTGGTGATAGGGTATTTCACTTGGAAGCTTCAACTTCTCATCCCAATCTGGCTGAATAAACAGAACGAAAGTCGAGCGACCAACATCAGAAGCATCTTCACTGCTGGGCGCCTTCACACAATGTGGGGTTGCACATAGATGACCTCTTGATAGTATTTCAGCAGTTTCCCCAATTTGGTAGGCCAACTCGTCATCCTCAAACGTGACCTTAACAACTTGATTATCACGAGCTCGGACGTATAGCCCAGTTCCATCAGGACAGGGAACCTCCTCTGATTTTCTCGTGAACAAGCCACATGTAAGTCCTGTCATAAATCCATAGTCAGTATGCCATCCGCACCATGATGAAACAGATTGAACTCCTTCATTCTGTTTGCTAAACTGTTTGGGAAAATAGTACAGCAGACGGCCCTTGGGACACCTTGAGCGAGCAAGTGTCTGCTCAAGGCTTTTGCCAACATACTGTCTCACTCCTTGCTGCATTACATAGTGATCACAATGATGAGCTAACATCAAGCCAACTTCCAGC
>Contig_296	AT3G10360.1|pumilio 4|LOC_Os02g57390.1|pumilio-family RNA binding protein, putative, expressed
CACAATACTTGCAGGCAAACCCAGATTCCCCCTTGGTGCAACTGCAAGCCATGAGTCCTTTCCAAGGGAGAGGTTTCACTGGTTCAGGACACCTGGATAGTCCTGGATACCAAAAGGCTTACCTTGGGTCATTATTTGCCCAGCAAAAGCTACAGTACGGGATGCCATACATGGGCAAGTCTGGTGCTCTTAATCCAAATATTTATGGCAATGATCCTGCATTTGGCATGGGAATGACTTATCTTACAAGTCCACCATCTAGTCCATATATCTCATCTCCCAAGGCACACA
>Contig_297	AT5G54270.1|light-harvesting chlorophyll B-binding protein 3|LOC_Os07g37550.1|chlorophyll A-B binding protein, putative, expressed
GACGACACCACCACTGCAGCCGCAGCAGAGCAGCAAGCCACGAGGATGGCATCGATCATGGCCGCCGCCACCTCCCGCGTCCTCGCCGCCAAGACGCCGTTCCTCGGCCAGGGCCGCACCGCCGCCAATGCCAGCCCGCTCCGCGACGTCGCCGCCGCCGCCAGCGGCCGGATCACCATGAGCAACGACCTGTGGTACGGCCCCGACCGCGTCAAGTACCTGGGCCCCTTCTCCGCCCAGACTCCCTCCTACCTCACCGGCGAGTTCCCCGGCGACTACGGCTGGGACACCGCCGGGCTCTCCGCCGACCCGGAGGCGTTCGCGCGCAACAGGGCGCTGGAGGTGATCCACGGGCGGTGGGCGATGCTGGGCGCGCTGGGGTGCATCACCCCGGAGGTGCTCGAGAAGTGGGTGCGCGTGGACTTCAAGGAGCCCGTGTGGTTCAAGGCCGGCGCGCAGATCTTCTCCGAGGGCGGGCTCGACTACCTCGGCAACCCCAACCTGGTGCACGCGCAGAGCATCCTCGCCGTCCTGGGGTTCCAGGTCATCCTCATGGGCCTCGTCGAGGGCTTCCGCATCAACGGCCTCGACGGCGTCGGTGAGGGCAACAACCTCTACCCCGGCGGCCAGTACTTCGACCCCCTCGGCCTCGCCGACGACCCCGTCACCTTCGCCGAGCTCAAGGTCAAGGAGATCAAGAACGGCCGCCTCGCCATGTTCTCCATGTTCGGATTCTTCGTGCAGGCCATCGTCACCGGCAAGGGCCCACTCGAGAACCTGCTCGACCACCTCGACGACCCCGTCGCCAACAACGCCTGGGTCTACGCCACCAAGTTCGCGCCCGGGTCTTAAGCTAGACGGCCGTGCCGTGCCACCATTGTAGACTACTCGTGTGTGACATTACTTTTGTACCACCACCGAATGCAAATATTGTCATCTCAGGATTCAGGAATGTACTGAGAGAAGGGGCCCAGGTACTTGACGCGGTCGGGGCCGTACCACAGGTCGTTGCTCATGGTGATCCGGCCGCTGGCGGCGGCGGCGACGTCGCGGAGCGGGGCTGGCATTGGCGGCGGTGCGGCCTGGC
>Contig_298	AT5G44180.1|Homeodomain-like transcriptional regulator|LOC_Os05g48820.1|DDT, putative, expressed
ACCCTTTACTTCCAAATACAGTTACCGGGAAACGAAAGTCCTTGGTTGGATCTTCTTCTCATCTTGGTTCACAGGCAGTACATGAATACCAGTTTCTTTCTGAACAGCCAAGTGATATATATGAGAGGGCAAGCCAGTCGCGCTTCTATGATACTCCAACAGAGGCTTCAAATTCGAGGGTAGCTTCTCTGTCTACGGGATCACGCTTTCTCCATGGAGCTGAGCACGCACCTAGCTATCCGTATCACGGTCAATTATCTGGTTCTAGCCATTTAGCTCAACATGGCAGATCACCCATTCCATTGGGATCAACAGATCATGAGGGGGCTCTGTCAAATATTAATGTTAGCCCAGCTCCAATCCATGGCCAATTTGGCACTCCTCAAGTTGCTGGTTTCGAAAGCTCCCTTGCATCCTCTGAAAGAATGGGTTATCATGATGAAGATACCTATCGTGTGGACAGAAAGCGCAAGCATAATGAGGAAGCTAAGATTGCTAGAGAAGTTGAGGCTCATGAAAAACGAATCAGAAAGGAGCTTGAGAAGCAAGATCTGCTGAACAGAAAGAGAGAAGAACAAATGCGGAGGGAAACAGAGAGACA
>Contig_299	AT1G03130.1|photosystem I subunit D-2|LOC_Os08g44680.1|photosystem I reaction center subunit II, chloroplast precursor, putative, expressed
CCTCCTCTCATCTTCGCTTACTCGATCCGCTTCCAGCTCCAAGAAGAACCGATGGCCATGGCCACGCAAGCCTCCGCCGCCACGCGCCACCTGCTGGCCGCTGCCTGGTCGCCGGCCAAGTCGCCGCGCTCGTCGCAGGTCGCGTTCCCGTCGTCGTCCTCCCGCGGCCCGGCCCCGCTCCGTGCGGCCGCTGAGGAGCCAGCGGCGGCGGCGGCGGTGACCAAGGAGGCGCCCAAGGGATTCGTGCCCCCGCAGCTGGACCCCAACACGCCGTCGCCCATCTTCGGCGGCAGCACGGGCGGGCTGCTCCGCAAGGCGCAGGTGGAGGAGTTCTACGTGATCCGCCCTCAGCAACAGTTAGCTTGAAATTTCCCTGTGTTTTGCTCATGGTAGGGTACTTATAACGTTGATATGTCTCAATCTCTTCGGTTCCGAGATGAATCTCTTACATTTAAGATTGCAGAGACTCAAGAAAGTGCTGAGGAGATTGAGACATATCAATCTTAAATGTAAGAGATTCATCTCGGAACCGAAGATTTTCTGTTGGAACAAATCCAGCCAAG
>Contig_300	AT2G24360.1|Protein kinase superfamily protein|LOC_Os02g07790.1|serine/threonine-protein kinase HT1, putative, expressed
GGCCTGTGCTGGATCATTTCCGGTGCCATCCAGCGGTAGGTTCCTGTCTCTGGTGTCATCCCTTCAGTTTTCACCTCGATACGAGCAACTCCAAAGTCAGCAATCTTAATGGATTTATCTGCTGCAATCAGAAGGTTATCTGACTTTAGATCTCTGTGGATAAATCCCAATGCATGCACATAAGCCATTCCCCGGGCTACATCCAACGCCTGTTTCACAGCCAGCCTCAAAGGAACCGATTTGTTCTGCCTTCTCGCCAGGAACTGCCGGACTGAGCCACCCTTTGCATACTCTGTAATAATGCACCACACAATCGATTTCCTACATGCCCCTATGAACCTTACAATATTTGGGTGACTCAGCCTAGACAACATCATTACTTCTTGCACAAATTGCTGCTCCATCAAATGGGCTCTCTCCAGGTCATTCTCAGGCTTCTCCAGCAGCTTAATGGCAACATCTTCTCCATTGTATGTTCCTCGGTACAGCTTCCCAAAGGCTCCTTGAGCAAAAGGATCCCCCATATCCAGCCTCCCTAGATCAATGGTCCACTGCTCATAGTTGTTTAGTATCTCTGTAGGATGATTTGGGTCCATCAAAGCCCGAGCCAATGCATCCTCATTCAGTGTGTGTGCAGCCACACGGTTGGGGCGGAAGACACTATTGCCAACTGAATAGCTTGCAGTCGGGGCATCACGGAGGCCTGGATGCTTCAGTATGACTGTGCGGGACTCATTCGAGCCCACACTGCTGTTGTCCACAGACATGGCGACCGAACCACCAGCGCAGTTGGCCAGGTTGAA
>Contig_301	AT3G48890.1|membrane-associated progesterone binding protein 3|LOC_Os10g35870.1|cytochrome b5-like Heme/Steroid binding domain containing protein, expressed
AACATAAGAGTACTAAAACAAGTATATTAACAGAGGAAGGGGTGCACAACTGGATGTCTTTGTACTCCAAATCCCCAATGGACGACTAACAGTAATATAAAGCACCAGCAGGGCCATGGCGCTGGTACAGATTACATATCCAAATTACACATCCTATGTTGCTGATACAAGAGGATGGCAGGGCCCTGACATGAACCCAATGGGATCACGTCCAATTATTGCTGCATATGCAGGAAGCTCCGAAACGCTCTAGCTTTCCTTGGCGGATTCATCAGCGGCGGCTTCCTTCTCTTTCACCTCCTCTGCAGCTACCTCCCTCGGCTTCTCTCCGGTTGCTGGTGCCTCAGAGGTGGTCTCACTGGTTTCAGTGGCTGTGCTTGCAGTGTTGCCATCTGTCTTCTTGACGGTACCGACCTTCACGTACTTGCTCATGAACTTGTATTCCCAGTCCTGCAGGGCGTCCAGCTCAAAAGGACCAAGGCCAGAGATGTCACCGGTCAAGTCCTGTGGCTCAAAGGACATCTTGGCTAGGGCTCTGCTGGCATCTTTACCAGCGAATAGAGCGTAAGGTCCACCAGGCCCATAGAACATTCTGCTCTGCGTGACGTCGTAGATCTGGCCCTTGATGGCCATGAGGAGCGGCTTCTTCGGGTCGGACCCGTCGTACGCGCGGAGCTCCTCCTCGGAGACCTCCCCCATCTGCACGGGCGGGGGGAGCGGCTCCGCCTCGGGCTCCTCCCGCGGGCGCGGCGGCGGCGGGGCCGGGGGCGCGAAGAGCCCCGACACGACGTGGTACAGCGCGGCCGCCACCGCCACGGCCGTGAAGAAGGTCGCCGGGGACAGCCCCGTGTACGCCACGATCGCCTGCTTCAGCGTCTCCCACAGCTCCGCCACCGCCGCCATCGCTGCTGCCTGCTTCGCTCGGGTCCGGCTCGCCGGCGACTGGTGCGACGACGATTAGCTACCCCGATTCCTATCCGCCTCTCCCCACTGGCCCCCTCTGACTTC
>Contig_302	AT3G18830.1|polyol/monosaccharide transporter 5|LOC_Os03g10100.1|transporter family protein, putative, expressed
ATTTTGCAGAATCAACGACAGCTTTACAGATTCAGTAGTGTAGTCGTTACTCGCGACCCAAATTTGCCATGTAGTCACACATGGATCATTAGTCCCAGACACTGCAACAACCTGCTGGATTCCGCAGGGTGAAAATGAGTAAAGGACCCTCACGTATTACTCTGTTTCTGATCTTTACTCTAATTTCTACAACGATCTGCTGTGGATGTGCCCAATATGCCCAGCTTGATCGCCGGCAGACTTAGCTTGTGTTCCGTCGCACACTGACAAATCCAGCCACAAATCACCAGCTCGTGTTATTGACTACGGTACGTACTAGCAGTCCTGGTCACATTTGACTGTCACCCATCAAGTAGTTATTCACTGTTGACTACTAGTCAACTCCGTGGACTTCTTCTGCGCATCATGTTCATCCTCCCTGCCACTGTCCTGGCCGTCGCCACCGCCGAAGAGCTTCTCGGTGTCCTCCAAGTTCCTGCCCCTCGTCTCCGGCAGGAAGAAGAACATGAACACCCACCCGGCCGCGGCGATGCCGGCGTAGAGGTAGAAGCTTCCCGAGAAGGTGATGGCCTTGTAGAGCGAGATGAAGGACATGGTGATGGCGCCGCTCATGATTCGGTTCATCGCCGTGCCCATCGCGCACCCCTGCGCGCGCAGCCGCAGCGGGAAGATCTCAGAGCTGTAC
>Contig_303	AT5G44640.1|beta glucosidase 13|LOC_Os04g39880.1|Os4bglu12 - beta-glucosidase, exo-beta-glucanase, expressed
CTTTATTGCAAAATCATGCGGAATCCTTTTATTGTAACAACACCGGACTTGTCTCTCACACGGTTCACGTACTGCATACGTCTGACAGTCCAATCGTGTTACACGAACCGATCTTGCAATGCCCCAACGTTCATGTTCATTTCTTGAGGAACTCCCTGAGCCAGTGCGCAGATTTCTTGGGGTACCTCTTGTTCCCATCGTTGTAGTCCACGAAGTTCAGCCCGAACCGAACCGTGAAGCCATTCCCCCACTCGAAGTTGTCCAACAGCGACCACGCGAAGTAGGCTTTCACGTTCGCGCCCTCCCTCATGGCGCTCAACAAGGCAAGCAGGTGCCTGTGGTAGAAATCCACCCTGGTGTCATCCTTGAGTGACTCCTGCAGTGTCAGGCTCTTGTTGTTGGCTTCATCAACGCCATTTTCAGTGATGTAGATGGCCGGGTTGCCGTAGTATTGCTTGATATACAGCAGCAGCTCACGGAGTCCTTCTGGGTAGATGTAGAGCCACGGTGAAGCGGCCTTGGGACCTATAGGGACACCGTTTCGAACACCGGTAAGGTTTGCTTGAGAATCAGTGGTGTAGCTGGTGTTAAGGCCATTTGATGGAGGAAGGTTGTCAGCATAGTTTGTAGTGTAGTAGTTGAGTCCGATGAAGTCGAATGAACCCTTGACAAACTCGGACTGTTCTTTGGTGAACTTGGGCAGGCGATCTCCGACCAATCCTTTCATGCTTGCTGGGTAGTCACCTCTAATGAGAGGGTCCATAAACCATCCAAACATGAAGTCTATGGCACGTTTCGCCGCAGCGTCATTGGATTTGGAGCTGGAGAAGGGAAGAAACCAGTGTGAGACTAAGGTTATCCCGATCTTTCCCTTTTGCGCAGCCTGGTATTTCTCTTTGTACAAACGAACGGTTTCTGCGTGTGCGAGCAGCTCATGGTGTCCTACTAGGTAAGGCTCTGTTCCTGAGTCCCCAACGCTGCATTTGCCTTCCCATGGCGAACACCGGACCGGCGCTTTTGTGCCGGTGGCGTAGCCCCCTGAGGCATAGGTGAAGGGCTGGTTGAAGGTGATCCAATGCTTAACTCGATCTCCAAACTCCTTGAAGCAGACTTCAGCGTAATCCTTGAAGTCATTTACGATATTATGGCTAAGAAATCCTCCATATTTATCTTCTAGTACTTGAGGCAAGTCCCAGTGAAAAATTGTCACATATGGTTGCACCCCTTTAGATAGGAGCTCGTTGATCAAATTGTTGTAGTAATTGACACCTTCTCTGTTAATCCCACCACTCAGGCTACCATTCGGAAGAATTCTTGGCCATGAGATGGAGAATCTATACGCATCCATTCCCATGTCCTTCATGAGCCGCACATCTTCCTTGTACAGATGGTAGAAGTCCACTGCTACATCCCCGTTGCTTCTGTCGGCGATTTTCTCTGGGTGCTGGTGTGTGAAGGTGTCCCAGATACTTGGTCCTTTGCCGCCCTCCTTCGCACCACCCTCATACTGATAGGCCGATGAGGACGTCCCAAAG
>Contig_304	AT3G02260.1|auxin transport protein (BIG)|LOC_Os09g07300.1|BIG, putative, expressed
CAGAAAATCTTTTGGATACGCTGGACCAACAAAGAAATAATGGTGACGGCTTCCTAGGAGAGAAGATTCAAGAACTGCGACATGCGACAAGGGATGAGATGCGTCGCCGTGCTCTTAAGAAAAGAGAGATGCTACTTCAGGGAATGGGAATGCGACAAGAATTTGCACGTATTGTTATATCTCAGCCTACAATTGAAGGTTTGGATGATGTGGAAGAGGAGGAGGATGGTTTAGCATGTATGGTTTGTAGAGAAGGGTATACCTTAAGGCCAACAGACATGTTGGGAGTCTATGCATTCAGTAAACGAGTGAACTTAGGTGCAACAAGTTCTGGTAGTGGCCGTGGGGACTGTGTTTACACCGCTGTTAGCCACTTCAACATCATACACTACCAATGCCATCAGGAAGCTAAACGAGCTGATGCTGCACTGAAGAATCCCAAAAAGGAATGGGATGGTGCTACCTTGCGAAACAATGAGACATTGTGTAATTGTATCTTTCCATTGAGGGGGCCATCTGTTCCTCCTGGGCAATACACTAGGTGTGTTGATCAGTACTGGGACCAACTGAATTCTCTAGGACGAGCAGATGGGAAGTCGTCTGCGGTTATTGACATACGACATTGTGCTGATGCTGGCGAGGTTTGCAACAGGCGCTTCTTTCAGCACGGACTGCAAAGGTGGGGGAAGGGAAAGCAACTCACGGTTTCTTCCATTCATGGTCCAGATGGCTTCTCATCTTGCAGATGGAAGTGCCAACCAACAGCGTCATGCGATGGCCAAGGCTGTCACCACGTACTTGTCCAGCTCTCCTTCAACACCAGAATCTCCTATTCGGCTTTCGGCATCTGTCTCTGGATCCCGTGGTAGTTCAGGTTCCTCCGAGGAGACCGTACAGTTCATGATGGTTTGTTCCCTTCTGTCAGAGTCATACGAGAGCTGGCTACAGC
>Contig_305	AT1G28240.1|Protein of unknown function (DUF616)|LOC_Os05g45490.1|hydrolase, acting on carbon-nitrogen, putative, expressed
AGGACATCCATCTCTGGAGCAGAGAAATAAATCTTTTGACATTAATGAATCAATGACTGTCCACTGCGGCTTCGTCAGTGGAAAGAAGCCTGGCCAAGGTACTGGCTTCGACATCAAGGATGATGACCTGCTAGAGATGGAGCAATGCCGTGAACTAGTTGTAGCTTCTGCTATTTTTGGAAATTATGACATGATTCAACATCCGAGGAACATCAGTGAATTTTCAAAGGCAAATGCATGCTTTTACATGTTTGTCGATGAAGAAACAGAGGCTTATGTCAAGAATTCTAGTTCTCTGTACAATAATAATAAAGTTGGACTATGGAGGCTAGTGGTTGTCCGAAACCTCCCTTATGAAGACCCAAGGCGTACGGGAAAGATTCCAAAACTTCTGCTCCATAGGCTTTTTCCAAATGTGAGATTTTCACTTTGGATAGATGCAAAACTTGAGCTTGTTGCCGATCCCTATCTCCTGCTTGAGAGGTTCCTGTGGAGGAAGAATACCACTTTTGCGATCTCTCGGCATTACAAACGCTTTGATGTGTTTGAAGAAGCAGAAGCTAATAAAGCTGCTGGAAAGTATGACAACGCGTCAATTAATCACCAAATAGAGTTTTACAGAAACGAGGGCCTATCACATTTTTCTCCTGCT
>Contig_306	AT4G32400.1|Mitochondrial substrate carrier family protein|LOC_Os06g40050.1|mitochondrial carrier protein, putative, expressed
GTCTTAATCAATTCCAATGGATATGTGCACAATGTTGAGCTGACTCCAGCAAGTGCTCCAGCAACAAGCGACGGAGGGAGGAAGGTTTTTGGGGACTCATCAGCCTTTGGAGTCAAGAATTTCTTGGCTGTATCAAAAGCAAACAGCTCAATTGCTTTGCTTGGCGCAACACGGATAACATTGACAAGATTCCCACGGAACAGCCCCGTCCACCCCTCAGTGTTCATGATCGACTGGAACACCTCTGTCATCGAGTCCCCACTTGCTACCAACCATCAAGTGAGTCCTAATCGTCTCCAACGGCGCCACACAAGTCCTGGAGACAGCCCCTGCGACAGCTCCACTAACCAGCCGCCTCAAATGTGGGTTCCCAATCTTGATCTTGAGCTTCAGCCCATGCTTCTTGGCCTTCTTCTTTGCCTTACCATCGACCACCTCCTCAACCGGCTCAGCCTCAGTGCTAATAACTTGGTACCCAACCGCCTCGGAGACATACTTTATACAGTGATCAGAGAAAGGAATCTTGATATCCTTCTCCCCTGAACTGGGTGCCACTGTTGGCGCACCCGTCGACACTTTAAGACCAATGCTAGCAAACAGACAGCCATGAGCAGGCCCAGAGCCTTGCAGGCTTAGAGAGAAGCCCTTGCCTTCATGAGAATCCCACGGGAACCTGAGCTCCGGGAGCTGAATAGACCAGCCCTGCTTCTTCTCCACAGCTAGTACACTGTTCTTAGTCTTCGCCGCCATCGCCACCATCGTCGCCACCATTGCTTAGAAAATATAGCCTTGGCTCAACCTCAAGGTTGCAGCCGTTGTGGAGGCCGGAT
>Contig_307	AT4G33495.1|Ubiquitin carboxyl-terminal hydrolase family protein|LOC_Os01g43040.1|amino acid transporter, putative, expressed
CGCTGCTGTCCATGAGCTGCTCTCGCTCACCGTCGAGAAGCGCACTACACTGGAGCGCCTTGCCCTGTTCCGGGAGGCGCTCGGTGTGCCCAAGAAGATCAAGGAGTTCTTGCTTAAGTATCAGGGCATATTTTACATATCCACCAGGGGAAATCAGGGGAAGCTGCATACAGTGTTCCTCAGGGAGGCGTATTACAAAGGGGGAACTTGTTGAACCAAATGAG
>Contig_308	AT5G47770.1|farnesyl diphosphate synthase 1|LOC_Os01g50760.1|polyprenyl synthetase, putative, expressed
CATCTCCTTCCCAGGTGACAACAATTACATTTGGAAATGGCAAGATATGGGTTCAGTAAGTAATGATAACGCAACTATTTGAAGAAAAAAACCCAAAATAGTTTAAGGTGTGCTATAGCGTCGAACTCTTTTTATTGCGTATATACTTCTTTTACTATTATTACATTAACTTGTACCTCCTGATACTATAATGTTTCAGATCTTACTCATACTAGTCCTTCGATTTTGTCAGGAGCGGTACGGATATTATATGTTGATATGCTATATAAGGGTGTTGTTCATCGCACCCAACTCTTGAGGTGCTCTTCAGGTTGACCTCGTAGTTTAGTATGCAACAGGAGACACGGGTCTCTACTTCTTCCTCCTGTAAATCTTCTTCAAGAAGATCTTCAGAATCTCCCGAATCGCACGGTCTGGCTCGGCGTCAATGGTTGAAACCAGGTGCTTGTAAACATTCTTCACTGCCGCAACACATTCCGGGTCGGACTTGCCATAGTTCTCATATAAAATTTT
>Contig_309	AT4G33500.1|Protein phosphatase 2C family protein|LOC_Os10g22460.1|expressed protein
GAAGGCTCCACCGCGCAGGATTTCGACACCGACGTCGAGACGGAGTCCAGCGGCTCCAGCGGCGACGAGCAGGGAGCCGAGTTCGGGGTCCCCCTACCAACAGTGGAACAAGTTAGCAAGGAGGTGGATTGGGGAAAAGATACTTCAGAGGTGAAGGATTCTGATAGGATGGTTGAAATAGCTCAATCAACACTTGTGTTGTTGTCAGGTGCTGCAATCCTGCCTCATCCTTCTAAGGTAGCGACAGGTGGAGAAGATGCGTATTTCATTGCAGGCAATGGCTGGTTTGGTATAGCAGATGGAGTTGGCCAGTGGTCATTTGAAGGAATCAATGCTGGGCTTTATGCAAGAGAACTAATGGATGGTTGTAAAAAAATTTATTAACTGAGAATCAAAGGGGCTTCAGATCTTAGACCAGAGCAAATCCTTTCCAAGGCACACAGGGGATAGG
>Contig_310	AT2G01720.1|Ribophorin I|LOC_Os05g23600.1|dolichyl-diphosphooligosaccharide--protein glycosyltransferase 67 kDasubunit precursor, putative, expressed
CAAAACTTCATTCTTCTCCATTGAGAAAGGTACACAGTACAGCTAATGCCAGAACAAGAAGGCGGCGAAAGATTCATCAATCCGCAGTTAGTAGAACACAAGTGGTTCAAAATACTGTGAATGAGCCTACGATGATTTTCCGATGGAGAGATCCATGTGAAGATAAGCAATGCAGGCGACAAAGAACAGCAACGCCGCAGATATTAGCATCAACGGTTCCGCCAGCATGAAGATCGGATTGAATTCATAGTACACCTGGAAAGGAACGTTGTGCTCTCCTACAACATTTTTCTTTTTCAGTACCACCGTCGTCCTTCCAACAACATCAAGGTATGAATAACTAGTCTCAAGATGTTTCTCTGTCACAAAAGGAACTACAGGCTGTGGATTTTTTGATCCTTCAGGAAGCACAACTTTAATTGTAAGGTCGTCAACCACAGTATCCAATAGAGGGCAACCAAAAGTAAGGTTGATGTAACGCCGGCCATCATCTGACTCGAAGAGAAAATCTTGCAGTGGCAGACCATAGCCAATGGTGAACGTGCAGTGCCAACCACCAAACAATGGATATCTGGGCTCAATTTCTAGTTCCGACTTGTGCGAATCTATGCGCAGATGGGATGTGGAGATGTTACCAATTTCATCACGATAATAAACTGAATGAAC
>Contig_311	AT4G37210.1|Tetratricopeptide repeat (TPR)-like superfamily protein|LOC_Os07g03070.1|tetratricopeptide repeat containing protein, putative, expressed
TGCCTTGCTCTACAAAGCTCAGAGGAGACTGATCCTCTGGGCAATGTTCCCAAGGGTGCACCGAATGAGGAATCAGTGAAGAGTACAACAGCTAAAGCTGAAAGTGAATGCTCAAAGGCCTCTGGTAGCAATGCGGAGGATGCTGTGTCTCAGAGAAAGTTGATGCTGAAGAAGGTCAAAGCTCAAATGGCAAAGATGGGAATGGTGAAGTTGAGAAGGATGAAGACGACGATGAAGAGGATGAGAAGATGGGAGATGAAGAAGATTCTGATTTGGATCTTTCCTGGAAAATGTTGGACATTGCAAGGGCAATAGTTGAGAAGAACCCAGACAACACTATGGAGAAAGTAAAAATTTATTCTGCTCTTGGTGAAGTCGCATTGGAAAAGTAGAGGACATAGACAACTCACTCAGTGACTACATGAAAGCTTTAGCCATGTTGGAGCAATTGGTTGAGCCTGATCATCGTCGAACTGTGGAACTAAACTTCCGCATATGTTTGGTTTACGAGCTGGCGTCCAAGATTGGAGATGCAATCCCATATTGTGCAAAAGCAATTTCACTATGCAAGTCACGCATAGAGAGTCTGAAAAATTCCAAGGATGCATCTTTGGCTGGTAAAGATGGTGGTGAATCTGCTGCTGAAGGAGGTTCAGAAAAATCTGCTCCTGAAGCTGAGATAGAGCAGCTTACTGGCATATTGACTGAACTTGAGAAGAAGCTTGAAGACCTGGAGCAAGCCATGTCGAGCCCAAGCTCTGCTATAGAAGAGATC
>Contig_312	AT5G01410.1|Aldolase-type TIM barrel family protein|LOC_Os07g01020.1|SOR/SNZ family protein, putative, expressed
GCCTTCTCTTCTTCTCTGGGTCCGCCGCCGCCTGCCCTCCTGACTGGGGGAGCGAGCCAAGCGAAGGCTCCAGAATCCCCCTCCTATCCCAACCAAATCCCCAGTAATCCATGGCGTCCGACGGCAACGGCAGCGGCGTGGTCACCGTCTATGGCAACAACGGCGCCGCACTGCTGGAGCCCTCCAAGCAGTCCAAGTCCGCCACCTTCTCCGTCAAAGTTGGCCTGGCCCAGATGCTGCGGGGCGGCGTCATCATGGACGTGGTCACCCCGGAGCAGGCGCGCATCGCCGAGGAAGCCGGGGCCTGCGCCGTCATGGCGCTGGAGCGCGTCCCCGCCGACATCCGCTCGCAGGGGGGCGTGGCGCGCATGTCCGACCCGGGGCTCATCCGCGACATCAAGCGCGCCGTCACCATCCCCGTCATGGCCAAGGCGCGCATCGGCCACTTCGTCGAGGCCCAGATCCTGGAGGCCATCGGCGTCGACTACGTGGACGAGAGCGAGGTGCTCACGCTCGCCGACGACGCGCACCACATCAACAAGCACAACTTTCGCGTCCCCTTCGTCTGCGGCTGCCGCGACCTCGGGGAGGCGCTGCGCCGCATCCGCGAGGGCGCCGCCATGATCCGCACCAAGGGGGAGGCCGGCACGGGCAACGTCGTCGAGGCCGTGCGCCACGTCCGCTCCGTCATGGGCGACGTGCGCGCGCTCCGCAGCATGGACGACGACGAGGTCTTCGCCTACGCCAAGCGCATCGCCGCGCCCTACGACCTCGTCATGCAGACCAAGCAGCTGGGCCGCCTCCCCGTCGTCCAGTTCGCCGCGGGGGGAGTCGCCACGCCAGCCGACGCCGCGCTCATGATGCAGCTCGGATGTGACGGCGTCTTCGTCGGCTCCGGCATCTTCAAGAGCGGCGACCCCGCGCGCCGCGCCCGCGCAATCGTCCAGGCCGTCACGCACTACAGCGACCCCAAAATCCTGGCCGAAGTCAGCGAGGGGCTTGGAGAGGCCATGGTCGGCATCAACCTGTCGGACCCCAAGGTGGAGCGATTCGCCGCCAGATCCGAGTGACCGCCGGCCGGCCGACCATCATCTATCTACCAATCTATATCCTTCCTTGTTGGTTGCCTTCTAGTAATTGTTAGTAGTATTGCATCTCCTCGTCTCGTCTCTCAGTGTCAGTGTCGGCCCAGCAGAGTGCTTTCGCCGTTGGTGTTCTTTCCGATCTCAATGCATTTCACCGCTCCACCGGAAATTCCCTCTGCCCCTACCGTACTCCAGCTTGGTAGTTTCCACCGCCTGTCCAGGGTTGAGCCCTGGGATTTGACGGCGGACTTGAAAAGCCACCTACAGACGCTTTACGCCCAATCATTCCGGATAACGCTTGCATCCTCTGTCTTACCGCGGCTGCTGGCACAGAGTTAGCCGATGCTTATTCCTCAGATACCGCTTACCGGTTATTAATCTAATTATATAGCATCTTAATAATTGTCCCAAAAGTATGGAGAGCCGTAGTAGCATTGTTACATGAACAAAGCATTATACTGGGCATCGAAGGAGGCTAGATTACAGACAGACACCCGAGCTGATTTTACATGAATGTTCTTAGCTGGCGAGGGCGCTGGTGCTGTAAACAAGGAGGGCGCCGCCGCCAAGAAGCCCGGCGAGGGTGATGGCCCAGATCAGAAGCCCGGTGGTTCCACCGACGTAGACGTCACCGCTGGGAGACCAATCCTCCTCCTTGTAGATTGGGCTGTATCCGTCGACGTTAGCGCCGTACTTGTCGACGAACTGGTACACGCCCTTGCCCTTGCCCTTCCTCCCGGAGGCATCGACGTCGACACTGAGGCCACCCCCGATCCCGAAGGGCTTGTCGGTCTTGATCTTCTTGCCGGTGCCGCAGACGACGGCGAAGGAGGATGCGCGGCGGCCGAGGGACGGCAGGCCCTGGGCCCTGGCCGGCGCCACCAGAGCTGACGAGGAGATCATGGAGGCCGCCATTGCTGCTGCTGCTTCACTCTTGCGCTGTGCTCTGCCTCAGTACAACTGCCGGATGCAGAGCCTCCAGCTAGC
>Contig_313	AT1G50180.1|NB-ARC domain-containing disease resistance protein|LOC_Os08g07330.2|RGH1A, putative, expressed
CTTGGTTCCACTGTCGAAGTTGTACCGCGAGATGAAGCCATCGGCTTGGCCTTGAGCTGTGCCGCCGACGCCAACTTCGTGACGTGGTGCGCCAACAGGAGCTGCTCGGCGCCCTCGACCGCAAGCCCGGCATCCAACGCTGCGCCAAAACCGAAGGCACCGACGAGCTGAACCGCAAGCCCCGGCTCCTGAACCTCGAGCCCGACGCCGAGCCCGTGCTGCACCACTGCGACAAGTTCACCTTCCTCGCGCCCACGACGTATAATTTTCAAACCGCCTTGTCATGGCTGCCGTTCGCTGGGAAGATCAGCCGCTTGGTTCCACTGTTAGCTTGATTTGTTGTGGGATTGAAGACGCAAGAAGTGAGGTTTGAGGGAGTGTCACAGGGAGAGCACTCGCGAGCATGGACCTGGTTGCGGGTGCGCTGGGCAAGCTCCCTCCAAGCTGTTGGAGCTGCTCAAGGATGTGTACAAGCTGCAGACCGGTGTCAAGGACCAGATCAGGCGTCTCACTCCGGAGCTGCAGAGCATCCACGCCGCCCTCCAAAAGGTGGCACAGGTGCCACCGGACGAGCTCGATGAGCAGGTCAAGGTCTGGGCACGTCAGGTCAGGGAGGCATCCTACGACATGGAGGACATCATCGACACCTTCCTCGTCCGCGTCGATGGGGGTCCTAAGGAGCCACCTGATGCAAAAAAGGTCAAACGCCTCATGAAGAAGATGGGCAACCTCTTCAGCTTAAGCAAGGGCAAGGCTCGCCATGAGATCGCTGGTGCCATAGACGTTCTCAGTAAGCAACTCGAGGATGTGGCCAAGCTGCGTGGAAGGTACACAGTTGACGATATTGTGCACAAGCCAGCTGCCACAACAAGCATTGATCCTCGCCTCTCCGCTCTCTATACGAAAATTTCACAGCTCGTCGGCATCCAAGAGCAAAGGGATAAGCTTATAAAAATGCTGACTGAAGGGGATGATGATGTCCACAACAAGGAGACGAAGATGGTCTCTGTTGTCGGGCTTGGAGGATTGGGCAAGACTACTCTTGCTAAAGCTGTGTATGAGAGTCTTAAGATTGACATCCCTTTCAAAGCATTTGTTCCGGTTGGCCAGAATCCAGACTTGAAAAAGAGTATTAAAAGACATTCTCATTGCTCTTGACAAGGATGGTTACATGATGGGATTCAATTTTGCTATACTGGATGCAAGACAGCTTATTGATGAACTCCGAGAATTCCTCAAGGACAAGAGGTACTTCATTGTTATAGATGACGTATGGGATGTTCCATCATGGAAAGCTATAAGCTATGCTCTGGATGACAATAGTTTGGGTAGTAAAATAGTCATGACTACCCGCAACCATCATGTTGCTAGGGAAGTTGGTTGTTTTTATGAGATGGAACCGCTTCCATATGAGAGCTCTAAAATACTGTTCTATGGAAGAATATTTGGCTCTGAAGAAAAGTGCCCCAAACAATTTTTTGAAGTATCTGAAATTTTTTGAAGAAATGTGGCGGTGTTCCATTAGC
>Contig_314	AT2G32950.1|Transducin/WD40 repeat-like superfamily protein|LOC_Os02g53140.1|COP1, putative, expressed
CTCGCCGCAGGTTTTGAGATTGCCTTGTGATAAACAAAACCTCATTTGTTTCACTTCCACAAGCAATATACTCATTGTTAACAGACAACCCAACGAAGTTCTTTTCATTTTGTGCCCTCTGAACGTCCGTACCGGGCAATTATCCTTGACATCCCATAACCGTAATGTGCTATCCGTTGACGCAGACGCAAGTTCATTGTTAGATAAGAATTTCACATACGATACTGCCTTCTTGTGCCCACCAAAAATATGGACAGGTGCACTTGGATTACGTAGATCAAAGTAATGAATATGGTGATCTGCAGATCCAACTGCAACATAGAAGCTTGATCCAGGATTATATTTAACTGAGCAAATATTTGCTTTCATATCAATATTGATCACGCTTGCTTCTTGTTTTGTGCACCACACTTTCACCTTGCAATCATCACTCCCCGATACTAGCATTGATGGTTCTGTACGAGAAAAATCAACACTCCAGGCTCTCTTCTCATGCTCTTCATACTCCATCACACTCTGACGGGTCTGGACATCCCAAACAGTTACTATACCCTCATAGTCACTGCTTG
>Contig_315	AT5G03800.1|Pentatricopeptide repeat (PPR) superfamily protein|LOC_Os07g07620.1|pentatricopeptide, putative, expressed
CAGGACGTACGTGGATGGGTCCTGTGGTTCCAATGCAAGCAAACGCTTCATAGCTCGTCTTCGCACGGTGACGTTGGAGCGCTTGCTGCAGCTGTCTAGCAAAGACGCCAGACTAATGCACCAGGCTTGAATGGCATACTGCCTATAAGCTGCTCTGCCTCATCAAAATGACCCCAGCAGCCAAGGACATAAACAAACGATGCATAGTGTTCCATGGCTGGTTCAATGCCATATGTGCTTGACATGGAAAGAAAGAGTCCCCTGCACTTGTCTGTAGAATCTTGGCTTGTGTGACTGCAAGCTGAAATGACCATAAGAAAGGAAATCGAATCAGGCCTGATGCCTGATCTCTCCATCTGACCCCATATGTCCAATATCTCTTCTCCCTGACGGTGAAGAAGACGGGCAGTCATAAGTGCATTCCATGTCACCAAGTCTCGCCAAGGCATTTGCGTCAAACAAATTGATCGCATCTTCCAATTCCCCGCACTTGCCATACATACTCATAACTGCATTGCCAACTCCAAGAGCACGCAAAAGCCCAGATTTTGCAGCAAAGGAATGCATTTGTTTTCCAAGTTCGGCAAATCCCAAAGCGCCGCATACTCCAAGGACAGCAGTGAACATGAACTCATCGATGAACTCTACACCACCGCTTCTAAACATCTGAAGGAAGGTTGACAGTGCTTTCTCATACTCACCATCCCTGACACTAGCCAGCAGCAAAGAATTCCAAGCAATATGAAAGCTCTCTTGATGGCACCATTGCTCAAACAACAGGTGTGCATCCCCAGAACGGCCACACTTGATGCACATATCGATCAACGCGGCATCGATCCAAGGAGTAGAGCCACAGCCGCACTTAAATCACAAAAGCATGAACCTGCTCACTCACCTTCCTATCTGCAGCGATAGCACAGGCATTCAGGGCACCGGTCACCGTGACATCTGAGATCTCCAGCCCATCCTCCACCATTCGCCTAAACAGCACCAGGCCCCGGAGCCCTGCCTTCCTCGCGAACGTGACCCGCACGCCTTCCTTGTTCTGACAAAACCCAGTCAGGACCGCGTTGTATGTGACAAAGTT
>Contig_316	AT5G02250.1|Ribonuclease II/R family protein|LOC_Os01g62440.1|ribonuclease protein, putative, expressed
GGAGCTTCTCGCAGACAGACCTGATTCAGACATGCATATCAGGAAGGATCTTTCAACTTTGAAAGTCTACGCCATTGATGTAGATGAGGCTGATGAACTTGATGATGCATTGAGTGCAACTAGGCTTCCTGATGGTAGGATAAAGATCTGGATACATGTTGCTGACCCAACGTGCTTGGTCAAACCTCGGAGCATAATTGATAGGGAGGCAATGCACAGAGGAACCTCAGTTTTTCTACCAACTGCTACGTTTCCGATGTTCCCGGAGAGGCTTGCCATGAATGCTATGAGCTTGCAGCAGGGTAAACAATGCAAATCCGTAAGTGTATCTGTGATTTTGCACCCAGATGGGAGTATTGCAGAATATACTCTAGAGAATTCGGTCATCAAACCTACCTACATGTTGACATATGAGAGTGCAACTGAATTGCTTTACATGAACCTGGAAGAAGAAGAAGAACTAAGGATTCTTCAAGAAGCTGCTTCCATTCGTGCACAGTGGCGTCGTAGCCAGGGTTCAATAGACACCGCTATGATAGAGCCACGTATCAAGGTGTCAAATCCTGATGATCCTGAACCAAATATTAATCTATATGTTGAAGACCAAGCCAATCCGGCAATGCAGCTTGTATCTGAAATGATGATACTTTGTGGCGAGGCAGTGGCTGCTTTTGGTGCTGACAACAATCTCCCTTTGCCATACAGAGGTCACCCCCAGTCTAACACAGCAGTGTCAGGGTTTTCTCATCTACCTGAAGGGCCTGCAAGGAGCTTTGCCAATATCAGTGTTCTCCGTGCTGCAGAAATGGATTTTCAAAAACCCGTCACATGGTGTACTTGGTATTCCTGGCTATGTGCAGTTCACCTCTCCTATTCGAAGNTATGTTGATC
>Contig_317	AT2G25560.1|DNAJ heat shock N-terminal domain-containing protein|LOC_Os04g31940.1|dnaJ domain containing protein, expressed
GGCTGCTGCTTGGTGGACCAGGAGAATGATGAACTGGTTCCATTGCAAGGGAATCCAGTCTCCACCGCCAAGAATGCATGATGGCAGTTTGGGCACAGTAGGTTATGATTAAGGTAAATTCTTAAATACTCATACTGCATCCGGCAGCGGTTGCAAGATGTCCAGAATGTATCGACCCCGGCAGGACGAGTAGTAGCCTCAGCTGCAGCTGCAGCTGCTACTGCGGTGGCGGCAGCTGCGGCAGCAGCATTCTTTCGAGCTCTCTTGTTTGCTTTCTTATCATAAGAATAGATGCCATTGGTTACGTTGACAACAGAATGATTTCTCCGCTTCTCATCATAAACCATCTTTCTGCTATTATCAGACAACACACTCCATGCCTCAGAGATCAGTTTGAAGGCCTCCTCAGCACCAATTGACTTGTTCTTGTCGGGATGCAGCAGCAGCGCTAGCCTCCTGTACTGCTTCTTCACTTCCTCTTCATCTGCAAAGGCGCCTAGAGACAATATCCGGTACCAGTCACTCTCTCCATCAATCTTGGACTCAGCTGCAAGATGAACTTCAAGTGTGGACACCATCTGAGATATGCCTTCAAGCGACGGGCAGAGAGTCTGGGCCTTGATTGCGTACTTCCGAGCACCCTTGATGTCACGGGCACGGAACTTGTTCTCAGCAACATCTTTGGCTTTCAGGGCCTCATCCATATTGTACTCCTCACTCATCTGCACCTTTGGATTTGATAGGTAAACAGACTAATCTGAGTGGGAGCAATGAAGCCCAAGAACAACAACTGGACAAGAGTAGCACGGGCTACTCCTCATTGAACCACAGAGAGGAATGAAATCATCATTTCCTTGGCCCGCGCGGGATCGGCTCCGGGAGGCGCGCGAATTCGGGCGGAGCGGCGGCCACGAGCGCCCCCGAAATTGCGAATTTTTTGGGCCCCCGAATTTTATTTCCCGGGGTGGAGAGGAGGAAGAAGCTCGAAAAAAAC
>Contig_318	AT2G24060.1|Translation initiation factor 3 protein|LOC_Os02g55120.1|translation initiation factor IF-3, putative, expressed
GGACGATTCATAGTAAGATGCTTCTCCTATCACTACTGGTGTCGCTTTCAACCGTAACATGTGTGACGCAAAGTGATTCGTGGCTTTCAAAGTATCATCCTTCCAGTTCTGAGACCATCTCCAACGGTTGACCCAGGTTCTTTACGGACATCATCGAGCCTTATTCTGTCAGATTGCCTAGGCGCCCAACCGAATGCTTGTCGAGATGATGTCAACAGATATAATTGTTGTACAACAGCACCAGCCTTGTATTTACAAGAATTGCACCAATACAGCAGCTGTACCTTGTTCAATCTGAGCAGGCGCCCTTGCCCAACAGTTCAATCAAGCATTCGCTGAGACTTCTGCCTCAGGCTCGATAATTTCCTCCAATTCCTCAGTCAGAGGTTCATCACTGTCTGATTGATCTCTCTCTTCTTTCACAGTATCCTTTTTGTTCAACTCATCCTGTTCTTTCTGTATAGCTATCTTATTGGGAACAAGAACAACATATATATTCCTCTCTGCGAAATTTTTACTTTCTTCCGTCGCTAGCTCACCAACATCACTCTGGAATCTCCTAAGGAGTTCAATAGCTTCTTTTTTATACAAGTTTTCCCGTCCTTTCAAGTTCACAATTATCTTAACCTTGTCGCCAGCTTTAAGAAACTTTCTTGCAGCTTTAAGCCTCACACTGTAATCATGGACGTCGATGTTGTATCCCATTTTCAACTCCTTCAAGCCCATGCGTTTTGCAACAGATCTTTTCTGCTGAATTTTCTTCTTCTTCTGTTGCTCATACCTGTGTTTTTTGTAATCTTTCTCCTCAAAGAGTCGAAGTACTGGGGGATCCCCATCTAATGATAATATTGCCAGTATAAGATCATTGTTGTCTGCAATTTGAACTGCCTCGTTTACAGATACCACACCAACCATTCTTTTCTGTTCGTCCAAGAGCCTTACAGTTGAGGACTCGATTTGTTCAATGTCAAGGGCGGGGTCGTAGTCGGGTTCGGGCCCGCGGTCCCTCCTTCCCCACCCGGCGCCTCCGAGCTCCTCCTCGTCCTCCTCCTCGTCCATCTGGTACGAGGAAGAGTACCGCGCTACCACGACGAGCCTCGCCCGCGCCCGCGCCCATGGCCTGGCCGGGAACCGCGCCGACGAGGAGGGGCCCGAGGCGTGGCAGACGGCGCCGGGTCTGTAAGGTACGCGGGACACTGCCGGCGCGAAGGCGAAGCCTGCGGCAACGCCGACCATGGCCGGCGGCGGTGGTCGCGGGCGGGTGGCCGCGGGGCACGGCGGCCTTATCTGCTTCGGGGGCTTTTGCCGCGAGAAG
>Contig_319	No annotation available
CTTATTTATCTTCAGAAAGTTGCAAAGGTTACAGTGTTCAAACCACCTGCCTGTAAAATCAGGTATCTGGAGAAGAAAAACAACCACACAGGGTTGTAAATGGCAAGGC
>Contig_320	AT5G55860.1|Plant protein of unknown function (DUF827)|LOC_Os12g17310.1|prefoldin, putative, expressed
GTTGCCATTTCCATGTCCTCCATCTCCTTGCGGGCGGCTTCCAGTTTCTTGATTGCCTCATTCTCACTGGCTCTGACGGCTTCCACTTGAGCCATAGCAGCAGCAACTTTCATCTCACTCAGCTTCTCTGACTCCTCCACCTTTCGGCTTAGAGAATCAAACTCCTACTTTTGAGATTGTGATATTTGCTGCTGACTCTGAAGTTGAGGCTCTAGCAGCACTTGCTCTGTCTGAGAGTTCCTTGATCTGATCAAGGGCCCTTGCTTCAGCTGCCTTTGCCTCTTCCGCTTCCTTCAATGCCAGCTGCAACTTTTGCTCAGCCTCTGCTAATTCAACACGAGCTTTTTCAGCTTCATCTCTTAGCTCTGCCGCACTCTTCTGCATCATCTCAGCTTCCTGCAGGGCATTCTTTGACTCAGAAGACAGCTGCTGAAGGGCCAACATCAGGTCA
>Contig_321	AT3G11130.1|Clathrin, heavy chain|LOC_Os11g01380.1|clathrin heavy chain, putative, expressed
ACCCATGTCACCATGGAGTCGGAGAAGTACATCTGCGTCCGCGAGACCTCGCCGCAGAACAGTGTCGTCATCATCGACATGGCCATGCCCATGCAGCCCCTCCGACGCCCCATCACCGCCGACTCCGCCCTCATGAACCCCAACACCAGGATCCTCGCGCTCAAAGCCCAAATACCTGGGACAACACAGGATCACCTTCAAATATTTAATATTGAGGCTAAGACTAAGATCAAGTCTCATCAGATGCCGGAGCAGGTTGTGTTCTGGAAATGGATCACTCCCAAGTTGTTGGGTTTAGTAACACAAACATCAGCTTATCACTGGTCAATTGAAGGTGATTCTGAGCCCGCCAAGATGTTTGATAGGACAGCCAACTTGGCAAACAATCAGATCATCAACTATCGATGTGACCCAGTGGAGAAGTGGCTTGTTCTTATTGGAATTGCACCTGGTGCCCCTGAGAGACCACAACTGGTGAAGGGAAATATGCAACTTTTTTCTGTTGATCAACAGCGTAGCCAGGCACTCGAAGCCCACGCAGCATCTTTTGCAACATTTAAGGTTGCTGGTAATGAGAACCCATCAACCCTTATTTGTTTCGCCTCAAAGACAACCAATGCTGGACAGATCACTTCAAAGTTGCATGTTATTGAACTGGGCGCCCAGCCAGGGAAACCTGGCTTTTCTAAGAAGCAAGCCGACCTCTTCTTCCCACCGGATTTCCAGGACGATTTTCCTGTAGCTATGCAGGTTTCACAAAAGTATGGGCTTATCTATGTAATTACAAAGCTCGGCCTTTTGTTTGTATATGACTTGGAAACTGCCGCAGCAGTTTACAGAAATAGAATCAGTCCAGACCCTATATTCTTGACAGCAGGATCTTCCTCAACTGGTGGATTTTATGCCATCAACAGAAGAGGGCAGGTTTTACATGCCACAGTTAATGATGCAACCCTTGTGCCTTTTGTCAGTGGCCAATTAAACAACCTTGAGCTGGCTGTGAATCTTGCTAAGAGAGCCAATCTTCCTGGTGCAGAGAACTTGGTTGTGCAAAGATTCCAGGAACTGTTTGCACAAACGAAATACAAGGAAGCAGCTGAGCTGGCTGCAGAATCTCCTCAAGGCCTCCTGAGAACACCTGAGACTGTTGCAAAGTTTCAGAGTGTTCCTGTGCAAGCTGGGCAAACACCCCCACTGTTGCAGTACTTTGGTACATTGCTAACTCGAGGGAAGCTCAATGCCTACGAGTCTCTTGAGCTATCTCGACTTGTCGTCAATCAGAACAAAAAGAACCTTCTGGAAAATTGGTTGGCAGAAGACAAGCTAGAGTGTAGTGAAGAACTTGGAGATCTTGTCAAGACTGTGGACAATGATCTTGCCCTAAAAATATACATAAAGGCTAGGGCAACCCCTAAAGTTGTTGCTGCTTTTGCTGAAAGGAGGGAGTTTGACAAGATACTTATATACTCAAAGCAGGTTGGGTACACTCCAGATTATCTCTTCCTCCTCCAGACCATTTTACGTACAGATCCACAGGGAGCTGTGAACTTTGCTCTCATGATGTCACAAATGGAGGGAGGTTGTCCAGTAGATTATAATACTATAACTGATCTTTTCCTCCAGAGAAATATGATACGGGAGGCAACAGCATTTCTCTTGGATGTTCTGAAA
>Contig_322	AT5G43822.1|Pentatricopeptide repeat (PPR) superfamily protein|LOC_Os10g41730.1|expressed protein
ATCACTAGTATTTACAGGAAACTCAAGAGAGAACAAATCTATGAGTTGAATAGGGTAGGCTGGATCCATTGAACTTGCCTGCTCTTCCATGTCAACAAGGAGATAACTGACGATTTTAGTGCAAACTCAGCCTGGTGCATCTCGCATAATGTTCGAAGCCCATCCAAGCATTCTGCAATAGTTGGCAAAATACCCACTTGTAACTGCATCTGTTTCGCGGTGAGTGCCGACCCGCCTCTCACCATCTGGTTGGTATCACACAGAGCCTTATTTAGAGCTTTCACAACACCATTTAACTTTTCCAGTGTCTCCCCCATAGAAATGAAGATGAGCTCCAGACTCTCAGTCT
>Contig_323	AT1G11860.1|Glycine cleavage T-protein family|LOC_Os04g53230.1|aminomethyltransferase, putative, expressed
CGGCGACGATGAGAGGCCTCCTCGCGTGCGCCACCCTCGCCCGCCGCGCCGCCGCTGGCTCCTCCGGCGCCGCGCCCGCGCGCGTCCGCCACCTGGCGGGCGCCGCGGAGGCGGCGGAGGCCGAGCTCAAGAAGACGGCGCTCTACGACTTCCACGTCGCCAACGGCGGCAAGATGGTGCCGTTCGCGGGCTGGAGCATGCCCATCCAGTACAAGGACTCCATCATGGACTCCACCGTCAACTGCCGCACCAACGGCAGCCTCTTCGACGTCGCCCATATGTGCGGCCTCAGCCTCAAGGGCCGCGGGGCCATCCCCTTCCTCGAGTCCCTCGTCATCGCCGACGTCGCGGGCCTCAAGGACGGCACCGGCACGCTGACCGTCTTCACCAACGAGAAGGGCGGAGCCATCGACGACTCCGTCGTCACCAAGGTCACCGACCAGCACATCTACCTCGTCGTCAACGCCGGCTGCAGGGACAAGGACCTTGCCCACATCGGCGCGCACATGGAGACATTCAACAAGAAGGGTGGAGATGTCAAGTGGCACATCCACGATGAACGCTCGCTGCTCGCATTGCAGGGTCCTCTTGCTGCACCTACGCTCCAGTTGCTGACAAAAGAAGATTTGAGCAAAATGTACTTCAGTGACTTCAAGATGATTGACATCAATGGATATGCATGCTTTCTCACAAGAACAGGTTACACTGGTGAGGATGGCTTTGAAATCTCTGTTCCATCAGAGAATGCAGTTGAACTTGCAAAGGCTATCCTGGAGAAATCCGAGGGCAAGGTGCGATTGACTGGCTTGGGTGCCCGTGACAGCCTCCGCCTGGAGGCTGGCCTCTGCCTGTACGGCAACGACATGGAGCAACACATCACGCCAGTCGAAGCCGGCCTCTCATGGGCAATCGGCAAGAGGAGGAAAGCGGAAGGGGGTTTCCTGGGCGCAGATGTGATCCTCAAGCAGCTTCAGGAAGGCCCAAAGATCAGGCGTGTCGGCATGTTCACACAAGGGCCGCCTGCACGGAGTCACAGCGAGCTCGTCAGCAGCTCGGGGGAGAACATTGGTGAGGTGACCAGTGGAGGGTTCAGCCCATGCCTGAAGAAGAACATTGCCATGGGCTACGTTAAATCAGGTTTGCATAAGGCTGGGACAGAGTTCAAGGTGGTTGTTCGTGGGAAGTCCTATGATGCTGTTATCACAAAGATGCCCTTCGTGCCAACCAAGTACTACAAGCCCTCATAGATTGTACAAAAGGATGTTCCTTCATCTACAGTTTTCTCTTGCAATTCTCTTGTCGCAGCCTGTATATGACAGGCTGTTGCAATGCTGCAACTGTAACTTCTGTAAGACTCCCTCTTACAGCTTGACATTTTACCTCTGCCCGTCTAATAATGTTTTATTTTCCAAAAGCAAACTTCTTCAGGCATGGGCTGAACCCTCCACTGGTCACCTCACCAATGTTCTCCCCCGAGCTGCTGACGAGCTCGCTGTGACTCCGTGCAGGCGGCCCTTGTGTGAACATGCCGACACGCCTGATCTTTGGGCCTTCCTGAAGCTGCTTGAGGATCACATCTGCGCCCAGGAAACCCCCTTCCGCTTTCCTCCTCTTGCCGATTGCCCATGAGAGGCCGGCTTCGACTGGCGTGATGTGTTGCTCCATGTCGTTGCCGTACAGGCAGAGGCCAGCCTCCAGGCGGAGGCTGTCAC
>Contig_324	AT2G33860.1|Transcriptional factor B3 family protein / auxin-responsive factor AUX/IAA-related|LOC_Os05g48870.1|auxin response factor 15, putative, expressed
ACGCACGGCGGCTTCTCCGTGCCTCGCCGCGCCGCGGAGGACTGCTTCCCGCCTCTGGATTACAGCCAGCAGCGGCCGTCGCAGGAGCTTGTCGCCAAGGATTTGCACGGAACTGAGTGGAGGTTCCGCCACATCTATCGAGGCCAGCCCCGCAGGCACCTTTTAACCACTGGATGGAGTGCATTTGTCAACAAGAAGAAGCTTGTCTCAGGGGACGCTGTACTATTTCTGAGGGGAGATGATGGAGAGCTAAGACTTGGAGTGCGCCGTGCACGCTCAGCTTAAAAATGAATCTGCTTTTCCAGCACTTTATAATCAGTGTTCAAATCTTGGTTCAATAGCTAACGTAGCACATGCTGTTGCCACCAAAAGTGTGTTCCACATCTACTATAACCCCAGATTAAGTCAATCTGAATTCATTATACCATACTCAAAGTTCATGAAGAGCTTCAGCCAGCCATTTTCTGCTGGGTTGAGGTTCAAAATGAGATATGAGAGTGATGATGCTACAGAAAGAAGATACACGGGGATCATAGCAGGAATTGGCGATGCTGACCCCATGTGGCGTGGTTCAAAGTGGAAATGTTTGATGGTCAGATGGGATGACG
>Contig_325	AT3G02050.1|K+ uptake transporter 3|LOC_Os01g70940.2|potassium transporter, putative, expressed
ATGTATGCCACCCCAGCATGTTTCGCTTCCACAAGTGCCATGAGCTCATCTTTCACTTGCTGGCCCATATCGTCATCCTCTGGCACCTCAAATCGAACACGGCGGCGCCGGCTTAGACTTGGGGATTCTTGTTCGTAAGAGGATTGCAAACTTCGAAGGCTCTCTGATTTGCTGCTCCTTGTAATCATGGAGTCAGCTGGGCCATGGAAATCTCTCATGGCCAATGGAGTGCCAGAGTCATCAGTGGTTGTTATGACTGCCATCCTTCCTTCATTAGCGATATCATAACTTGCTGAAGAAGAAACATCCTCGGCTTCCATCATAATGAACTTTGCAATACTCATAACTAACATGTTCTCGAAATTGTCTTCATCTCTCTGCACATCTTTGTAACCGTATCTAACAATGCAACGGTACATCCGATATTCTTTAGGTCCAATCCTACCCACAAGGTATCGCTCATCTGGTGAAACATATGGCACTGGCACTGACTTCACACAAAGAAAGACTAGGACTTCATGGAAGGCAGGGAGATTAGTGACAAAATGTGAGAAGATGGAGGGCACACCAGTCACCAGCTCTGTGTAAATCAATCCAATACCAGGAACCCGAACTATGCCAAGGCTTGGACCCAGAGACAGGATCGATCTCATCGATACTTTGTTCTGTAGGTCAAACTGGTACTTCCTCCTTAACCCATAGTGCCAGATGTACATGACAGACATGAATATGAAAGCAAGCACAAGAGGCACCCATCCTCCCTGAGGAACCATAGGCATTGCCAATAAG
>Contig_326	AT5G64460.1|Phosphoglycerate mutase family protein|LOC_Os04g01230.1|phosphoglycerate mutase, putative, expressed
AGAATACTGGCCTCTCTTTCCTGCTATTGATTTTTCATTGATAGAGAACGATGAAGATGTTCTTTGGGAGCCAGATGTCAGAGAACCAAACGAGTCTGTCGCACTGAGGGGTATGAAGTTCATTGACTGGTTGTGGACAAGAGAAGAGAAGGAGATAGCTATTGTCAGTCATAGTGGTTTCTTATTTCATACCTTGAGCATGTACAGCAAGGAGTGTCATCCAACCATAAGAGACGAAGTTAGCAAGCACTTTGCAAACTGTGAGCTCCGGTCAATGGTGTTGGTTGACAGAAGTATGCTTGGGTCGTATTCCCCAAGCTTCAACTACCCTGGCAAGATTCCTGCTGGGCTTGATCTGCCTAGCGACATTGCAGACAAGAAGCATGTTGAGGAAGCTCAGGAGAACTGATGAGCCTGCCTGTCTGAGGCTGTTGAGCATTGGTGCCTTGATTCTTTTATCCA
>Contig_327	AT5G55180.2|O-Glycosyl hydrolases family 17 protein|LOC_Os07g35350.1|glucan endo-1,3-beta-glucosidase precursor, putative, expressed
GCATTGTTTGCTGAAATTAAATACAGACACATGCAGCAGCGAAAAGCCGAGCTGGTGCGCGGCGAACGCGGCCGTCGGCGACGCGCGGCTACAGGCGGCGCTGGACTACGCCTGCGGCAATGGCGCGGACTGCAGCGCCATCCAGCCCGGCGGGTCGTGCTTCCAGCCTAACACCGTTTTCGCGCACGCGTCGTACGCAGTCAACGACTACTACCAGACGCAAGAACCGGGCCAGTGGGACGTGTGACTTCTCTGGCGCCGCTTCCGTTGTCTACCAGCAACCATCCGGCACCTGCACTGCGACGGCTGCGGCGGCGAGCTGGTGCGTAGCGAAAGCGGGGGTCGGGACGCGCAGCTGCAGGCGGCGCTGGACTACGCGTGCGGCAACGGCNCGGACTGGTAGGGCTATCCAGGCCGGCGGGGCGTGCTTCCAGCCGGACACCAAGGCCGCGCACGCCTCGTACGCGTTCAACAGCTACTACCAGAACAAGGGCCAGGCTAGCGGGACGTGCGACTTCTCCGGTGCCGCCTCAATTGTCTACCAGCAACCCAAGATCGGAAACTGCGTGCTCCCGTCGAACGGCTGAATACTGCAGAAGTAACAGCGCCGAGGCCTCATCTCAACACACGGGAGATATATGTATACACACACACACGCTAGAGATCCTGTAACGCAGATCGAATACAGTTTTACGTCTGTGCTATATAATTAAACTAGATAATAAAACCCGGCAATAGCAAAGCCAGCGGCAATGCCCTCCGCTCGCTCGATCTTACTCTTAATACTATTCTCAAATATATGCTACATGCGTTAATAATAGTACAGTACTAAGCATTCAAGTT
>Contig_328	AT2G02760.1|ubiquiting-conjugating enzyme 2|LOC_Os05g08960.1|ubiquitin-conjugating enzyme, putative, expressed
GTTCATCGGACATCAGTACACACCCTCTCCGCGTGCTCTCACGCGTTTCAGGGCTCCTCCCACCTCGTCGTCTTCTCTTGCCGTCGCCGTCGCCCCTCCCCTCTACCGGGGGGACGCATGAGCTAGTGTCGGCTGGAGATCCATCCATCTGCTGGACCTGGATTGACTTCTTTCCCTGAGACATCCGAGGATGTCGACTCCGGCGAGGAAGCGGCTGATGAGGGATTTCAAGCGGCTGATGCAGGACCCTCCGGCTGGCATAAGTGGCGCCCCGCAGGATAACAACATACTTCTATGGAATGCTGTGATCTTTGGCCCTGACGATACTCCATGGGATGGAGGTACGTTCAAGATGACTCTCCAGTTCACTGAAGAATATCCAAACAAGCCACCAACTGTGCAATTTGTTTCGCGAATGTTTCATCCTAACATTTATGCTGATGGGAGCATATGCTTAGATATCCTGCAGAATCAGTGGAGCCCAATATATGATGTAGCTGCTATACTTACGTCAATCCAGTCGTTGCTGTGTGATCCAAACCCAAATTCGCCTGCAAACTCCGAAGCTGCCCGCATGTTCAGCGAGAACAAGCGTGAGTACAACCGCAAAGTGCGGGAGGTTGTGGAGCAGAGCTGGACAGCAGACTGATGCATTGCATTGCATTGCGCAGCTTCTCACCGCTT
>Contig_329	AT5G46410.2|SCP1-like small phosphatase 4|LOC_Os01g43870.1|NLI interacting factor-like phosphatase, putative, expressed
AAAGTTTTCTGTGACATAGAAGTCCAGAACATCCCAAATTGGAATTCAGTTGTAGTATTGTATCCTTCATCATTGCCACTAAGAATCAGGTGAAGGACTCGGTGCTTTCGTCCATTTGCTGCAGCATTGTAGTTTATCTCTTTCAACTGAAGATCATTGTAGATTGGATCTGGTGAGAGGATACTCTCAAACTCAGATGATGATGGTACTGATATTGGAACCATAGATCTAGGGCCGCATGACAACAATGGCAGTGGTAGCAAACTGGTGGTTGCTGCATCAGATTCATCCTGCAATAAGTTGATTTCCGTGATTTCAGTGTTTTCCCCTGATACTTCGGCAGTGCAGCACACATTTTGATGACTTATTAGAGTTGACCCCACCGCTGTTTTATCGAGTGTAATGTCTTGAGGGTGTGAATGTTCCAATGTTTCAGTGGTCTTGCAAAATGTATGAAGCTCCTGTGTCCCTAAACAGTCGTTGCTTAACATTTTATTCATCCTTAATGCAAGTATTTGCAAAAAGCATGTTCAAAGTACTGCAGTTCCAGTAGGAAAAGGCCAACTGTTGAAACATTTGATATCACTAAAGACATTAGTGGGGGGAAATCGAAAACG
>Contig_330	AT2G01480.1|O-fucosyltransferase family protein|LOC_Os05g38490.1|growth regulator related protein, putative, expressed
ATGAGAAGAAGGAATTGGATGCAGCCAGGGAAAAAGGTTGGAGAGGGAAGTTTACAAGGCCAGGACGTGTAATAAGGCCTGGAGCAATCAGGATGAATGGGAAATGTCCACTGACACCTTTGGAGGTTGGGTTAATGCTGCGTGGAATGGGTTTCAGCAATAATACTGCGATATATTTGGCTTCTGGAAGGATATATAAAGCAGAAAAGAACATGGCTCCTCTTCTTGAGATGTTCCCTCTCTTACAGACAAAAGAAACATTAGCATTGGATGAAGAACTTGCTCCATTCAAGAACTTCTCCTCAAGAATGGCAGCTATTGACTACAGTGTCTGTGTTCATAGTGAGGTCTTCGTGACTACCCAAGGTGGTAATTTTCCTCATTTTCTGATTGGCCATAGGAGATACTTGTATGGTGGCCATGCCAAGACAATAAAGCCCGATAAAAGAAGATTGGCCATACTCTTTGACAGTCCACGTATCGGGTGGAAGTCACTGAAACGCCAATTGTTCAATATGAGAGCACATAGTGATGCCAAGGGTATTGAGATAAAAGAGCAAATGAAT
>Contig_331	AT2G18940.1|Tetratricopeptide repeat (TPR)-like superfamily protein|LOC_Os05g19380.1|pentatricopeptide, putative, expressed
GCTGCTTATATGCGACGAAACCTGAACCGAATCTCGTCCACCTTTTAGAACAGGTAGCCTACCTTCCAAACTGTGCATCCTCTATACGTGCTGCGAGTGTATGCAGCACTTTCTTATAAAAATACGGGTCAGTTTCTGAAACTTCAGACAGGAAATCGTGCGCCTCCTCATGGTGCTTGGCTTTGCAGTAACTGTCGATCACTCTCCTGTAGGTCAGCTCCATAGGCCTCAGGTTGTGCTGAATCATGTAGCTAATGACCTCCCTAGCCTCACTGAACATCTCCAGGCTAGCGTATCCCCCGATCAGGGTGTGGTAGGTAACGACGCAGGGGGGCATGCCGTCAGCAATCATCTCGGAGAGGATCCTCTGAGCTTCTTTGATCAGCCCTTGCTTGCAGAATCCGTTTATGACCGTGTTATAGGACACGACATCAGGCTTCACCTCATTGCTTTGAGCTGATTCAGTATCTTCTCGGCTT
>Contig_332	|||
GGCGGCGGGAGGGAGGGAGCTGCGCCCGCAGCAGCAGCCGGGGTGGCGCGGCGGGCGCGAGGACAGCGCCGCCGCCGCCGCCGCGGGCGGCAACGGCAAGACGGCCAAGGTGATGCACCTTCTACTCTGGGGGCCCAAGTGATGATGATACTATCCATCGGCGAGTTTTCGTGGGGCTCCGGCGTGTTTCCGGCGGCTCGGCTCAGGCTGGCCGGCCGGACGGATCGTACTCTACTGTGCCATAGTAGTACTAGTGGTAGTTGCACCTTGTCTTGCACCACTTCTTTGCTGTTCGCTCGTCGACGGCTCGCCGCGTCGGTCAGTTTGGGTGTGATGAAATACTGGAAGCGCTATAGATAAAGCTTTATGTAAATAGCAAGTCCCAGAGTGGTGTTTGATCTCTCGGTGTTGTAAGAAGTCGTCGTACCTATGCGTGTGGAATTTAATTTTACCTACTCTTTTGTGTGTAGTCAGACAACTCAATTTTGTGCAAATTTTCTTTGGGTTGATTTTGTGTGCGATTTCCTAGTCCAAAGTCAAGATCGGAAAAGGTTATGCCC
>Contig_333	AT4G10960.1|UDP-D-glucose/UDP-D-galactose 4-epimerase 5|LOC_Os05g51670.1|NAD dependent epimerase/dehydratase family protein, putative, expressed
GGGGTTTATTTCTTGTCTATCTAGCAAAACCAATCATAAGCATGGATTAACACTAGACAGACCTAACAATAATCATATATATAATGGTAACAATAAGCTGGATGGATGGACTCGGCCGGGGCCCTCTACTCCCTCCCTTCTCTCTGTACAATGAGAATACGAGGGCACATCGAATCCATCCATCCGGATTAGTAGCATGCCTCTGCAACTCCTTTTTAATTACTACTTAGTAGACTGTTGCTTGCTACAGTGGGCTCCAACTCAAATCTCAGTTGCTGTTGTTGCTTGATCCAGCATACCCGTAGGGGTTCTTGCTTGCCCAGTTCCACAGGTCTCTGCACATCTCCTCAATCCCGTACTTTGCCTTCCATTTCAACTCCTTCTCGGCCTTGGCCGTTGCGGCATAAACCACCTCTGCATCTCCAGGTCTTCGCCCAGCAAACACCAGAGGGATTTTCTTCCCTGAAGCCTTCTCGAATGCAGCCACCATTTCCAGCACTGATGTCCCCTTTCCTGTGCCCAGGTTGTATACTTCACACCCTATTTTGTCGGAGTCTTCATAGAGCTTCCTCAACGCTGCTATGTGCCCGTCAGCCAGGTCAACAACATGGATGTAATCGCGCACCCCAGTTC
>Contig_334	AT5G64030.1|S-adenosyl-L-methionine-dependent methyltransferases superfamily protein|LOC_Os04g59590.1|methyltransferase, putative, expressed
CAAGCAGAGCTTCTGAACGAGACAACTACAGAGCGCGGATCATGGCCTACTCAGGCTGCACAGTCTAACAAGGACACCAAGGAGCAAACCACGACGTCGAGTACCCCAATGAGCTATAGTTGGAAACTGTGCAATGTTGACGCCAGAGCAGATTACATTCCATGCCTCGACAATGTAGAAGCTATCAAGAAGCTTCGTTCCACCAAGCACTATGAACATCGAGAAAGGCATTGCCCTGAGAAGCCTCCTAGCTGCCTTGTTCCTCTACCAGAGGGCTACAGAAATCCAATAAGGTGGCCTAAGAGCAGAGATCAGATATGGTACAATAACGTTCCTCATACTAAGCTGGTAGAATACAAGGGACACCAAAACTGGGTTAAGGTCTCTGGGGAGTACCTCACCTTCCCGGGAGGTGGGACTCAGTTCAAACATGGTGCATTGCATTACATTGATTTCATTCAGGAGGCTAAGAAGG
>Contig_335	AT5G64170.2|dentin sialophosphoprotein-related|LOC_Os03g27019.2|expressed protein
GGATGGCTCATTTGTGTCATCTGTGTCCTCTGATAACTCAGTTGACGAAAGCAGCTTTCGACAACTGCAGGATGCCGTTAGTCAGCTGGATGTCCAAACCAAATTGTGCATTAGAGATGGTTTATACCGATTGGCACGAAGCGCGCAACATAGGCAAGTTTTTCCAAATACGAACAGCAATGGAGATAGCCAGGATGTAAAGAATACGCAGAATGCAGAAACTTCGCGCAAGTACGTTGTTCCTAACAAAAGATGTTATCTATACTTTGCTCGATCATGAATCGGTATTTATAGATTTGAAAACTGTACTTGTTGATTGAAATACATTTCCCTTATTGTTTAATTACAAATTAAACAGTGTTGTCTGAATGCTCCTAATGCAGAGTATTTCGCACAGCCTGTTATCTCTAAAATGCCATTCTGAAATGTTGTACCTTGTTCCATAAGAACAAAATCCTGATATCATAGTCCTTGAGATGCTGCTCAATTAAGGTTAAAATATAACTCTTAATTTGATTTGATTAATGGATTTAACCTGTCCATTTACTGTTAACATGAATTATTATATATGATCCCATGATTTAACCTGTCCATTAATTGTTAACCAGAATCATCTATGATGCCATGATATCTAGGCCATTATATGTAGTTAATTTTTATGAGAACGGGAGGGGCAAAGCCAC
>Contig_336	AT5G22360.1|vesicle-associated membrane protein 714|LOC_Os10g06540.1|vesicle-associated membrane protein, putative, expressed
GCCATCCCAAATCCCCAATTCCCCAGGCGAGATCGGATCGGATCCGATCGGGATCACATCTCCTCTCCCCAATCCCCATGGCGATCGTGTACGCGCTGGTGGCCCGCGGCACGGTGGTGCTGGCCGAGTTCGCCGCCGTCTCGGGCAACGCCGGCGCCGTGGCCCGCCGCATCCTCGAGAAGCTGCCGCCCGACGCGGAGTCGCGCCTCTGCTTCGCGCAGGACCGCTACATCTTCCACGTCCTCCGCGCCGACGCCGGCATCGCCTTCCTCTGCATGGCCAACGACACCTTCGGGAGGAGGATCCCCTTTCTGTACCTGGAGGACATCCAGATGAGGTTCATGAAGAATTACGGCAGGGTCGCCCACTCCGCGCTGGCCTACGCCATGAACGATGAGTTCTCCAGGGTGCTCCACCAGCAGATGGAGTTCTACTCCAGCAACCCCAACGCTGACACGCTCAACCGTCTCCGTGGAGAAGTCAGCGAGATACACACTGTCATGGTCGACAACATAGAGAAAATCCTCGACAGAGGCGACCGCATCTCGCTTCTCGTCGACAAGACATCCACCATGCAAGGCAGCGCTTTCCACTTCCGCAAGCAATCCAAGAGGCTCCGCAGAGCGCTTTGGATGAAGAACGCC
>Contig_337	AT1G05200.1|glutamate receptor 3.4|LOC_Os06g46670.2|glutamate receptor, putative, expressed
AGAGTATCCTTACTTCATAAGGACAACCATAAGTGACTACTTCCAAATGAATGCTGTTGCTAGTATTGTTGATTACTATCAGTGGAAAGAGGTGACTGCTATATTCGTTGATGATGATTATGGGCGAGGTGGTGTGTCGGCCCTCGGTGATGCCCTTGCAGCAAAGAGGGCAAGGATTTCATACAAAGCAGCTATCCCTCCAAATTCAAAATATGGACGTGATCAATGATGTACTATTTAGAGCTAATATGATGGAATCAAGAATCATGGTTGTGCATGTCAATCCTGACACAGGGATGGGAATATTTTCTGTTGCTAACAAGCTCCAGATGATGGCCAGTGGCTATGTCTGGATAGTAACTGATTGGCTAGCCACTGTCCTGGATTCCTCAAAGTCTAGAGATCTTAAGGAAATGAGTCGTATTCAGGGACTAATTGTTCTTCGTCAGCACACTCCTGAATCTGATGCCAAGGATAAGTTCGTATCTAAATGGAACAATGTGGCTCGTAATAGAAGTATTACTTCTGGCTTGAACTCATACGGTTTTATGCATATGACTCA
>Contig_338	AT2G37340.1|arginine/serine-rich zinc knuckle-containing protein 33|LOC_Os05g02880.1|splicing factor, arginine/serine-rich 7, putative, expressed
CGCCGCCGCCGGAAGCGCCTCGACCCAGATCCAGGAGACATGCCTCGCTATGATGATCGTTATGGGAACACACGCTTGTATGTTGGCAGATTGTCCTCCCGTACTCGTTCCCGTGACCTAGAATACCTTTTCAGCAAATATGGAAGAATACGAGAAGTGGAGTTGAAGCGCGACTATGCATTTATTGAGTACAGTGATCCTCGTGATGCTGATGATGCACAATACAACCTAGATGGCAGGGAAGTTGATGGGAGCCGCATTATCGTTGAGTTTGCTAAAGGAGTTCCTCGTGGTTCCAGTGGCTCACGTGAGTACATGGGAAGAGGGCCTCCGCCAGGAACAGGTCGTTGTTTTAACTGTGGAATTGATGGTCACTGGGCAAGGGACTGCAAGGCTGGTGACTGGAAGAACAAATGCTACCGCTGTGGAGAAAGGGGCCATATAGAAAGAAATTGCCAGAACAGTCCAAGGAACCTCAGGCGTGAGAGAAGTTATTCACGCTCACCATCTCCACGCCGTGGACGGGGCCGCGGTC
>Contig_339	AT2G29210.1|splicing factor PWI domain-containing protein|LOC_Os03g16369.1|retrotransposon protein, putative, unclassified, expressed
TCGCCGGAGTTTGAGTATAGAGAATGAGAAAAGAACAAATGGAACCCCCTCCATTAAAGACAAAGCTATTCCTGAAAGGGACCAAGAACGAAGATTTGATGATGATAATGACGGGGATGGTGCAAGGATTGGTGATCATCATTCCCCAGATTCTGAACGTAGGTTGTCAAAATCCTTGAGGTCTCCTAACAATGAAAAAGGGAACTCCACACATCATAGCTCTATCAAGAGCTCAGGGAAACAATTACCTGGTCAGGGCAGCACAGATACAAGTGGGGATGAGGAGGAAGGCAGTCGTGCTAGAGAGAATGCACGAAAAGCAAATTCAGCACGTAGGAAAACTAAGGATTTCTCAGCTGGTGTCTCAAGCCCTGGAGAAAAATCTACATTCATGTTACACCAGAGTGGCAAGGGCGTCCAGAAGAAACACCTGGATCAACTGTCAGAATCATCGGAAGATGAGCCTGCTGGTAGAAGAATGAAGTGTAGAACTGATTCTCCCGATGAACGTTCCCCACCTAGAATTGAAAAGGACTGACTCGCATTCAAAGGACGGGAGGAACAGTGAGCATGCCACGAGGGTTTGCATGATGATTCTGATGATGCTATTGAGGTAAAGAAATATTTTTGTAAAGCCAATGAGGA
>Contig_340	AT3G14110.2|Tetratricopeptide repeat (TPR)-like superfamily protein|LOC_Os01g32730.1|tetratricopeptide repeat containing protein, putative, expressed
CAATCCTCAGTTCCAGCTGGGAACGGCAAATGTACAATACACTACATGACAAGCGAAAAGGTAGAGATTGGATTAGCCTTGTCTGTGCTCTCACGGATTTCCGACTAGCGCTCTTGTTTTCAGTCATTCTCCAATCTTGCAATGTATTTGTCGTAGAACTCGCCAGCCTTCTCGAGCTCACCAAGCTCAGTGTAGCAGTCCGCTATTGCTCCATATGCTTCAGTGACACCCGCATCCTCTCCGGTCATCTTAGAGATGTTTAGAACCATGGAGTGATACTTTATGGCTTCCTTGTACTTGCCTTGTCTCTGCAACGATGCTCCTAATCCTCGTGCTGCCTTCTTCTCTTCAACATGATCACCTAAAGCTTGTGCAAGATCAAGAGCTGACTTAAACTCCAGGAAATGCCTTGTCAGGAGCTTGGTTTCTCAGGTAGTTCTTCCCAGTCCTCAGATATGCAATCAGGCGCTCTTTCTGAGGATCAACAATAACTGCTGATTCTGGTATCTTACTACCAACTGGGGCATAGCTCAAAGCAGGAGCATAAGATTCAATCTTGGCTTGTCTTCTCAGTGCAGCATTTATCTGACGTAACTGATCATTCAGCCGTGCAAGCTCCCCTCTCCTTTGTCTTGCAAGGAGCCCTACAGGATTTCTGAATTGCTCAGTATAATGCAGAAACTTTCAGATAAATCCCATAACAGAGGGAAATATGCACATTAGAGAACTTATAATCTGAACATGAAATATCAACTAACCTATTTATTGTCAAAAAGAACAGGAAGGAATGGAACATGGTAAATCACAAAATAGATTACATTGGCATAAATAGTTGTAGAGACAAATGTAAACTGCCCCATCACCTAAATAACTTGAAATAATTCAATTCTGTCGGACTAGATAACTATGTACAAAAAATAAGCCAGTTGAATGACAGGCATGA
>Contig_341	AT5G58740.1|HSP20-like chaperones superfamily protein|LOC_Os01g47770.1|CS domain containing protein, putative, expressed
CGGGTGGCAGCAGGAACATAGGGGGAACATGCAGCTCAGATAGGAAGCTTCACTCGGAGCTTATTCCTCCCATGAAGGTCCTTGGGTCAGGGCAGGTTCCACTGAACTGAGCCTGCGAAAAGTCGAACCCTGGGTTCTCTTCTTGAAACCTTTGCAGCATAAGACGTTTTTGCTCTTGATCTGCAGCATAAGGATCCAAGAGACCTTGCCCTTGTATGGGAGATGACCATGTCTTCCCCTTCTCTCTTTTGTTCAGTGTGATATGCATCTCACCATCAGCTATTGTCCAGAACGAGTCGTCCGTCTTCACGGGGTGCGTCAGGTCGTGGTTGAGGTATGGCGGGTTGCCGCGGATGCCAACCTCGACGTGGCCCGCCTGGATGGTGCAGCTGAAGAGCTTGGTGGGCACGCCCTTGGGGAGCTCGACGTACATGTTCACCTCCTCCAGAGTCTGGTCCCACTCGAACACCTTCTGCCCGTTGTGCACGAAGGCGTGGCGCTTCTCGGGGGCCAGCTTCTCCGCCATGGC
>Contig_342	AT2G40490.1|Uroporphyrinogen decarboxylase|LOC_Os03g21900.1|uroporphyrinogen decarboxylase, putative, expressed
GCGGAGCTCGAACCTGCCCCCGTCCCAAATGGCGACCGCGTGCCCGCCGCTCTCGCTGCCGTCCACCTCCCTCCTCCGCGGCCGCGCCGGGCCCAGGCGCCGGCAGCTCTCCGCCGTCCGCTGCAGCGCCGTCGGAGAGGCGGTAGCGGAGGAGGCCTCGGTCGGGACGGCGGTGGAGCCGCTGCTGGTCAGCGCTATCAGGGGGAAGAAGGTCGAGAGGCCGCCCGTCTGGCTTATGAGGCAGGCCGGGAGGTATATGAAGAGTTATCAATTGCTTTGTGAGAGATACCCGAAGTTCCGTGAAAGATCAGAAAATGTCGAGCTAGTTGTTGAGATCTCTCTGCAACCATGGAAGGTTTTCAAGCCTGATGGAGTCATCTTGTTCTCTGATATCCTTACTCCACTTCCTGGGATGAACATACCTTTCGATATTGTGAAAGGAAAAGGTCCAGTGATTTATGATCCCTTGAGAACAGCAGCTGCCGTGAATGAAGTCAGAGAATTTGTTCCTGAGGAGTGGGTCCCTTATGTGGGGCAGGCTTTAAATTTGTTGCGACAAGAGGTTAAAAATGAAGCTGCTGTTCTAGGTTTTGTTGGAGCTCCCTTTACCTTGGCATCTTACTGCGTGGAAGGAGGTTCATCAAAGAACTTTACAATGATTAAGAAAATGGCCTTCTCAGAACCAACGATTCTACACAATTTGCTACAAAAATTCACAACATCAATGGCTAACTACATTAGATACCAAGCGGACAATGGGGCACAGGCTGTCCAAATTTTTGATTCATGGGCTACTGAACTCAGCCCAGCTGATTTTGAGGAGTTCAGCCTGCCTTATCTAAAGCAGATCGTGGATAGTGTCAGGGAAACACATCCTAGCTTGCCCCTGATACTATATGCAAGTGGGTCTGGGGGCTTGCTGGAGAGACTTCCTTTGACTGGTGTTGATGTTGTCAGCTTGGACTGGACGGTCGACATGGCTGAGGGCAGGAAAAGATTGGGATCTAATGTAGCAGTTCAAGGGAATGTGGACCCTGGTGTTCTTTTTGGATCGAAAGGGTTCATTAGCAAGCGGATTTATGATACTGTGCAGAAAGCTGGTAATGTTGGACATGTACTGAACCTTGGTCATGGCATCAAGGTCGGAACTCCAGAGGAGAATGTTGCTCACTTCTTTGAGGTTGCAAAAGGAATCAGATACTAAAGGACCTTGGTGGTTGCCTTTCTCCCCATCGGCAGAAGTTGTAGAATTGCTGGTTGAGGATAGATGCAGAAAGCCACGTGTAGCATAGAGCACTTGAAGAACACATATTTTTGTGATTGATTCTGTTTGTCGCATTTCAAGTTCTGATTTCAGTGTAATATTGTAAGCAAATTTGAGTTGAGGCGTAATGACGTGCCTACTTGTTTATACCACTATAGTAGCAGTGTAGTTCATCTTCTGTAACAGTCTTGTCTTATCTGTCCAAGCAAGATTATTGATCATATGCTCCCATGAAACAAATATATAGTCCTGACTTTACCCAAAAAAA
>Contig_343	AT1G56310.1|Polynucleotidyl transferase, ribonuclease H-like superfamily protein|LOC_Os05g28860.1|3\'-5\' exonuclease, putative, expressed
TTTAAACAGCTTCTGCATATCAAGTAGCATTTCATAGAATTGGAATGTTTCCAGTCCTATGAAATGCTACTTGATATGCAGAAGGAAATGATATCTTTAGTCATTCAAAAGTATCTAGATATGAAAATGCTAAAGAGCGCGAACAAGTTGGTGAAAGAAAATGACCTTACAGAAGAGTTCCCAGATGTTAGCTATTTGTATAGAGAGAGTTTAGTAAAGAAGTTGGCTGAGAAAGGGTGCTGGGATATTGCAGAAGTCCGGGCCAAGAAGGAAACAAAACTCATGGAATACCTGGTATATTTAGCCATGGAAGCTGGTTATATGGAGAAGGTTGACGAGCTTTGCCAGAGGTACTCTCTTGAAGGTTAGGTCGATTCTTTGGTTCCAGAGAAGGTATTTTGTGGATCTGATTACTTAGATCTGAAACAATTGGATGTGGAAGAAATTGTCTGGGTCGATGAGATCAATGGACTGCTTAATGCAACAAGTTGTATTGAAGCTTAG
>Contig_344	AT3G14750.1||LOC_Os07g32450.1|protein kinase PKN/PRK1, effector, putative, expressed
CTCAGCAGGAGGGCGACCTACGTCTTCGCGAGGTCTATGAGAGGTCAATGAAGATGGAAGCAGAGCTCCGGGCAGTACATGAAATGAGAGCAGAGCTTGCACAAGTTCGTCTGGACATTCAAAACCTGGGTGCATCTAGGCAGGAACTCATGGGCCAGGTCCAGGGGTTAACACAGGATTTGGCTCGTTCAGCAGAAGACTTGCAGAAGGTGTCTGCAGTAAAAGCTGAAATCCAGGAGATCAAACATGAAACACAACATTTGAGATCTGGTATTGAGCTTGAAAAGAAAGGATATGCAGAGAGTTATGAGCAGGGTCAAGAGATGCAGAAGAATTTGATTTCAGTGGCTTCTGAAGTGGAGAAACTCCGAGCTGAGGTTGCTAACGCGGAGAACAGGTCACGGGCTGTTATGTCTGCAGGCAATCAAGGTTATGTTGGAAGCTATGGGAATCCCAAGGCCAATTTTGCCCCTAATCCTTATAACACTGGGTACAACATGAATCAAGCAAATGCTGCCGATTCTGCCTCCCAGTATGGACCTGGTGCAATGCATGCTTCATGGGGTGCCTATGACATGCAAAGGGCATCAGGGCGGAGATAAATACCAATTTCCTCGCCCTTCCACAAAGTGTACACATATCTTCGGCCGTGAGTTGCTGCTCCACGTGAATGTTGTGGTGGATCGGGTATGAATCATGATGTTGAATAGATAGAGCACAGCTTGACAAATGGCGC
>Contig_345	AT5G56550.1|oxidative stress 3|LOC_Os01g53730.1|expressed protein
GCAAGAGGAGCTGAGGAAGAAGAATATATCCATCCACACCCAACACACATACCTTGTTCTCGCAGTTTCTTGGGCTACGGTAATCTCCCCAGGTCGGAAGCATGGGCGGGTTCAGCTTCAGCGGCGCGACAGGTCTCCCGGTGTACCGTGAAGAAGATGATGAAGAGTTGTTCGAGACATCGTCTTCCATCTCCGGCGACTCGGACGACGAGGACCACTTCTCAGACGGCGAGGGCACCGGAGCTCTGGAGCACCAGTTCATGCAGCAGGCGGCTTCCCCGGTGCAGCCGATGCGGAGATTGAACTCCGATAGCCTCTACGATTTGTCATCTATGATGGCACAGCTCCCTGTCAAGAAAGGGCTGTCCAAATACTACGACGGCAAGTCTCAATCGTTCGCGTGTATGTCTGAAGTGAGATGTCTAGAAGATCTACGCAAGAAAGAGACACCCTACAAGAAGATCAAGCCATCCAAGAGCTATGTAGCGTTAGATGAAGACCAGGACTGTCATATGCCTGGTCCTAACAGCAGGGGCATAGCCAAGAAGCCCACCGGGAGCTCTTGCGCAAACCTGGTGGCTCGGAACAACAGCAAGAACATGCTCTACAGACCGCCCCCAATTCCTGTAAACAAAAGTGGATACCATCAGTAGGCTCTAGGAAATCACTTGAATGGTTCTATCTCCAGGGTTTCACCCATGTTCTCTTTTTTTTTCTTGAGGGATTTTTGTTGACAAGCATATTGGCCTGTCTCAGATGTAAGAGGTTTTCCATCTCTGCAGTCAATAGAGCACGTCCTTTCAACCTGTTCATGAGACATCGATTCCTGTAAATAATAGTGATACTGTACT
>Contig_346	AT3G56150.1|eukaryotic translation initiation factor 3C|LOC_Os07g03230.1|eukaryotic translation initiation factor 3 subunit C, putative, expressed
GAATTTTTCAAGACCTTACAGTGCACGGACCCATACACAAAAGATTATGTTCAGAGGCTTAGAGAGGAACCCCTATTCTTGGTTGTTGCGCAGAATGTCCAAGATTACCTGGAAAGGGTTGGGAATCTCAAAGCTGCTGCTAAGGTTGCACTAGCTCAAGAAGTATATGATGCTATGAGGAAACTGGCAGAGCAGCCTGAGGACAGTGTGGAGGAGGGTGATGCAGAGACTGGTGAAGAGCATCAAGCAGTGGATGACAATAGGGGACCACCGCCATTTGTTGTGATTCCAGAGGTCGTGCCCAGGAAGCCTACCTTTCCAGAGAGTGGCAGAACTCTGATGGATGGATTGATGTCATTGATTTACAAGTATGGAGATGAAAGGACCAAAGCCCGTGCAATGCTGTGTGATATATATCACCATGCAATCTCTGATGAATTTTCAGTGGCTCGTGACTTGCTTTTAATGAGTCATTTGCAAGATGGCGTTCAGCTTATGGACATATCATCACAGATTTTATTCAATAGAGTCATGGCACAGCTTGGGTTGTGTGCTTTCAGGGCTGGTTTAATAAATGAAGCTCATGGTTGCTTGACTGAGCTCTACTCTACTGGAAGAGTGAAAGAGCTGCTTGCACAAGGGGTGCAACAAAGCCGGTACCATGAAAAACTCCTGAACAGGAAAGACTTGAGAGGAGAAGGCAGATGCCTTACCATATGCATATAAACCTGGAGCTTTTGGAAGCCACACACTTGATTTGTGCAATGCTGATTGAAGTCCCC
>Contig_347	No annotation available
TTCATCTCTTCCTTGAACGCTGCCACCTCCGCATCCTTGGTGCCAGTGATCACCAAGTCGTCGACGTAGACGCCCACCAGCAGGACATTTCCTCCATTGCCCCGCCGGTAGACGGCCGCCTCGTGCGGGCTTTGCTCGAAGCCCATCCTCCTGAGCGTGGAATCCAACTTGGCATTCCATGCCCTTGGTGCCTGCCGCAAGCCATAGAGGGCCTTGCGCAGGCGCAACACCTTGCCCTCCTTGCCGGGGATAGCGAATCCCGGCGGCTGGTGCACGTAGACCTCCTCCTTCAAGTCGCCGTTAAGGAACGCCGACTTGACGTCCATATGATGGACACGCCAGCCCTCCTGGGCAGCCAGCGCAAGGAGGAGTCGCACGGACTCCATCCGTGCCACGGGAGCAAAGGCATCGTCGAAGTCGATCCCCTCCGCTGCAAGAAACCTCGTGCCACCAAGCGAGCCTTGTGCTTGACGATGGCGCCGACTTCATCCCTCTTCAGCTTGAACACCCACTTAAGGGTGATCGCGCGGTGACCACGAGGGAGATCAGCAAGCTCCCAGGTGCGGTTCTGCTCAACCGCATCCATCTCCGCCTTCATCGCGGCA
>Contig_348	AT2G27730.1|copper ion binding|LOC_Os09g39550.1|expressed protein
GTTCACAGCAACTCATTTCTTTCTCCAGGAGAGGGCAAAGGCAAGGGGGAGCGAAGCGGCGAGCGGGTGACGTCACCGTCCTCCAGGGTTTCTCGATCGGCGGCGATGGCGACCAGGACGGCAGCGAGGTTCGTGCAACGCAGGCTCCTGTCCTCCGGCGGCAAGGTCCTCGGCGAGGAGGAGAAGGCCGCCGAGAACGTCTACATCAAGAAAATGGAACAAGATAAGCTGGAGAAGCTCGCACGCAAGGGTCCCAGCTCAGGAGAGCAAGCTTCGTCAACCACAAGCTCTGCAGCAAGTGAAGTGAAGGCTGCAGGTGGGCCAACAGAGTCAGCATCTGAAGGTGTGTCGACCGACAAGAACAGGAACTACGCTGTACTGGCAGGCACAATTGCTGCCCTGGGTGGTCTGGGTTGGTATCTCCTGTCAAAGCCTAAGAAGTCGGAGGAGGTTGTGGACTGAAGGGGGTTTGTGAATGGGATCTGTGGATCGCTTGCCTTATCAGTTTCACCCTGGTTTACTTTCTGCGCATAGACCTGCACCTTCTTTGTGGAAATAATTGTTGAAATGTACTCTGCCCTACTTGTTCCGAGGCGGCATTATCTCATCGAACTTTGAAGTATGCACG
>Contig_349	AT3G16780.1|Ribosomal protein L19e family protein|LOC_Os03g38260.1|60S ribosomal protein L19-3, putative, expressed
CACCACATAGCCACCCGGCAGGGAGAACCCATCGGCGGCGGAGAAGATGGTGTCGCTCAAGCTCCAGAAGCGCCTCGCCGCCAGCGTGCTCAAGTGCGGCAAGGGCAAGGTCTGGCTCGACCCCAATGAAGTCAGCGAGATCTCCATGGCCAACTCCCGCCAGAACATCCGGAAGTTGGTCAAGGATGGTTTCATCATCAAGAAGCCTCAGAAGATCCACTCCAGGTCCCGTGCAAGGAGGGCACATGAGGCCAAGCAGAAGGGACGTCACTCTGGATATGGTAAGCGCAGGGGTACCAGGGAGGCCAGGCTCCCCACCAAGATTCTGTGGATGAGGAGGATGCGTGTCCTGAGGCGCCTGCTGCGCAAGTACCGTGAAGCCAAGAAGATCGACAAGCACATGTACCATGACATGTACATGAAGGTCAAGGGTAACATGTTCAAGAACAAGAGGGTGCTCATGGAGAGTATCCACAAGTCCAAGGCTGAGAAGGCCAGAGAGAAGACGCTTTCTGATCAGTTTGAGGCCAAGCGTGCCAAGAGCAAGGCAAGCCGTGAGAGGAAGATTGCCAGGAGAGAGGAGAGGTTGGCCCAGGGCCCGAGGGAACCTGCAGCACCAGCAGCTGCAACTCCAGCACCGGCTGCAGTGGCACCAAAGAAGGCTAAGAAGTGAAGAGTTGATCCAAAAGCTTTAGCTTTCTGGTACCAGGACTAGCCTAATTTTGGAGCACCTCTGAACTGTTTTGCTGTTATATAGCCAAGCTGTGTCATGTCCCGATATCTGGAATATCATCTCTCTTTTGTTGCGTTGGATAATGTAGTAGACTTGTTTATGCAGAGTTTCTTT
>Contig_350	AT4G35440.1|chloride channel E|LOC_Os01g50860.1|chloride transporter, chloride channel family, putative, expressed
CCCTTGCCAACTCGACACCTATGGTGATACTCAGTTCAGTGATAGCATCTGTTGTTTCAGAGATTGGTCTAGGTTCCGATCCTGCTTTCACTGTTCCAGAATATGATTTTCGCTCCCCAACAGAGATTGAAAGTATGAGGATATTTACATGACTTCATAAATGTCAGAACTTCCTCTATATCTTCTGCTGGGTGTCTTCTGTGGATCAGTGTCAATCACATTATCAAGATGTACATCAGTTGCTATGGAGACAGTTGAGAGATTACAAAGGGCAACAGGATTACCAAAGGCTGCATCTCCCGCATTAGGTGGCCTTATTGTTGGTCTCCTAGCACTTATGTACCCTGAAGTATTGTACTGGGGCTTTGAAAATGTTGATATCTTGCTGGAATCACGACCATTTACAAGCGGCCTCTCTGCGACTATATTGGTTCAGCTCATTGGAGTGAAAATATTGGCAACATCTTTATGCAGGGCTTTTGGATTGATCGGTGGTTACTATGCACCATCTCTTTTTATTGGTGCAGCTACAGGAATGGCATATGGCAAGTTCATGAGGTTTACATTTACTGGTCCTGAACCACTCTTGCACGTCCCGTTCCTAGATGTGGCATCACCTCAAGCATATGGCCTGGTAGGTATGGCAGCTACCCTTGCTGGTGTATGC
>Contig_351	AT4G17300.1|Class II aminoacyl-tRNA and biotin synthetases superfamily protein|LOC_Os07g30200.1|tRNA synthetases class II domain containing protein, expressed
GTCTAGCTGCCGATGGCGGCTGCCGCGGCCGCCCGGCTCCTCCGCCTGGCCCCGCGCCGGCTCCAGGTTCCCAAGATGTCCCCGCTCGCCGCACTCTCGTTCCCGCTCCCGCGTACGGCGCCGCTCGCCGCCGCCTCGGGGCGGCGGCAGCGCTTCTGCGCCGCGGCACAGGCTTCCGCCCCCGCCCCGGCCACCGCCGCTGCGGCGGCGACCGGACCGGCTGGGGAGGCTGTGGGCGAGTTCAGGAAGCGGCTGCGGGTGGCGGACGTGAAGGGCGGGGAGGGCGAGGGCGCCGCGTGGGTGGGTAAGGAGCTCGCCGTGCGCGGGTGGGTGCGCACCTGCCGCGCCCAGAGGACCGTCACCTTCGTCGAGGTTAATGATGGCTCTTGCTTGTCCAATATGCAATGTGTACTGTCTCCTGATACAGAAGGCTATGACCAGATAGACTCTGTCACTACTGGAGCATCTGTACTAGTTGAGGGAGTTGTTGCAAGCAGCCAAGGCGGTAAGCAAAAAGTGGAGTTGAAGGTTTCAAAGATCACTGTGATTGGGACAAGTGACCCCACATCCTTTCCTATACAGAAGAAACGAGCATCAAGAGAATTTCTTAGAACTGTAGCACATCTTCGTCCTCGGAC
>Contig_352	AT1G54570.1|Esterase/lipase/thioesterase family protein|LOC_Os01g26039.1|expressed protein
AGAAGACCGTGAAGAAGGAGAGAGATTTTGGATGTGCTCTATGATGATGGTTTTGGGGGTGTGGCATTGAATGAGTACTTCACGACAGTGAGAGCCATGCTGAAAAACGATGGGGGTCCACCACGGTGGTTCTGCCCTGTGGAGTGCGGACGGCCCAAGGTGAAGAATGCACCACTACTACTGTTCTTGCCTGATATTTTTGGATTACAATGAGCAAAGGAGCATTCCTGGTGTCCACAAACTGATAGAGTCCGTGAACCAAAATCTTTCCAGAATAAGGGACACTGTGAAAGGAGATGATGGGAATCAGGTCTTCCACTTGCCTGCGGTGCTCCCTAAAGTGCCAGGTCGATTATATTACCTATTTGGGAAACCAATCGAACTTAAAGGAATGAAGAATGTCCTCAAGGATAGGAAGAGCGCAAACAAAGTATATATGCACATCAAGTCGGAGGTGGAGAACACAATTGCTTACCTGAAGAGGAAGAGGGAAGAAGATCCTTACAGGAGTGTTACACAGCGTGCACTGTACCAAGCAACATGGGGTGTTGACGCTCAAGTTCCGACTTTTGAGCCATGAAAATTTGTGCATATGTACTTCATTAGTCTGACTGAATATTAGCATTGTGGCATCTGGATTCTGGAGG
>Contig_353	AT2G02080.1|indeterminate(ID)-domain 4|LOC_Os09g38340.1|ZOS9-17 - C2H2 zinc finger protein, expressed
GTTTTGTTGTTGTTGTTCATTCCCTGATCCCATCATCATACTGATCGATCACTTCATCTGGGCCGGGTCCAGTGCGCCAATGTGGAGCCCGGGCGGCGCCATCGCGCCCCTGCCGACGCCGAGGAAGTCCCTTGTGCTCAGCTTGCCGTCGTCCACAGCTCCTAACCCAGCGGTGGCGCCGGAGAAGCCGCCGCCGCCTCCCGCCAGAGAGTTCATGATGAGGTCATGGAAGTGCTGCTCATGCGACGTCCGCTCACCTGTGGCCCTGCTAGTCCCCTGGCCGCTGGCGGCACTGAAGCCGGCCGCACGGAGCAGCGCGCTGGGGCCGTTGTGGGCGCTCGACGTCGAGCCCATCTGGGCCGCCTTCATCAGGAGCGCCGTCGCCGAGTTCTGCGCCAGGCTGGCCGACGGAGATGAGCTGTACAGGGAAGATGGGAAGCCTCCGCTGAGGTGGCCTCCGATGGACGCCATCACGCCGCCGTGATCGGCGGGGTTGCCGCCACCACTGAATTGGTCTTGGATGACAAGGCGCGCATCCTGGCCGCCGGCCGAGCCGCCGTTGTTGCCGGAGAAGAAC
>Contig_354	AT1G49140.1|Complex I subunit NDUFS6|LOC_Os10g42540.1|expressed protein
GCTCAATTTCACAACAGGACAAGAAAAGGTACAGGCACAAGAATGTTTTCTTGGACAACATTATTGGAAGTCTATCAGCGACTTCAGATGTAAAAGAACTGCAGCAGTTCCCTTTCAATTCAATGGAAGGATCAGATCACCTCTCCAATCCAGGAACAGCAGCACGCGAAGCCGCAGCAGTAGAGCCGCTACTCCGCCTCGACGACCTTCTTGGGCTCATGGAACTCGGGCGGGCGGGCGTCCTTGCCCCAGCCAACGCCGCGGGTGGCCTCGAGGTACTGGTCGACGAGGTGGCGGCACTTCTGGTGGTGGTTGATGCCCTCGATCCGGTAGCACCAGCGGAGGCGCTCCCGGATGATCTTGGCGGTTTCGATCTGGATCCACTTCTCCCGCACCAGGTGCTCCCGGTACTCAAGCATCGCCACCGGATCCCCATACGGGTTCTTCGGGTCGAAGTTGTCCGGCGGCTGGTCGTCGAACTCAACCTTCGCCTTCCGCACCATCTTCTCCGCTCGCCGCCGCCGCCGCTCGCTCCGCTTGGGTGGGGAATT
>Contig_355	AT3G54230.2|suppressor of abi3-5|LOC_Os02g07070.1|RNA recognition motif family protein, expressed
GTCGATGCAGTTCCTTGGCCAAGGGAATTATAGCTTGGAGCTGAGTTCATATCTTTAGCATTCTCAGAGTCAGAATTAGGCTTACTTTTCAAAGAGAATCCAGTTCCGGTGTGTGGATGGTTAAATTTATCGGAACTTGATAGTTCTTTCTCATCAAGGACAACTCGTGGAGCCTGTCCTTCTTGATTCCTTTGTTTCCACATAGCTAGGACATTGTTCATCTTCTTCTTATTAGCTATCAGACTACTTTTTGAGGCCAACTTGATCTCTTTCGCCTTCTCCTTTTCTCTCTTTTCAGCAGCCAGTGCTGCATTTGCAGCAGCTTGAACAGCATCCGGAAGCGAAGTTTTCTCGCTCTGTTTAATTGTCGCAGCAGGTGCAGAAATGACAACCTTTTTGCCACTATTACTACCTGAGGTCTTCGTATTTTCATTGGACACATCCCCAGCTGCCTTAGTATTGTTTTGGTCATTGCAAGGGACATATTGTTGAGTTTGCTGATCATACGAATACCAAACTCCAGAGTTACTGTCATAGTAAAGGCCAGTATTCCCATCATAATAGAATCCAGAGGCAGAATCATAGTAGTAACCGGATTTTTCATCCCAACAAATCCTGACTGTGCTGCAGAACCATCTTTTTGAGATTCCGAGTTGCTATTCTGTTTTTCATCAGGATTGTACTCTTTTGGAGCCCAGCCTATGGCATCATACTGCTGAGCAAATGATGCAGCTTCAATGGCAGCTG
>Contig_356	AT3G12490.2|cystatin B|LOC_Os01g58890.1|cysteine proteinase inhibitor precursor protein, putative, expressed
ATCATCGTGTTGACGGATCGCATCGGATCGCACCATCCTCCTCCGCCCCCGCGGCATCTCCTCCGGCTATAAATCCCGGCCCCAATCCACCCGATCCGGATGCGCAGACACCGTATCGCCGGACTAGTGGCTGCCCTGCTCGTGCTGATTGCCCTCGCCGCCTCGTCCTCCCGCAGCGCGCAAGAGAAGCCCATGGCGGACGACCGCGGACCGTTGGCGGGCGGCGTCACGGACGTGCCGCCGAACGACAACGATATCCACCTCCAGGAGCTCGCCCGCTTCGCTGTCGATGAGCACAACAAGAAGACCAATGCTCTTCTACAGTACGAGAAGCTTGTGAAGGCCAAGACGCAAGTGGTTGCCGGGACGATGTACTATCTCACTGTTGAGGTGAAGGATGGGGACGCCAAGAAGCTCTATGAAGCTAAGGTCTGGGAGAAGCCATGGGAGAACTTTAAGGAGCTGCAGGAATTCAAGCCTGTTGAAGAGAGTGCTAACGCTTAAGGATCTCTCTCTGTCTTCTATGGCCTGAAGCGCTAAACAGACTTGCAGAATAAGGAGCTGGTTCAGATATAATAGCTGTGTCATCGCGAGCTCCCTTTGTGTAATATCTTGAAAACTACCGTGCCTTTTGTGTATCATAAATAACAGTGCCCTTTGTGTATTATTATAAAGAACAGTGCTGTGTATTCACCATTTCACCACGTACGACTCATGACGTAATTCTCACATTACAGTTTCAAC
>Contig_357	||LOC_Os02g12480.1|expressed protein
CTGGGGTGGATTTCATTACCGTACTGACAGAATCATCGATCGCTGCCAATAGACGTGACTGTATAGTGTATCTTTGCCTTTCCATAAGGCATCGGCATCAACCAACCTGATGATTACACCTTCATCCCCTCGCGATGCAGAAAGAACGCGTAGAAGCCACCGAGCACGGTCGCGCCAGCCATGGCCCACACTAGAACCTGCACTGGGAACGGCATGATCGCAGCTACTTTGTATGAGAAAGCAGCAGTGAGCATTGTGGTGAGAAGCCACACTGCCATCTTGAGGCGCTCCCGCCGGGGTGACTCCGGGGGTGTCCTTTCATAGCAACGCAGGCAGTAGAAGAGCAGAACAAGGTCCAGGTAGGAGAAGGCCACAAAAGAGATGGCTGACAAATCTCCATTCGACCTGTACACCGCCATTCCCGAGTTGAAAGTCAGGAATGCAAAGCCGATCAAAGTAAGCAATGAGGGGCCATGGCCTTCACGGTCCTCCGGTGCTCGTCGGATTGCGGGCTGTTCAAGCAGGGCTTCATCCATGTCCTTCAGTGTTTTGAAGCCATACTAGCTGATCCTCCGAGGAGTTATTACTTATTAGTAGTGGTGGTGAGCTACCTAGATACTTCCGTCGACCATAAGAAGCAGTGCAGATTGCCGGTGACAAGCTGTTCTTCAAGAAAAAAATCTGAAATGCACACATTGGTTTGGATGAGGATGCATGATGTGTAGTGATCTGAAAAGCAAAATAATCTTTTGATTAGTTTTTATTCAGCTTGGTCACGAACGGTGGAAATAGTGGAT
>Contig_358	AT1G08450.1|calreticulin 3|LOC_Os05g43170.1|calreticulin precursor protein, putative, expressed
GTGGGTAGGCAAGCTCGCCGCCGGTACAGGAGTGCTCCGTGCTCGGGTGAGCGACGGCTACTGAGGGCGGGCCGATGGGCCGCACTTTGCTCCACCGCGCGCTGGTCCTCGCGTCGCTGCTCCTCCTCGCCTCCGGCGAGATCTTCTTCGAGGAGCGATTCGACGATGGGTGGGACCACCGTTGGGTGAAATCGGATTGGAAGAAGAGCCAAGGACAAGCCGGAACGTTCCGACACACAGCAGGAACCTATTCTGGAGATCCTGATGATAAAGGTATACAGACAACTGGGGATGCCAAACATTTTGCTATATCGGCAAAATTCCCAGAATTTAGTAACAAGAACCGAACATTGGTGATCCAGTACTCTCTAAAGATTGAGCAGGATATTGAATGTGGTGGTGCTTACATCAAATTTATGTCTGGCTATCTCAACCAGAAGAAATTTGGGGGCGACACTCCTTACAGCTTCATGTTTGGGCCTGATATATGTGGGGATCAGAAAAAGAAGCTCCATCTCATACTTTCATACCAAG
>Contig_359	AT4G25890.1|60S acidic ribosomal protein family|LOC_Os01g13080.1|60S acidic ribosomal protein, putative, expressed
TCGCTTGTGACAATTCAGAGCAAGAGAGTTTTCAGGTTCACAAGCCTCTGGCTCGTGCCGGACAGGACAGCAAAATTAACTACCACGATAGGACCAAACCACCTCTTATGGGAGCCAAATAACATTCTAGTCGAACAGGGAGAAACCCATGTCATCGTCGCTCTCTTCCGTTCTCTTCCTTCTTCTCCTCCTCCTTGGGGGCCTCAGCCGCGGCACCACCTGAGGTAGCGCCGCCACCAGCAGCAGCACCTCCACTGATCATCGCACCGCCACCAACGGCACCAACCACCACCTGGAAGACGGCAGAGCTGGGGGTGACCATGGAGAAGGAGGACTGGACGCCGGACGCGGAGTCGGCGGCGGAGGCGGCGGCGACGAGGCGGCGCTGCAGCTCGTAGGGGGTGGCGGCGGAGGCCTCGATCTCGCCGGACTGCTGCTTGGCCGTCCACTCGGCGCCGGAGTTACGGCACACGAAGGTGTAGACGCCCATGCCTGCGGGTCGCTGGTTG
>Contig_360	AT1G67350.1||LOC_Os03g48110.1|expressed protein
GAAAAATATCAGCCTTTGACAAACCATCCAACAATATAAGACCTGATGCCTGTAGTCACTAGAAGGGTTTCCCAAATAGTAAAGGCAAATAAGTGTTCTGTATGATTATTGAAACATTTCATAATACAATGACAACAACTAGAAGTTACACAACATCTTCTGCTTCCATGCCAAACTGAAACAGAAAATAGGGTGGTTCGGTGGCAACATTTTCAAACAGAAGAGAAAGCAATCACAATCAGTTTGGGGGGTATGAGTTTCTTATTGCTTGCCCAAGTTGATCTTCCTGGCAAAACATATCGGCACGGGTGTTCAGGACGACGGCGGGCTGCCGGAGTGGCGGGTGATGAGGTCGTCGTAGGGGTCGCGGCGGCCGGCCGCCTGGCTGATCTGGGGGTCCCAGGAGAGCTGGGAGTTGAAGCGCTCGAAGGTCCAGAAACCGTAGGGGCGGAGCGGGAGGCTCCACGCCGCCTTGGTGCGCTCGCACCGCTCCTTCATCCGGTAGACGTGCTCCCGCCGCACCTGGTCGCGCTTGTCCGGGTCCTCCATCATACGGAGGATCATGTTCTCCGCGAACTCCATGATGAAACCCATCGCCGCCGCCGGTCTCCTCTCCCTCGCCGGTGAGTTTGGGATCTGCTAGTGCGCGTCCCTCTCGGTCGCTCCTGCCTTGGCTGTGTTGTTGGGGCTGCGGTCTGCCTGCGGTGGCCGCTGGCCGGTGGGGAGTGGTGCGG
>Contig_361	AT1G07110.1|fructose-2,6-bisphosphatase|LOC_Os05g07130.2|6PF-2-K/Fru-2,6-P2ASE liver isozyme, putative, expressed
TTTTGTTTTGAAGTATGTCTGCATTCCTCATTTGTGGCAGTAAGCGTGTTATTTTTACAGTTCCTTATTAGTAATATGTTTTTTCTTTACAATGATCAATATGTAATTTCAGTAAAATTTTACAACGGAACTGGTTTTACACCGATCGGATAAAGATAAAAATCGGGCAACTGTGAGTATTTGTGTTATCTGTATAGTATTTGCTGTATGACTATCCGAAACAGCCAGTCTGCTGCCTTTATGTATTCAGTCCATGAGCTTGTACCTCTTTTCTTCAACACCGGTGACTCCCATTTGTATCTCGATTATGGTATGTAGTGGCATCTCTATTTCTGGAACTTCTCTCAGAGGCCTGTCGGCGAAATATGCGTACAGTGCTCGCAATACAGCCTGGTGAGATATGACGACCACTGGTGCCCGCTGGCGCTCTAGCTCGATGATGACAGGTTCCAACCTCTGTATCACATCGAGGTAAGATTCTCCACGGGGGTAGCGATATCTAAGCTTGTCCTTCCTGCGTGACTCAAACTCCTCAGGCATAATTTTCTTTATCTCTTCATACGTCATCCCATCACAAACTCCAGAATTGATCTCATCAAGAGCACGCCATTGTATCTTCGGGAATCCAACAATTGGACTTGCTGTCAAAATTGTTCTCTGAAGGGTGCTGGTCCATATAGTTGCCGTTTTCTCAGATTTGAGCCGCTTTTCTATAAAGTTAGCTAGTTTCTTTGCATAAAGCTCTCCAGCTTCACTTAGGACTGTATCACCACCAACTCGTCCTCTTACATTATGTAAACTCTCACCATGCCTAGTAAGCAAAATAGGCCGTGGTGTAAGATGAGAATTCACCAAGAAAAAAGACAATCCGCCCAGGGAGATAACCACTGATATTATTTACCTGTAACTGACCACCCTGCCCCTTTACCATGTCAATCATTTTGATGTAAGAACCTTCCCCCACAGGCTCATAGACCTTCTCATAATTTGTCAAGCGTTCCTTGAAGTCCTGCAGTCCAGCCTCATAATCTGGCTGGTCAGCATAGTCAGGACTTTGTTGTATCTTCAGCCGTATATTTCTTTCGATTATGATGGGATCATTACATATTGTCTCCAAAAATATAATCTTACAATTACCTTCAGCCATTTTCATTAGCATAAGTCTTCGTTTGCTTGTGCTGTTTGTTGCATCAAATATACCAACCTGACCTCCACCATGCATCCAATCTATCATGTCCTCCATTGCTAAAGCAGCCACCTCATTACGTGCCTCAATACCTTCAGGATTATCATCACGGAAAAAATCTGCAGACTGATTTGCTCCGTGCTTCAGACGGCGATACTTCCCAACATTGAAATGTCTAGTTTCATGACCTAACCAACGAAGGTACCTTGTAAGCTTAACTGCAGTGAAGGTTTTACCACGAGCTGGCAGGCCAACCAAAACAATGGCCAGCTTCCGGTCCTCCTTTGACCCATGTAAGCGATCAGCTACTGCTGCAGCTGCAACAGCTCCTGCTGCTTCTGGCATGGTCTTTGCTGATCCAAAACTAAGCCCAGATACCAGGGAACATGCACTGGCTGATTTTGGAAGCTTAGGAGAGCCAACACCCCTGTCAACAAACAGCCCCTTTTGACCATCTGGCTTTTGCAGTGGTGTAAAGGTACCAACTGATTTTGACTCAATGAGTCCAGAAGTTTGTTTCTTAGAAGAATCTGTTGCCCAGGCCTCAATACTCTTTTTGTGGTTACTACGACCTTCAAAATCCGCAGAAACACTACTTGGACTCTGAATCCCATCACTAAGAAGCATATCATTTGTCCACAACGATCCAGTTTGAATCAAGGATGTCGGAGTCGCAGCAAGGTTTGCAGCATATTGATTTGGTGGTGCAGTTGGGGCTGGAACGACATAATGCTCCAAGTCAAGTTCCAAAGTAGCCGCTGATCCTTCCTCAGTTGCATGAGTGGGTGCTTCATTGATACTGATATCAGGGATTCCCCGGACTCTGGAGGGCTGAAAGTTCTCCTTGTACACCCTCCAGCTCGCGGCGAGGTCGAGAGGTGACACGATGTCAGCCTTGTTGAACACCCTGAACTCAAGCACCTCATCATCCCCGTTGAGCTTGAACAGCGCAATCCTCACATCACCCTCAAGCATGCCGCCGGTGAGCAGCCGGGTCGGTCCTTCCTCAATGATGCATGTGGTCGCCGCTTCTTTGGGTTTCAGCAAGAATTTGAATTCCACTGTTTCATGGTCCGGCGGCACGACGAAG
>Contig_362	AT1G33110.1|MATE efflux family protein|LOC_Os11g03240.1|MATE efflux family protein, putative, expressed
GACTGTCCCTGCTGCCGTCCCCGCCATCGTCTTCCTCTCTGGCGGACAGAGCGAGGAGGAGGCCACCCTGAACCTGAACGCCATGAACAAGCTCAACACCAAGAAACCATGGTCCCTGTCCTTCTCCTTCGGCCGTGCCCTTCAGGCAAGCACCCTCAAGGCCTGGGCTGGCAAGGAGGAGAATGTGGGCAAGGCCAGGGCTGCCTTGCTCACCAGGTGCAAGGCCAACTCAGAGGCCACCCTTGGCACATACAAGGGTGATGCCGGTACCGGCGAGGGCGTCTCGGAGAGCCTCCACGTGAAGGACTACAAGTACTGATCTGCCTCCCGTTTTGGACCTGCCTACGAGCATTTAGGTTCAGTGTGGTTTTGCCTGTCAGAGCCCTTGTTTGGTCATGGAAACTCGGTTGTAATAATCCTGAACTTGTGCTTCCCTTTCGTGGAGGATGGTTGGTAGTACTTTTTATATTCGTATATTAGTACTTTTGGTGCTAATTTGGTCCTGGAGACGTCAATCGACCAGCAACCTTTTGTTTTACGTTGCTGTAATGCTGGTTATATAATGGAAAAGACCACATGAGCCACGACAGGCTGAGGTGGAGGCCGAGGTTGAGCATGGCGAGGTAGGTGATGATCATGTTCTTGCTCTGCGCCTGGAGGTACATCTGGAGCGTGAAGGACCAGACGTAGGAGAACATGACGGGGATGTACCAGAGCGAGATGGTGCCGGCCACCGCGGAGATCTTGGGGTCCTGGCCCAGGGCGACGAGCATGGGCTCGGTGAAGAGGTAGACCGGGAGCAGGACGACGGAGCAGACGAAGAGGATGATCCAGGAGCGCTGCAGGTAGATGCCCAGCATGTGGTACTGCTTGGCGCCGTAGGACTGGCCGCACAGCGTCTCCAGCGCGCTTGCCATGCCCAGCAGGATGCCGTTGCTGAAGCGCATGAGGACGGTGGAGACGAGCGCGTAGGCGGCGAGCTCGGTGGCGCCGATGTGGCCGATGAAGGCCTGGCTGATGACGGTGACGCCGAAGGAGGAGAAGCGGGTGAAGATGGAGGGCCCCGCCACCACCCACAGCTTCTTGTTCTCCTCCCACACCCGCCGCCCCAAGGATGCCGAGGCATCGTCGTCCTCTTGCTCCTGCTCCACCTTGCTGACGCCGCCGTCGCCCGCCGGTGGCGGCCTCGGCTCCAGCAGAGGCACCTTGGCCGCCGCCGCCGCCT
>Contig_363	AT1G08720.1|Protein kinase superfamily protein|LOC_Os03g06410.1|protein kinase domain containing protein, expressed
TGATTGCTCATGAGACACCAGCGTCCATGAACCGTCAAAAACACTTCCAGCAGGAACAGATGATGTGCCACTCGAAGAGGTTTGAGAAGATGCTGCGGCTGCTGGTGTCTCACATCCAGATTTACTATCTGATATCCAATCACCACTGCTAAACAAAGGCAGTTGGCCACCTTTAGGTTCAGCCGGCAACACACTAGGATCCAGATTAGCATCAATGGAACTCGATGATCCAGCTGTCTGATTCAGGCCAAGTTTTCTATTAGAATTCAAAGAATTGCCCTTCCAACTTAAGATATCTGCTGGAATAAGAGCACCAGGAGCAGCCATCAGATCAACCAAAAACTCCC
>Contig_364	AT3G04790.1|Ribose 5-phosphate isomerase, type A protein|LOC_Os07g08030.1|ribose-5-phosphate isomerase A, putative, expressed
GCCGCCACCGCCATCTCCGTCCGCCTCCACCCGGCCGCCGCCGCACGCCACGTCACCTCGGCCCGGCGCACCCGCCTCGGGTGCGTCCGCGCGCAGTCCGCGCCGGCGGCGGCGGCGGCGCTGACGCAGGACGACCTGAAGCGGCTGGCGGCGGTGCGCGCGGTGGAGCAGGTGCAGAGCGGGATGGTGCTGGGGCTCGGGACGGGGTCCACGGCCGCCTTCGCCGTCGCCGAGATCGGAGAGCTCCTGGCCTCAGGCAAGCTCGAGAAGATCGTCGGCGTGCCCACCTCCAAGCGCACCTTCGAGCAGGCGCAGTCGCTCGGCATCCCGCTCTCCACGCTCGACGACCACCCGCGCATCGACCTCGCCATCGACGGCGCCGACGAGGTTGACCCAGATCTTAACCTTGTGAAAGGGCGGGGTGGTGCCCTTCTCCGTGAGAAGATGGTTGAGGCTGCATCAGACAAGTTTATTGTTGTTGTTGACGAGACAAAACTAGTTGATGGATTAGGAGGAAGTGGTCTAGCCATGCCAGTGGAAGTAGTGCAGTTCTGCTGGAAATACAACCTAGTAAGATTGCAGGAACTGTTTAAGGAGGAAGGAGTCGAGGCAAAGCTAAGATTGGAAGGTGACAAGCCCTATGTTACTGACAACTCAAACTACATTGTTGATTTATACTTCAAGACGCCAATCAGGGATGCATTGGCAGCGGGGTCGGAAATTGCAGCTTTGGAAGGAGTTGTTGACCATGGGTTGTTCTTGAACATGGCGACTTCAGTGATTATTGCTGGAACAGATGGTGTCAGTGTCAAAACGAAGTGAGTTTTTGGGTTACTTGTTGTTTGGGCGTTGAATTTACGTCTTTCTTGGTTGTATAAGCTATTGGTGTAAAAGCAGTCAATAACCTGCTTCAATAAATATGTTCCACTGGTTCACATCCCTGTGTTTAGGTTATCTTCTTGAAGATTCTCTGTTG
>Contig_365	AT5G13450.1|delta subunit of Mt ATP synthase|LOC_Os06g43850.1|ATP synthase F1, delta subunit family protein, putative, expressed
CGAAAGTCGGCCTTAGTGATCCGACGGTGCCGAGTGGAAGGGCCGTCGCTCAACGGATAAAAGTTACTCTAGGGATAACAGGCTGATCTTCCCCAAGAGTCCACATCGACGGGAAGGTTTGGCACCTCGATGTCGGCTCTTCGCCACCTGGAGCTGTATCTCCTCCCATCCAAGGGTTTCGCTCTCCACTGCCGCGGAACGAGACAGCGACCAGGGATGGCGGCGGCGCGGCACCTCAGATCCGGCCTCCCCCTCCTCCGCGCTCACCTCGCGGCCTCCGAATCCGCGGCCGTCGCCCAGGGTTCGAGGGGCTTCGCGTCGCAGGTGGCCAAGCCCACCGGGAAGCAGGTCAAGGTTCCAGAAGCTCTGTATGGTGGCACAGGCAACTATGCTAGTGCACTGTTCCTTACAGCAGCCAAAACAAACACATTGGACAAAGTTGAATCTGAGATTAAAACTGTTGTAGAGGCATCCAAGAACAGCCCGCTGTTTTCTCAATTCATAAAGGACTTGTCAGTTCCAAAAGAGACCAGGGTGAAGGCTATAACTGAAATATTCGGTGAAGCTGGGTTCTGTGATATCACAAAGAATTTCTTGGCTGTCCTGGCGGACACTGGCAGGCTGAAATATATGGAGCGCATTGCCGAGAGATTTGTTGATTTGACCATGGCACATAAGGGGGAGGTGAAGGTTGTTGTCAGGACAGTTATTCCACTTCCGGAGAAGGAGGAGAAAGAACTCAAGGAGACCTTGCAAGATATCCTTGGGAAGAACAAAACTATTTTGGTTGAACAGAAGATTGACTACAGCATCATGGGAGGACTTGTGATTGAATTTGGGCAAAAGGTGTTTGATATGTCTATCAAGACTAGGGCGAAGCAAATGGAGGCGTACTTGAGGCAACCCCTTGAAATCTAACCGCCTTTTGGATAAAACATCATCAAAATGCAGTGGTTGTGCTGCTGAAGGTTTCCTCATGTCTGGAGCTTTGATCTGGCCTTTGATAAAATGTTTCCTCTAACAAGAGAAGGTTAC
>Contig_366	AT1G56600.1|galactinol synthase 2|LOC_Os07g48830.1|glycosyl transferase 8 domain containing protein, putative, expressed
TCAAAATGCAACCAGTACACACAAAACTAGCAGTACTGAACAATGATGTATGGACAGCACTGAATACATACTGATGATCTACAATACCAAAACCTGTAGACCGCTAATTAACTAGTAACCTTATTAATTAATTAATATCGATCCTTATACGCCGCCTCTCCTTGGGCGCCGCGCCAGCATGCAGTGGAAATTCAGCTGGTCACCAGGATCATGTCGGAGGCGGCCGGGCGCCTAGGCTGCCGAGGGCGCCGGGAAGTACTTGACGGCGACGGCCTCGGCCAGGGCCTGGCGCAGCGGCTGCCTAGCCTCGTCCACCGCAGCTGCCTCGTCGCCGTCGTCGTCCACCGCCGGGCCCTTGTAGTCCAGGCTCTCGTCGTCGAATATGTCCCACCACTTCTTCACCAGCATCTTGATGTCTTCACGGTCCATGTTGGCCTCCTGCCCAGTGTACCTCCAAGGCTTAGAACCCGCTGCGCAGTAGTGCACGACCTTGACCTTGTGGAGCTCCACGTTCTCCGGGTGCCTCCACAGCATGGCGAGCACCAGGTTGTACACCGGCGGGATGGCCTTGTACTGCTCCCGGAAGAACATGTTGAGGAAGTCCTGCTCCGCGAAGGGCGTGGGCGGCGTCACCACCAGCGCGTCCAGGAGGTCCTTGGCCGTGCCCAGGCTGGGCTCGTGCACGAACATGCCGGCGTTGAAGTAGAGCGCCGGCGGCGGGCCCAGCTCCTGCTCCGGCCACGCCACACGGTCGGGGCACTGCTGGCAGTAGCCGATCTTGTACTGCGGGGTGTGGCTCCACGTCTTCTCGCAGAAGCAGTCCATCACGGCGTAGAAGTGGCCCTTGTCGAGGTCGAACAGGTGGTCGATGTTCTCGTACACCTGGATGTCAGCGTCAAGGTACACCATGCGCTCGTACTCCACGAACTCCCAGATTCGTAGCTTTGAGTAGTTGAGGACGTAGTAGGCCATGGCGAACTGCGTCTGGCTCTCCGGCGGGTACACCGGCTGGATCTCGCGGACGACGCAGCCCTGGTCGCGCAGCTTGCGGCGGTGCTCCTCGGGCACGTCGGGGAGCGCGGCCACCACCAGAGGGTAGGCCGATCGCACCCGGCGCAGGCCCTTGGCCAGACCCACCACGCCCTTCCAGTAGTCGCCGTCGCCGGCCAGGAACGTCACGTACGCCGCCCGCTTCGCCGCCGCCTGCCGCTTGCTGCTGTACGCCGACATGTTGGGGCCCATCGTCGTCGACGCAGGTGCTGTAGCTTCTTCTCTCGAGAAAGCTCTCCCTTTGTAGTGAGTGTGTGTGCGCT
>Contig_367	|||
GCGTATCACAAGCAAATCCTGAGCTCGTGTGTTTTTCCTATAGTATACATTTTCAAATTTTGACGAAAAATTTCCCTGGATATTTCGGCATGTTTATTGGGCCGATGGTGACCACCATCTTCAAAGCATGGTATCTGACCTGTATAAATCCACTTTAGGTAAATAGCAGAGTATGTAAGAGCCTCCAAACAACTCTGGTCATCAACAGATTTGGACAGGAGCCCACGAACAAGCTCCAACTTCCGCCACCAATTTCTTGACACTTTATCACCCTCCACTAATTGTAGTGGTACTGCATCAAGCCCAGTTGTGTCCCACTTCATTCCACTATCCTTATTCCCATGATCATTTGACCGCATGAAAACTGTATCACTACCTTGCCACAGCCCACCAAGTTTGCTCGACTCAAGTTCTGGTGTTAGATAACCATCCCCAGCCACTGAGATATTCCCTATCTCTTCTAGAGCAATATTTCCAGACACTGTAGCATCTTCACCTATCTCCTCGTCAGTTTCTTCAGACAACTTAGCCTCTGCCGTTCCTAAAAGATCTATAGACTCTTCTGTCCTATTCCAATGGCATACAATATCAAATGTACCATCTTTTGGCAGATGGACAACACGATTGTCAGCATCCTCCCATATTTTTTCCTTCCCTTCCTTGAAAAATATCACAAACTTGAACTCCAG
>Contig_368	AT4G09320.1|Nucleoside diphosphate kinase family protein|LOC_Os10g41410.2|nucleoside diphosphate kinase, putative, expressed
CCGCGCTTCGCCCGTCGCTGCAAGGATGGAGCAGACCTTCATCATGATCAAGCCCGACGGCGTCCAGCGGGGCCTGATCGGAGACATCATCAGTCGCTTCGAGAAGAAAGGATTCTACCTCAAGGGGATGAAGTTCATGAATGTGGAGAGGTCCTTTGCACAGCAGCATTATGCTGACCTTTCTGACAAGCCCTTCTTTGCTGGGTTGGTGGAGTACATCATTTCTGGCCCTGTTGTCGCAATGGTGTGGGAGGGGAAGGACGTTGTATTGACTGGCCGCAGGATCATTGGGGCCACCAGGCCTTGGGAGGCTGCCCCTGGCACCATCCGTGGTGACTATGCTGTGGAAGTTGGCAGGAATGTCATCCATGGAAGTGACTCCGTGGAGAATGGAAAGAAGGAGATTGCTCTTTGGTTCCCTGAAGGTGTGGCAGAGTGGAGGAGCAACCTTCATCCCTGGATCTATGAGGCTTGAGCTTCGGGACACTAGAAGCTTGGTTTCCTCTAAAAACGAGTTTTGCCTTAAGAGTTATTTGTTGGCTCTGGGTATAGAGTCATGGCTAGTGCTTTGTGGTAGTATAACAGTTAAATTTCCCTGAACTTGGCATTCGTGTTTTTGATGTACCGTGATTGCAAACCAACTGATGTGATCTGAAATAAAAGGTGCGGCC
>Contig_369	AT4G23100.1|glutamate-cysteine ligase|LOC_Os05g03820.2|glutamate--cysteine ligase, chloroplast precursor, putative, expressed
GGGGGCGCCCGGCGGGGTTCGCGGTGGCCACCGGGAGGAGGGGCAGGAGGCGCGGCGGGGCCGTGGCGGCCAGCCCTCCGACGGAGGAGGCCGTGCAGATGACGGAGCCCCTCACCAAGGAGGACCTCGTCGCGTACCTCGTCTCCGGGTGCAAGCCCAAGGAGAATTGGAGAATTGGCACAGAGCATGAGAAGTTCGGTTTTGAAGTTGACACATTACGCCCTATAAAATATGATCAGATTCGTGACATACTGAATGGGCTCGCCGAGAGATTTGATTGGGACAAGATAATGGAAGAGAACAATGTTATCGGGCTCAAGCAGGGAAAGCAAAGCATCTCACTAGAGCCTGGTGGCCAATTTGAACTTAGTGGTGCTCCTCTTGAAACATTACACCAAACTTGTGCTGAGGTCAATTCACACCTTTATCAGGTCAAAGCAGTTGGAGAGGAAATGGGAATAGGATTTCTTGGACTTGGCTTTCAGCCAAAATGGGCACTGAGTGATATACCAATAATGCCGAAGGGAAGATACGAAATAATGAGGAATTACATGCCTAAAGTTGGTACTCTTGGCCTCGATATGATGTTCCGGACATGTACTGTGCAGGTTAATCTTGACTTCAGTTCAGAACAGGAT
>Contig_370	AT3G05760.1|C2H2 and C2HC zinc fingers superfamily protein|LOC_Os03g61640.1|ZOS3-23 - C2H2 zinc finger protein, expressed
GGCATTTTCAAGTTTAATATCCAGTGTTGGAATTAGCATCCTTCATCAAAGCACATACAATTCTTATCACGGATCTGTCAAAGTATAATTCTTTGTAGCACAGGTGCATATGGTCTGAACCCCATATCTTCCAGCAAGAGTCACCAAAGAGATGCCGCCAACTGAACGCTTTCACTTCTTCGAGGAACCGAACCCACCGAAACCCATCATAGCAGCCATGTCAGGATCAATGTCCTCAGGCTCGTGTTGGGCTGCCTGTTCTCTTTTCTTCTCTTTTTTCTTTTCTTTGCGTTGCCGTTTCCTCTCCTCCTCCTCTTGCTGTTGTTTCATTATTCTCTCATCCAAATCTTGTTCAGTAAAGGTGCTTGGGTCCTTCCTCTTCTTAAGTGCCTCAAACCTTTTCTGAACCTGTTCAAGTGACGCCCTTTCAACACGCATAGACATGCCCAATGCTCTCTGATGCTTCTTGCCATTTATATGATCCAAATAGTTGGCCGAATCTTTAACAACACACTCACATACAGAACAGTAGTATCCAGCCTGCTGATTCAATGGTGCAATTGGGGTCACCACCTGAGTCTTGCCAAGACGAGACTCAAGATCAACTTCATAGTCTCTGTGCTTTAAAGGTTGTCTTTGCACAGGAGGGCCCCTATCCTTGCCTTTCCGGGCTTCCTCCTTCTCCCGTTGCTCCCTCTGTCGAGCTCGCTCCAAGTACTCTTCCTTGTCAAACTTCCTCCGAGAAGTGTTGTCGACGCCGACTGGATTTCCAGACATCTTGCTCAGCTCACTGCAAACCACCTGCTGGTGTATGCTCGTCGCTGGAAAAGGAGCCGACGAAGATCGGCGAAGGGCGGCGCCGCTCGCCCCAGCCGTCGCCGGCAGGAAAGAAGGCCACGAGAGAGAGACGAGAGGGGAACGGGAAGAAGAAGCAGGTCTGCAGTTCT
>Contig_371	"AT2G47090.1|zinc ion binding;nucleic acid binding|LOC_Os05g19970.1|ZOS5-06 - C2H2 zinc finger protein, expressed"
GGTTCTAGTTCTGGGGGAGCAGAAGTTAGTTCTAGGACTGGACGAGTACTTGAACAGTTGTCCTTTCCACCTCTTTCGAGACCCAGATATTCCTGACACTAGAGTTGACTCTGTTTCTGATGAAACCTCATTTCCTTCATTATCAGAGCAGCAATCCAGATATGCCCTGGCTCTCAATCATAGTGCAAGGGGCGCTGCGAGGCTTGGGGATGAGTCATTGTTCCCTCCTTTGCCAGGGTCTAGTAACAATAGGGGTCCTGCTTCAGCCCAACAGGGGCTACAAAGTCTAGCCAAGAGCACACTTGCAGCAAGGCTTCAACAACGTAGCAAGGGTCCTGTGAAGGTACTTAATGCTGCTCGATTTCGTCCCTCTGAGAATCCTGAATTGCTTCCTAGTTCCACCCAGACATGGCCTACGCCTGATCAGGGGCTACTCCTGTCTGGATCTTCTCAGCTTCGAATTGGAACTCAACCAACAAGAGAAAATGGGTTCATGCCAGCTGTCTCCAGTAACTCGGCCTGGAATCCTGTTGCTCCAAACAAGATGAAGCACTCTGTTTCTACTCCTAATCTTGTGTCTGGTAGCTCCTCTGGCCAAGCATCATCAAGTACAGCTTATGGCAGCAATAGAAGTCAAGAAACACCTCAAGATATCCAAGTTTTGCCTGTTGCAGAGGATGTCCGTGCTGCAAACAAATCTCTGGTTGAA
>Contig_372	AT2G41190.1|Transmembrane amino acid transporter family protein|LOC_Os02g54730.1|transmembrane amino acid transporter protein, putative, expressed
AGCCAATGACAGCGAAAGAGCCATATATTGCTGTGCAAATTGCAAAACATATAAACAGTGCCTTAGGGAACTTAGAGCGATCGGACATCGATTGGTAGATATTTGGAAATACTGAATGCCCAGAGTAGCAAAATCCATAAACACCAATGGCAAAGGGCATGCCGCTCCAGTTTACTGCCTTTCCAGTCGAATGGAATCCTATACCATCAGTAGCACCGACTAAACCAACAGACGCGAATACCAGAAGAGTTGCAATCACACCACCCGCTGAAAGGTACGAGAGAACTCGAAGGTCTCGTAGCCATACTGTTGGCAAGACCAAAATAGCAGTTAACACTCCAAAAAAGTGCTTCCCGTCAACACGAATCCCAAGCCAATCAAAACTAGCTTTAGGAAAAAGTGATGTGAGGTTATCCCCCTCCAGAATAATGAATTCCACACAATATGAATATAGCTCGGAATACAAAATAATAGATATGAACAGGCGGCCAATTCTTCCAAATGCAGCCTCCCCGATATCTGGATAACTTGAAATGCCATCTTTGCTCTCAAAACAATGTTTCAGGAGAATTCCAGTATAAAAGCAAACAGTCGCAAAACATACTAGAACTGCAAATCCTGTCCATCCAGCTTCATGAATTGTAAACGGAGTGGAAAGAAGACCAACACCAGCAAGTACATTAATCCCATTGAAGACTGTTTGT
>Contig_373	AT5G45030.1|Trypsin family protein|LOC_Os08g31470.2|peptidase, trypsin-like serine and cysteine proteases, putative, expressed
GTCGTTCCGAAATAGATTATTCCCTTTGTGGTCACAAATTCCCTTCATTGATCCATACAAGCTGGGTGATGGAATAAACCACAGCAACCTACGCATCTGCTGCATATCAGCCTCACTTCTGCAGGTCGATGTCAAGTGTCGAATCAGAGCGTAGCCTTTTCGGTTCCCGCTCTCCCAGATGCAGACCAATACAAATGTCTTCAGCCGAATTTTCCAAGTCCGGCAAGTTGTTCAACTCACCGTTGCCTTCTTGACCATCACGCATAGGAGACATACCCATCAGGTTTGGGATGAATTGATGCTCTTCATTGGGTTGGTCCGTCGAGGTGGCAGAGCCATCTCGGGGAATTGGCTGGAAGATGCCGAGAGGCTCATAGATCTTTTCAACTTTATCATTCTCTTGAGGACCAGCAACAGGTGGTGATTCTGTGGCAGTTGAATTAGCAGCCGCAGCAGCAGCAGCTAGAGTGACTCTTTGTTCTTCCAGGGCAGCTTGTAGCCCTTCACTTGTCGTAATCAGATCAAGCTCCAAGAGATCAAGAAGGCGGCCCAGATCAACTCCACTTGTCCAGTTCTCCGGACCCTGGCCACTTTTTAGCTTCAACCTTCCCCGATTAGCTGTACCACCCCATATAATCCCTATAGGCTGTGGCTTCTCACCATCTTGTCCTGTTAAGATTATGAGGCTTCCGCTGTCCCCTTCAAGATCAAATGTTTGTTGGTTCTCCCCAACAACAAGAAAGTCGGTGAAGAAGCATATTCCCTTCTCATCATTGTACTCAAGAGCATATGCGACAACAGTCCCTGTCGTGAGACCAGAACTTCTTCCAACTTTGACAACTTGTCTCCCGATGAGACTGTTAATCGGGGACTGCAGATCAATTGCCTTTACATCACCAATGACTCCGACTCCTTTAACTGAGGTGCTCACACTAGAAATGTCAAAGTCGTCAGCAAATGGTATGAATGCACCATCAGCTCGGACAAAAGTTTCTGGGTTTGTTCCCGCATAGATCCCATACCAAACATCATCTGTTATAAATGATGTTGCTCTCTCGACAGCACCTAGGTAAACTCCTGGTCCAAGATTAGGAGGCAGAGGATGGAACATCTTCTGATTAGGATAATCCAGATCAACCGCAACATGCCTGTTTGTAAGGAACCCAACTTGCTTATTGCCAGTTCGACTCTTCACAATGGCACCCAAAGTTCCATAGGTCTCAAGACTAGCCACCTGTGATCCTGATCCTACAATAGGGTCGCTACCACGCAACCTCCATCAACAAGCTCATCATACAGTTGTTCCTTTGGTGTTGGGGCTGGTGCACCATAATAAGAAAATTCAACAACATCAACATCACACCACACCCCCCCACGGCCCCTCCAAGGGCAGCTGGAAGACACTGTGTAGTGCTGAGCCACTTCCTGTGAACCTTCCGAGCAACAAATACAAGGATGGCAGGTGTGTCAGTCAATGTTCCTTTCCTGATTCTAAAGCCTATTGCTGTACCAAGACTAAATCGGCGCAGGATCTTGCTGTGGAATGCTCTTATAATCATTAAATCAAGTAAGGTGGTGGCTTGCTGCCCCTTTGGCAAGCGACCAAGATGTCCTGGTAGTACACCCTTCTGTAGATTCCCAAAGTAATTAGCACGGCCTTCGGCTGAGCCGTGCATTAGAGTAGATGTAGGCCAAGAAAAGTATGCAGCGCTGCTTTCAGAGTGCTGACCAGCTGAGGCAATTGGTTGGAGAGGAGATGGACAACAATTATGATTGCATCCGTTTCTCTCCATATCCAGAGCTGAACCCTCTGACTGCGATGAACCTGCATGCGCCTTCCAAATATCTGAGGGCTGCATTATGCAAGTATCATCTAGTTCTGTAGACTTTTGAAGCCTTCAACGATGTAAAACTGTAGCATGGGAGAGCAGAATCCAGCAGCAGCAGAAGGGGAACCGAGCAAACCCCCGCGCGCACAGATCCCCGCCTGCGCTCCACTCCACTCGACCGCGAGAGGAGCAGCCGCTGCGGCGCGCGGAGGATCCAGCAGCGGACAGGACGGTGAAAGAGGGGACCTCCCTCCCGGCCGCCTCGCGCTCCTAGCTCCTCGTGCGCCTTCCGAGCCGGCGGCGCCGTGCGCGTGCGCGGAGCCGAGTGGTGGGCACCAGACCACGCGTCCGCCCGACGGCCGGCAGTTCACCTCTCCCCACAGG
>Contig_374	AT1G04920.1|sucrose phosphate synthase 3F|LOC_Os06g43630.1|sucrose-phosphate synthase, putative, expressed
TTTGACGTGTCAATAGATCAACCCGGTAAACTCCAGGAGATGAACTTAATGCTTTAGCAAGTTCCACAACATATTTGACCTGGCCACCAGTATCTGAATCACGGCCAAGCTCCATATTCTCTCCACGAATCAAGCCATGAAGACTGATCAACACTATGTATAGCTTGTCAAATGAACTGATCCTAGGTGTATTCCCAGTTGTGCTGTCACCATAGGCGACAGACGGATCACCAGCATCCTCTCCCTTCACTCCTTCAAAGAGATCTTCCAGACATATCTTCTGTAGCATCATTTCGTTGCTTCTCAGACTCTAGACGACGTTTTGACAAGCGACTGGCTTCCTCTTTCTCAAACTCCTTCTTCTTCCTGGCGAGGTTCCAGATCCTCCAGGTCATGTTCTCCAGGCGCGTGTTCTTCTCCTGCGGGCTCCGCATCGCGTTCGCCCCGGAGCCAGGTCTTGTAGAGGTCGGTCTCGTCGTAGCCGGTGATGACCTCCTCGACGAAGTAGCGGGCGGGGGAGAAGTGGCCGCGCTCGCGGAGGAGCAGCGAGGGCCGGTCCCCG
>Contig_375	AT3G06580.1|Mevalonate/galactokinase family protein|LOC_Os03g61710.1|GHMP kinases ATP-binding protein, putative, expressed
TTTTAAGCAAGAAGAGAAACGGAGTAGCTGATTATCATCAGATAAATCCACGAATCCTACGTGGACACTGGCCCACACCTGGACACCTGGTGCCACACGGTATCGCCACATCCCCCGCCTCCGATGGGGACCCAGTTTGAGAACGAGCCGGACTGGGGGACACTGACCAGTGGGTCCGACTAGAGTTACAGTGAGGCGGAGCCGCGTATAAAACCGAAGCTACTAGTAGAAAGCAACGAGTCGCAGTCAATCGCCCAATCGTTCGAGTCACGCCATACAACACGGATAGAGACGAAGACGACAACGCCGCGGCGGGAGGGTGACGACGACGACCACCACAACCAAGGCCATGGCGCAGCAGCTGCCGTCCGGGAGCGTCGTCGGCGGCGGGGAGGCGGAGCTCGTCCCGACGCTCTCCTCGCTCGAGCCGGTCTACGGCGAGGGCTCCCAGCTCGACGAGGCGCGCCTCCGCTTCGCCCGCCTCGGGGACCGCTTCCAGGCCGTCCACGGCGCCCGCCCAGCGCTCTTCGCCCGCTCCCCAGGGAGGGTGAATCTGATCGGGGAGCACATCCGACTACGAGGGCTACTCCGTGCTGCCCATGGCTATCCGCCAGGACATGATCGTCGCGATCCGGTAAGGCTGACGGCGGCCAGGTGCGCGTCGCCAATGTCGACGACAAGTACCCCGTCTGCGTCTACCCGGCCGACCCCAACAAGGAAATTGACATAAAAACCACAAAATGGGGCACTATTTCATGTGTGGATACAAGGGTGTATATGAATACTGTAGATCAAAAG
>Contig_376	AT3G07560.1|peroxin 13|LOC_Os07g05810.1|glycine-rich protein, putative, expressed
CATAACAGATCTATATGTGTATCCTAGAGATCAAGACAAATACAAAGAGCATTAGGGATTACTTGTTTCGCCTTCTAATCCAAATGCAAAATGCATCTGAACAGATACCAGCAGATCTCTCTTCCCACAAGCGAACTCATCATTCTCCTTTCACAAAAACTGTCTCGCTGCACACAAATGGGGCCCTTACTTCCCCTTGCCATTCTCAGTCCAGACGCTGTCCCATGAGTTGTTGGTAGCTTTCGGCGCCTCAACAAACTGCTGCGCTGGTCCCTCCAATGACGGAGCTCCACTGCCCTTAACACCACCCTTCTTTGGTTTTGTTTTGATCCCCAGCAGACGTAAAACAAATCTCGCAAGCTCACCATAAAGCATTCCAGTCCGATCACATAGCTGCAAAAGTGCAGTAATGGACATGTGGAATGCCTGAGTGTTCTGGCTAACAAGGAAGCTAACCCGGCCACAGAAATTTACAACACCGTGCATCACTCGTAGGAAGGACATCCAGAAGCCA
>Contig_377	AT2G31820.1|Ankyrin repeat family protein|LOC_Os09g34280.1|ankyrin repeat-containing protein, putative, expressed
CCTTTAGCCCAAACTGATGGTGGTGTTGATGCATATCCAGTTGATTTGAAGCGAAGTGAAGGAGGGACACAGAAGGCCCTGCTTTGCTGCAATATGGAACGCATCGAAGCTGTTGCTGGCCTTGAGCCCTGCTGACTGCACATCACAAGCCTTCAAAATCTCACACACAACATCAACATGCCCCTTTTCAGCAGACACGTACAGTGCAGTCTCCCCATCCTGGTTCTGGCGGGCAGCTAACTCCACAACAAGCTCTGAATCACACTCCGCAAGGATCTTCTGGACATGGGAAACATTGCCAGCCCTCGCCGCAAGGTGGAGTTCGGTGTCACCCCGCTTCCCAGGGCTGTCCTTGTTCCTTTTGAAGCTCTGTTGCCTGTCCATGGACAAGAACTTGAAGCTTCTCTGCTTCTCTATCCCACGGAAGCTCTTCAGTTTTTCTAGCGGCCCATGTCGGGTGCTGGATTGCTTCTCCATGTTTAATTCCACACAGAAGGGTCAAATCAAGGGAAGATCAAATGGCTCTTTACTTGTTCACTTTGATGTATTGTGATGAATCCCAAAATTGCGAGGCCTTGTTCTTGCTTAATCCAATAAACCCCTCTATCTGTGCACTTCGGCTATGGCTCCAGTTGATGGAAAAATATTAGGCCATGTCCTTGCAGAATCCAACAAGCCCCTCTACTGTCTCCTCACCAACTGCTGTATCTCCCTTAGTTTTGGCTCACACGAACACTGCTTTGCTGCTTGACAGACAGACTAAGTATCGTCCCTAAATTCGTCCGTACAGGTCTCCTACAGCGCGGAAGACGCCTACAGATTTTCGAATCGAGACCTCTCGCCCACCCTTGAAAGGCACCAAAGGATGAGTCACATATCACCTCGAACACGAGAGAACAGGCACCAGACGAGAGAAGCCAAGGGGCGCCCGCAGCGTAAGAATCAGAAGAACAAGTGGTCCCAGAG
>Contig_378	AT2G26250.1|3-ketoacyl-CoA synthase 10|LOC_Os03g08360.1|3-ketoacyl-CoA synthase 10, putative, expressed
GACTTCCACCGCGCCAAGTACCAGCTGGAGCACGTGGTGCGCACGCACAAGGGCGCCGACGACCGCGCCTTCCGCTCCGTGTACCAGGAGGAGGACGAGCAGCGGATCAAGGGCCTGTCCATCAGCCGCGACCTGCTGGAGGTGGGCGGGCACGCGCTCAAGACCAACATCACCACCCTGGGGCCCCTGGTGCTGCCCTTCTCGGAGCAGCTGCTCTTCTTCGCGGGGGTGCTATTCCGCCACCTGTTCCCGTTCCAAGACCTCCACCCCGCCGCCACCGACCACGCCCGGGGACGCGTCGGCCGCCGCGCCCTACATCCCGGACTTCAAGCGCGCGTTCGAGCACTTCTGCATGCACGCGGCGAGCCGCGACGTGCTGGAGCACCTGCAGAGCAACCTGGGGCTGCGCGACGCCGACCTGGAGGCCTCCCGCGCCGCGCTGCACCGCTTCGGCAACACCTCCAGCAGCAGCATCTGGTACGAGCTGGCGTACCTGGAGGCCAAGGGCCGCGTCCGCAGGGGCGACCGCGTGTGGCAGCTCGCCTTCGGGTCTGGGTTCAAGTGCAACAGCGCCGTGTGGCGCGCCGTCCGCCGCGTGCGCCGCCCGTCGCGCAGCCCATGGCTGGACTGCGTCGACCAGTACCCGGCGCGCATGGACGCCTAGTAAGTTGCTGATCTCTATCTGTCGTCGTGCAGACTGCGCTGCCGGCGTATGCTACCGATGAACGATGGGTGCATGGAATAGGACGCGATTTGCAGGCATGTAACTGCATGCGTGCTAGCACTAAGTGTTGCTACGTTTGAGCTTTGGTTTGTGTTACTTATTTGGTTACGAGAAAGAGAGAGAGGCACTAGTACTACCACAAGGTATGCGCCTCGTGTGCGCCGTGGAAGTTGGGCTGTGTGTGAACCTATGCACGTGCAATTTTAATCTGTTTTAAGACTTGGAGTTGGTAATAATGGATATTGCTGTTGTCAATGGTTGTGTGATCAACCTTGGAT
>Contig_379	AT4G14342.1|Splicing factor 3B subunit 5/RDS3 complex subunit 10|LOC_Os08g34480.1|splicing factor 3B subunit 5, putative, expressed
TTATCAGTGCATAAATATTCTGCAAGTTCGGGATTCATGATAAAGATTCATGTAGGATAAGCCAAAAGTGTACAAGCAGCCCTTTTACACGACCAGGGAATCCAAAGATTCAAACATAGGCACAGATAGTACTTGGGTGGCCAATCTAGCGTGCCCCTTCTACTTTGGTAGCAAACCGGAGATAAACACAAGCAACTGTAGCGGTGCACTAGGATCATGCAGAAGCAACAAGCTACTCAGTCTTCGTCTCTCTCAGGAGGGAGGCCACATGGAAGCAGCATTTTCTGCATAAAATTGTAACGCTCTCTTCCAATTGATTCATTTTCAGCAATAGCAAAATATGCCATCATTGGATAGTGCCCAATATAAGAGGCATAGCTGTCCCTCTGGATGTTTACAGCCCATTCAAATCTGGTCAAGTCCGCATGCCCAGTGCCAACATATTTGGCTTGAAGATGCTCAAGCTGAGAATTTATGTTGAACCTGTCGCTAGCCTGCATGGTTGTTGATTGGTTTGGTCCGTCGCCTCAATACAAGAGCTAAGAATCCCAGAATCAGAAACGAACCTTTTGCTTTGTTGGTGTGGGCGCCACTGCGCCAGCGAAGTCGTAGCTCGCCCTCGCCTGGCGGCCGTGCGGGACGAAGACGAGCGGCGAACGGCGGGC
>Contig_380	AT5G42790.1|proteasome alpha subunit F1|LOC_Os02g04100.1|peptidase, T1 family, putative, expressed
ACTTGGGATCCTCGAATCGAAGAGGAGGAGGAGGTTGAGGAAGGAGCAAGAAGGAGCTTCGAGGATGTTCCGCAACCAGTACGACACCGACGTGACGACATGGAGCCCCCAGGGGCGGCTCTTCCAGGTGGAGTACGCCATGGAGGCCGTCAAGCAGGGCTCCGCCTGCGTGGGGCTCCGATCCCGCAACTACGTCGTCCTCGCCGCCGCCAACAAGCCCGCGTCCGAGCTCTCCTCCTACCAGCGCAAGGTCTTCCGCGTCGCCGAGCACGCCGGGGTCGCGCTCGCCGGGCTCACCGCCGACGGCCGCGTCCTCTCGCGGTTCCTGCGCAACGAGTGCATCAATCACTCCTTCGTCTACGAGGCGCCGCTCCCCGTCTCCAGGCTCGCGCTCAAGCTCGCCGACAAGGCGCAGGTTTGCACACAGCGGTCATGGAAGAGGCCTTATGGTGTTGGCCTCCTTGTTGCCGGACTGGATGAGTCTGGAGCTCATCTCTATTACAACTGCCCCAGCGGGAACTATTTTGAGTATCAGGCATTCGCCATCGGTTCTCGCTCTCAAGCTGCCAAGACTTTCCTGGAACGCAGGTTTGGGGGCTACAATGACTACACACCAGAGCAACTCATCAAGGATGCCCTCTCTGCCATTAAGGAGACTCTTCAAGGCGAGAAGCTGACTTGCTCCAACTGCACTGTGGCCATCGTCGGCAGGAAGGACGACGGCACCATCGAGCCATTTGAGATGATTGATGCGAAGAGGATCCAGGAGATAATCGACTCCATGGAGGCCCGTCGAGGAGGCACCTGCGGAGGCGGCGGAGGCGGAGGCCAGCTCCATGCA
>Contig_381	AT4G33500.1|Protein phosphatase 2C family protein|LOC_Os03g09220.3|stage II sporulation protein E, putative, expressed
GTAGTCATATGCTTGTCTCAAAGATTAAGCCATGCATGTGCAAGTATGAACTAATTCGAACTGTGAAACTGCGAATGGCTCATTAAATCAGTTATAGTTTGTTTGATGGTACGTGCTACTCGGATAACCGTAGTAATTCTAGAGCTAATACGGTTATCCGAGTAGGGGCGCATTTATTAGATAAAAGGCTGACGCGGGCTCTGCTCGCTGATCCGATGATTCATGATAACTCGACGGATCGCACGGCCCTCGTGCCGGCGACGCATCATTCAAATTTCTGCCCTATCAACTTTCGATGGTAGGATAGGGGCCTACCATGGTGGTGACGGGTGACGGAGAATTAGGGTTCGATTCCGGAGAGGGAGCCTGAGAAACGGCTACCACATCCAAGGAAGGCAGCAGGCGCGCAAATTACCCAATCCTGACACGGGGAGGTAGTGACAATAAATAACAATACCGGGCGCGTTAGTGTCTGGTAATTGGAATGAGTACAATCTAAATCCCTTAACGAGGATCCATTGGAGGGCAAGTCTCCGCCCTTGCAAGAACTTCCTCAGTTCTCATCCCTGGAGCTCCCTGGGTCTCTGTTACAATCTTTTTGCAACTATCCATCAGTTCTCTCGCATAAAGTCCAGCATTGATCCCTTCAAATGACCACTGACCAACTCCATCTGCTACACCAAACCAGCCATCACAAGCTATAAAATATGCATCTTCACCACCTGTCGCTACCTTTGAAGGATGTGGTAACATTGCCGCACCTGAAGCCAGCACAAGTGTTGATTCGGATACTGAAGTCATCCTATCAGAGCTCTTCGCTCCTGATGTGTTGTTTTCTCTGGACACCTTGCAGATTGCTTGATCCAGTTGAGGGATGCGGGCTCTGTATCCTGCCTCTTGTTCCTCTATACTAGAACCACTCGACTCTGTCTCAACATCAGTATCAGAATCCTGTGTGGTTGAGCCGTCCGAAGCCTCAGAGTCATCCAAACTCGTCTCCATCCTGTCCACTCCATCAGCACGCACAGTGGAACCATTTGAGGCCACACGTTCCACAAAATTCGTCTCTATCCCCTCCACTCTTTCGTTACACAAGATACCAGCCATCTCTGTGGCCTCCTCGGCATCATCACCATCAGTAGGCAATTCTGATTCCCCTTCGGCAAGGCCGTTTCTACCATCCACATCATCATTCGGCTGGAATTCCAAATCCTGAACTCAAATCCCCATTGGGGAACCCCACAGCCGTAGCGGTCCCTGTTGGTACTTCCTGCACCTCTGGTTCACATCCTCGGGAGCCAATGGCCTCTGGCAGAGACCCCTCCACGAGGGAGTAGCCACCAATCGACCCAGTGGCATCCAAACTCGAACTGGCATCTGATGGGGACACCTTAACCAGTGAAACGGCATCCACTTCACCAGCTTCATCAGAGCCAGAACCCGTAC
>Contig_382	AT4G09650.1|ATP synthase delta-subunit gene|LOC_Os03g52660.1|ATP synthase F1, delta subunit family protein, putative, expressed
CTCCTGGATACAGTAGCATTTACCTATATGTTCTCATGGCATTAGACTCTGCTAGCTCTACATTACAGAGCTGCAACCCTGAACTTTGCTTACAAACTGCAACTTTGCAACAGCATGTTACACCGTAGAAGCCGCTGTTTCCGCATCTATCATATACAATAATCGTTTGTTGTAACAATACAAACATATGTAGGCTCAGCAGGAAGGTACTATAGCTAAGTTTCTCGCGATTTACAACAACATTAGATAGGAAAACTGTTGTTGGCATGGCGTTTGGTTCTGTATATGGTCTCATGATGATGGGGCTGCTGCTGCTGTAGGCTTGTAGTGTATAGAACGGTGTAGCGATGGCACGCCTTGCTCCAGTGCATCAGGCGTTCGATCGATCAGTGATTCAGTGGTGTGGGTGTCCGTGGGCGTGGGCGTTCTGGTCGATGGAGTCGACGCGGTTCTTGAGCGCGGCGAGCTGGCCCTTGACGCTGAGGTCGATGACGTGCGAGTCGTCGGTGCCGTAGCAGATGACGAAGCCGGCGATCAGGGACGGGTCCACGACGTTCTCGACCGTGAGGTTGACGAACCCCGTGAGCCGGCGCATCTTGCGCGCGATGAGCTCGGTCTGGCGCGCGTCCAGCTCCACGGCGGAGGTCACGACCACCCGGAGCGCGAGCAGCTGCGGCGGCGGCGGCGGTGGCGGTGCTGCCGCCGGCGGGGCGCTGGCCTCGCCGCCCATTAAGGCAGAGCTCATGCTGCAGTTCCTGTCCAGGAGCGACCGCAGGAAGTCGAGCGTGGGCGGCTTGAACGGGGCCGGCGCCGGGCCCACGGCCGGGACGGCCGCGGTGGCCCCGTCGTGCTCCACGCCGACATAGCTGCTGGCCCGGCGCAGCGTCTGCGCCTGCCACCTCGGGTAGTGCGCGCTTGAGCGCCCCGCGGCCGCCGTGCTGGGCTGCGCCGGCACGCCATCGAAGCGCACCGACGCTGGCATGAGATGGCCGCTCTCCTTGGCCGCCGGGAACACCGGGTGGCCGCCGGGGTTGATGGGCTGGTTCAAGATGTTCATCGCTCTGCGTATTACAAGAAGCC
>Contig_383	AT5G08050.1|Protein of unknown function (DUF1118)|LOC_Os12g38640.1|expressed protein
CTGTCCCTCACCCCCGCGGCAGCAACCACGGCAAGGCCAAGCAGCAGCGGTGCGAGAGGGCGCCGTCTCAGGGTCGCCTCAATGGCCTCCCAGAAGGGCCCGAAGCCGACGCCCAAGACCGTCTCCTCCGGCACGAGAAGATCGGGCGGCACGACGGTGTTCCCGCTGGGGGAGCCAGGCCCGCGCCCGGCGACGGCTAGCGGGAAGGCGCCGGTGAAGCTGCTGACGAACGTGGAGAAGCTGCGGCTGCTGACGAAGGCGGAGCGGGCGGGGCTGCTGTCGGCGGCGGAGCGCGCGGGGCTGTCGCTGTCGGCGGTGGAGCGGCTGGGCCTGCTGTCCAAGGCAGAGGAGCTGGGCGCGCTGTCGGCGGTCACGGACCCCGGCACGCCCGGCGCACTGCTGTCGCTCGCTCTCCCGCTCCTGGCCGCGGGGCCCGCCGTCGTGTACCTCGTCCCCGAGGAGCATGCGTGGCAGGTGGCGCTCCAGGCCGTGGCCGCGCTCGTCTGCGTCGTCGGCGGCGCCGCCGCCGTGGCCGCGTCCACGTTCGTGTCCAGGCTGCAGGGCTCGTCCGGCTGAGCGCGTTTGCGCCCGAAATCCCGAATCCGTCGTGCAAAGAAAGCTGAGCAGGGCATTTTGCTCTGTGCTAGCTAGTACAGTAGTGGCTTAAACTTGTGTGGATTCTGCGCTTCTGTGAAGATAAATGGGATCGATATGTTGCTGTGAGACGTATGTGCAGGTTGATTAGCGAGCAGAAGAGTCCTCAATTTGGTTAATTTGTAGACGTGACGTATAAATTGGTGGTTGGTGCTACTCTGCTATGTATGATAATGTATGATGAAAAAC
>Contig_384	AT3G26710.1|cofactor assembly of complex C|LOC_Os11g32320.1|CCB1, putative, expressed
CCTAAAAGGGCTATTATTTTCAAGCTCAAAAAGGTGTTTCTCGACAACTTTTTACAACAACCTTAATTTCCAGTTAAGTTAATACATCACGGATCCTCATATATGCAACACTCATAATAATCAAATCCCGTACGAAGATCACTCCTTTTTCTATGAGCCAAGGTACAGATTTGCCCGTCGAATTTGCATCCCCTCATCTGGTTTTCCCAATTCACACTGCAGCAAAGACTGGTTTCCACTTTATGGTTCCAGAAATCAACCTACTGGTCATGTTTCAAAGATGCCCTTCACGTATACCATCCCCTTCTCACTAAACTTGAGCTCCTTCCTCATCTGCTCAACTTGGACGTCATCGCCTCGCACGAGGATCTCGGATACGTTTCCGTCATCGGACAGGACCATCTTCACCTTGATCTCTTCTTTTCTTGACGCTTTTGTCCAGTAGTACACTCCCGCCAAGGGGCTTAGGGTCATAAGCCAGAACCAGTTGTTGCCACCTTCTGGGACAGCAATTGATAGAACAAGCCCAACACTCCCAAGGCTAATGCAGGTGCAGAAGGTCAGCAGTGCTGCTTGTCCTCTGCTTGGTACCATCGTGCCCTCAAAGGTGATAACCTCACCGCGGTCTGAAACAGTGAAATTGTTGCGGGTGAAGAACGACAGGATCTCTCCAGCTACCTGATTTGGCGCCATCGACTGCCCTCCCTCTTTGACAAATGTCTTTTGCACAATCTTGGACTTGACGGAGCGCTTGATGAGAGACCACAGCCCCGGCACGGAGAGCACGAACAGCCCCAGCGACGTGTAGTAGCTCGCCTGCGAGTACCCG
>Contig_385	AT5G22440.1|Ribosomal protein L1p/L10e family|LOC_Os08g44380.1|L1P family of ribosomal proteins domain containing protein, expressed
CTCGTCTCGCCTGGCCACCAAGCCCTAGCAGCAGGTGGATCGGCGATCGACAGACTGCAGCCATGAGTAAGTTACAAACCGAGGTCCTCAAGGATGCCATCTCCCAAGTCGTCTCGGAGGCAAAAGAGAAGAACAGGAAGTTCACAGAGACCATCGAGCTCCAGATTGGACTGAAGAACTATGATCCACAAAAGGACAAGCGTTTCAGTGGCTCCGTTAAGCTGCCTCACATCCCTCGCCCCAAGATGAAGGTCTGCATGCTTGGTGATGCGCAGCACGTGGAGGAGGCTGAGAAGATCGGTCTTGATTACATGGATGTTGAAGCTCTTAAAAAGATGAACAAGAACAAGAAGCTTGTCAAGAAGCTTGCCAAGAAGTACCATGCTTTCTTAGCCTCCGAGGCTATTATCAAGCAGATTCCCCGTCTCCTTGGTCCTGGTCTCAACAAGGCAGGCAAGTTCCCAACTTTGGTTACTCACCAGGAGTCTCTTGAGTCAAAGGTGAATGAGACGAAAGCTACAGTCAAGTTCCAGCTCAAGAAGGTTCTTTGCATGGGTGTGGCTGTGGGCAACCTGTCGATGGAGGAGAAGCAGATCCAGCAAAACATCCAGATGAGTGTCAACTTCCTGGTTTCGTTGCTGAAGAAGAATTGGCAGAACGTGAGGTGCCTGTACATCAAGAGCACCATGGGGAAGCCAATCAGAGTGTTCTAAGTTGTTGTGTCCATGCCAGTAGTCATATGCTTGTCTCAAAGATTAAGCCATGCATGTGCAAGTATGAACTAATTCGAACTGTGAAACTGCGAATGGCTCATTTAAATCAGTTATAGTTTGTTTGATGGTACGTGCTACTCGGATAACCGTAGTAATTCTAGAGCTAATACGTGCAACAAACCCCGACTTCCGGTAGGGGCGCATTTATTAGATAAAAGGCTGACGCGGGCTCTGCTCGCTGATCCGATGATTCATGATAACTCGACGGATCGCACGGCCCTCGTGCCGGCGACGCATCATTCAAATTTCTGCCCTATCAACTTTCGATGGTAGGATAGGGGCCTACCATGGTGGTAACGGCGCCGGAGGCACGACCCGGCCAATTAAGGCCAGGAGCGCATCGCCGGCGCCGTTACTTTGAAGAATTAGAGTGCTCAAAGCAAGCCATCGCTCTGGATACATTAGCATGGG
>Contig_386	AT2G35820.1|ureidoglycolate hydrolases|LOC_Os01g61670.1|ureidoglycolate hydrolase, putative, expressed
GTGAAGCTGCGGGCGGTGGAGGCCACGCCCGAGTCCTTCGCGCCGTTCGGGCAGGTCATCGCCGGCTCCCCCGACGGCGACGAGTTCGGCCCCCACGACGCTCAGCTCGACCTCAGCCGCGGCATCCCTAGGTTCTACATCATGAAACTGCAGGACCGGCCGCTGGAGTTCTCGACCATCACCCACCACGCCAGCGTGACCCAGTGCCTGGGCTCCATCGGCGGCCAGGACTGGTACCTCGGTGTGGCCAAGCCGTCGATCGTGGATGGGCCGTCTGAGCAGAGTGGTCAGGAGGGGAGGATACCGCTGCAGTCTCCCGCAGGTCACTACTATCTGCCTCCCGATCCAGCCGAGGTCTGCGTGTTCCGGGTTTCCGGCCCCAAGTTTCTCAAGCTGAACAAGGGGACCTGGCATGCTGGACCGCTGTTCAAGGCGGATGCCGTGGATTTCTATAATCTGGAGCTGAGCAACACCAACGTTGTTGATCACACTACACACTATTTCAAGGCACACAGGGGATAGG
>Contig_387	AT1G13060.1|20S proteasome beta subunit E1|LOC_Os06g06030.1|peptidase, T1 family, putative, expressed
GGCGACGCCATGGCCATGAAGCTGGACATGTCCGCGCTCGAGACCAACTTCGCCGTCCCCTGCGGCGACGACGGCGACGGCATGTACTTCTCTGCCGAGTCCCCCGACGTGCCGTCCATGGTGCTCCCCACCTGCGCCGACTTCGACGGGTTCCAGGCGGCGACCAAGGATATGGTGAAGAATAAGAAGGGGACGACCACGCTAGCCTTCATCTTCGACAAGGGCGTCATCGTCGCCGCCGACTCTAGGGCCAGCATGGGCGGCTACATATCCTCACAAACTGTGAGGAAAATTATTGAAATAAATCCCTACATGCTGGGGACAATGGCTGGAGGTGCCGCTGATTGCCAATTTTGGCATAGGAACCTTGGAAACAAGTGCCGGCTCCATGAGCTTTCGAACAAGCGAAGGATCTCTATTGCTGGTGCTTCCAAACTGTTGGCCAATATCCTTTACTCATATCGTGGGATGGGACTGTCAATTGGTACAATGATTGCTGGATGGGATGAGAAGGGTCCCGGCTTGTACTATGTTGACAGTGAGGGTGCAAGGCTCATGGGGAACAGGTTCTCTGTTGGTTCGGGCTCCCTCTATGCTTATGGTATCTTGGACGAAGGTTACCGCTTCAACATGTCAGTCGAGGAAGCTGGTGAGTTAGCACGACGGGCTATTTATGGGGCAACATTCCGTGATGCAGCAAGTGGTGGTTGTGTTAGTGTTTATCATGTTGGCCCTGATGGTTGGAAGAAGCTTTCTGGAGATGATGTCGGGGAGCTGCACTACCATTACTACCCAGTTCAGAAAACACCGGTTGAACAGGAAATGACCGATGCACCCTCTGCTTCTGCTTAAACCTGCTAAGAACACCTGAGTGGAGGCACATGTATGCAGGGAACCGTGAATTGTTTGTTTATGAACTTAGACATGCTTGTCTCACAATGTTAGACCACTCTTGTGTTCTGTTGATGTTTCTGAGCAACTTTGTGCAACTATTAAATTCTTGACCTGACCG
>Contig_388	AT5G17230.1|PHYTOENE SYNTHASE|LOC_Os06g51290.1|phytoene synthase, chloroplast precursor, putative, expressed
GGCATTTACAGAGCATCACTTTAATCTGTTTTCCCCAAATGTGGGGTAATAAGAAAGAAAACGGTATACAACGTTTGCTTCACTTCTTTCCTTCCTTCAGAGACATACAATATGCTCTGCTCCTAAGAGGATCATATACATCATGCTGCAAGCGTTCCATAGCCATCTAGGTTGGTTGCAGTGCTTTATCCGTGCCTGCCCCCAACAATTCACATATATGATACACCTGAACATCGAACAATAACTCCACCAGGAGTAGGACATTGCCCTATTTCTATTCTAGCCTAACCTGACCATCTTGTCTTGTTTCTTTCTGGTGGATAGGACTCCTGCTGGCTATTTCTCAGTGAACACGGCAGCAGTAGCGATTTCCCATACGCAACAGGAAGCGCTAGCAATTTCTTCCCTTTCCCGACATAGGCCCTCTTTGTGAAGTTGTTGTAGTCGTTTGCTTCAATCTCATCCAGGATTTGCCGGTACAGCAGTAGGGAGGCCCATACTGGCCATCTGCTAGCCTGTGAGAGCTCAGTCACCCCTCTCTCTGCCTCCTCAAAAAACATCCTGGCCCTCTTGATCTGCTGCTTCATGAAATTTCTCCATCGGTTTGTGACGACACCATTGAAGATGTCCTCGTCAGAGAGCCCTGCCTGGGCGAGTTCATCTTGTGGTAAATATATTCTTCCTCTTCTAGCATCCTCTCCTACATCCCGGAGTATATTTGTGAGTTGGTTCGCAATTCCGAGAGCCAAGGCAGCACTGTACACGCTTTCAGTTGTTGCCTTAGACTCAGGTGCGATGCCCATCACGGGTACACTCATTAATCCTACAGTTCCAGCGACATAGTAGCAGTACATGTAGAGCTCATCAAAGTTCTTATACCTCGCCTTTCTAAGGTCACTCCGCATCCCTTCAATCATGTCCCTGAACGGCTGGCACAAATGTGCGGTGCATAAGAGTTAGTGATGTTAGAATGTTGGGTATGTACAACATAATTTGTCAAACCACTAAGTAACACAGGTAATATTATAGTCTTATTACCTGGACTTTTCTTCTGAACCTTTTCCTTCTAGATCATTATCCAGATCCTTATATTTCTACTTGTGTTGGTCATCTAGTTACCTTTTTGTTTCTAAAAAGGTGAGACCAATTAATTCACATTACCAAGGCCATATAATTAAATCTGAACGATTGCCTCTACCTCCAAGGTTCTCTGTGACGGCTGGACTCTAGAAACAGTTCATTCTAAAATATCCTACAATTCTACCCTTTAGTCAAGTTAAACAG
>Contig_389	AT3G59990.1|methionine aminopeptidase 2B|LOC_Os12g43370.1|peptidase, M24 family protein, putative, expressed
CCCTCCTCCATTTTTGTTTGTTCTCCACCTTTCACAATCGGAACTGATTTCCCAGCATGGATCTGATATGGCCCAATGCTATGTCCATTGAGGTTCCGAACACTTTTTACTTGGAAAACTTTCCCATTGATCTCAACCTCATATGATTCCATCACTTCTTGGATTGCAGCACCAACATCACAAAGCCGTGCATCTATTCCAGCTTCCTTGATTCCAGTATTTGTGGCATCTCTTGTTGCTTGAAGCAATGGATCATACATAGGATTAAATGCAACAGTAAAAGCACAATCAACAATGTACCCATCTATATGGGTTCCAAAATCCAGCTTCATCACATCATCATATTGTAGTACAGTTTTGTCACCCGCATTTGGAGTCCAGTGAGCTGCAACCCAATTCAAGGAGCATCCAGTTGGAAAGGCAATGCCAGCTTGCAGTCCATTCTCCTTGATAAGTTTCCGGACCATGTTTTCTAATGTTTCACATAGATCAACCATTAACATCCCAGGCTTTATGATGCTCCTCATATATTTCCGCACCTGTCTATGAACTTCTGCTGCTCGGCGAACAGAATTGTACATTGGCTTTTGCAGTCGTTCCAGCTCCCTCTTTTCCTCGCTAGTTGTTCTCCATAAATTATCATCCTTATATTGCTGGATTTCACCCTCAGGAAATTCTCCTGAAGGGAAAAGTTCATCAACAGGTATTGAAGGAGGATCTGTCTGCTGAAGAGGGTCCTTCTTCTTTTTGGATTTGTTTTCTTCTTCTTCTTCTTTGCAGCTTCTGAAGAATATCCATTTCAAAAACAACTGTTAGACTAACTGAGCCCCAAATGCTACATGGAACAAAAGAAGCTTCAGCTTTATATGAGAAATTTGGGAAAGAGAACTTGCAAGGCAGAGTTGTCACCTGGTGCTCCATCTTGAGATGCACCATCAGCTTGTGATTCATCATTATCCTCTGGTGGTGAGGACTGAACTGCAGGAACCACACCATTGCTGTTTGCAGCTTTGCCTTCTTC
>Contig_390	AT3G21250.2|multidrug resistance-associated protein 6|LOC_Os05g10730.1|ABC transporter, ATP-binding protein, putative, expressed
ATGATATCTTTTATCATGTCCTCACACAATGGTAGGTTTATGTTGAATTTCGATTGGTATTAGCCCAATACTCAGCCACAAGTTTAGCAAAGGCCGATTGCTTGTCTTCCAACAGTTTGGCTGGTGTCTCATATTCTAGAAGCTTCCCATAGGACAGTACCAAGACCCTGTCACTGTCTGTCACAGTTGGAACCCTGTGAGCTATGGTTATCACCGTGCAACTTGAGAACTGATGCCTGATTACTTTCTGCAGGATCGCATCTGTTGCAGAGTCGATGGATGCTGTCGCCTCATCTAGAACTAGAATTTTGTTCCTGCGGAGGAGAACTCTGCCAAGACAGAAGAGCTGACGCTGTCCAGCACTCCAGTTATCGCCATCATCACTCACTACTGTATCAAGAAGAGCAGGGGTGCTGCTAATTGCTGTCTTAAGTTGACACTTCTCCAAGGCCTCCCATATCTCTTGGTCGGAATGCAAGCCAAGGGGATCCAAATTGTTGCGCACAGTTCCCCTGAAAAGTGTTGGTTCCTGAGGGATAATACTCAGTTTAGTTCTCAGATCCTTTAGGCCTATGGAGCAGATATCCAACTTATCAATAAGTATCCTTCCTCCGCCGGATCAACAAGACGGAACAACGAGCTGATAAGTGTTGATTTCCCATTCCTG
>Contig_391	AT2G36530.1|Enolase|LOC_Os06g04510.1|enolase, putative, expressed
GTGAATGGTAATATGGCATGAGCGAATGACATAGCAAGCTCTCAAGTACAGGTACACAAGAACCTAGTTTTATTGTACTTGTACAGACTCGTATCAAAATGCAGCACCGACCTAGTAACAACCACTAGTTTTATTGTACTTGTACAGACTCGTATCAAAATTCAGCACGACCTAGTAACAACCACCAGCACATGCTCATCATCTCCAGGTTCTAAGCACGCAGGGTTTAGTACGGCTCCACTGGTGCCCTGAACTTTGCTCCGGCGTAGACAGCTGCATCACCGAGCTCTTCCTCGATCCTGAGCAGCTGGTTGTATTTGGCCAGACGCTCAGAACGGCAGGGGGCTCCTGTCTTGATTTGACCCGTAGCCAGGCCAACTGAGAGGTCAGCAATGAAGGTGTCCTCAGTCTCACCACTCCTGTGACTTGCCATCACTCCCCATCCGGCACGCTTGGACATTCTAACAGCCTCAATACTCTCAGTCACTGAGCCGATTTGGTTCACCTTCAACAGAAGAGCATTGCAGGTCTTCTCATTGATTGCCTTGGCAACCCTGGTGGGATTAGTAACAAGAAGATCATCTCCTACAATCTGCACTTGCTGTCCAATCTCATCAGTGATTTTGGCATAGGTAGTCCAGTCATCCTGATCAAACGGGTCTTCGATGGACACAATAGGGTACTCAGCAACGAAGGACTTGTACAGATCTTTCAGGCTGTCACCTGAAATTTTGTTTGAACCATCGTTGTTATCCTCCTTGAAGTTAAGATCATAAGTCGTATCCTTCTCACTAAAGAATTCAGAAGCAGCAACATCCATTCCAATGACCACCTTTCCAGTGTATCCAGCCTTTTCTATAGCTGCCTTCAACAGTTCAAGGCCCTCTTTGTTTTCCTGAATGTTAGGTGCAAAGCCACCTTCATCCCCAACATTTGTGGCATCTTGACCATACTTCTTCTTGATTATGCTCTTCAGGTTGTGATACACCTCAACTCCCATCTTCATGGCCTCCTTGAATGAGGAGGCACCAGTTGGGAGGATCATGAACTCCTGCATGGCAAGCTTGTTTCCAGCATGTGATCCTCCATTGATCACATTAAAAGCAGGTACAGGCAGCACCAGAGCTTTGTTTCCAGCAAGATTTGCAATGTGCTGGTAAAGAGGAATCCTCTTCACCATGGCTCCAGCTTTGCAGACAGCCAGTGACACCGCAAGAATAGCATTTGCTCCAAGCTTTTGTTTACACCAGCCCCATTCGTTGGAGGTTCCATCAAGCTGTTGGACCATGAAGTTGTCAATGTCAACCTGCTCAGTGGGGTCCTTTCCAATAATTGCTGGTCCAATAATGCTATTTACATTGTTCACAGCCTTAAGAACACCCTTGCCAAGATAGTCAGATCCACCATCCCTCAACTCCAACGCCTCATATATTCCAGTGGATGCGCCGCTGGGCCACGGCCCCCTCGCCGAAGCTGCCGTCGCTGAGGCCCACGTC
>Contig_392	AT4G37200.1|Thioredoxin superfamily protein|LOC_Os03g55820.1|thioredoxin, putative, expressed
TGCTTTCATGAGTACTAATACAATTATACATGCATATCCGCGGCTGTAGCGACTAGCGAGTAGCGACGTGCTATCTCAGCGCATTTGCAGTACAAGGTGCAACCGTTTCCGTATCATTGACAAATCAACGCTCAACTTGGGTCCCCAGAATCTACACGGGCACCATGACAACGTAAGGCATAGACGATTGCTGTAGCATTTTCTTCTGGGATTTATGGAATCTACCAGCTCTTTCCAACGCTCGAAAGCATGGTACAAGACTATTGTGTTAATAGTATAGCCTAGGGTCCCCTCTTGTCAAATGGTCTTGGCATTATACTGCTACCCACAGAGCGAACAACTTCTAGCCATGACTTCTGGGATCAGCAACTTGATGAACCTTCCTAGATTCAGCACTTGAGAACTGACCAACGACTCGGGCATGAGGTATGTTCGGATCACCAGAAGCAAGCGCCACCACATTGTCAAGAAAATACTGTTTTGGAAGTCTCCCGACAACATTGCCTTCCTCATTTCCTTCCTTGTCCAGAAAGGCAAAGTGAGGAATGCCTTCTACTCCAAACTCGTCAAGCTCTTGTTCCCACCTTGTATTGTCGACATTCAACATGACAAAATTGACACGGTCCTTGTATCGTTGCTCAACTTGGTAGATATCTGGAGCTAACTCTCGGCAAACTTCACACCAGTCCGCATAAAACTCAACAACAGTGGGCTTGCCATTTGAAAGAGCCTGCCAAAGAAATGAATTAATGAGATTCCTGCTTTAGAAGGCTTTTTGGTCAAAAAAGCAATTCGACATAGTGAACTCTTCATATGGCACTGCATTGGCTGCAAGATCTTTAAGAGATGCCTCAGTAAGATTGAACCTCCGCGATGCAAAGAGAGCCACTGCCCCAAGAGTGGACAGTAATGCCACCCTTCTATTGAGATCCTTATTTGGGACAGCTGGAAGTCCAGCATCCTGGGGTATGCTGGTTGTCTGAGCCTCTTCTTCAGTCTGCTCATCCGTCTGTTGTTCCGCGGAGTCCGGCGGCGCGACGCAGGCGAGGGTCCTCGGGCCGCGCCGGCCCACCGCGGGCGGAGGCGGAGGGAAGAGGGCGTGCGCGGGCAGCAGCTAACTCCGGCGAGGCTC
>Contig_393	AT5G46400.1|Tetratricopeptide repeat (TPR)-like superfamily protein|LOC_Os08g29124.1|expressed protein
GGAACATGTGGGAAGGAAAATAATGTCATAACTATTGAAAATTCTCTAACCTCCAAAAACAACAATGAGATATCTTCACGGTCCTCTGGGCTTAAAGCTGTAGATACATCAGATCCAGGAGTCACAGCACTAGAAATAACAGAATCAAGAAGAGGTATTTCTGTAGGTCCTCCATGTGTACTCATGAACTGTATGAGTCCCTTAATCAGTGGTTTACAGGGTACACGATTTATTCCCTTGACAAAGACTTCTTTAGCCTCACCAATGCTATGCCTTGCCGCATATATGAATTGAGCAAAATTGATGTACAGGTCCGTAAGTAACTCTATGTTCTGCTTCCGCATTGCAGCCTCAATGGCTGTCTCATATATCTCAGAAGCTCCTTTAGTGTTTCCCAAGCGTTTTTCCATGTTGGCCAGCCTATTAATATTAGCATAAAAACCTGAAGTGAAGTTCCTGCTCGCTTTAACAAAAAGNGAGCGTGCAGCTGGTGCATCACCAATTTGCTCTTTAAACAAAGTCGTAA
>Contig_394	AT3G56400.1|WRKY DNA-binding protein 70|LOC_Os05g25770.1|WRKY45, expressed
GGAGGAGTGAGCTCGAGGAGGAGAAGAGTGTGTGTGAGCGCGCGACTGAGGTGTGCTCTTCCCTTGCTGTGGCCATGGCGGCAGCGACGGCGCCGTACGCGCAGGTGATGGAGGACATGCGCAAGGGGCGGGACTTCGCCACGCAGCTGCAGAGGCTGCTCCGGGACTCGCCCGAGGCCGGCCGCCTCGTCGACCAGATCCTCAACGCCATGTCCCGCACCATCGAGACGGCCAAGGCGGCGGCCGCCGCCGAGGAGGGCTCCGAGGGGCAGAGCGAGGTCACCTGCGCCGGCAGTGGCGGCGCCAAGAGGAAGGCCGCCGGAGGAGGGGACAAGAGGGGCGCCTGCCGGAGGAGAGCCCAGCAATCGTCCACTGTCACGATGACCATCAAGGATATTGAGGATGGACATGCCTGGCGCAAGTACGGGCAGAAGGATATACAAAACGCCAAGCACCCAAAGTACGTTCCTGCCCTCCAATTACCTGCAAATTATTGGTAGTTTGTTAATACGAAATAAAAACTGCTCGGAACGTGATGATGAACTTGTCACGAAAAACCGCTAATGCTTTGGTGCTCGGCGCAGGGCCTACTTCCGGTGCACGCACAAGTACGACCAGCACTGCGCGGCGCAGCGGCAGGTGCAGCGCTGCGACGACGACCCGGATGCTTTCAGGGTCACCTACATCGGCGTGCACACCTGCCGGGACCCCGCCACCGTCGCGCCGGTCGTGCTCCACTCCACCGGCATGGCCGACGAGCTCCACGCAGGGTCCCGCCTCATCAGCTTCGCGCCAAACGCCAGCACCACCACGGGCAGCACCACCACCACCGGGAACACCACCAACCAGCAGGCCGACCAGAAGGACGTCGCGCTGCTGGCGGGTCTGCGGCCCCTGAAGCTGGAGGCCGGCAGCGCAGGCGAACAGGAGGAGGTGCTGAGCAGCCTCACCCCCGCAGGGAGCTCGGCGGCCGCGGAGGGGGACGTGACCTCCGGCCTGCAGCACTGCTACGGCGGTGACCTCGCCGACATGACCCCCTTCGATGACACGTTCGACCTTGACGACATTGTTGTGTTCGGATTCGGCCACGGACAAGCGGATTACTGATCGATTGAGCTGTGAAATTGGAGAAGATGATGGAGGACCGGATCGGTCTGTATATGGAAATAATGGCTGTGTGTTTAGCTGCTGCAATGCCTAGTTTAGTTTGTACATAATACCTGGTATCTAAATTCTCCTCTTAAGAATTACTTAGGTGCAGGTCGTGTAGATTATGTTAATTAGCTACGAGCAGAGAGGCTTGGCCTTCTCTGAGAATCAACGGAATGTGTTGTTAGACTGAACCTAATGGGTTGTGCATACTTTCGTGCAAAT
>Contig_395	AT5G18280.1|apyrase 2|LOC_Os11g03290.1|nucleoside-triphosphatase, putative, expressed
CTTAGAGTAGTCCCCTCCCAATTTTCCCAATAGATAATTCAGAGCAACCCATAGGTAAGATCCTTCTTGATTTCCCTCGAGAACAGTGATCCATTTAGGATTGTACTGAAACTTGCTCTTGGTGTGGACAAGATCTTGGACTGCTTCAAGAATCTCCTCTGCTTTCTTATCTCCGATTAATCTTAGACCAGCAGTTGCGCCAAGTTTGAGCGGAGTATTTTTCTGAAGGCGGCTAGGGACAATCTTCTTAGCCTGCTCAAGGAGGGGGAGTATGGAATTTGCAGCCTCTTGAGGACGTCCAGCATATGAGCTCAGCCCGGGCTTTATCTTGGCGAAGAACTCGATGTCGTCGCCGATCTGGACGAGGTCGAGGTTCTTGTCGAACTTGAAGACGTGCACCCGGCTTCCCGTGCTCCCGGCGTCGAAGATGACGGCGTACCTCGCAGCTGGTCCTTTCTCCACTACCGCCGACTGCTCAGCGGCGGTGGTGCTGCCCTTTCGCCCAAGAAGGACGTTATTACCTGCAGAGGCAGCAGAAGGGCAAGGTGGAGGAGGAGCAGGAAGGCAGCAACGCCGGCGAGGGGAGCCATTATCGCTGCAATAAGGCCGGGCATGCAGGTGGTCACTCACTCTCACTCC
>Contig_396	AT3G13870.1|Root hair defective 3 GTP-binding protein (RHD3)|LOC_Os01g39310.1|SEY1, putative, expressed
GGCAGTTTTAGTAATAGCTTTTATGTCCTCCTTTCCGGTCCACACCCTTGGCATTGAGTCAGCATCACGACTGAATAATGTTGAGAACCTGTCCTTCATGCAAATCAAGACCCTTCCAGCCTCTTCTTTTGCCTTCGATTCAACAACGCTTCTTCCATGGTTCTCCAATTTCGTAAGCAGTTCTTTCTCAGTTGCTTCATCGAGTTCAAAAGCTGAAAGAGCAGATTCAAGACCTGAAACAGCAGCTTTTGTCTCATGCTCAAGAAGCTTTCTAATGGATGGCCAGGTATCTTCACTGGCAGAATCTAGCAGAGCTTCAACAGGTTCTGCCAGAGCTTTGGTAAGTTGTGCCTCATATTTTGCACAAAGTTCAGATAATTTTGCTGCACGAACTGAAGCCACATGTGCCTCAATGTCACGCTTAAGCTTATCCTTAACTTTTGAAGGATCCCATTTCACTTGTTGAATAGCAGCGTCTTCAGATCCTTTATCAAACTTTTCTAAGAAAGTCTGCATACAATCACGAGCAGCAACAGCAAGTCCGTTGGGTAGGTCGAACGGT
>Contig_397	No annotation available
GCTTTATTCATCTTATATCAATATATATACATGGTATCTCTTATTGATTTGATACTGCATAGATAAATAATAATAGCTCGAATTTCAAATGTGTCTTACTGATTGAACTTTTCTTCGTTCGTATCGTACATGAAACTGTGGGCATTCCGACCGGTGTAGAGGCCGTCGTCATATTGAACCTCGACTATCTCTCCGTCAATTAGTTTGTCAGTCTGTCGGTACGAGAAGGGCAATTTGTAGCTCGCTCCCATTACTGCCCTTGCAGGTTACTGTCACCTTGGTCATTGGGGGGACATCAACGAATAGCGCTTCAGTGACCTTGGACGTCTTCTCAATGCTTGTTCCCCAACTGATCATGCCATTGAAGAACCTCGGCGCCATAGCAATGAAGCCGTACTGCACGTACACGTCTTCAGAGGTGATCAGAGTTTGAACTGGAGACTTGAGGTGCACCATAGAGTGCCATCCCCGCATCTCCTCCAGTGTGTAATCGAAGGTGAGCTTCGCGCGGGGCATGACCGAGGAGGTGTTGTTGGTGACTGATGCAGTGGCAAGAATTAGTAACTTCTCGCCAAAGATTATAGCATTCTCTGGCTTTAAAATGGCGGTAATCCTCCGGGATAGCACAGGCTCTTCAAACTGCAATCTAGACCACGGCTCAAGCTGGGTTCCGGTAGCAGCA
>Contig_398	|||
CTGGTGACAGAAGCAAGAGAGAACCGAGAGGTGCGTGGTGGCGTGCCGTGCTACGGTGACGCAGCAGCAGCAGCCATGAGCAGCGGCGGCCGCGAGAGCAGGTGGCCGGAGTTCGCCGCCCTCCGGGCGCTGATGGCGCGCGACGCCGCGGCGGCGGGAGGGAGGGAGCTGCGGCCGCAGCAGCAGCCGGCCCTAGCTTTC
>Contig_399	No annotation available
AGTAGTGCTACAATAAATATAGCAGCTGCAGCAGCATCTCCGGCTCTCTCTGGGATCCTAGCTCCTGCCTGCAACAAGGGTGCCTCACCATGAAAGGAGGGACGCTGAAATTCAACCTGATGCTGAACCTGGTACTACCATGGCTGTGTCTTGCATCATCGGCTTTAGCCTCTGAAACTGCCAACAATGTAGCAGTTCTCAAAGACTACCCACTAGTGACGTACAGCACCGCCGCGGCGACCCCCGAGAGGTACAACAGCTTCATCTTCTCCGTCCGTGCTGCCCTGGTGAGCAAATCGAAGGGGAAGAGCAACGGGATCCCCGTGCTGCTCAGCGAAAACGACCCACTGGCGATTGAGACATACCTGAACATCACTCTGACGAACAAGGCAGGGTACTCCGTCAGCCTGAAAATGGACGTCACCGGAGCTTACTTTACAGCTTATGTCGCAGGGAAGTACTCGTGCCTCCTCAAAAGATCAGGTGGCAAGTTCTCATCGGCGACGGCTACCTGTTACAGTGACCCATGGGGAAGCTCAGTTGATACGTCCAGCAGCAGGGATAGCGGCGGCGGCTACCCTGCAGGTGATGTCGACGATCCCGAAGCTGCGGCATCGACATGGCGAGCTAAAGATCTCGACGAGGCTGTCTCGTCGCTGTTCCTGTACCCCACCCGTAAGTGTACGGATGCGGAGCTGAGCCGCGCCGTCTCCGCCTGCGACATGATGATCGCGAGCGCGGCGACGTTCCCGTACATCCAGCGGCGGATGAGCGCCGGCATGTGGGACGGCAACGGCGTGTCCGACGACCCGAGCCTGCACGGCCTCCAGGCGCGCTGGCCGACCCTCTCCACCGCCGTCCAGGAGTCTTTCCAGGGCGCCTTCGCGGCTCCGGTCACCGTTCCGCGGAGCAACGGCGAGGTGGGGATCCGGGTTGACAACGTGCGTGCAGCCGTGCCACTCGTGTCCTTCCTGGAGCACGACAACTGCAAGGAGAAGGCGAAGCTCCCCATGGTGATAAGGTCCGTCGTGGACGAGGCGGCGGATGACATGATGGGCGGCGCCGCCGCTGCTCCGGCGGCGTGCAGCAAGGCCGAGCCGACGATGCGCATCATCGGGCCGGAAGGGAGGTGCGTCGACGTGCCCAACAACTGGTACTACGAGGGCAAGCAGCTGCAGCTGTGGTCCTGCAAGTCCTACGACGACGTGAACCAGCTCTGGACCTTCAAGCGCGACGGCACCATCCGGTCCAAGGGCACCTGGTGCCTGACGGCAAGCAGCGCCACCGCGGCGGACTCCCGCGTCGTGATCAGCAGCTGCCCGCCGCGGGGCGCCGCCGCCAACGACCGCGCCGTCTGGGACGTGCGCGCCAACGGCACCATCGCGCTGAGGTGCAGCGGGCTGGTGCTGTCGGTGCCCAACTCGGCGCTCTTCGCGGGGCTCACGGTGCGGCGCGACGACCGCGGCACGGGCCAGAGCTGGACGCCCACCAACAACACCACGCCCCTGGCCGCCCCCATCGTCGGGTACGGTGACCTCTGCCTGCAAGTGGACTCGGCGGGGACGGTCTCCCTCGCAGCCTGCGGCGGCGACGGCAAGGGCATGCCGTGGTCGCTCTACCCCGACGGCTCCGTGCGCCCTCCCTCGTGGCTGTTCTTCCAGTGGAGGTGCCTGGCCGCCGACGCCAGCGGGCGGGTGTCGGTGAACTACTGCGACGGGTCGGGGTCGGCCTGCGAGCGCTGGGTGTTCCGCAGCGACGGCACCATCCTCAACACCGGCACCGGGAATGTCCTGGACGCGAGGCCGTCGGCTACCAAGAGGGGCTGCTACGACGTCGTCGTGTCGCCGGCCAGGAAGGGCAGGACCACCCAGCAGTGGGCGGTCATGCTGTGATGATCTGATCTGACCTGATCAGTCTATGGGTACCGGCGCAGCACAGTAGCTATACTGCGTCGTCGCCAATAATGCATGTACGTGTTGGGAAGAAGACCAGTCTGCTGTGCTCTGTATGTCTCGACTCGCGAGTAGCGTTGTGAGCAGTGAGCAAGCAGCTGCTGCAGGCTGCAGGTAGCTCTGCACAGCGCATGCGTGCATGCTGAATAAAGCCTAGCTACTAGCTCTGTAACATTGCCTGCTGCGCGTTGTTGCAGGGCTGTAAGTCTGTAACGATCGTGCTCCAGTACTGAAGTCTATGTTTTCACGTGCTTTCTTCT
>Contig_400	AT3G43600.1|aldehyde oxidase 2|LOC_Os03g57690.1|aldehyde oxidase, putative, expressed
GGGACTTGGAAGTAGCTGTTTCGTTGGATGGCATCTTCTATTGTCAGAATTGGTGGCTGCAGATTTTCTGTGCTATACTCAATAACAGCTTGCTTTGCTGCCATATAGGCATAACTCTGTGTTTCAGCAATCACGACACCAATATTTTGACCAGCAAATTCAGCAATTGGATCAGCAAAAAGTGGCTCATCTCCCATCATTGGGAAGCTGGATCCAATATTTTGTCCGCCGCTGGGAATATCCTTTGTGGTGATAACTGTGATGACCTTCTTTGAAGCCAAAGATGTTTTGAAGTTGATTCCCTTAACATGAGCATAAGGGTGTGTGCTATAGATAAATGCTCCATAAAGGCAATCCTTGGGAGCAGGGATATCATCAACGTACACAGCCTCCCCAGATGCTTGGAGCTCTGCCCCAGCTTTCTTTATCGGCTTGCCAACTGGTTTGTATTCATCAGTGAAAATCATTTCTTGTCTTGAGCGTATCGGCAAATCATTGCTGTCAACCTTAAGATGCTCCTCTGGTGAGTGCTCAGTGCTACCGTTAGTGACTCCATTCGTATATGATCCATTGGGCACATTAATCTTTGTTGCTTCATTAAAAGCTGTTGGTAAGGGAAGATAGG
>Contig_401	AT5G65600.1|Concanavalin A-like lectin protein kinase family protein|LOC_Os08g03240.1|lectin-like receptor kinase 1, putative, expressed
GCCAGCTTCACCTCCAACTTCACCTTCGTCATCAGGCCACGTAACAGCACCGCTCAGGCCGACGGCATGGCGTTTTTCGTCGGGACGTACCCCCCGAGTCTCCCGGACGATTCCAATGGCGGCTTCCTTGGGCTCGTCAACAACCCCGACAACCCGGCGAACAACTACTTCCCGCCGACCGTCGCTGTGGAGTTCGACGCGTTAAGGAACACCTGGGACCCCAATGACACCGTGAACCACGTCGGGGTGGACGTCAACAGCGTCACGTCGGTGGCGTACGCGGCGCTGCCGGATGGCTGCTTCAACGGGACCATGTCGGCGTGGGTCTGGTACGACGCCAACGCGAGCACGTTTTCCGCGACCCTCCGGTTCGGCGATCTGCAGGGGCTGACGGGCCTCTACAACGTCAGTGCCCCCGTCGACTTCAGGGCAGAAGGGCTGCCGCAGCAAGCGGCGGTGGGGTTCTCGGCGGCCACAGGGGAGTACGTCGAGAGCCATCAGATCCTTTCTTGGTCGTTCGAGTCTACTCTCGC
>Contig_402	AT2G26140.1|FTSH protease 4|LOC_Os01g39260.1|OsFtsH5  FtsH protease, homologue of AtFtsH4, expressed
GCTTTGGCTGCCGCCTGCTGTGCTGCTGCGGCGGCTGCAGCAGCCGCCGCAGCGGCTGATGCAGTTGGTGATGTGGGGGAAGCTGGTGCGGTTGGGGTCTTCTGTGGTGCTTCAATAGCATGCTCCTGTGGCTGTTTGTTATTTTCCTGGGCTATTATATTCTTTATCTGGGCTCCTGTGAGGGTCTCGTGCTCAAGAAGTGCGTTGGCCAGAGCATGGAGCTCCTTATTGTGCTTTGTGAGAATAGTCTTCGCGTTATTGTATGCATTTTCCAAGAAATTCTTTACCTCCTGCTCAATCAAAAGTCTTGTTTCTGAGCTCATGCTCTTCCCATCATCTTCGTAATTGTAAGAGACAAGGCCAAGCTGCTTGCTCATGCCATATTTAGTAACCATTGCTCTTGCCGTTGCAGTTGCTTGTTGGAAGTCAGATGACGCACCAGATGTCACTTCAGTATCCCCAAATATAAGCTCCTCTGCCACACGTCCTCCCATGCAGACATCCAAATTGGCCAGCATTTGTTTCCTTGACACACTAGTCTCATCTTTTTCAGGGAGTTGGGCCACCATTCCTAGGGCCATCCCCCTGGGTACTATGGTAGCTTTGTGAACAGGGTGAGCTCCCTCTGTGTGGATAGCAACAAGGGCATGCCCTCCCTCATGGTACGCCGTTAACTTCCTGCATTCATCAGAGATAACTGCCGACTTCCGCTCACTACCCATCATGATTCGGTCCTTTGCGTACTCAAGATCATTCATTGTGACAGCTTTTGCACCATCCATGGCAGCCTTAAGAGCAGCAACATTTACCAAGTTAGCAAGGTCAGCACCAGAGAATCCAGGTGTTCCCCTGGCAATGATCATCAAGTCCACATCATCACCCTTCAAGATCTTTGACATGTGGACCTCTAGAATTTGCCGCCGGCCCTCAACATCTGGGTTGGGAACAACAATATGACGGTCAAAACGGCCAGGTCTGACTAGGGCTTTATCTAGTGACTCAGGGAAGTTGGTTGCAGCGATGACAATTATCCCCTCATTCTGCTTAAAGCCATCCAACTCGACAAGCAACTGGTTCAAGGTCATCTTCATATACTGTTGATCCTTAGGATTTCTGCTCCCACCAATTGCATCAATTTCATCAATGAATACTATACAGGGAGATCGCTTTTTAGCTGCAGCGAAAAGGTCTCGCACTCTTCGAGCTCCAACTCCCACAAACATCTCCTCAAACTCACTTCCACTGCACGAGAAGAAAGGAACACCAGCTTCACCAGCAATAGCCCTTGCTAGCATGGTTTTCCAGTCCCGGGAGGGCCAACAAGCAAGACACCTTTTGGAAGTTTTCCACCAAGACGTGTGAAGCGCTTGGGATCTCGAAGGTAATGAACTATTTCCTCAAGTTCAGATTTGG
>Contig_403	AT5G51640.1|Plant protein of unknown function (DUF828)|LOC_Os01g68630.1|leaf senescence related protein, putative, expressed
GAAACCAGAACAGTGCATTCTCCCGCGCTTTGATGCAAGGAAGTTCTTGGAGTTGATGAGAGGCAAGACACTTGCGTTTGTCGGGGATTCAGTTGCTCGGAATCAGATGGAGTCCCTCGTTTGCCTTCTGTGGCAGGTAGATGTCCCACAAAACCGTGGCAACAAAAGGATGCACAAGTGGCTGTTCAAGTCAACTTCAACCACTATTGCCCGTGTCTGGTCTTCTTGGTTAGTGCACAGGTCAACTGAAGCTGTGGGGATTGCTCCTAAGGGCATTGATAAGGTTTTTCTGGATGTCCCTGATGAGACCTTCATGGAGTTTCTCCCAAGGTTTGATGTGCTCG
>Contig_404	AT4G17600.1|Chlorophyll A-B binding family protein|LOC_Os02g03330.1|expressed protein
CAACCCTCCATGGCCATGGCGACCTCCACCTTCTCCCCGCGTCCGGCCACACTCAGGCCCCTGCGTGCCGGCGCCAAGCCCCACCTCCACCTCCTCCCGTTCCCCCGCCTCCGCGCCGGGCGCCGGGTGGGTCGCATCGGGCGCGCCGCCTCTGGGGAGGCGCCCGTCGAGGTGGCGCCGCCCAAGGAGCAGGAGGCGGATCCTGCCCCCGCCGCGGCCTCCAACGGTGCCGCCGTCAAGGCCGTAGAGGCTCCCGCGAAGGCCGTCGAGGCCGCGGCGGCGCCGGTGCCGGCTTTCCGGGACGCCAGGTGGGTGAACGGGACCTGGGACCTCAGCAAGTTCGAGAAGGGTGGCGTCGTCGACTGGGACGCCGTCATCGACGCCGAGGCCAGGAGAAGGAAATGGCTTGAAGATTATCCAGAGGCCACTACTACAGATGAGGCTGTTGTCTTTGATACTTCAGTTATTCCATGGTGGGCATGGATGAAGAGGTTCCACCTTCCTGAAGCCGAGAAGCTGAATGGTCGCGCTGCCATGGTTGGCTTCTTCATGGCTTACTTTGTGGATAGCTTGACGGGCGTGGGGCTCGTCGACCAAATGGGCAACTTCTTCTGCAAAACCCTGCTGTTTGTTGCTGTGGCTGGCATTCTGCTGATCAGGAAAAATGAGGATCTTGACTCACTGAAGAAGATTATCGACGAGACGACGTTCTACGACAAGCAATGGCAGGCAACCTGGCAAGATGAGACCACTGGGGGGCCGAAGAACTAGCTCAGCGTTGGGGTCTGAAGGCAGAATGCTTTTACCTGTGTTGTGTTTCGTTTTACGGCCTTTTTGTTTTCACGTCTAGTGAGGCTTGGAGGAACATTTTGACAGACGTAATAATCTACGATATTCTTGTAAAAAGTATGAACTCATTTTCTGTGCTAGAGATAAT
>Contig_405	AT2G43020.1|polyamine oxidase 2|LOC_Os04g57550.1|amine oxidase, flavin-containing, domain containing protein, expressed
CTGCTTCGCGCACCGCCGCTGCTCCGACGTCGGCCGCCGCCAGGACGGCCTCCTCGTCTTCGTCTTCTTCCTCTCGATTCCCATACGTAGTAGTATTAGTAATAATTCTAATTTAAGTAGTAGTAGTAGTCTCTTGTAAACTGCGCTCGTCTTCGCGGTTGCGTGTACTAGGACGGAGAAACTTTCTGTTGCTCGTTCCTCTTTCTCCTCCTCTTGTTCTTCCTTCGTGGCGGCGGCAGAGGCGGGTATGGATCCCAATGGCCTCAAAACTGGAGGCCTTTTGCTCCCGACAGTTGAAAGGAGGTGCACGTCGCCTCCATCCGTCATCGTGATCGGCGGTGGCATCTCGGGCGTTGCAGCTGCTCGTGCTCTCTCCAATTCTTCATTTAAGGTGACTATTCTGGAGTCCAGAGATCGTATTGGTGGACGTGTTCATACTGATTACTCATTTGGATGTCCCATTGATATGGGAGCCTCATGGCTGCACGGTGTGTGTAATGAGAATTCACTGGCACCATTGATTGGCTATCTCGGGCTGAGGTTATATCGCACCAGCGATGACAACTCTGTTCTGTATGATCATGATTTAGAAAGCTATGCTCTCTTTGATAAGGATGGCAATCAGGTCCCAAAGGAGACAGTTGATAAAGTAGGAGAAACATTTGAAAGAATTCTTGAAGAGACAGTGAAAGTGCGTGATGAGCAGGAACATGACATGCC
>Contig_406	AT3G23560.1|MATE efflux family protein|LOC_Os07g31884.1|MATE efflux family protein, putative, expressed
GCTCGCCGCGCCGTCCGCCGTCATGGTCTGCTTTGAGTACTGGGCATTTGAGCTCCTGGTCCTGGTCGCCGGATTGCTCCCCAATTCCACAGTGAGCACGTCGCTGATCGCCATGTGCTCTAGCACGGAGACCATCGCCTACATGATCACATACGGGTTCAGTGCCGCTGTGAGCACCCGGGTGTCGAATGAGATCGGGGCGGGGAACGTGGACAAGGCCAGGAACGCCGTGTCCGTGACCCTGAAGCTGTCGGTGCTCCTCGGCGTCTCCTTCGTCCTGCTGCTGGCGTTCGGCCACAACCTCTGGGCGAGCCTCTTCAGCGGGAGCGCGGTGATCGTGTCGGAGTTCTCCGCCATTGCGCCGCTCGTGATCATCTCCATCGTGCTCGACTCGGCGCAGGGCGTCCTATCAGGTGTTGCGAGGGGTTGTGGGTGGCAGCATCTCGCGGCGCTCACCAACCTGGTGGCGTTCTACTTCATTGGTATGCCCCTGGCGATCTTCTTCGCCTTCAAGCTCAAGTTCTACACCAAGGGTCTCTGGGCTGGTCTGATCTGCGGGCTGGTGTGCCAAGCCTGCACGCTGCTGGTGATCACCCTCCGGACCAAGTGGTCCAAGATCGCAGAGGCGATGCAGCAGGAGAAGGCCAACTACGCAGCCGCGTAGTACGTGCAAATAAATTGCTGGTCGAGACGAGAGTAGCGCCACCAGAAATCGGCTGAGATGCCGTTCCCCATCTCTTTACACGATCAGCGGCGAGAATAGCATGGCCAGTGTAGACGGCAAACGACGCGTGAGCTTTCTATTTTGTTCCGTCCAGCTCGGCCTTCTGTTGCACCGCTGGCCGTTCATTTTGTGTTCCACTAGCATGCTACGAGCCTTTATTAGGTTATTACAAGCTCAAGCATGGATGAATGTTTAGCT
>Contig_407	AT5G02230.1|Haloacid dehalogenase-like hydrolase (HAD) superfamily protein|LOC_Os03g16670.1|haloacid dehalogenase-like hydrolase family protein, putative, expressed
GTTGACGTTGGCGATCCTGAGCGCCTCCTCCATGGCGTCGACGTTGGGCTTGCAGAGGACGGGGGTCTTGGGGAGCTCGTCGGCGGTGCCGGACCGGGCGAAGTGGCCGGCGATGTCGAAGATCTCGGGCTCCTCGTCTCCCTGCGGCGGGCATGGCGGGTTCAGGGTCTCGAAGCAGATGATCCCCTCGAAGCAGTCCTCCAGGCCCAGCCTCTTGAGGGCCCGCACGGCGTGGACCTTGTCGCCGTTGGTGAATATGAGTTTACGGATGCGCAGGTTATTGAGAATGTGCTTCAGAACAGGGTCGGGCTTGATGTTGTCGTAGGGCAGCCTGCCATGGACGAAGGCGTGGTACTCATCGTAATCGAAGCTGTAGCCGATCGCCCTCAGGCCGGCCATGGTGGTGCCGTAGTTCTTGTACAGCAGGTTGCCCAGGTTCTCGATCTTGCTCTCATCAATACCAAGCTTCTCGACCATGTAAGCTTCAATGTTCGTCTTGACATGGCCTGAGATCCCAGAGCTGAGCGGGTACAGAGTGTCGTCGAGGTCGAAGAGCAGGCAGTCGAACTTGGGCTCCTGGACCTTGTGGCAGCGGTCTTCGAACTCCATGTCTGGCGAACTGTGGTGAAGGACGAGCTAGCTATCAGCTCAAGGCTCGCGGCCCGCAATGCAACAGCTAGCGCGGCGGGAGCAGAGCAGAAGCAGAGGCCAGGCGACTCTCGAGGCTTCAAGAGAGCTCTTGTTAACCAGG
>Contig_408	AT3G48280.1|cytochrome P450, family 71, subfamily A, polypeptide 25|LOC_Os08g01510.1|cytochrome P450, putative, expressed
CAATCACCAGGCTCACCTATGAACTATAGATGAACCAACGTTCGATCCTAGTGCATATGCATATACGTTGCAGTCTTGCAGACAGTTAAGTTGTTACCTCTTCCTGGCGAGCGAGATGGTACGAGTGCACCTTCTTCACGGTGAACAGGTGCGTGGTGACGAGCTTCCTGACCTGCCGCCAGTGCTCGCCGTAGGGGGCGAAGCCAACGCTCGAGGACCCGTACACGAGGTCGTCGGCGAGCGTGGACGCCGGCCGCGAGGCGAAGACTTGGTCGTGCGTCCGCAGGACCACCTGTGCCGCGCGCGGGGATGACACGACGAGGTTCGGGACGGTGCCGAGGCGGAGGAGCATGAGGCCACCGGGGCCGTGCTTGGCGGCGAGGTCGCGGAGGGAGACGTGCGGGCTGTCACCGACTTGGAGCAGGTTGCCGATGACGGGCAGCCCCGGAGGCGAAGGCGGGAGAGGCTTCCGCAACTGCTTCCGG
>Contig_409	AT3G29360.1|UDP-glucose 6-dehydrogenase family protein|LOC_Os12g25700.1|UDP-glucose 6-dehydrogenase, putative, expressed
GGGACCTGGCCATGAACAAGTTCGACTGGGACCACCCGATGCACCTGCAGCCGACGAGCCCCACGGCCGTGAAGCAGGTGCGCTGCGTCTGGGATGCGTACGAGGCCACCAAGGGTGCTCACGGGCTGTGCATCCTGACCGAGTGGGACGAGTTCAAGACCCTGGACTACCAGAAGATCTTCGACAACATGCAGAAGCCCGCCTTTGTGTTCGACGGGCGCAACGTCGTCGACCCTGAGAAGCTGAGGGAGATCGGCTTCATCGTCTACTCCATCGGCAAGCCGCTGGATGCCTGGCTCAAGGATATGCCGGCGGTCGCTTAATTCTCCACATCAGGAGAGCTGCTGCCTGCAGGGATTGGATCCGAGAAAGGAAGAGGATCTGGTTGACCATTCTTTATAGTTTGTTTTTGCAGGAGACGCCACGATTTTCTCTTCTGTCAGGCATAAAAGTTGGACGGTGCTGCTAGTACTCTCTGTTTGGTGTTTTCATGTTGGAGGACGTCTGTAGATGTATGATCCTCAAGCGCTTGTGCTTCCTGCTTGAGGAAATTTCCTTGTACCCATGGACCTACTATAGCCGGTTGATTCTTCAATTGTATTCCTAAAGTTACTACAGAATCGA
>Contig_410	AT2G36145.1||LOC_Os01g64270.1|expressed protein
GCCCTCACCAGCTCAGAGCTTGCACACGCAACGCAGGGGCAAGATGTTGCTGACCCGTGTATCGAGCTCTTCCTGTTCGTCGACGGCGCTGCAGAGGCATGCGTGCACCTGCAAGCCCCTCTTCCGCGCCGCCGGGTGCTGGAAGAAGCGCGAGAAGCTCCCCGGCTTCAGAGCAAGAGTGGCCGTCAAACCGCCGTGCGCCGCGCCAGGGAAGGGTGGCATTGTCCCGGTCGGCGACGAGGACGACGGGGTCAGCCTCGGCACCGTGAAGCTGCCTGGCAACATCGACATCGCTCGCTTTGAGAGCTTACTCTTTCAGTGGGGAAACAGCCTCTGCCAAGGCGCTAACCTGCCACTTCCGGTGCCTCTCAAGGTGGACAAGGTTGAGGGTGGGATCAGACTCGGGTTCATCGCAGTCGATGACGGCGCGACGCAGACGCTGGTCTACATCGACTGCCTGGTTTCTCAGGCTCCGGACGGCTCCGGGCTGGTATTCCAAGCGATCAGGAACGGTCCTATGAAGGACAAGGAGCCACCTGGGGAGCCCAGGATCATGAGAAGCCTCCTTCAGGCTCTCCAGCAGTCTATTCAAATTGCCCAAGTTTGACAGTGTAAATGGCACACGACGAAGTGATGCAATTCTCTGTAACTAATCAGAAGTCAAAACCCACAGAATCTATAGGAGTTTGCTAAAGTTCCCGGAAATAGCAC
>Contig_411	AT1G26670.1|Vesicle transport v-SNARE family protein|LOC_Os01g51120.1|vesicle transport v-SNARE protein, putative, expressed
GCAACCCCCAAATTTCCCCACAGCCCAGCCACGCGGGATCGCAGGCCCCGTCAAATTCGCCTCCGCCGTCCCGCTCGATCCTACGCCGCCGAGTCGCCCCTGTTGGATCTTGTCGCCGAAGTGATTTCGGCCGCGGGATTTGGAGGGAGGGGTCGAGGAAGGGGATCGAGGCGAGCCGCGGGCAGTAGTCATGAGCGAGGTGTTCGAGGGCTACGAGCGGCAGTACTGTGAGGCATCCGCCTCCCTCTCCCGCAAGTGCACCGCCGCCTCCGCGCTCGATGGAGAGAAGAAGAAGCAGAAGCTGTCCGAGATCCAGTCCGGCGTGGAGGAAGCTGAATCGCTGATTCGGAAGATGGACTTGGAAGCGAGGAGCCTGCAGCCGAGCGTGAAGGCTGGTTTGCTTGCAAAGCTGAGGGAGTATAAATCTGACCTCAACAATGTCAAGAGTGAGCTCAAGAGGATATCAGCGCCCAACGCCAGGCAGGCTACCCGTGAGGAGCTCCTTGAGGCTGGCATGGCTGACACTCTTGCGGTGTCTACTGATCAGAGGGGAAGATTGATGATGACAACCGAAAGACTGAATCAGTCCACTGATAGAATCAAAGAGAGTCGAAGAACTATGCTAGAGACAGAAGAACTTGGCGTATCAAATTCTTCAGGACCTTCACCAACAACGACAGTCACTACTACATGCTCATACCACTTTGCATGGCGTTCATGATAACATTGGCAAGAGCAAGAAGATCCTGGCAGCAATGTCAAAGAGGATGGACAGGAACAAGTGGATCATTGGGGGAATCATCACGGCTCTTGTTCTGGCCATCCTTCTCATACTCTACTTCAAGCTCGCTCATTAAACCTATTTCTAGGTAGGTTGGCCACCACATCTCTCTATCCAGTAATTGTGTGATAAGAGTTGTCTGAATTCAATGCTGTGTATTGAGCAACACGCGGACTCTCCAAGCATCATTTGTTTACCCC
>Contig_412	AT3G47470.1|light-harvesting chlorophyll-protein complex I subunit A4|LOC_Os08g33820.1|chlorophyll A-B binding protein, putative, expressed
CAGGACCCCATCTTCAAGAGCTACAGCCTGCCGCCCCACGAGTGTGGGTACCCCGGCAGCGTCTTCAACCCGCTCAACTTCGCCCCCACGCTCGAGGCCAAGGAGAAGGAGCTCGCCAACGGTGAGTAGTGCCGCCGCGCTCAGTAACGAGTGACGACCACAACACGGTCGCCGTCGTCCTCCGGCAAACCTCCGTTCCTTCTCTGATGAAATGTTACTAATCGTATCCGGTTGTGCTGTGCCTGTGCGTGTTTGCAGGGAGGCTGGCGATGCTGGCGTTCCTGGGGTTCCTGATCCAGCACAACGTCACCGGCAAGGGGCCCTTCGACAACCTGCTGCAGCACCTGGCTGACCCATGGCACAACACCATCATCCAGACCTTCTCCAGTTGAGTCGATGGAGGCTGGTCGACTGGTGATGAGCTGATGGAGATCGGAAGACAAACAATGAAACGCGATCGATGTGGATTCCTTTCTATACGTGATGTGTTGTTAATCTGGAGAACGAGGACATTCAGGCCGTGTTGTTGTAAGCTGTACGCATGGTGAGGAGAGTGAGGAGTGATTGGTATGTACATTAATGACATGGGAGGTTAAGGGTAGAGATTGTTTGATCAGTATCCTTCGTTCTGCGCCTCTTGCTTGCTTGTCCGTAAATAACTAAATATACTTCTGTGCTGAATTAAAAC
>Contig_413	AT5G47490.1|RGPR-related|LOC_Os02g01490.1|expressed protein
GTTCATATGCCATGTGGCCAGCCTGGTGATCTTTAGGAGCCTGGAATTCCTTGTGACCAGTCTGGAAACCTGTTGAAGATGCAAACGCTTCGTACCCCGACTCCTGACTTGTAGAAAGCTCAGAACCCTTGTGCCAACTCTGATTTCCTGTAAAAGGTTTGAACCCCTCATAACTAGCCTGGTTGCCCTCACTACCAGTGTGTTGGCCTGTAGAAGGCACAAATGTGGCCGTATGAGGCTTATATATAGACGATTGCAAGGACTCAGAATTGGCCTGCTGCCCAATCTGATTCTCAGCCTGCTGATTGTAACTATAGGAACTACCCGACAAGCTATTACCTCCTGAAACATCAGGTTGCATGGTGTTACCCAATGAATCTGGTTGCCACTGGCTCTGCTGGCTATAGCTACTTGCATAAGAATCCTTGGTGTAGTGAGCTACACTATGGCCTGCCCCTGCGAACCCATCCGAGACTGCTGGAGTAGTTGCAGCTTGCGCCAACACCTTGTTGGTATGACTCAAGTGATTGCCACTGCTGAGTGTTGGTGTCAAAGTACCACCATGGGTATTCTGCATAGAACAGCATGTTCGGTGGGTATTCTACTGGCGCAGCACTGCTCCCACCCTGGCCCCAGCTCGCGGCATTGGC
>Contig_414	AT5G55190.1|RAN GTPase 3|LOC_Os05g49890.1|ras-related protein, putative, expressed
GGAAACATGACGGAAGCAGCTTTATGATACAGCAGATAAATAGATAATCGAGGCAGTACAGAGAGACTGCCACAACAACGTTTACCATCAACAACCAGAGTTACAAAGCAATGTATAAAGGAGCCAGCAAATTCATGGCGACAAGCCCATCAATGTCCACACATTCAAAAGTTGCAACACGTCCAGAGAGACGGGAAACATCCAGGTTCAGACAAAGCTAACTCTAGAGAGAGTTCACCCTAAAAAAACTCTTATGCAAGGCACACAGGGGATAGGACAAGTCTGAGACTCATGATCCACTCTCTACTCAATCAGATCGTCATCGTCATCAGGAAGAGGCTGCGCAGCAGCAGCAGCAAGCTCAGCTTCATGCTGTTGCTGCATAGCCATGTCGATGGTAACTTCCGGAGGCTTAAGAGCAACGGCTTCAACAAAGTGGAGGTTCGGATCACCGGCCAGCTTCCTTGCAAGGTAAAGGAAAGGCTTCTCAAAGTTGTAGTTGCTCTTGGCAGAAATTTCGTAGTACTGCAGATTCTTCTTCCTGTGGAAGGTGACCTGCTTGGCCTTGACCTGCCTGTTCTTCACATCAACCTTGTTACCGCACAGGACAATGGGGATGTTTTCACACACCCTGCACAGGTCCCTATGCCATGTAGGAACATTCTTGTAAGTCAACCTTGAGGTTACATCAAACATAATAATCGCACACTGACCATGGATATAGTATCCATCCCTGAGACCACCGAACTTCTCTTGCCCAGCAGTGTCCCAGCAGTAGAAGCGGATCTTACCACAGTTAGTGGTGAAATCCAATGGGTGAACTTCCACACCAATGGTTGGTTCATATTTCTTCTCGAACTCTCCGGTGAGATGCCTCTTCACAAACGTGGTTTTACCCGTTCCGCCATCGCCAACGATGACGAGCTTGAAGCTGGGGTAATCCACAGTCCCCTGATTCGGCAGCGCCATTTCAGCCGCACGCGAGGAACCGCACCGGATGCGGCGATGCGGGCTTCAGAGCACGGGAGAGCAGC
>Contig_415	AT5G57610.1|Protein kinase superfamily protein with octicosapeptide/Phox/Bem1p domain|LOC_Os02g54510.2|protein kinase domain containing protein, expressed
ATGTATGGCTCAATCACTCTACCATTACCAGGAAGATGCAGCCTTGGATCTTCATACCGTTGATTGACTTTGGCTGGTATGCGCATGCCAACCTCTATCATGCGAATGTGAATCATTATAAAATATGGGAGGATGACCACCATTTTGCTCTTTGACATAGACACCATTTTCAATTCTAATATCTTGACCTCCCACATAATGCTCACTAGGGCGGCAGCAATCTTGACAAGAATTTGAAGGGTGACAAGGGTACTCATTAGTCATGCCTGGTTGGTCAAAATGTTGTTGGACTGGACGACTCCAACGAGGATCCACATAACAAGGATCAGTCACTGGACCTTGACCCTTCTGGAATGGTGAACGGCAATGATCACATACACTGTTTCCATCCAAAAAGTTGTTGGAACGGCTCAAATTACCAGGAAAACCTGCATTTTGCTGAATTACAGCACCAGGTGGAAGCCATACTAAATTATCCATATGAGGTGGTGACTGAGCCTCATAATGCCGGTATTTTGGTGACTGCCTTACAAAGTCTTCAGGAATCCTCTCATCAAAATCCTCCGCTCCGACTTGAAACCTTGCAGTTGCAGATGATGGTGAAATGGGAAAATCCCTAGGATCATGCACTCCATACTGGCCTGGTGAGACATACGCAGGGCTCCAAGGAGAAT
>Contig_416	AT3G19170.1|presequence protease 1|LOC_Os02g52390.1|M16 domain containing zinc peptidase, putative, expressed
[truncated: 22,604,758 more chars]
