# Supplementary material for: Towards an integrative model of C4 photosynthetic subtypes: insights from comparative transcriptome analysis of NAD-ME, NADP-ME, and PEP-CK C4 species
Source: J Exp Bot. 2014 Mar 18;65(13):3579–93. doi: 10.1093/jxb/eru100 (PMC4085959; doi:10.1093/jxb/eru100)
Supplement: Supplementary Data [file supp_eru100_jexbot116442_file003.xlsx]

## Sheet: collapsed to ECnumber
	EC number	EC annotation from BRENDA	Pmax average	Zea mays	Sorghum bicolor	Setaria italica rpkm	Dcla average	Brachypodium dystachyon	Oryza sativa	F. trinervia rpkm	F. ramosissima rpkm	F. robusta rpkm	F. bidentis rpkm	F. pringlei rpkm	C. gynandra rpkm	C. hassleriana rpkm	C4	C4 reverse	NAD-ME	NAD-ME reverse
241	1.8.1.8	protein-disulfide reductase	4532.5	5752	4782	6561	3399	3960	3611	1243	841	756	2512	2114	5412	3687	TRUE	FALSE	TRUE	FALSE
827	3.6.1.1	inorganic diphosphatase	1519.5	2227	2472	5661	767	1795	655	1582	1301	1102	2147	963	4305	2161	TRUE	FALSE	TRUE	FALSE
448	2.6.1.1	aspartate transaminase	1373.5	1080	788	1915	283.5	332	217	932	1416	535	1233	654	3776	135	TRUE	FALSE	TRUE	FALSE
882	4.1.1.31	phosphoenolpyruvate carboxylase	20146	8733	4154	16692	543	149	195	11859	1876	87	5489	114	3333	131	TRUE	FALSE	TRUE	FALSE
1066	6.3.5.4	Asparagine synthase (glutamine-hydrolysing)	12441.5	2339	9403	4170	1741	477	2063	2244	1187	689	3837	784	2024	1035	TRUE	FALSE	TRUE	FALSE
536	2.7.4.3	adenylate kinase	600.5	1024	1368	5757	258.5	257	653	1323	859	582	2253	566	1667	582	TRUE	FALSE	TRUE	FALSE
575	2.7.9.1	pyruvate, phosphate dikinase	16491.5	9630	5605	23788	383	77	81	6298	806	35	6079	49	1110	5	TRUE	FALSE	TRUE	FALSE
890	4.1.1.50	adenosylmethionine decarboxylase	2917	1778	2588	2370	2799.5	1697	2156	822	739	512	522	386	863	616	TRUE	FALSE	TRUE	FALSE
379	2.4.1.21	starch synthase (glycosyl-transferring)	1288.5	1039	1782	2362	971	262	740	983	552	139	377	126	652	314	TRUE	FALSE	TRUE	FALSE
55	1.1.1.82	malate dehydrogenase (NADP+)	634.5	1579	647	3751	284	219	53	2762	506	117	2640	184	322	209	TRUE	FALSE	TRUE	FALSE
567	2.7.7.9	UTP-glucose-1-phosphate uridylyltransferase	436	509	329	561	171	121	125	244	232	124	254	95	264	184	TRUE	FALSE	TRUE	FALSE
45	1.1.1.40	ME	1293	4472	1758	4865	347	100	126	6969	4185	994	5088	860	175	162	TRUE	FALSE	TRUE	FALSE
867	3.6.5.5	dynamin GTPase	678.5	986	841	3792	465	540	758	226	284	211	159	155	88	65	TRUE	FALSE	TRUE	FALSE
366	2.4.1.14	sucrose-phosphate synthase	270	355	164	704	169.5	70	110	104	68	36	57	34	76	43	TRUE	FALSE	TRUE	FALSE
862	3.6.3.5	Zn2+-exporting ATPase	48.5	37	30	30	44.5	26	19	31	60	22	22	21	10	9	TRUE	FALSE	TRUE	FALSE
729	3.4.17.21	Glutamate carboxypeptidase II	34	50	23	14	29	8	17	2	0	1	3	1	7	2	TRUE	FALSE	TRUE	FALSE
887	4.1.1.39	Ribulose-bisphosphate carboxylase	5308.5	24179	11058	24239	76556.5	241838	122057	3811	23502	31626	11820	62663	21255	69368	FALSE	TRUE	FALSE	TRUE
980	5.2.1.8	Peptidylprolyl isomerase	7178.5	14498	10652	8114	9327.5	15459	12707	3715	5093	4574	7005	8078	10636	13105	FALSE	TRUE	FALSE	TRUE
78	1.11.1.6	catalase	837.5	340	672	1006	3301.5	1280	1075	9196	4489	9705	4811	7686	2805	3480	FALSE	TRUE	FALSE	TRUE
77	1.11.1.15	peroxiredoxin	1040.5	2918	1056	2319	1428.5	3969	1801	811	1127	2026	1282	1909	2172	2843	FALSE	TRUE	FALSE	TRUE
62	1.1.3.15	(S)-2-hydroxy-acid oxidase	532.5	776	766	1234	3429	3482	3172	4027	6396	5196	2847	4515	1826	3846	FALSE	TRUE	FALSE	TRUE
43	1.1.1.37	malate dehydrogenase	1828.5	1167	1015	1397	2566	1570	2791	1453	2445	2771	1609	2409	1549	3402	FALSE	TRUE	FALSE	TRUE
293	2.1.2.1	glycine hydroxymethyltransferase	1422.5	362	253	532	2751.5	1922	2596	1071	3505	2994	1309	1740	1150	3387	FALSE	TRUE	FALSE	TRUE
753	3.4.22.16	cathepsin H	54.5	47	100	25	260	541	156	748	965	1690	903	989	862	984	FALSE	TRUE	FALSE	TRUE
631	3.1.3.18	phosphoglycolate phosphatase	513	1585	555	787	1318.5	1764	2245	929	3343	3064	1196	1397	692	2997	FALSE	TRUE	FALSE	TRUE
300	2.2.1.1	transketolase	650.5	803	342	811	1811	922	935	80	285	207	98	250	381	572	FALSE	TRUE	FALSE	TRUE
294	2.1.2.10	aminomethyltransferase	120.5	297	267	163	1019.5	1175	883	249	1517	745	265	1129	252	1905	FALSE	TRUE	FALSE	TRUE
239	1.8.1.4	dihydrolipoyl dehydrogenase	104.5	171	123	153	426.5	549	349	47	209	257	102	226	206	251	FALSE	TRUE	FALSE	TRUE
988	5.3.1.6	Ribose-5-phosphate isomerase	454	914	696	801	505	1499	1351	121	218	164	94	184	205	506	FALSE	TRUE	FALSE	TRUE
51	1.1.1.60	2-hydroxy-3-oxopropionate reductase	124.5	229	81	277	217.5	397	275	257	360	326	278	355	140	439	FALSE	TRUE	FALSE	TRUE
541	2.7.6.1	ribose-phosphate diphosphokinase	57.5	79	63	35	64.5	122	90	116	156	156	78	125	133	141	FALSE	TRUE	FALSE	TRUE
1036	6.1.1.7	Alanine-tRNA ligase	63	83	53	95	108.5	107	117	82	168	104	71	94	120	123	FALSE	TRUE	FALSE	TRUE
806	3.5.1.98	histone deacetylase	166	159	95	141	307	186	185	131	156	154	157	158	116	138	FALSE	TRUE	FALSE	TRUE
214	1.4.4.2	glycine dehydrogenase (decarboxylating)	348.5	104	75	104	2027.5	419	948	424	1022	997	332	530	94	520	FALSE	TRUE	FALSE	TRUE
134	1.14.15.3	alkane 1-monooxygenase	5	42	7	1	19.5	49	23	24	60	33	28	38	81	111	FALSE	TRUE	FALSE	TRUE
579	2.8.1.2	3-mercaptopyruvate sulfurtransferase	107	102	76	69	116	121	80	51	89	136	99	160	62	76	FALSE	TRUE	FALSE	TRUE
7	1.1.1.14	L-iditol 2-dehydrogenase	23	22	17	8	171	193	68	105	112	648	140	391	58	333	FALSE	TRUE	FALSE	TRUE
1022	6.1.1.14	glycine-tRNA ligase	10.5	18	18	24	36.5	50	57	62	175	187	35	46	49	64	FALSE	TRUE	FALSE	TRUE
717	3.4.11.21	aspartyl aminopeptidase	11.5	29	23	7	60	43	31	44	84	58	60	95	47	100	FALSE	TRUE	FALSE	TRUE
831	3.6.1.15	nucleoside-triphosphatase	806.5	680	666	28	820.5	808	1123	30	42	59	44	53	41	91	FALSE	TRUE	FALSE	TRUE
259	2.1.1.125	histone-arginine N-methyltransferase	13.5	37	31	14	57	43	38	44	94	79	41	78	34	76	FALSE	TRUE	FALSE	TRUE
302	2.2.1.6	acetolactate synthase	27.5	100	65	56	225.5	142	165	45	37	73	28	51	32	197	FALSE	TRUE	FALSE	TRUE
176	1.3.1.21	7-dehydrocholesterol reductase	12.5	11	17	5	70	30	25	54	100	207	41	94	27	35	FALSE	TRUE	FALSE	TRUE
534	2.7.4.22	UMP kinase	42.5	57	54	45	170	91	388	71	131	129	107	136	18	34	FALSE	TRUE	FALSE	TRUE
918	4.2.1.2	fumarate hydratase	10.5	18	14	10	33	19	15	29	41	53	23	70	14	37	FALSE	TRUE	FALSE	TRUE
723	3.4.14.2	dipeptidyl-peptidase II	29.5	27	18	11	77	30	33	15	29	36	9	56	12	25	FALSE	TRUE	FALSE	TRUE
832	3.6.1.17	bis(5'-nucleosyl)-tetraphosphatase (asymmetrical)	5.5	3	4	5	7	22	95	35	35	39	54	64	12	69	FALSE	TRUE	FALSE	TRUE
1071	6.5.1.4	RNA-3'-phosphate cyclase	4	13	7	1	7.5	18	13	4	12	16	0	26	6	44	FALSE	TRUE	FALSE	TRUE
296	2.1.2.2	phosphoribosylglycinamide formyltransferase	2.5	3	5	2	4	24	11	4	7	12	2	10	5	10	FALSE	TRUE	FALSE	TRUE
703	3.2.1.96	mannosyl-glycoprotein endo-beta-N-acetylglucosaminidase	1.5	5	1	1	3	6	6	2	6	13	4	13	2	4	FALSE	TRUE	FALSE	TRUE
440	2.5.1.59	protein geranylgeranyltransferase type I	22	13	28	2	53	39	42	6	10	29	3	12	0	4	FALSE	TRUE	FALSE	TRUE
586	2.8.2.3	amine sulfotransferase	20	3	4	1	57	7	7	204	105	766	383	630	0	59	FALSE	TRUE	FALSE	TRUE
1015	5.5.1.9	Cycloeucalenol cycloisomerase	1	10	3	3	6	64	39	13	6	35	7	18	0	11	FALSE	TRUE	FALSE	TRUE
1046	6.3.2.19	Ubiquitin-protein ligase	7179	7755	10957	5386	6482	4385	7147	2649	2078	2713	6036	5583	9297	8532	FALSE	FALSE	TRUE	FALSE
991	5.3.2.1	Phenylpyruvate tautomerase	1012	763	2922	695	219.5	394	266	410	444	974	316	533	3267	928	FALSE	FALSE	TRUE	FALSE
79	1.11.1.7	peroxidase	790	714	730	598	426.5	546	515	2999	2296	3955	1396	3096	1572	952	FALSE	FALSE	TRUE	FALSE
143	1.14.99.33	DELTA12-fatty acid dehydrogenase	1377.5	2418	2264	2007	1323.5	1194	1465	362	1172	1249	827	473	1368	1090	FALSE	FALSE	TRUE	FALSE
913	4.2.1.11	phosphopyruvate hydratase	179.5	574	338	1304	133	211	219	194	315	122	145	230	1041	433	FALSE	FALSE	TRUE	FALSE
441	2.5.1.6	methionine adenosyltransferase	6106.5	791	821	1025	1308.5	356	664	495	889	510	403	407	716	659	FALSE	FALSE	TRUE	FALSE
738	3.4.21.105	rhomboid protease	895	562	1021	544	464	167	488	306	173	184	113	143	365	352	FALSE	FALSE	TRUE	FALSE
424	2.5.1.16	spermidine synthase	497.5	294	567	669	181.5	173	285	208	218	220	320	175	309	231	FALSE	FALSE	TRUE	FALSE
727	3.4.16.6	carboxypeptidase D	965.5	738	1610	296	700	263	496	116	244	280	236	250	230	82	FALSE	FALSE	TRUE	FALSE
951	4.3.2.3	ureidoglycolate lyase	105.5	76	130	242	15	55	17	14	12	5	17	30	212	117	FALSE	FALSE	TRUE	FALSE
220	1.5.3.11	polyamine oxidase --> deleted, now included with EC 1.5.3.13, EC 1.5.3.14,,	351	264	418	812	121.5	57	181	171	349	271	229	256	209	45	FALSE	FALSE	TRUE	FALSE
1008	5.4.99.5	Chorismate mutase	114	89	106	53	109.5	49	67	42	22	63	25	29	161	61	FALSE	FALSE	TRUE	FALSE
791	3.5.1.16	acetylornithine deacetylase	24.5	50	27	36	20	23	17	25	25	0	34	42	124	7	FALSE	FALSE	TRUE	FALSE
858	3.6.3.4	Cu2+-exporting ATPase	134	169	150	239	114.5	137	84	42	47	40	23	48	115	33	FALSE	FALSE	TRUE	FALSE
16	1.1.1.195	cinnamyl-alcohol dehydrogenase	392.5	130	58	48	139	24	57	43	99	287	202	217	108	78	FALSE	FALSE	TRUE	FALSE
497	2.7.1.48	uridine kinase	75	80	124	69	66.5	60	102	82	101	95	84	84	107	74	FALSE	FALSE	TRUE	FALSE
1064	6.3.5.2	GMP synthase (glutamine-hydrolysing)	45	45	73	17	29.5	9	55	40	30	41	22	24	91	77	FALSE	FALSE	TRUE	FALSE
527	2.7.12.1	dual-specificity kinase	957.5	908	923	936	793	706	856	137	195	164	201	211	86	58	FALSE	FALSE	TRUE	FALSE
41	1.1.1.34	hydroxymethylglutaryl-CoA reductase (NADPH)	40	18	15	65	32.5	6	9	18	45	34	19	90	62	10	FALSE	FALSE	TRUE	FALSE
889	4.1.1.49	phosphoenolpyruvate carboxykinase (ATP)	8820	2109	47	23	101	19	43	12	5	16	19	6	59	9	FALSE	FALSE	TRUE	FALSE
1010	5.4.99.8	Cycloartenol synthase	951.5	721	777	300	271.5	91	227	124	146	241	166	177	45	36	FALSE	FALSE	TRUE	FALSE
622	3.1.26.3	ribonuclease III	106	144	123	86	100	39	105	18	22	130	72	67	27	21	FALSE	FALSE	TRUE	FALSE
810	3.5.2.5	allantoinase	35.5	43	31	66	11	10	4	1	2	38	2	4	14	0	FALSE	FALSE	TRUE	FALSE
64	1.1.3.9	galactose oxidase	66	42	91	22	7.5	14	71	5	6	5	16	18	4	0	FALSE	FALSE	TRUE	FALSE
73	1.10.99.1	#N/A	3115.5	4805	4888	2835	1840	4865	1119	284	416	735	1736	1324	10494	5886	FALSE	FALSE	TRUE	FALSE
453	2.6.1.2	alanine transaminase	3780.5	508	331	1641	1739	1319	1435	1717	3186	1333	1354	1179	5023	1633	FALSE	FALSE	TRUE	FALSE
44	1.1.1.39	malate dehydrogenase (decarboxylating)	183.5	60	25	94	63.5	43	64	109	177	113	86	240	1678	73	FALSE	FALSE	TRUE	FALSE
378	2.4.1.207	xyloglucan:xyloglucosyl transferase	702.5	736	284	505	93.5	491	149	2536	1175	3283	722	957	1569	1546	FALSE	FALSE	TRUE	FALSE
591	3.1.1.11	pectinesterase	76.5	408	47	74	42	33	63	463	448	744	382	778	1357	754	FALSE	FALSE	TRUE	FALSE
632	3.1.3.2	acid phosphatase	889	385	1739	655	871.5	407	803	966	406	641	524	577	1123	823	FALSE	FALSE	TRUE	FALSE
10	1.1.1.170	3beta-hydroxysteroid-4alpha-carboxylate 3-dehydrogenase (decarboxylating)	1207.5	238	685	392	853	375	948	553	512	597	730	503	1005	740	FALSE	FALSE	TRUE	FALSE
183	1.3.1.45	2'-hydroxyisoflavone reductase	554.5	703	458	647	331	501	364	368	351	486	228	256	952	327	FALSE	FALSE	TRUE	FALSE
89	1.13.11.51	9-cis-epoxycarotenoid dioxygenase	5933.5	806	2063	530	3922.5	4190	1940	1545	584	792	849	366	861	630	FALSE	FALSE	TRUE	FALSE
483	2.7.1.20	adenosine kinase	918.5	115	73	232	146.5	123	73	215	403	289	267	406	613	608	FALSE	FALSE	TRUE	FALSE
76	1.11.1.12	phospholipid-hydroperoxide glutathione peroxidase	1386.5	710	1158	1440	1005.5	1289	1324	128	113	106	211	125	560	420	FALSE	FALSE	TRUE	FALSE
709	3.3.1.1	adenosylhomocysteinase	1955.5	237	130	171	355	309	163	73	359	229	87	200	534	489	FALSE	FALSE	TRUE	FALSE
19	1.1.1.205	IMP dehydrogenase	1196	445	573	585	666	1054	561	407	307	468	1423	929	509	334	FALSE	FALSE	TRUE	FALSE
546	2.7.7.13	mannose-1-phosphate guanylyltransferase	279	216	119	134	123.5	109	390	166	203	193	155	152	458	250	FALSE	FALSE	TRUE	FALSE
752	3.4.22.14	actinidain	1743	652	228	79	389.5	448	244	271	669	516	396	628	439	276	FALSE	FALSE	TRUE	FALSE
520	2.7.11.2	[pyruvate dehydrogenase (acetyl-transferring)] kinase	946.5	105	682	1042	573.5	190	661	140	36	104	121	55	361	87	FALSE	FALSE	TRUE	FALSE
999	5.3.99.8	capsanthin/capsorubin synthase	80.5	158	82	87	55.5	128	128	96	219	188	161	143	295	162	FALSE	FALSE	TRUE	FALSE
863	3.6.3.6	H+-exporting ATPase	447.5	817	324	581	390.5	364	283	910	1190	1110	401	704	290	153	FALSE	FALSE	TRUE	FALSE
672	3.2.1.15	polygalacturonase	391.5	200	133	52	146	279	99	81	149	145	78	138	264	197	FALSE	FALSE	TRUE	FALSE
30	1.1.1.26	glyoxylate reductase	283.5	34	106	147	199.5	159	154	68	125	71	95	120	263	57	FALSE	FALSE	TRUE	FALSE
815	3.5.3.9	allantoate deiminase	116	17	92	301	60.5	38	70	57	49	100	50	66	242	99	FALSE	FALSE	TRUE	FALSE
618	3.1.2.6	hydroxyacylglutathione hydrolase	432	295	74	238	268	243	417	207	130	157	168	180	208	139	FALSE	FALSE	TRUE	FALSE
119	1.14.13.72	methylsterol monooxygenase	737	124	146	198	528.5	1166	344	205	472	321	197	298	171	146	FALSE	FALSE	TRUE	FALSE
502	2.7.1.67	1-phosphatidylinositol 4-kinase	338.5	115	109	308	245.5	49	215	125	113	121	107	53	168	149	FALSE	FALSE	TRUE	FALSE
629	3.1.3.12	trehalose-phosphatase	64	63	201	63	23	177	90	109	84	38	147	48	159	82	FALSE	FALSE	TRUE	FALSE
159	1.2.1.2	formate dehydrogenase	66	49	22	217	53	33	98	297	51	86	322	145	157	0	FALSE	FALSE	TRUE	FALSE
836	3.6.1.29	bis(5'-adenosyl)-triphosphatase	133	59	159	71	114.5	239	148	113	68	86	114	159	148	144	FALSE	FALSE	TRUE	FALSE
243	1.8.3.1	sulfite oxidase	89.5	81	68	98	83	83	119	229	91	91	120	62	147	31	FALSE	FALSE	TRUE	FALSE
364	2.4.1.134	galactosylxylosylprotein 3-beta-galactosyltransferase	120	187	107	230	115.5	107	175	145	187	141	164	211	146	145	FALSE	FALSE	TRUE	FALSE
946	4.3.1.19	threonine ammonia-lyase	12.5	17	15	11	8	62	4	5	7	10	4	20	139	13	FALSE	FALSE	TRUE	FALSE
581	2.8.1.7	cysteine desulfurase	42.5	35	18	53	40.5	19	43	67	81	40	74	154	125	113	FALSE	FALSE	TRUE	FALSE
456	2.6.1.5	tyrosine transaminase	134	63	116	84	110.5	63	325	106	113	154	83	129	123	39	FALSE	FALSE	TRUE	FALSE
402	2.4.1.67	galactinol-raffinose galactosyltransferase	300	155	56	165	117	153	116	36	72	62	96	77	119	27	FALSE	FALSE	TRUE	FALSE
125	1.14.13.8	flavin-containing monooxygenase	100.5	68	244	191	42.5	116	130	36	37	33	62	41	115	37	FALSE	FALSE	TRUE	FALSE
181	1.3.1.38	trans-2-enoyl-CoA reductase (NADPH)	73	244	175	45	50.5	62	163	51	58	46	49	65	109	100	FALSE	FALSE	TRUE	FALSE
349	2.3.3.1	citrate (Si)-synthase	67.5	131	50	62	50	42	95	129	125	84	134	142	102	95	FALSE	FALSE	TRUE	FALSE
800	3.5.1.59	N-carbamoylsarcosine amidase	38.5	0	120	83	12	50	32	38	15	31	29	38	102	24	FALSE	FALSE	TRUE	FALSE
955	4.4.1.14	1-aminocyclopropane-1-carboxylate synthase	60	33	46	95	49	34	81	31	35	17	13	29	99	61	FALSE	FALSE	TRUE	FALSE
758	3.4.22.34	Legumain	684.5	174	229	65	553	154	187	373	268	433	259	210	89	31	FALSE	FALSE	TRUE	FALSE
237	1.7.3.3	factor-independent urate hydroxylase	50	16	35	25	12	32	15	23	50	54	33	22	87	49	FALSE	FALSE	TRUE	FALSE
941	4.2.3.4	3-dehydroquinate synthase	215.5	94	99	40	174.5	46	104	64	56	28	64	37	80	62	FALSE	FALSE	TRUE	FALSE
218	1.5.1.3	dihydrofolate reductase	44	112	54	41	37.5	73	238	36	35	49	19	66	77	53	FALSE	FALSE	TRUE	FALSE
677	3.2.1.20	alpha-glucosidase	26	14	14	2	25.5	12	3	32	65	80	22	76	73	38	FALSE	FALSE	TRUE	FALSE
682	3.2.1.26	beta-fructofuranosidase	353	81	181	65	158	73	199	331	83	487	140	265	70	50	FALSE	FALSE	TRUE	FALSE
1038	6.2.1.1	acetate-CoA ligase	153.5	148	69	477	69	41	167	208	288	101	145	87	69	66	FALSE	FALSE	TRUE	FALSE
571	2.7.8.2	diacylglycerol cholinephosphotransferase	124.5	35	50	0	43	31	46	43	89	75	68	59	69	20	FALSE	FALSE	TRUE	FALSE
365	2.4.1.135	galactosylgalactosylxylosylprotein 3-beta-glucuronosyltransferase	149.5	210	57	94	119.5	84	108	23	19	22	27	26	68	22	FALSE	FALSE	TRUE	FALSE
217	1.5.1.20	methylenetetrahydrofolate reductase [NAD(P)H]	1394	77	23	85	60.5	45	42	62	216	148	88	105	66	33	FALSE	FALSE	TRUE	FALSE
649	3.1.3.74	pyridoxal phosphatase	33.5	15	11	4	11.5	12	14	26	10	18	5	48	64	6	FALSE	FALSE	TRUE	FALSE
204	1.3.99.5	3-oxo-5alpha-steroid 4-dehydrogenase (acceptor)	693.5	92	72	71	135	210	126	12	13	21	18	37	61	31	FALSE	FALSE	TRUE	FALSE
397	2.4.1.34	1,3-beta-glucan synthase	60	60	72	91	48.5	20	90	63	96	104	74	79	61	37	FALSE	FALSE	TRUE	FALSE
660	3.1.4.46	glycerophosphodiester phosphodiesterase	36.5	88	151	67	30	78	72	17	128	245	187	209	59	8	FALSE	FALSE	TRUE	FALSE
931	4.2.1.91	arogenate dehydratase	89.5	19	23	34	53.5	29	96	26	24	22	21	14	57	35	FALSE	FALSE	TRUE	FALSE
93	1.14.11.11	hyoscyamine (6S)-dioxygenase	35	1	51	1	24	44	8	4	4	17	21	2	54	27	FALSE	FALSE	TRUE	FALSE
275	2.1.1.34	tRNA (guanosine18-2'-O)-methyltransferase	3.5	4	1	0	3	14	16	10	25	27	11	21	54	17	FALSE	FALSE	TRUE	FALSE
35	1.1.1.274	2,5-didehydrogluconate reductase (2-dehydro-D-gluconate-forming)	517	291	657	760	503.5	345	1292	65	47	45	102	35	52	8	FALSE	FALSE	TRUE	FALSE
813	3.5.3.1	arginase	26	13	25	45	16.5	19	21	20	50	34	20	21	51	31	FALSE	FALSE	TRUE	FALSE
696	3.2.1.68	isoamylase	26	52	25	34	25.5	32	17	33	62	38	25	27	50	31	FALSE	FALSE	TRUE	FALSE
924	4.2.1.46	dTDP-glucose 4,6-dehydratase	71.5	419	41	43	42.5	81	39	122	286	93	57	67	49	31	FALSE	FALSE	TRUE	FALSE
846	3.6.3.1	phospholipid-translocating ATPase	80.5	53	40	69	72.5	39	63	61	86	67	75	68	40	22	FALSE	FALSE	TRUE	FALSE
762	3.4.22.53	calpain-2	26.5	21	8	19	10	0	45	12	21	16	45	34	40	35	FALSE	FALSE	TRUE	FALSE
518	2.7.11.17	Ca2+/calmodulin-dependent protein kinase	196	138	143	118	134.5	124	128	120	98	104	149	117	38	34	FALSE	FALSE	TRUE	FALSE
1034	6.1.1.5	Isoleucine-tRNA ligase	25.5	55	33	51	19	35	24	30	89	65	44	36	37	19	FALSE	FALSE	TRUE	FALSE
952	4.3.3.2	strictosidine synthase	197	119	99	57	155.5	58	319	12	30	72	14	29	36	8	FALSE	FALSE	TRUE	FALSE
151	1.17.4.1	ribonucleoside-diphosphate reductase	37.5	13	8	29	26.5	8	6	25	60	48	42	51	36	29	FALSE	FALSE	TRUE	FALSE
881	4.1.1.28	aromatic-L-amino-acid decarboxylase	9	0	1	15	8.5	10	2	3	12	23	10	35	36	12	FALSE	FALSE	TRUE	FALSE
408	2.4.2.14	amidophosphoribosyltransferase	89	69	36	31	62	17	120	30	19	23	48	26	35	22	FALSE	FALSE	TRUE	FALSE
705	3.2.2.21	DNA-3-methyladenine glycosylase II	25.5	18	11	11	21	6	14	8	7	8	2	6	35	12	FALSE	FALSE	TRUE	FALSE
475	2.7.1.150	1-phosphatidylinositol-3-phosphate 5-kinase	179	129	21	79	55.5	8	26	16	16	17	10	14	34	24	FALSE	FALSE	TRUE	FALSE
807	3.5.2.17	hydroxyisourate hydrolase	27.5	1	41	18	25.5	29	35	5	4	2	0	5	33	5	FALSE	FALSE	TRUE	FALSE
189	1.3.1.80	red chlorophyll catabolite reductase	16.5	22	44	5	11.5	15	24	24	13	5	49	33	33	5	FALSE	FALSE	TRUE	FALSE
894	4.1.1.8	Oxalyl-CoA decarboxylase	78	38	14	81	46.5	20	73	1	3	2	2	3	31	3	FALSE	FALSE	TRUE	FALSE
516	2.7.11.12	cGMP-dependent protein kinase	38	67	14	139	37.5	59	21	28	29	20	33	22	31	2	FALSE	FALSE	TRUE	FALSE
124	1.14.13.79	ent-kaurenoic acid oxidase	15.5	17	6	3	13	13	59	41	3	5	39	262	31	18	FALSE	FALSE	TRUE	FALSE
161	1.2.1.27	methylmalonate-semialdehyde dehydrogenase (acylating)	9	13	2	8	3.5	16	36	93	100	61	85	88	29	10	FALSE	FALSE	TRUE	FALSE
320	2.3.1.180	beta-ketoacyl-[acyl-carrier-protein] synthase III	6.5	21	9	6	5.5	20	10	20	31	35	25	42	29	22	FALSE	FALSE	TRUE	FALSE
3	1.1.1.101	acylglycerone-phosphate reductase	12	7	7	7	2.5	3	10	1	10	4	2	3	25	11	FALSE	FALSE	TRUE	FALSE
916	4.2.1.18	methylglutaconyl-CoA hydratase	30.5	23	14	6	14	9	16	12	10	16	38	25	23	0	FALSE	FALSE	TRUE	FALSE
823	3.5.4.5	cytidine deaminase	27	11	4	37	21.5	19	9	0	0	1	0	2	23	0	FALSE	FALSE	TRUE	FALSE
803	3.5.1.89	N-acetylglucosaminylphosphatidylinositol deacetylase	10.5	2	9	1	3	5	4	3	23	8	31	20	23	0	FALSE	FALSE	TRUE	FALSE
381	2.4.1.214	glycoprotein 3-alpha-L-fucosyltransferase	18	9	12	10	13.5	16	24	11	14	17	13	10	22	9	FALSE	FALSE	TRUE	FALSE
1006	5.4.4.2	Isochorismate synthase	34	104	58	21	33	83	43	16	8	4	0	3	21	14	FALSE	FALSE	TRUE	FALSE
849	3.6.3.17	monosaccharide-transporting ATPase	571	370	387	548	270	453	594	29	23	24	39	25	20	5	FALSE	FALSE	TRUE	FALSE
195	1.3.3.5	bilirubin oxidase	28	18	21	13	12.5	9	27	16	11	14	13	26	20	3	FALSE	FALSE	TRUE	FALSE
507	2.7.1.82	ethanolamine kinase	130.5	75	102	35	69.5	52	34	92	36	28	45	32	19	8	FALSE	FALSE	TRUE	FALSE
833	3.6.1.19	nucleoside-triphosphate diphosphatase	7.5	34	9	4	7	18	17	8	6	4	31	22	18	8	FALSE	FALSE	TRUE	FALSE
427	2.5.1.21	squalene synthase	21	30	20	87	14	19	23	191	215	208	35	275	17	11	FALSE	FALSE	TRUE	FALSE
222	1.5.5.1	electron-transferring-flavoprotein dehydrogenase	2.5	9	9	3	2	4	5	11	9	5	24	9	17	5	FALSE	FALSE	TRUE	FALSE
829	3.6.1.12	dCTP diphosphatase	28.5	26	20	1	21.5	5	40	5	4	16	9	16	16	0	FALSE	FALSE	TRUE	FALSE
620	3.1.26.11	tRNase Z	6	18	9	3	4.5	28	15	26	40	23	55	30	16	10	FALSE	FALSE	TRUE	FALSE
1044	6.3.2.1	Pantoate-beta-alanine ligase	18.5	7	1	4	3.5	3	41	2	6	17	10	12	15	0	FALSE	FALSE	TRUE	FALSE
953	4.4.1.11	methionine gamma-lyase	9	25	6	3	5	6	27	3	0	2	3	3	14	0	FALSE	FALSE	TRUE	FALSE
544	2.7.7.1	nicotinamide-nucleotide adenylyltransferase	10	9	19	6	5.5	26	29	6	11	13	12	8	14	11	FALSE	FALSE	TRUE	FALSE
29	1.1.1.255	mannitol dehydrogenase	328	244	118	16	318	44	265	56	23	97	62	106	13	0	FALSE	FALSE	TRUE	FALSE
559	2.7.7.49	RNA-directed DNA polymerase	86.5	62	0	8	61	11	12	14	39	23	14	12	11	8	FALSE	FALSE	TRUE	FALSE
33	1.1.1.27	L-lactate dehydrogenase	17.5	2	16	2	14.5	3	5	6	3	11	2	8	10	5	FALSE	FALSE	TRUE	FALSE
607	3.1.11.2	exodeoxyribonuclease III	4.5	2	2	0	4	1	1	15	2	9	2	7	9	4	FALSE	FALSE	TRUE	FALSE
604	3.1.1.73	feruloyl esterase	44.5	28	16	33	44	25	18	15	14	20	18	14	8	2	FALSE	FALSE	TRUE	FALSE
699	3.2.1.8	endo-1,4-beta-xylanase	9	31	4	2	7.5	3	7	6	7	29	4	18	8	6	FALSE	FALSE	TRUE	FALSE
564	2.7.7.64	UTP-monosaccharide-1-phosphate uridylyltransferase	29.5	22	32	73	22.5	24	22	27	40	33	22	28	6	3	FALSE	FALSE	TRUE	FALSE
712	3.3.2.6	leukotriene-A4 hydrolase	21.5	7	7	8	15	13	18	9	11	11	7	12	6	5	FALSE	FALSE	TRUE	FALSE
135	1.14.15.7	choline monooxygenase	3.5	11	40	7	2	9	9	10	31	22	33	18	6	4	FALSE	FALSE	TRUE	FALSE
461	2.6.1.85	aminodeoxychorismate synthase	12.5	4	8	9	10	6	18	2	6	3	1	3	5	0	FALSE	FALSE	TRUE	FALSE
384	2.4.1.222	O-fucosylpeptide 3-beta-N-acetylglucosaminyltransferase	1.5	3	3	0	0	0	0	3	7	3	5	20	5	0	FALSE	FALSE	TRUE	FALSE
606	3.1.1.79	hormone-sensitive lipase	555	142	89	203	268	42	764	14	27	77	30	59	4	0	FALSE	FALSE	TRUE	FALSE
6	1.1.1.133	dTDP-4-dehydrorhamnose reductase	5.5	5	1	1	3.5	4	2	13	19	2	10	16	4	0	FALSE	FALSE	TRUE	FALSE
488	2.7.1.3	ketohexokinase	35.5	22	66	36	17	26	55	15	17	35	17	45	3	0	FALSE	FALSE	TRUE	FALSE
224	1.5.99.8	proline dehydrogenase	12	47	25	2	5	2	2	4	5	3	4	0	3	0	FALSE	FALSE	TRUE	FALSE
683	3.2.1.28	alpha,alpha-trehalase	14	27	2	1	2	2	4	2	0	0	1	0	2	0	FALSE	FALSE	TRUE	FALSE
416	2.4.2.38	glycoprotein 2-beta-D-xylosyltransferase	13.5	1	4	2	10	3	3	6	24	14	17	29	2	0	FALSE	FALSE	TRUE	FALSE
163	1.2.1.31	L-aminoadipate-semialdehyde dehydrogenase	4.5	6	120	18	4	62	1	2	3	1	2	2	2	0	FALSE	FALSE	TRUE	FALSE
435	2.5.1.47	cysteine synthase	371	618	834	566	638	937	1034	590	550	916	638	582	964	1251	FALSE	FALSE	FALSE	TRUE
231	1.6.5.5	NADPH:quinone reductase	274	262	328	182	991.5	405	591	767	602	734	628	484	328	392	FALSE	FALSE	FALSE	TRUE
715	3.4.11.18	methionyl aminopeptidase	123	238	172	136	189.5	356	205	344	352	289	310	313	274	282	FALSE	FALSE	FALSE	TRUE
963	4.6.1.12	2-C-methyl-D-erythritol 2,4-cyclodiphosphate synthase	120.5	45	60	100	456.5	138	98	63	117	129	112	112	106	386	FALSE	FALSE	FALSE	TRUE
917	4.2.1.19	imidazoleglycerol-phosphate dehydratase	17	11	29	18	59.5	54	31	107	84	52	145	58	70	79	FALSE	FALSE	FALSE	TRUE
409	2.4.2.17	ATP phosphoribosyltransferase	56	33	40	23	123.5	159	114	95	131	78	44	74	63	96	FALSE	FALSE	FALSE	TRUE
84	1.13.11.19	cysteamine dioxygenase	52.5	37	55	33	90.5	56	230	120	110	138	105	84	57	74	FALSE	FALSE	FALSE	TRUE
802	3.5.1.88	peptide deformylase	30	44	51	32	60	147	104	31	35	67	60	41	48	90	FALSE	FALSE	FALSE	TRUE
323	2.3.1.23	1-acylglycerophosphocholine O-acyltransferase	148	132	105	12	157.5	148	161	7	12	15	10	10	36	62	FALSE	FALSE	FALSE	TRUE
883	4.1.1.33	Diphosphomevalonate decarboxylase	4.5	12	10	2	10	13	13	2	8	13	6	5	35	37	FALSE	FALSE	FALSE	TRUE
818	3.5.4.16	GTP cyclohydrolase I	126	189	97	111	153	320	300	9	52	25	20	14	28	29	FALSE	FALSE	FALSE	TRUE
420	2.4.2.9	uracil phosphoribosyltransferase	3	62	16	3	14.5	134	17	17	34	53	48	37	28	46	FALSE	FALSE	FALSE	TRUE
410	2.4.2.18	anthranilate phosphoribosyltransferase	7.5	11	8	4	20	30	41	24	35	31	30	22	24	37	FALSE	FALSE	FALSE	TRUE
701	3.2.1.84	glucan 1,3-alpha-glucosidase	29	16	8	17	87	30	16	43	54	31	60	20	21	36	FALSE	FALSE	FALSE	TRUE
479	2.7.1.16	ribulokinase	4.5	17	12	9	12	71	39	48	24	47	4	19	18	26	FALSE	FALSE	FALSE	TRUE
891	4.1.1.65	phosphatidylserine decarboxylase	4.5	13	9	9	23	17	15	3	20	12	8	8	17	38	FALSE	FALSE	FALSE	TRUE
258	2.1.1.12	methionine S-methyltransferase	79	48	18	39	84.5	83	52	38	38	17	17	14	16	34	FALSE	FALSE	FALSE	TRUE
798	3.5.1.53	N-carbamoylputrescine amidase	21.5	30	18	11	54	35	57	17	39	30	33	11	14	116	FALSE	FALSE	FALSE	TRUE
550	2.7.7.2	FAD synthetase	15.5	25	13	11	20	26	57	10	51	50	34	33	14	15	FALSE	FALSE	FALSE	TRUE
719	3.4.11.7	glutamyl aminopeptidase	29	43	32	40	37	60	64	93	77	106	102	84	12	20	FALSE	FALSE	FALSE	TRUE
175	1.3.1.2	dihydropyrimidine dehydrogenase (NADP+)	5	35	12	6	19	39	22	49	56	52	67	61	11	89	FALSE	FALSE	FALSE	TRUE
169	1.2.3.1	aldehyde oxidase	22.5	13	23	7	47.5	40	53	12	16	23	28	11	9	11	FALSE	FALSE	FALSE	TRUE
223	1.5.99.12	cytokinin dehydrogenase	35	52	34	25	37.5	54	78	15	4	3	11	2	5	29	FALSE	FALSE	FALSE	TRUE
123	1.14.13.78	ent-kaurene oxidase	1	12	1	2	3	48	22	27	2	2	9	12	5	9	FALSE	FALSE	FALSE	TRUE
199	1.3.7.4	phytochromobilin:ferredoxin oxidoreductase	6	17	11	1	16	19	15	11	3	6	4	7	4	9	FALSE	FALSE	FALSE	TRUE
895	4.1.1.9	Malonyl-CoA decarboxylase	2	4	2	5	4	8	8	15	14	1	9	10	4	6	FALSE	FALSE	FALSE	TRUE
506	2.7.1.78	polynucleotide 5'-hydroxyl-kinase	6.5	10	7	6	20	21	14	20	11	19	12	10	3	39	FALSE	FALSE	FALSE	TRUE
369	2.4.1.143	alpha-1,6-mannosyl-glycoprotein 2-beta-N-acetylglucosaminyltransferase	5	5	6	3	5.5	7	9	6	6	3	3	3	3	14	FALSE	FALSE	FALSE	TRUE
367	2.4.1.141	N-acetylglucosaminyldiphosphodolichol N-acetylglucosaminyltransferase	14	10	25	6	15.5	38	56	2	3	6	4	0	0	9	FALSE	FALSE	FALSE	TRUE
561	2.7.7.56	tRNA nucleotidyltransferase	11	15	15	1	45.5	63	30	14	31	14	39	21	0	37	FALSE	FALSE	FALSE	TRUE
633	3.1.3.23	sugar-phosphatase	1	3	2	6	12.5	37	9	5	6	4	4	4	0	31	FALSE	FALSE	FALSE	TRUE
179	1.3.1.33	protochlorophyllide reductase	430	1318	1393	1048	855	1545	940	963	1553	1409	1293	1246	2834	4043	FALSE	FALSE	FALSE	TRUE
425	2.5.1.18	glutathione transferase	2238	3871	7401	2503	3505	1492	3857	763	855	1130	1038	1812	2555	3097	FALSE	FALSE	FALSE	TRUE
639	3.1.3.37	sedoheptulose-bisphosphatase	994	330	1145	1681	2113	1593	2278	626	1024	898	425	754	2394	2400	FALSE	FALSE	FALSE	TRUE
787	3.4.25.1	proteasome endopeptidase complex	1182.5	1507	1340	789	1438.5	998	1454	663	716	1000	1045	2118	2160	3029	FALSE	FALSE	FALSE	TRUE
136	1.14.17.4	aminocyclopropanecarboxylate oxidase	234	197	72	95	308	134	471	212	248	536	229	287	2141	2692	FALSE	FALSE	FALSE	TRUE
38	1.1.1.29	glycerate dehydrogenase	250	232	642	557	719	727	498	1386	1384	1347	835	764	1962	3614	FALSE	FALSE	FALSE	TRUE
960	4.4.1.5	lactoylglutathione lyase	1230	1467	1519	1508	2354	1484	1583	2032	1197	2123	957	816	1850	3640	FALSE	FALSE	FALSE	TRUE
749	3.4.21.92	Endopeptidase Clp	372.5	1533	661	276	862	1329	872	1493	1385	1068	1616	1382	1762	2255	FALSE	FALSE	FALSE	TRUE
1043	6.3.1.2	Glutamate-ammonia ligase	729	1627	1016	1070	2334.5	1396	1946	485	1207	2382	569	2237	1730	3752	FALSE	FALSE	FALSE	TRUE
865	3.6.4.3	microtubule-severing ATPase	3021	2465	642	1961	3094	1167	1398	1141	1132	831	935	738	1387	1574	FALSE	FALSE	FALSE	TRUE
973	5.1.3.1	ribulose-phosphate 3-epimerase	643.5	1549	2240	2100	1190	2834	1131	1455	1865	1169	723	1102	1274	2511	FALSE	FALSE	FALSE	TRUE
884	4.1.1.35	UDP-glucuronate decarboxylase	203.5	203	136	279	240.5	134	220	749	1614	1393	863	1300	1170	3409	FALSE	FALSE	FALSE	TRUE
562	2.7.7.6	DNA-directed RNA polymerase	21356.5	30358	35942	67837	23431.5	38121	28526	723	602	800	776	827	873	1179	FALSE	FALSE	FALSE	TRUE
75	1.11.1.11	L-ascorbate peroxidase	2228.5	2149	2788	3395	3435.5	2169	2263	1184	2384	1794	1086	2448	857	2087	FALSE	FALSE	FALSE	TRUE
1072	6.6.1.1	magnesium chelatase	243	578	457	459	386	630	343	456	1183	707	381	875	671	1251	FALSE	FALSE	FALSE	TRUE
230	1.6.5.4	monodehydroascorbate reductase (NADH)	277.5	597	218	465	746	380	556	319	443	467	351	353	649	746	FALSE	FALSE	FALSE	TRUE
671	3.2.1.147	thioglucosidase	2.5	0	0	21	7	0	0	27	38	37	14	45	640	2750	FALSE	FALSE	FALSE	TRUE
331	2.3.1.48	histone acetyltransferase	4409	5603	6198	8679	4709.5	5849	4432	513	634	624	400	597	637	688	FALSE	FALSE	FALSE	TRUE
847	3.6.3.14	H+-transporting two-sector ATPase	745	919	447	1071	748.5	331	311	1032	1739	1503	810	1124	516	832	FALSE	FALSE	FALSE	TRUE
155	1.18.1.3	ferredoxin-NAD+ reductase	346.5	701	702	209	561.5	355	495	99	173	226	247	316	496	814	FALSE	FALSE	FALSE	TRUE
172	1.2.4.1	pyruvate dehydrogenase (acetyl-transferring)	277	477	210	219	451	462	459	247	403	366	197	358	494	683	FALSE	FALSE	FALSE	TRUE
995	5.3.4.1	Protein disulfide-isomerase	606	729	812	1350	1168.5	682	1054	270	407	459	413	686	479	779	FALSE	FALSE	FALSE	TRUE
1000	5.4.2.1	phosphoglycerate mutase	241	350	423	839	494.5	169	236	257	459	295	265	235	432	520	FALSE	FALSE	FALSE	TRUE
261	2.1.1.127	[ribulose-bisphosphate carboxylase]-lysine N-methyltransferase	43	199	71	62	106	182	135	176	232	175	221	194	424	432	FALSE	FALSE	FALSE	TRUE
20	1.1.1.206	tropinone reductase I	216	209	346	389	358	355	161	22	64	82	74	162	415	1014	FALSE	FALSE	FALSE	TRUE
565	2.7.7.7	DNA-directed DNA polymerase	528	557	1111	581	576.5	1117	942	287	273	276	279	265	410	566	FALSE	FALSE	FALSE	TRUE
517	2.7.11.13	protein kinase C	235.5	190	305	1238	797.5	205	204	159	156	108	230	193	383	485	FALSE	FALSE	FALSE	TRUE
852	3.6.3.25	sulfate-transporting ATPase	136	213	94	129	136.5	81	101	521	518	552	505	528	368	563	FALSE	FALSE	FALSE	TRUE
678	3.2.1.21	beta-glucosidase	408	1916	2135	727	1423	880	983	402	787	878	559	731	359	2217	FALSE	FALSE	FALSE	TRUE
496	2.7.1.40	pyruvate kinase	351.5	534	293	898	422	225	226	365	569	265	228	387	351	398	FALSE	FALSE	FALSE	TRUE
47	1.1.1.42	isocitrate dehydrogenase (NADP+)	73	116	93	37	80	163	89	459	404	557	372	145	339	699	FALSE	FALSE	FALSE	TRUE
945	4.2.99.18	DNA-(apurinic or apyrimidinic site) lyase	428.5	831	1081	577	577.5	558	749	219	463	330	269	507	314	482	FALSE	FALSE	FALSE	TRUE
279	2.1.1.41	sterol 24-C-methyltransferase	366.5	836	952	1189	477	730	697	181	399	346	195	281	293	512	FALSE	FALSE	FALSE	TRUE
521	2.7.11.22	cyclin-dependent kinase	4498.5	5153	4468	4301	5421.5	2779	4859	618	574	536	377	379	284	484	FALSE	FALSE	FALSE	TRUE
661	3.1.4.53	3',5'-cyclic-AMP phosphodiesterase	348	372	531	374	535	518	697	209	432	268	226	328	278	315	FALSE	FALSE	FALSE	TRUE
599	3.1.1.4	phospholipase A2	485	349	649	241	828.5	278	672	175	205	148	247	184	262	379	FALSE	FALSE	FALSE	TRUE
748	3.4.21.89	Signal peptidase I	210.5	372	468	107	487.5	345	236	75	120	142	243	195	213	320	FALSE	FALSE	FALSE	TRUE
503	2.7.1.68	1-phosphatidylinositol-4-phosphate 5-kinase	322	230	231	262	341.5	176	284	204	289	318	188	232	205	243	FALSE	FALSE	FALSE	TRUE
319	2.3.1.170	6'-deoxychalcone synthase	155.5	301	356	183	278.5	31	314	195	158	122	454	148	203	262	FALSE	FALSE	FALSE	TRUE
873	4.1.1.15	Glutamate decarboxylase	92.5	76	136	102	509.5	139	98	369	916	591	457	787	202	486	FALSE	FALSE	FALSE	TRUE
268	2.1.1.146	(iso)eugenol O-methyltransferase	55	487	112	27	113	432	444	45	114	175	23	133	195	422	FALSE	FALSE	FALSE	TRUE
233	1.6.99.5	NADH dehydrogenase (quinone)	29	386	51	92	114.5	16	0	134	231	118	112	110	190	240	FALSE	FALSE	FALSE	TRUE
148	1.16.3.1	ferroxidase	120.5	182	625	301	233.5	500	328	165	1497	175	258	495	188	1330	FALSE	FALSE	FALSE	TRUE
1	1.1.1.1	alcohol dehydrogenase	125.5	134	133	166	151	88	241	332	292	259	266	293	179	278	FALSE	FALSE	FALSE	TRUE
226	1.6.2.4	NADPH-hemoprotein reductase	163.5	261	129	154	280	151	135	141	123	126	55	90	178	241	FALSE	FALSE	FALSE	TRUE
193	1.3.3.3	coproporphyrinogen oxidase	14.5	107	131	122	74	192	54	13	63	183	31	120	176	202	FALSE	FALSE	FALSE	TRUE
583	2.8.2.1	aryl sulfotransferase	30.5	118	8	19	55	5	6	413	208	794	603	892	172	698	FALSE	FALSE	FALSE	TRUE
431	2.5.1.32	15-cis-phytoene synthase	220	425	726	906	320.5	464	461	180	239	82	160	109	170	288	FALSE	FALSE	FALSE	TRUE
49	1.1.1.49	glucose-6-phosphate dehydrogenase	104.5	121	84	71	207.5	114	73	110	126	208	146	127	159	210	FALSE	FALSE	FALSE	TRUE
57	1.1.1.86	ketol-acid reductoisomerase	105	138	214	121	279.5	178	154	776	667	504	210	259	158	175	FALSE	FALSE	FALSE	TRUE
708	3.2.2.9	adenosylhomocysteine nucleosidase	37.5	72	251	50	69.5	46	31	56	89	41	30	92	158	205	FALSE	FALSE	FALSE	TRUE
1042	6.2.1.4	succinate-CoA ligase (GDP-forming)	79.5	154	103	146	104	155	96	155	249	274	133	238	155	156	FALSE	FALSE	FALSE	TRUE
680	3.2.1.23	beta-galactosidase	148.5	150	83	243	193.5	119	79	355	282	516	296	297	154	156	FALSE	FALSE	FALSE	TRUE
56	1.1.1.85	3-isopropylmalate dehydrogenase	33	102	50	60	34	18	21	84	114	101	84	110	153	257	FALSE	FALSE	FALSE	TRUE
225	1.6.2.2	cytochrome-b5 reductase	139	135	183	71	148	81	89	66	171	248	159	121	152	155	FALSE	FALSE	FALSE	TRUE
1005	5.4.3.8	glutamate-1-semialdehyde 2,1-aminomutase	10	252	116	74	118	231	164	36	165	57	67	63	152	235	FALSE	FALSE	FALSE	TRUE
352	2.3.3.8	ATP citrate synthase	168	439	198	146	175	71	95	102	222	118	98	162	150	193	FALSE	FALSE	FALSE	TRUE
240	1.8.1.7	glutathione-disulfide reductase	104	133	60	146	145.5	100	88	153	133	107	126	146	149	173	FALSE	FALSE	FALSE	TRUE
495	2.7.1.4	fructokinase	58	142	238	39	130.5	113	198	77	211	156	93	145	149	163	FALSE	FALSE	FALSE	TRUE
249	1.8.7.1	sulfite reductase (ferredoxin)	54.5	80	75	128	87.5	65	34	92	88	61	58	45	147	161	FALSE	FALSE	FALSE	TRUE
444	2.5.1.62	chlorophyll synthase	25.5	292	41	89	92	111	57	82	164	197	88	109	146	242	FALSE	FALSE	FALSE	TRUE
528	2.7.12.2	mitogen-activated protein kinase kinase	80	92	132	55	170	140	129	56	70	70	86	151	141	162	FALSE	FALSE	FALSE	TRUE
886	4.1.1.37	Uroporphyrinogen decarboxylase	33	309	357	81	152	226	251	168	524	490	217	277	141	367	FALSE	FALSE	FALSE	TRUE
804	3.5.1.9	arylformamidase	59	72	181	63	313.5	99	67	305	142	173	244	286	138	274	FALSE	FALSE	FALSE	TRUE
1025	6.1.1.17	Glutamate-tRNA ligase	35	48	32	48	97	43	25	85	122	117	94	165	133	173	FALSE	FALSE	FALSE	TRUE
686	3.2.1.4	cellulase	719	827	596	501	895	383	551	140	160	173	86	253	131	202	FALSE	FALSE	FALSE	TRUE
2	1.1.1.100	3-oxoacyl-[acyl-carrier-protein] reductase	81	190	128	72	134.5	92	374	76	144	164	161	205	127	325	FALSE	FALSE	FALSE	TRUE
888	4.1.1.48	indole-3-glycerol-phosphate synthase	33.5	73	28	64	43.5	55	72	84	256	230	110	106	124	171	FALSE	FALSE	FALSE	TRUE
396	2.4.1.32	glucomannan 4-beta-mannosyltransferase	25.5	163	39	169	49	24	64	75	133	110	50	77	124	185	FALSE	FALSE	FALSE	TRUE
443	2.5.1.61	hydroxymethylbilane synthase	29	389	231	40	59.5	143	84	33	123	191	172	120	124	453	FALSE	FALSE	FALSE	TRUE
956	4.4.1.15	D-cysteine desulfhydrase	17	87	20	26	22	60	45	54	138	62	38	72	124	250	FALSE	FALSE	FALSE	TRUE
643	3.1.3.5	5'-nucleotidase	126.5	119	192	151	236	100	183	119	227	278	179	166	119	185	FALSE	FALSE	FALSE	TRUE
137	1.14.19.2	acyl-[acyl-carrier-protein] desaturase	224.5	568	592	754	552.5	191	361	292	309	421	167	231	118	212	FALSE	FALSE	FALSE	TRUE
529	2.7.13.3	histidine kinase	543.5	288	310	342	625.5	232	281	115	197	132	103	90	116	126	FALSE	FALSE	FALSE	TRUE
101	1.14.11.27	[histone-H3]-lysine-36 demethylase	292.5	358	330	163	426.5	179	259	128	152	123	115	70	116	198	FALSE	FALSE	FALSE	TRUE
648	3.1.3.7	3'(2'),5'-bisphosphate nucleotidase	141	107	396	113	215	143	232	117	123	246	87	393	116	578	FALSE	FALSE	FALSE	TRUE
328	2.3.1.41	beta-ketoacyl-[acyl-carrier-protein] synthase I	157.5	893	436	179	485	121	85	304	195	174	283	164	113	133	FALSE	FALSE	FALSE	TRUE
48	1.1.1.44	phosphogluconate dehydrogenase (NADP+-dependent, decarboxylating)	114.5	168	153	44	236	78	106	29	40	81	53	83	109	188	FALSE	FALSE	FALSE	TRUE
99	1.14.11.2	procollagen-proline dioxygenase	59.5	64	145	37	126	71	141	78	86	140	82	127	109	176	FALSE	FALSE	FALSE	TRUE
1047	6.3.2.2	Glutamate-cysteine ligase	11	49	49	91	23	26	50	38	48	52	53	43	108	152	FALSE	FALSE	FALSE	TRUE
454	2.6.1.42	branched-chain-amino-acid transaminase	116	111	225	149	217.5	94	170	43	59	65	85	69	102	328	FALSE	FALSE	FALSE	TRUE
152	1.17.7.1	(E)-4-hydroxy-3-methylbut-2-enyl-diphosphate synthase	127	168	53	111	668	110	336	361	399	319	220	92	97	177	FALSE	FALSE	FALSE	TRUE
311	2.3.1.15	glycerol-3-phosphate 1-O-acyltransferase	168	204	127	96	174	99	98	201	299	270	207	277	94	208	FALSE	FALSE	FALSE	TRUE
487	2.7.1.25	adenylyl-sulfate kinase	144.5	525	604	299	311.5	294	425	120	79	68	171	304	94	525	FALSE	FALSE	FALSE	TRUE
617	3.1.2.4	3-hydroxyisobutyryl-CoA hydrolase	100	41	55	192	121	119	404	216	133	187	152	156	93	145	FALSE	FALSE	FALSE	TRUE
726	3.4.16.5	carboxypeptidase C	205	214	223	151	351	167	209	181	270	425	156	388	90	110	FALSE	FALSE	FALSE	TRUE
198	1.3.5.1	succinate dehydrogenase (ubiquinone)	113	208	75	108	192	107	48	112	93	105	90	84	88	116	FALSE	FALSE	FALSE	TRUE
412	2.4.2.26	protein xylosyltransferase	171	166	381	164	198	105	198	43	73	62	66	75	86	93	FALSE	FALSE	FALSE	TRUE
864	3.6.3.8	Ca2+-transporting ATPase	146	186	95	317	197	92	66	131	251	161	98	129	82	128	FALSE	FALSE	FALSE	TRUE
1004	5.4.2.8	phosphomannomutase	18.5	26	53	62	40.5	82	20	77	174	196	128	162	81	134	FALSE	FALSE	FALSE	TRUE
992	5.3.3.2	isopentenyl-diphosphate DELTA-isomerase	49.5	186	97	47	525	185	1315	85	130	155	92	114	77	154	FALSE	FALSE	FALSE	TRUE
906	4.1.3.36	1,4-dihydroxy-2-naphthoyl-CoA synthase	13.5	93	29	51	48	118	18	36	71	45	88	46	77	225	FALSE	FALSE	FALSE	TRUE
919	4.2.1.20	tryptophan synthase	139.5	362	200	238	277.5	248	296	42	123	61	81	135	76	146	FALSE	FALSE	FALSE	TRUE
637	3.1.3.3	phosphoserine phosphatase	84.5	183	196	69	98	103	151	48	48	52	159	202	75	152	FALSE	FALSE	FALSE	TRUE
117	1.14.13.70	sterol 14alpha-demethylase	31	56	38	32	51.5	84	32	19	27	43	14	33	75	93	FALSE	FALSE	FALSE	TRUE
108	1.14.13.11	trans-cinnamate 4-monooxygenase	220	88	105	61	368	48	54	5	6	22	2	22	72	96	FALSE	FALSE	FALSE	TRUE
598	3.1.1.31	6-phosphogluconolactonase	46	86	260	147	110.5	138	126	59	45	72	42	66	71	107	FALSE	FALSE	FALSE	TRUE
256	2.1.1.11	magnesium protoporphyrin IX methyltransferase	31	163	173	185	90.5	144	93	197	428	434	210	304	68	87	FALSE	FALSE	FALSE	TRUE
698	3.2.1.78	mannan endo-1,4-beta-mannosidase	16	49	10	108	42	14	19	25	60	31	82	116	68	81	FALSE	FALSE	FALSE	TRUE
876	4.1.1.20	Diaminopimelate decarboxylase	14.5	38	15	15	61	16	27	28	56	48	45	32	68	178	FALSE	FALSE	FALSE	TRUE
692	3.2.1.55	alpha-N-arabinofuranosidase	737.5	925	620	769	898.5	509	840	74	72	105	70	54	66	76	FALSE	FALSE	FALSE	TRUE
1039	6.2.1.12	4-Coumarate-CoA ligase	324	183	211	166	433	106	135	67	90	148	95	139	65	169	FALSE	FALSE	FALSE	TRUE
267	2.1.1.145	trans-aconitate 3-methyltransferase	8.5	17	25	6	9	6	20	1	34	23	7	28	65	169	FALSE	FALSE	FALSE	TRUE
74	1.10.99.3	violaxanthin de-epoxidase	45	163	19	98	72.5	99	90	39	50	40	109	42	63	95	FALSE	FALSE	FALSE	TRUE
1026	6.1.1.18	Glutamine-tRNA ligase	27	74	40	23	44.5	141	31	115	111	78	175	165	63	94	FALSE	FALSE	FALSE	TRUE
1035	6.1.1.6	Lysine-tRNA ligase	18	70	26	22	55.5	59	27	135	154	153	100	162	61	81	FALSE	FALSE	FALSE	TRUE
332	2.3.1.50	serine C-palmitoyltransferase	32.5	102	48	29	51	21	55	59	97	91	56	59	60	100	FALSE	FALSE	FALSE	TRUE
334	2.3.1.61	dihydrolipoyllysine-residue succinyltransferase	301.5	596	296	670	645	556	484	66	131	125	89	143	59	97	FALSE	FALSE	FALSE	TRUE
255	2.1.1.104	caffeoyl-CoA O-methyltransferase	102	169	67	47	104	147	257	48	294	190	110	418	59	196	FALSE	FALSE	FALSE	TRUE
720	3.4.11.9	Xaa-Pro aminopeptidase	46	66	33	18	52	55	81	72	134	92	91	92	59	75	FALSE	FALSE	FALSE	TRUE
63	1.1.3.8	L-gulonolactone oxidase	11.5	11	7	11	15	7	23	26	71	231	11	66	59	78	FALSE	FALSE	FALSE	TRUE
373	2.4.1.173	sterol 3beta-glucosyltransferase	48	72	56	42	49.5	26	64	138	91	107	69	77	57	98	FALSE	FALSE	FALSE	TRUE
531	2.7.2.4	aspartate kinase	26	29	111	194	111	172	163	83	123	78	80	87	56	138	FALSE	FALSE	FALSE	TRUE
967	4.99.1.1	ferrochelatase	85	62	73	144	132.5	175	73	117	118	69	136	67	55	98	FALSE	FALSE	FALSE	TRUE
984	5.3.1.23	S-methyl-5-thioribose-1-phosphate isomerase	47	68	109	59	83.5	61	136	137	130	145	131	114	55	86	FALSE	FALSE	FALSE	TRUE
426	2.5.1.19	3-phosphoshikimate 1-carboxyvinyltransferase	16.5	18	30	16	63	46	27	17	42	56	40	82	53	123	FALSE	FALSE	FALSE	TRUE
905	4.1.3.27	anthranilate synthase	45.5	156	78	44	56	29	50	92	94	409	94	81	51	129	FALSE	FALSE	FALSE	TRUE
283	2.1.1.52	rRNA (guanine-N2-)-methyltransferase --> transferred to EC 2.1.1.171, EC 2.1.1.172, EC 2.1.1.173,	1	3	17	1	4	54	7	40	72	37	40	42	51	73	FALSE	FALSE	FALSE	TRUE
370	2.4.1.144	beta-1,4-mannosyl-glycoprotein 4-beta-N-acetylglucosaminyltransferase	161.5	164	526	60	218	100	129	416	154	70	417	232	49	88	FALSE	FALSE	FALSE	TRUE
399	2.4.1.46	monogalactosyldiacylglycerol synthase	57.5	95	58	140	60	36	26	64	82	59	65	50	49	70	FALSE	FALSE	FALSE	TRUE
356	2.4.1.109	dolichyl-phosphate-mannose-protein mannosyltransferase	19	19	55	24	39	28	31	45	64	122	98	139	49	119	FALSE	FALSE	FALSE	TRUE
1020	6.1.1.11	Serine-tRNA ligase	17	118	46	22	54.5	47	33	28	116	81	76	68	49	67	FALSE	FALSE	FALSE	TRUE
462	2.6.1.9	histidinol-phosphate transaminase	6.5	39	14	35	15	13	16	77	161	89	22	18	48	56	FALSE	FALSE	FALSE	TRUE
651	3.1.3.77	acireductone synthase	128	126	181	129	243	70	266	42	84	117	49	105	47	60	FALSE	FALSE	FALSE	TRUE
657	3.1.4.3	phospholipase C	112.5	54	103	20	282	90	87	4	8	8	16	3	46	72	FALSE	FALSE	FALSE	TRUE
1032	6.1.1.3	Threonine-tRNA ligase	64.5	28	41	100	95	63	45	95	120	104	95	77	46	83	FALSE	FALSE	FALSE	TRUE
205	1.4.1.13	glutamate synthase (NADPH)	52	201	52	560	193	130	153	37	169	69	31	76	46	118	FALSE	FALSE	FALSE	TRUE
436	2.5.1.48	cystathionine gamma-synthase	73.5	205	85	153	84	72	145	97	120	169	114	84	44	258	FALSE	FALSE	FALSE	TRUE
173	1.2.4.4	3-methyl-2-oxobutanoate dehydrogenase (2-methylpropanoyl-transferring)	42.5	38	26	11	60	21	152	170	153	86	232	116	44	67	FALSE	FALSE	FALSE	TRUE
664	3.2.1.1	alpha-amylase	3536.5	6854	4285	5474	4317.5	4183	4860	282	186	182	37	106	43	108	FALSE	FALSE	FALSE	TRUE
1029	6.1.1.20	Phenylalanine-tRNA ligase	55	135	75	108	56.5	84	55	147	202	188	169	163	42	97	FALSE	FALSE	FALSE	TRUE
1014	5.5.1.6	chalcone isomerase	45	248	354	232	153	181	237	165	135	244	213	401	42	335	FALSE	FALSE	FALSE	TRUE
25	1.1.1.23	histidinol dehydrogenase	19	46	17	43	27.5	28	19	20	109	38	27	67	41	49	FALSE	FALSE	FALSE	TRUE
13	1.1.1.183	geraniol dehydrogenase (NADP+)	52	116	136	18	103	130	61	12	62	194	86	50	40	121	FALSE	FALSE	FALSE	TRUE
663	3.13.1.1	UDP-sulfoquinovose synthase	47.5	129	30	61	164	78	43	79	135	122	99	121	40	102	FALSE	FALSE	FALSE	TRUE
655	3.1.4.11	phosphoinositide phospholipase C	104.5	157	102	72	126.5	57	104	141	104	100	124	116	39	211	FALSE	FALSE	FALSE	TRUE
324	2.3.1.24	sphingosine N-acyltransferase	35	53	63	31	51.5	21	93	68	88	77	35	68	39	89	FALSE	FALSE	FALSE	TRUE
326	2.3.1.39	[acyl-carrier-protein] S-malonyltransferase	7	70	7	18	29.5	16	9	23	43	43	51	38	39	101	FALSE	FALSE	FALSE	TRUE
893	4.1.1.71	2-oxoglutarate decarboxylase	52.5	94	49	95	74.5	24	40	67	152	114	56	91	38	59	FALSE	FALSE	FALSE	TRUE
212	1.4.3.21	primary-amine oxidase	23.5	26	16	6	33.5	22	85	40	66	69	24	40	38	73	FALSE	FALSE	FALSE	TRUE
987	5.3.1.5	Xylose isomerase	23.5	68	25	32	40.5	61	82	162	94	137	149	134	37	86	FALSE	FALSE	FALSE	TRUE
1067	6.3.5.5	Carbamoyl-phosphate synthase (glutamine-hydrolysing)	21	85	50	71	47	49	75	47	101	59	109	107	37	76	FALSE	FALSE	FALSE	TRUE
1033	6.1.1.4	Leucine-tRNA ligase	15	49	46	18	34.5	22	25	26	71	41	22	43	37	65	FALSE	FALSE	FALSE	TRUE
190	1.3.1.9	enoyl-[acyl-carrier-protein] reductase (NADH)	4.5	69	9	1	5.5	7	3	15	110	64	24	68	37	82	FALSE	FALSE	FALSE	TRUE
933	4.2.1.96	4a-hydroxytetrahydrobiopterin dehydratase	5	7	24	16	8	24	12	2	13	4	10	12	37	41	FALSE	FALSE	FALSE	TRUE
287	2.1.1.68	caffeate O-methyltransferase	370.5	177	369	58	446	185	115	59	210	32	95	107	36	162	FALSE	FALSE	FALSE	TRUE
580	2.8.1.6	biotin synthase	10.5	26	18	6	34	12	10	35	57	15	30	65	34	84	FALSE	FALSE	FALSE	TRUE
1054	6.3.3.1	phosphoribosylformylglycinamidine cyclo-ligase	9	20	28	14	71.5	7	3	18	25	16	18	36	33	39	FALSE	FALSE	FALSE	TRUE
908	4.1.3.4	Hydroxymethylglutaryl-CoA lyase	98	128	51	131	221	74	61	58	13	23	105	43	31	81	FALSE	FALSE	FALSE	TRUE
362	2.4.1.13	sucrose synthase	42.5	82	26	54	181.5	30	71	167	122	220	76	83	31	48	FALSE	FALSE	FALSE	TRUE
1019	6.1.1.10	Methionine-tRNA ligase	25.5	65	21	62	34	33	38	45	77	39	43	43	31	34	FALSE	FALSE	FALSE	TRUE
929	4.2.1.78	(S)-norcoclaurine synthase	164	110	1199	273	750.5	91	290	97	58	10	104	89	30	380	FALSE	FALSE	FALSE	TRUE
602	3.1.1.5	lysophospholipase	10	14	17	15	23	10	14	140	122	134	103	235	30	59	FALSE	FALSE	FALSE	TRUE
725	3.4.16.2	lysosomal Pro-Xaa carboxypeptidase	17.5	58	38	53	33	19	16	84	79	112	105	258	29	67	FALSE	FALSE	FALSE	TRUE
95	1.14.11.15	gibberellin 3beta-dioxygenase	9	12	140	3	66.5	142	112	11	14	7	14	26	29	35	FALSE	FALSE	FALSE	TRUE
128	1.14.13.88	flavanoid 3',5'-hydroxylase	61.5	92	90	2	79.5	16	84	60	24	79	23	54	28	92	FALSE	FALSE	FALSE	TRUE
835	3.6.1.23	dUTP diphosphatase	0.5	2	0	0	1	2	0	2	7	11	45	18	28	46	FALSE	FALSE	FALSE	TRUE
395	2.4.1.25	4-alpha-glucanotransferase	29.5	69	51	145	37	91	43	46	144	105	73	94	27	77	FALSE	FALSE	FALSE	TRUE
113	1.14.13.39	nitric-oxide synthase (NADPH dependent)	22.5	72	22	11	43	54	41	21	35	23	29	19	26	69	FALSE	FALSE	FALSE	TRUE
85	1.13.11.27	4-hydroxyphenylpyruvate dioxygenase	70	60	30	21	178	29	76	17	9	24	27	36	25	41	FALSE	FALSE	FALSE	TRUE
777	3.4.24.56	insulysin	22.5	34	23	23	74.5	13	24	82	133	140	118	96	25	26	FALSE	FALSE	FALSE	TRUE
447	2.5.1.9	riboflavin synthase	21	135	87	28	39.5	75	64	36	55	88	43	108	25	107	FALSE	FALSE	FALSE	TRUE
449	2.6.1.11	acetylornithine transaminase	10.5	35	15	14	51	22	34	22	37	22	19	50	25	33	FALSE	FALSE	FALSE	TRUE
809	3.5.2.3	dihydroorotase	2	7	1	23	7.5	5	0	22	24	36	38	35	25	77	FALSE	FALSE	FALSE	TRUE
337	2.3.1.84	alcohol O-acetyltransferase	99	89	38	59	135	40	63	87	124	104	133	147	24	40	FALSE	FALSE	FALSE	TRUE
958	4.4.1.19	phosphosulfolactate synthase	43.5	26	41	18	68.5	2	20	1	6	15	0	13	24	31	FALSE	FALSE	FALSE	TRUE
298	2.1.3.2	aspartate carbamoyltransferase	1	5	4	1	6.5	3	2	11	19	34	15	10	24	32	FALSE	FALSE	FALSE	TRUE
927	4.2.1.52	#N/A	54.5	15	55	13	70	20	23	13	37	43	16	32	23	79	FALSE	FALSE	FALSE	TRUE
68	1.1.99.28	glucose-fructose oxidoreductase	1	4	4	10	7	5	5	6	28	8	7	38	23	25	FALSE	FALSE	FALSE	TRUE
928	4.2.1.75	uroporphyrinogen-III synthase	17	9	9	141	18.5	19	21	18	38	52	12	16	22	33	FALSE	FALSE	FALSE	TRUE
691	3.2.1.52	beta-N-acetylhexosaminidase	8.5	39	13	8	18	31	23	40	64	157	22	97	22	101	FALSE	FALSE	FALSE	TRUE
1062	6.3.4.5	Argininosuccinate synthase	3.5	77	5	22	9.5	19	12	48	35	54	36	44	22	31	FALSE	FALSE	FALSE	TRUE
1028	6.1.1.2	Tryptophan-tRNA ligase	15	75	19	35	20.5	43	48	29	53	88	54	63	21	31	FALSE	FALSE	FALSE	TRUE
896	4.1.2.10	(R)-mandelonitrile lyase	1.5	13	2	1	3	5	2	22	55	84	33	107	21	39	FALSE	FALSE	FALSE	TRUE
542	2.7.6.2	thiamine diphosphokinase	11	23	45	13	14	58	34	52	41	52	126	35	20	32	FALSE	FALSE	FALSE	TRUE
508	2.7.1.86	NADH kinase	11	24	4	2	19	9	40	1	9	5	0	0	19	67	FALSE	FALSE	FALSE	TRUE
34	1.1.1.271	GDP-L-fucose synthase	25.5	10	11	18	74	18	31	24	33	50	40	36	18	27	FALSE	FALSE	FALSE	TRUE
861	3.6.3.49	channel-conductance-controlling ATPase	18.5	42	18	20	28	16	24	24	38	48	16	22	18	41	FALSE	FALSE	FALSE	TRUE
160	1.2.1.24	succinate-semialdehyde dehydrogenase (NAD+)	16	11	16	61	26	22	15	52	58	80	54	87	18	32	FALSE	FALSE	FALSE	TRUE
743	3.4.21.26	prolyl oligopeptidase	10.5	30	47	13	35	29	16	26	57	18	36	33	18	73	FALSE	FALSE	FALSE	TRUE
574	2.7.8.5	CDP-diacylglycerol-glycerol-3-phosphate 3-phosphatidyltransferase	7.5	22	41	8	13.5	23	98	31	62	45	40	67	18	19	FALSE	FALSE	FALSE	TRUE
192	1.3.3.1	dihydroorotate oxidase --> transferred to EC 1.3.98.1	1	9	3	1	2	5	2	40	33	30	68	36	18	58	FALSE	FALSE	FALSE	TRUE
139	1.14.21.6	lathosterol oxidase	32	31	131	15	43.5	91	21	6	37	42	13	24	17	65	FALSE	FALSE	FALSE	TRUE
474	2.7.1.15	ribokinase	9	12	20	9	11	15	22	8	19	21	18	12	17	21	FALSE	FALSE	FALSE	TRUE
65	1.1.5.2	quinoprotein glucose dehydrogenase	5	4	5	4	17	7	3	24	65	13	27	24	17	31	FALSE	FALSE	FALSE	TRUE
368	2.4.1.142	chitobiosyldiphosphodolichol beta-mannosyltransferase	3.5	8	13	6	7.5	8	7	5	15	12	5	10	17	31	FALSE	FALSE	FALSE	TRUE
486	2.7.1.24	dephospho-CoA kinase	10	26	18	4	37.5	10	48	19	5	8	19	6	16	20	FALSE	FALSE	FALSE	TRUE
355	2.4.1.101	alpha-1,3-mannosyl-glycoprotein 2-beta-N-acetylglucosaminyltransferase	10.5	3	15	17	14	17	23	16	18	13	17	22	16	20	FALSE	FALSE	FALSE	TRUE
785	3.4.24.84	Ste24 endopeptidase	6.5	6	7	3	26.5	6	13	41	45	56	68	56	16	43	FALSE	FALSE	FALSE	TRUE
547	2.7.7.14	ethanolamine-phosphate cytidylyltransferase	51	90	53	88	75.5	42	84	20	120	82	54	37	14	79	FALSE	FALSE	FALSE	TRUE
272	2.1.1.31	tRNA (guanine-N1-)-methyltransferase --> transferred to EC 2.1.1.221 (tRNA (guanine9-N1)-methyltransferase) and EC	9	16	17	9	25.5	7	33	18	15	14	23	13	14	53	FALSE	FALSE	FALSE	TRUE
730	3.4.17.22	metallocarboxypeptidase D	1.5	12	4	2	7	2	4	6	6	6	8	6	14	43	FALSE	FALSE	FALSE	TRUE
210	1.4.3.16	L-aspartate oxidase	55.5	55	52	31	66	12	10	8	7	2	8	9	13	14	FALSE	FALSE	FALSE	TRUE
735	3.4.19.9	gamma-glutamyl hydrolase	44	42	34	28	46.5	41	47	49	48	32	94	72	13	39	FALSE	FALSE	FALSE	TRUE
40	1.1.1.31	3-hydroxyisobutyrate dehydrogenase	8.5	12	12	6	9.5	11	27	1	6	12	4	15	13	17	FALSE	FALSE	FALSE	TRUE
81	1.12.7.2	ferredoxin hydrogenase	7	12	14	2	12	4	18	16	8	6	8	2	13	16	FALSE	FALSE	FALSE	TRUE
484	2.7.1.21	thymidine kinase	2.5	4	28	1	14.5	10	10	10	16	16	7	19	13	19	FALSE	FALSE	FALSE	TRUE
947	4.3.1.24	phenylalanine ammonia-lyase	652	283	123	125	877.5	72	205	7	12	12	11	25	12	19	FALSE	FALSE	FALSE	TRUE
430	2.5.1.31	ditrans,polycis-undecaprenyl-diphosphate synthase [(2E,6E)-farnesyl-diphosphate specific]	27	48	102	21	80.5	224	102	10	15	55	15	50	12	227	FALSE	FALSE	FALSE	TRUE
976	5.1.3.3	Aldose 1-epimerase	20	48	38	4	49.5	34	13	42	78	85	35	182	12	27	FALSE	FALSE	FALSE	TRUE
244	1.8.3.2	thiol oxidase	7.5	8	15	15	16.5	5	16	7	13	13	6	21	12	30	FALSE	FALSE	FALSE	TRUE
253	2.1.1.100	protein-S-isoprenylcysteine O-methyltransferase	5	2	6	4	6	6	8	3	6	2	3	4	12	30	FALSE	FALSE	FALSE	TRUE
563	2.7.7.60	2-C-methyl-D-erythritol 4-phosphate cytidylyltransferase	3.5	39	8	29	36	28	22	38	48	92	73	81	12	15	FALSE	FALSE	FALSE	TRUE
653	3.1.30.1	Aspergillus nuclease S1	0	53	2	2	1.5	3	2	42	23	31	4	33	12	15	FALSE	FALSE	FALSE	TRUE
305	2.3.1.1	amino-acid N-acetyltransferase	17.5	80	107	32	67.5	16	89	28	28	22	45	35	11	15	FALSE	FALSE	FALSE	TRUE
282	2.1.1.48	rRNA (adenine-N6-)-methyltransferase --> transferred to EC 2.1.1.181, EC 2.1.1.182, EC 2.1.1.183,	15	27	29	11	40.5	11	44	18	51	69	20	61	11	12	FALSE	FALSE	FALSE	TRUE
1052	6.3.2.6	phosphoribosylaminoimidazolesuccinocarboxamide synthase	9.5	11	16	10	35.5	8	7	37	15	21	15	20	11	19	FALSE	FALSE	FALSE	TRUE
317	2.3.1.167	10-deacetylbaccatin III 10-O-acetyltransferase	80.5	28	126	69	169	105	78	3	24	31	3	37	10	13	FALSE	FALSE	FALSE	TRUE
493	2.7.1.36	mevalonate kinase	4	15	6	10	31.5	12	14	14	13	11	17	16	10	16	FALSE	FALSE	FALSE	TRUE
510	2.7.1.91	sphinganine kinase	109	71	179	41	126	159	186	9	45	26	45	38	9	15	FALSE	FALSE	FALSE	TRUE
8	1.1.1.141	15-hydroxyprostaglandin dehydrogenase (NAD+)	26.5	25	16	22	29.5	12	18	34	39	51	76	42	9	42	FALSE	FALSE	FALSE	TRUE
464	2.7.1.100	S-methyl-5-thioribose kinase	23.5	67	172	67	295	47	84	6	12	11	8	23	9	14	FALSE	FALSE	FALSE	TRUE
327	2.3.1.4	glucosamine-phosphate N-acetyltransferase	4	5	25	3	10	8	17	0	0	0	0	5	9	31	FALSE	FALSE	FALSE	TRUE
646	3.1.3.62	multiple inositol-polyphosphate phosphatase	22	5	10	5	29.5	5	11	3	6	5	13	5	8	10	FALSE	FALSE	FALSE	TRUE
1021	6.1.1.12	Aspartate-tRNA ligase	23	62	42	59	41.5	27	41	21	36	56	34	41	8	10	FALSE	FALSE	FALSE	TRUE
747	3.4.21.83	Oligopeptidase B	4.5	12	7	2	11.5	10	7	32	54	46	27	26	8	30	FALSE	FALSE	FALSE	TRUE
570	2.7.8.15	UDP-N-acetylglucosamine-dolichyl-phosphate N-acetylglucosaminephosphotransferase	2.5	5	7	2	7.5	5	9	16	20	34	19	21	8	29	FALSE	FALSE	FALSE	TRUE
983	5.3.1.16	1-(5-phosphoribosyl)-5-[(5-phosphoribosylamino)methylideneamino]imidazole-4-carboxamide isomerase	2	30	14	7	4	11	33	3	13	13	19	22	8	10	FALSE	FALSE	FALSE	TRUE
53	1.1.1.65	pyridoxine 4-dehydrogenase	234.5	154	227	129	427	38	546	270	297	455	263	384	7	53	FALSE	FALSE	FALSE	TRUE
252	2.1.1.10	homocysteine S-methyltransferase	18.5	25	104	3	38	45	44	14	38	48	6	55	7	9	FALSE	FALSE	FALSE	TRUE
1065	6.3.5.3	phosphoribosylformylglycinamidine synthase	18	18	7	20	20.5	22	5	3	9	9	3	8	7	8	FALSE	FALSE	FALSE	TRUE
577	2.7.9.5	phosphoglucan, water dikinase	11.5	91	50	151	71.5	34	26	23	69	19	46	47	7	16	FALSE	FALSE	FALSE	TRUE
276	2.1.1.35	tRNA (uracil54-C5)-methyltransferase	5	38	6	5	6.5	18	8	15	19	15	5	27	7	11	FALSE	FALSE	FALSE	TRUE
576	2.7.9.4	alpha-glucan, water dikinase	1.5	57	1	21	65	16	13	41	90	52	127	76	7	24	FALSE	FALSE	FALSE	TRUE
466	2.7.1.108	dolichol kinase	22	14	60	45	81	39	65	2	9	7	10	3	6	8	FALSE	FALSE	FALSE	TRUE
1037	6.1.1.9	Valine-tRNA ligase	10	66	13	22	21.5	14	21	22	56	45	20	27	6	37	FALSE	FALSE	FALSE	TRUE
856	3.6.3.34	iron-chelate-transporting ATPase	1	7	0	0	1.5	0	0	12	33	17	22	21	6	16	FALSE	FALSE	FALSE	TRUE
616	3.1.2.27	choloyl-CoA hydrolase	15.5	11	66	13	71.5	26	51	51	43	30	16	49	5	32	FALSE	FALSE	FALSE	TRUE
363	2.4.1.130	dolichyl-phosphate-mannose-glycolipid alpha-mannosyltransferase --> transferred entry. Now covered by EC 2.4.1.258 (Dol-P-Man:Man5GlcNAc2-PP-Dol	5	7	10	6	11	7	14	2	6	14	16	2	5	11	FALSE	FALSE	FALSE	TRUE
505	2.7.1.74	deoxycytidine kinase	23.5	24	32	3	39	21	19	27	39	70	22	47	4	10	FALSE	FALSE	FALSE	TRUE
285	2.1.1.62	mRNA (2'-O-methyladenosine-N6-)-methyltransferase	19.5	11	14	12	24.5	14	24	7	6	9	8	6	4	5	FALSE	FALSE	FALSE	TRUE
284	2.1.1.56	mRNA (guanine-N7)-methyltransferase	15.5	32	28	26	18	12	22	3	11	6	2	10	4	5	FALSE	FALSE	FALSE	TRUE
545	2.7.7.12	UDP-glucose-hexose-1-phosphate uridylyltransferase	11	8	16	12	17	12	6	10	13	34	7	13	4	44	FALSE	FALSE	FALSE	TRUE
12	1.1.1.18	inositol 2-dehydrogenase	9	27	42	46	18.5	39	6	23	73	0	3	0	4	42	FALSE	FALSE	FALSE	TRUE
687	3.2.1.41	pullulanase	5.5	13	1	14	10.5	11	3	15	17	2	9	5	4	9	FALSE	FALSE	FALSE	TRUE
793	3.5.1.26	N4-(beta-N-acetylglucosaminyl)-L-asparaginase	3	3	20	4	4.5	17	13	5	8	4	18	29	4	13	FALSE	FALSE	FALSE	TRUE
297	2.1.2.9	methionyl-tRNA formyltransferase	1	17	8	4	3.5	13	12	9	31	14	28	23	4	17	FALSE	FALSE	FALSE	TRUE
451	2.6.1.16	glutamine-fructose-6-phosphate transaminase (isomerizing)	17.5	8	8	9	25.5	3	8	10	20	11	8	18	3	13	FALSE	FALSE	FALSE	TRUE
533	2.7.4.2	phosphomevalonate kinase	6.5	12	6	5	16	7	12	14	14	21	16	12	3	18	FALSE	FALSE	FALSE	TRUE
770	3.4.24.16	neurolysin	0	5	1	1	2	5	4	1	0	0	13	0	3	13	FALSE	FALSE	FALSE	TRUE
313	2.3.1.158	phospholipid:diacylglycerol acyltransferase	58.5	56	51	42	62.5	58	27	50	21	50	26	19	2	39	FALSE	FALSE	FALSE	TRUE
348	2.3.2.8	arginyltransferase	7.5	13	12	3	26	5	12	32	55	25	43	33	2	3	FALSE	FALSE	FALSE	TRUE
665	3.2.1.106	mannosyl-oligosaccharide glucosidase	3	4	4	2	8	3	4	6	15	12	14	6	2	8	FALSE	FALSE	FALSE	TRUE
1053	6.3.2.7	UDP-N-acetylmuramoyl-L-alanyl-D-glutamate-L-lysine ligase	1.5	11	6	0	2.5	5	6	4	14	11	2	6	2	12	FALSE	FALSE	FALSE	TRUE
623	3.1.26.4	ribonuclease H	44.5	54	82	1	62	44	178	1	4	10	4	3	0	6	FALSE	FALSE	FALSE	TRUE
403	2.4.1.69	galactoside 2-alpha-L-fucosyltransferase	20.5	50	30	10	88.5	22	28	4	4	15	0	0	0	18	FALSE	FALSE	FALSE	TRUE
86	1.13.11.32	2-nitropropane dioxygenase --> transferred to EC 1.13.12.16	11.5	13	8	16	14.5	7	13	3	14	11	28	2	0	5	FALSE	FALSE	FALSE	TRUE
552	2.7.7.25	tRNA adenylyltransferase --> transferred to 2.7.7.72	7	15	8	3	9.5	11	8	6	5	5	4	4	0	13	FALSE	FALSE	FALSE	TRUE
985	5.3.1.24	phosphoribosylanthranilate isomerase	3	18	14	3	48.5	21	12	25	35	34	13	32	0	28	FALSE	FALSE	FALSE	TRUE
388	2.4.1.227	undecaprenyldiphospho-muramoylpentapeptide beta-N-acetylglucosaminyltransferase	1	1	5	1	4	0	1	0	0	0	0	0	0	4	FALSE	FALSE	FALSE	TRUE
796	3.5.1.5	urease	1	13	3	6	8.5	7	0	11	13	9	9	33	0	6	FALSE	FALSE	FALSE	TRUE
939	4.2.3.28	ent-cassa-12,15-diene synthase	0.5	3	6	6	8	2	10	9	2	4	2	4	0	4	FALSE	FALSE	FALSE	TRUE
289	2.1.1.76	quercetin 3-O-methyltransferase	0	0	32	0	5	0	35	7	23	3	31	10	0	129	FALSE	FALSE	FALSE	TRUE
627	3.1.3.1	alkaline phosphatase	0	4	0	9	5	6	4	2	1	0	0	0	0	27	FALSE	FALSE	FALSE	TRUE
514	2.7.11.1	non-specific serine/threonine protein kinase	38942.5	37765	39842	50483	35916.5	34744	35115	13455	14419	14564	15440	16965	17537	20548	FALSE	FALSE	FALSE	FALSE
556	2.7.7.4	sulfate adenylyltransferase	3803	2976	1702	5804	2956.5	1364	1626	1810	2893	2422	1398	2092	3281	3748	FALSE	FALSE	FALSE	FALSE
154	1.18.1.2	ferredoxin-NADP+ reductase	7951.5	4879	4013	8059	3429.5	2409	1915	2953	2993	2552	1383	1397	2983	3951	FALSE	FALSE	FALSE	FALSE
234	1.7.1.1	nitrate reductase (NADH)	2045	911	1682	915	1891	848	1468	289	221	259	479	621	1752	1843	FALSE	FALSE	FALSE	FALSE
613	3.1.2.15	ubiquitin thiolesterase	8819	7772	12556	26958	5985.5	7144	7770	1188	1168	1194	1127	1300	1417	1688	FALSE	FALSE	FALSE	FALSE
537	2.7.4.6	nucleoside-diphosphate kinase	1063	1655	1941	1060	911.5	785	1218	265	382	452	575	1021	1392	1653	FALSE	FALSE	FALSE	FALSE
157	1.2.1.12	glyceraldehyde-3-phosphate dehydrogenase (phosphorylating)	5406	3486	2905	4250	2558	1716	2184	3831	2131	2461	1861	1720	1113	3013	FALSE	FALSE	FALSE	FALSE
307	2.3.1.119	icosanoyl-CoA synthase	546.5	1017	382	395	545.5	321	111	323	311	473	199	279	640	841	FALSE	FALSE	FALSE	FALSE
280	2.1.1.43	histone-lysine N-methyltransferase	13215.5	14767	10994	29057	10917.5	7795	10011	456	552	529	450	427	366	386	FALSE	FALSE	FALSE	FALSE
360	2.4.1.12	cellulose synthase (UDP-forming)	757.5	1586	483	1336	650	274	172	519	648	523	241	387	317	340	FALSE	FALSE	FALSE	FALSE
636	3.1.3.29	N-acylneuraminate-9-phosphatase	434	406	1585	1385	335.5	146	286	6556	648	790	5547	266	300	481	FALSE	FALSE	FALSE	FALSE
180	1.3.1.34	2,4-dienoyl-CoA reductase (NADPH)	68	65	85	280	49.5	31	56	201	94	112	150	72	282	640	FALSE	FALSE	FALSE	FALSE
860	3.6.3.44	xenobiotic-transporting ATPase	3583.5	1852	1329	887	1937.5	706	850	447	629	531	375	429	263	333	FALSE	FALSE	FALSE	FALSE
790	3.5.1.14	aminoacylase	213.5	194	208	141	189.5	86	180	63	91	73	75	142	218	252	FALSE	FALSE	FALSE	FALSE
1013	5.5.1.4	inositol-3-phosphate synthase	1241.5	1137	759	701	239.5	42	307	1455	752	285	328	235	175	733	FALSE	FALSE	FALSE	FALSE
612	3.1.2.14	oleoyl-[acyl-carrier-protein] hydrolase	187.5	238	140	221	102.5	103	130	96	166	179	78	113	150	205	FALSE	FALSE	FALSE	FALSE
333	2.3.1.51	1-acylglycerol-3-phosphate O-acyltransferase	106.5	111	150	107	94	74	135	271	183	236	183	115	125	247	FALSE	FALSE	FALSE	FALSE
915	4.2.1.17	enoyl-CoA hydratase	55.5	44	57	113	30.5	37	48	256	134	142	259	274	109	128	FALSE	FALSE	FALSE	FALSE
106	1.14.12.20	pheophorbide a oxygenase	482	164	150	294	287.5	129	71	306	209	254	141	136	94	230	FALSE	FALSE	FALSE	FALSE
634	3.1.3.24	sucrose-phosphate phosphatase	279	177	296	283	80.5	97	117	45	56	65	58	67	93	202	FALSE	FALSE	FALSE	FALSE
21	1.1.1.208	(+)-neomenthol dehydrogenase	151.5	286	456	209	149	48	408	471	200	307	125	123	93	161	FALSE	FALSE	FALSE	FALSE
548	2.7.7.15	choline-phosphate cytidylyltransferase	386.5	99	111	112	165	29	81	170	125	166	79	98	74	74	FALSE	FALSE	FALSE	FALSE
921	4.2.1.3	aconitate hydratase	231.5	202	100	172	209.5	68	19	112	224	104	81	106	52	122	FALSE	FALSE	FALSE	FALSE
966	4.6.1.2	guanylate cyclase	191	109	85	150	143.5	66	62	34	45	48	39	33	40	65	FALSE	FALSE	FALSE	FALSE
346	2.3.2.15	glutathione gamma-glutamylcysteinyltransferase	13	9	26	19	9.5	6	15	29	30	36	13	21	32	40	FALSE	FALSE	FALSE	FALSE
844	3.6.1.7	acylphosphatase	34	31	60	21	25	16	32	4	4	2	7	22	21	45	FALSE	FALSE	FALSE	FALSE
22	1.1.1.21	aldehyde reductase	204.5	228	105	184	93.5	38	35	40	18	17	40	9	16	97	FALSE	FALSE	FALSE	FALSE
207	1.4.1.3	glutamate dehydrogenase [NAD(P)+]	40.5	117	47	64	39	15	28	42	95	200	94	132	9	49	FALSE	FALSE	FALSE	FALSE
997	5.3.99.5	Thromboxane-A synthase	29.5	17	3	4	11.5	1	2	1	2	5	0	0	9	9	FALSE	FALSE	FALSE	FALSE
445	2.5.1.72	quinolinate synthase	5.5	12	14	17	3.5	10	12	9	13	4	4	12	5	15	FALSE	FALSE	FALSE	FALSE
673	3.2.1.152	mannosylglycoprotein endo-beta-mannosidase	11	16	3	8	10	2	2	16	14	15	7	12	2	6	FALSE	FALSE	FALSE	FALSE
772	3.4.24.21	astacin	5951	1955	3296	2973	737.5	0	433	0	0	0	0	0	0	0	FALSE	FALSE	FALSE	FALSE
511	2.7.1.92	5-dehydro-2-deoxygluconokinase	248.5	287	205	414	134.5	32	106	0	0	0	0	0	0	0	FALSE	FALSE	FALSE	FALSE
650	3.1.3.75	phosphoethanolamine/phosphocholine phosphatase	220	218	206	22	44.5	14	184	0	0	0	0	0	0	0	FALSE	FALSE	FALSE	FALSE
745	3.4.21.72	IgA-specific serine endopeptidase	129	1386	98	131	55	6	39	0	0	0	0	0	0	0	FALSE	FALSE	FALSE	FALSE
105	1.14.12.17	nitric oxide dioxygenase	125	85	142	165	32.5	38	24	0	0	0	0	0	0	0	FALSE	FALSE	FALSE	FALSE
519	2.7.11.18	myosin-light-chain kinase	8.5	14	6	7	3	4	4	0	1	0	0	2	0	0	FALSE	FALSE	FALSE	FALSE
897	4.1.2.13	Fructose-bisphosphate aldolase	5356.5	9300	10904	9402	27075.5	12340	20077	16799	9757	8214	9547	5630	11160	7498	FALSE	FALSE	FALSE	FALSE
482	2.7.1.19	phosphoribulokinase	1468.5	2737	1640	2760	4193	3462	3798	1725	1419	1452	1130	1458	748	385	FALSE	FALSE	FALSE	FALSE
359	2.4.1.119	dolichyl-diphosphooligosaccharideprotein glycotransferase --> transferred to EC 2.4.99.18	143	97	150	64	399	172	154	234	415	447	223	659	677	399	FALSE	FALSE	FALSE	FALSE
149	1.17.1.2	4-hydroxy-3-methylbut-2-enyl diphosphate reductase	152	149	73	244	1200.5	365	769	559	386	325	341	290	675	639	FALSE	FALSE	FALSE	FALSE
578	2.8.1.1	thiosulfate sulfurtransferase	162.5	729	926	237	503.5	1138	1050	378	99	690	390	205	501	242	FALSE	FALSE	FALSE	FALSE
899	4.1.2.25	Dihydroneopterin aldolase	28.5	17	14	24	91.5	75	156	12	16	13	69	22	426	43	FALSE	FALSE	FALSE	FALSE
589	3.1.1.1	carboxylesterase	195.5	265	265	137	304	277	549	225	293	381	176	352	311	202	FALSE	FALSE	FALSE	FALSE
751	3.4.22.1	cathepsin B	43.5	33	51	193	369	218	104	0	0	0	0	0	311	209	FALSE	FALSE	FALSE	FALSE
974	5.1.3.18	GDP-mannose 3,5-epimerase	44.5	305	35	83	193	430	155	135	145	135	72	63	281	157	FALSE	FALSE	FALSE	FALSE
733	3.4.19.3	pyroglutamyl-peptidase I	110.5	233	283	257	216.5	336	393	74	47	103	162	95	193	64	FALSE	FALSE	FALSE	FALSE
238	1.7.7.1	ferredoxin-nitrite reductase	304.5	165	130	145	483.5	217	332	66	104	29	62	46	169	78	FALSE	FALSE	FALSE	FALSE
596	3.1.1.29	aminoacyl-tRNA hydrolase	20.5	144	89	31	55.5	161	150	33	64	67	71	105	162	158	FALSE	FALSE	FALSE	FALSE
354	2.4.1.1	phosphorylase	5	92	10	27	72	99	36	56	224	224	210	254	158	85	FALSE	FALSE	FALSE	FALSE
5	1.1.1.116	D-arabinose 1-dehydrogenase (NAD+)	165.5	488	209	261	205	560	574	179	303	259	147	206	103	83	FALSE	FALSE	FALSE	FALSE
615	3.1.2.22	palmitoyl[protein] hydrolase	47.5	31	46	14	62	65	90	39	77	66	52	85	101	64	FALSE	FALSE	FALSE	FALSE
492	2.7.1.35	pyridoxal kinase	9	9	7	19	14	22	29	18	24	16	17	32	82	5	FALSE	FALSE	FALSE	FALSE
998	5.3.99.6	Allene-oxide cyclase	52	41	46	7	63	58	64	1	11	7	0	9	80	31	FALSE	FALSE	FALSE	FALSE
60	1.1.1.95	phosphoglycerate dehydrogenase	40.5	62	37	28	62.5	100	70	17	84	45	41	63	70	55	FALSE	FALSE	FALSE	FALSE
489	2.7.1.30	glycerol kinase	11	12	13	8	24	18	22	14	6	37	14	28	63	9	FALSE	FALSE	FALSE	FALSE
299	2.1.3.3	ornithine carbamoyltransferase	7.5	23	33	12	56	68	41	27	66	79	50	126	63	24	FALSE	FALSE	FALSE	FALSE
228	1.6.5.2	NAD(P)H dehydrogenase (quinone)	116.5	149	59	96	124.5	152	125	33	23	6	51	38	59	46	FALSE	FALSE	FALSE	FALSE
377	2.4.1.198	phosphatidylinositol N-acetylglucosaminyltransferase	48.5	86	116	51	202	213	298	22	14	24	19	34	52	25	FALSE	FALSE	FALSE	FALSE
164	1.2.1.38	N-acetyl-gamma-glutamyl-phosphate reductase	10.5	20	25	4	19.5	39	28	3	20	13	13	30	38	0	FALSE	FALSE	FALSE	FALSE
322	2.3.1.20	diacylglycerol O-acyltransferase	25	24	23	20	97.5	48	44	21	27	34	24	47	37	14	FALSE	FALSE	FALSE	FALSE
822	3.5.4.4	adenosine deaminase	4.5	18	6	1	11.5	35	7	11	30	17	23	27	37	13	FALSE	FALSE	FALSE	FALSE
82	1.12.98.1	coenzyme F420 hydrogenase	29	31	25	28	52.5	49	75	52	81	0	71	75	36	13	FALSE	FALSE	FALSE	FALSE
438	2.5.1.55	3-deoxy-8-phosphooctulonate synthase	1.5	16	3	5	9.5	19	10	15	43	73	19	88	32	26	FALSE	FALSE	FALSE	FALSE
481	2.7.1.17	xylulokinase	5	4	7	3	7	11	15	15	28	34	21	35	30	3	FALSE	FALSE	FALSE	FALSE
286	2.1.1.66	rRNA (adenosine-2'-O-)-methyltransferase	6.5	20	5	2	8	41	13	0	3	1	9	8	24	17	FALSE	FALSE	FALSE	FALSE
724	3.4.14.5	dipeptidyl-peptidase IV	9.5	10	5	10	18.5	17	9	0	0	0	0	11	11	8	FALSE	FALSE	FALSE	FALSE
986	5.3.1.27	6-phospho-3-hexuloisomerase	7.5	13	2	1	28	55	11	0	12	13	63	50	11	0	FALSE	FALSE	FALSE	FALSE
295	2.1.2.11	3-methyl-2-oxobutanoate hydroxymethyltransferase	0	4	5	0	3.5	23	11	3	3	3	4	11	11	5	FALSE	FALSE	FALSE	FALSE
187	1.3.1.77	anthocyanidin reductase	30	91	80	68	181.5	123	202	0	11	5	3	28	6	0	FALSE	FALSE	FALSE	FALSE
470	2.7.1.130	tetraacyldisaccharide 4'-kinase	0	1	2	1	2	8	4	0	1	0	0	2	6	4	FALSE	FALSE	FALSE	FALSE
769	3.4.24.12	envelysin	2.5	3	4	0	4	6	5	7	0	1	2	2	4	0	FALSE	FALSE	FALSE	FALSE
759	3.4.22.41	cathepsin F	378.5	102	271	20	700.5	417	525	0	0	0	0	0	0	0	FALSE	FALSE	FALSE	FALSE
457	2.6.1.51	serine-pyruvate transaminase	260	169	434	0	1761.5	1160	1019	0	0	0	0	0	0	0	FALSE	FALSE	FALSE	FALSE
90	1.13.11.54	acireductone dioxygenase [iron(II)-requiring]	271	348	524	0	1036.5	736	1068	0	0	0	0	0	0	0	FALSE	FALSE	FALSE	FALSE
780	3.4.24.61	nardilysin	272	186	42	74	398.5	263	542	0	4	0	0	4	0	0	FALSE	FALSE	FALSE	FALSE
184	1.3.1.48	15-oxoprostaglandin 13-oxidase	164.5	101	141	0	319.5	150	724	0	0	0	0	0	0	0	FALSE	FALSE	FALSE	FALSE
979	5.1.99.1	Methylmalonyl-CoA epimerase	100	92	158	86	714.5	433	1788	0	0	0	0	0	0	0	FALSE	FALSE	FALSE	FALSE
954	4.4.1.13	cysteine-S-conjugate beta-lyase	70.5	31	26	0	93	45	196	0	0	0	0	0	0	0	FALSE	FALSE	FALSE	FALSE
387	2.4.1.226	N-acetylgalactosaminyl-proteoglycan 3-beta-glucuronosyltransferase	57.5	142	222	0	289	312	333	0	0	0	0	0	0	0	FALSE	FALSE	FALSE	FALSE
740	3.4.21.110	C5a peptidase	59.5	113	165	40	151	173	320	0	0	0	0	0	0	0	FALSE	FALSE	FALSE	FALSE
478	2.7.1.159	inositol-1,3,4-trisphosphate 5/6-kinase	44.5	52	33	0	97.5	54	117	0	0	0	0	0	0	0	FALSE	FALSE	FALSE	FALSE
39	1.1.1.3	homoserine dehydrogenase	36	57	20	0	92	162	182	0	0	0	0	0	0	0	FALSE	FALSE	FALSE	FALSE
28	1.1.1.25	shikimate dehydrogenase	36	38	29	0	52.5	43	34	0	0	0	0	0	0	0	FALSE	FALSE	FALSE	FALSE
588	2.8.2.8	[heparan sulfate]-glucosamine N-sulfotransferase	6.5	1	0	1	35	66	5	0	0	0	0	0	0	0	FALSE	FALSE	FALSE	FALSE
845	3.6.1.9	nucleotide diphosphatase	8.5	4	4	0	11	8	5	0	0	0	0	0	0	0	FALSE	FALSE	FALSE	FALSE
263	2.1.1.137	arsenite methyltransferase	1	33	17	30	10.5	41	28	0	0	0	0	0	0	0	FALSE	FALSE	FALSE	FALSE
413	2.4.2.29	tRNA-guanosine34 transglycosylase	1	7	0	5	2	11	7	0	0	0	0	0	0	0	FALSE	FALSE	FALSE	FALSE
201	1.3.99.22	coproporphyrinogen dehydrogenase	0	1	0	1	4	8	5	4	3	2	8	0	0	0	FALSE	FALSE	FALSE	FALSE
158	1.2.1.13	glyceraldehyde-3-phosphate dehydrogenase (NADP+) (phosphorylating)	12227	11243	6835	13663	9239.5	13545	8184	7327	7771	9274	4480	5963	8731	8975	FALSE	FALSE	FALSE	FALSE
910	4.2.1.1	carbonate dehydratase	22724	9989	7059	21894	10129.5	17807	11405	6672	5025	8669	9360	6487	4602	11504	FALSE	FALSE	FALSE	FALSE
797	3.5.1.52	peptide-N4-(N-acetyl-beta-glucosaminyl)asparagine amidase	3291	1431	3662	3087	1987.5	3103	5421	1723	2393	2514	4894	3737	4490	5833	FALSE	FALSE	FALSE	FALSE
146	1.15.1.1	superoxide dismutase	1668.5	2491	1132	2033	1281.5	3345	2238	803	2514	3765	4092	9859	3398	9358	FALSE	FALSE	FALSE	FALSE
126	1.14.13.81	magnesium-protoporphyrin IX monomethyl ester (oxidative) cyclase	1724	2223	2222	2318	2023	2235	2439	227	529	331	766	912	3163	3149	FALSE	FALSE	FALSE	FALSE
630	3.1.3.16	phosphoprotein phosphatase	7295.5	5434	7562	7093	8415	5852	9406	4234	4015	3799	3677	3523	3113	2921	FALSE	FALSE	FALSE	FALSE
837	3.6.1.3	adenosinetriphosphatase	5338	4042	3599	3114	5394.5	2023	3479	2508	2872	2219	1691	2100	2754	1954	FALSE	FALSE	FALSE	FALSE
248	1.8.4.9	adenylyl-sulfate reductase (glutathione)	343.5	79	572	225	955.5	480	96	449	374	137	167	129	2560	1028	FALSE	FALSE	FALSE	FALSE
642	3.1.3.48	protein-tyrosine-phosphatase	1574	2315	2892	4012	1697	1235	1798	789	620	937	900	896	2309	1642	FALSE	FALSE	FALSE	FALSE
690	3.2.1.51	alpha-L-fucosidase	935.5	1292	1111	881	2002	700	649	560	872	1736	415	1089	2258	1567	FALSE	FALSE	FALSE	FALSE
242	1.8.1.9	thioredoxin-disulfide reductase	3807	2604	2996	1508	2704.5	3333	2925	774	1075	1848	915	1788	1562	3965	FALSE	FALSE	FALSE	FALSE
553	2.7.7.27	glucose-1-phosphate adenylyltransferase	244	724	632	1361	575.5	548	260	626	976	690	590	393	1408	972	FALSE	FALSE	FALSE	FALSE
628	3.1.3.11	fructose-bisphosphatase	1631.5	1974	1001	2810	2033	1906	1664	857	861	979	1158	771	1391	1039	FALSE	FALSE	FALSE	FALSE
566	2.7.7.8	polyribonucleotide nucleotidyltransferase	263	786	177	630	426.5	763	297	375	462	381	342	426	1332	1095	FALSE	FALSE	FALSE	FALSE
994	5.3.3.8	dodecenoyl-CoA isomerase	1193.5	964	3183	1692	704.5	2225	1263	365	420	363	541	307	1269	1446	FALSE	FALSE	FALSE	FALSE
669	3.2.1.14	chitinase	184.5	153	529	176	394	337	452	592	465	947	185	659	1263	613	FALSE	FALSE	FALSE	FALSE
247	1.8.4.12	peptide-methionine (R)-S-oxide reductase	458.5	563	436	978	637	713	960	126	57	156	163	254	1184	794	FALSE	FALSE	FALSE	FALSE
229	1.6.5.3	NADH:ubiquinone reductase (H+-translocating)	183	133	256	1093	264.5	102	68	327	435	633	561	706	1180	1014	FALSE	FALSE	FALSE	FALSE
414	2.4.2.30	NAD+ ADP-ribosyltransferase	879.5	918	964	1371	980.5	730	865	1219	901	971	894	968	1133	1012	FALSE	FALSE	FALSE	FALSE
685	3.2.1.39	glucan endo-1,3-beta-D-glucosidase	522	494	1196	489	831	203	1366	946	634	514	1094	1709	1110	488	FALSE	FALSE	FALSE	FALSE
526	2.7.11.7	myosin-heavy-chain kinase	791.5	586	500	788	688.5	379	583	1126	1309	1257	1150	1199	1096	1636	FALSE	FALSE	FALSE	FALSE
166	1.2.1.70	glutamyl-tRNA reductase	540.5	22	970	1994	573	993	267	212	642	414	327	428	1018	981	FALSE	FALSE	FALSE	FALSE
981	5.3.1.1	Triose-phosphate isomerase	1590.5	1588	1591	2845	1166.5	1460	1866	1401	2108	1631	2227	1738	810	2722	FALSE	FALSE	FALSE	FALSE
932	4.2.1.92	hydroperoxide dehydratase	77.5	42	79	101	198	47	50	27	33	90	45	160	792	326	FALSE	FALSE	FALSE	FALSE
605	3.1.1.78	polyneuridine-aldehyde esterase	104.5	47	58	16	120.5	63	52	38	36	29	51	89	757	533	FALSE	FALSE	FALSE	FALSE
23	1.1.1.219	dihydrokaempferol 4-reductase	649.5	502	653	1237	583	669	607	697	801	1242	854	1600	670	1346	FALSE	FALSE	FALSE	FALSE
1073	6.6.1.2	cobaltochelatase	219	1705	356	1151	553.5	584	537	255	383	254	152	284	642	69	FALSE	FALSE	FALSE	FALSE
744	3.4.21.53	Endopeptidase La	482.5	359	37	498	585.5	38	61	148	171	136	120	141	616	392	FALSE	FALSE	FALSE	FALSE
830	3.6.1.13	ADP-ribose diphosphatase	19.5	69	55	231	21	60	40	415	600	453	555	331	614	532	FALSE	FALSE	FALSE	FALSE
83	1.13.11.12	linoleate 13S-lipoxygenase	375	766	592	129	1031.5	253	653	238	253	429	190	900	589	178	FALSE	FALSE	FALSE	FALSE
597	3.1.1.3	triacylglycerol lipase	452.5	565	814	519	1339.5	667	1112	469	476	349	433	537	565	374	FALSE	FALSE	FALSE	FALSE
308	2.3.1.12	dihydrolipoyllysine-residue acetyltransferase	117.5	218	103	143	111	100	148	313	248	210	213	186	557	706	FALSE	FALSE	FALSE	FALSE
767	3.4.23.12	nepenthesin	572	502	556	498	829	376	402	243	434	510	254	672	536	479	FALSE	FALSE	FALSE	FALSE
530	2.7.2.3	phosphoglycerate kinase	2651	3863	1656	8526	1720	2335	1984	958	1066	1038	984	932	531	1522	FALSE	FALSE	FALSE	FALSE
162	1.2.1.3	aldehyde dehydrogenase (NAD+)	473	727	195	175	685.5	292	315	406	364	690	403	435	519	390	FALSE	FALSE	FALSE	FALSE
711	3.3.2.10	soluble epoxide hydrolase	866	599	463	281	937	327	561	94	72	245	178	169	486	136	FALSE	FALSE	FALSE	FALSE
1024	6.1.1.16	Cysteine-tRNA ligase	153	423	342	122	296	256	230	245	326	547	378	743	473	408	FALSE	FALSE	FALSE	FALSE
934	4.2.2.2	pectate lyase	14.5	107	20	14	265	46	7	275	276	258	246	489	461	327	FALSE	FALSE	FALSE	FALSE
920	4.2.1.24	porphobilinogen synthase	114	0	124	355	308.5	142	131	56	142	88	161	84	455	373	FALSE	FALSE	FALSE	FALSE
91	1.13.12.14	chlorophyllide-a oxygenase --> transferred to EC 1.14.13.122	232.5	320	241	462	254	302	562	265	288	168	165	122	440	184	FALSE	FALSE	FALSE	FALSE
246	1.8.4.11	peptide-methionine (S)-S-oxide reductase	415	318	740	345	350.5	626	787	76	97	147	216	134	418	649	FALSE	FALSE	FALSE	FALSE
303	2.2.1.7	1-deoxy-D-xylulose-5-phosphate synthase	80	180	174	55	109	137	93	88	187	90	83	148	405	314	FALSE	FALSE	FALSE	FALSE
338	2.3.1.88	peptide alpha-N-acetyltransferase	162.5	279	177	146	231	146	133	60	30	85	121	126	387	262	FALSE	FALSE	FALSE	FALSE
594	3.1.1.23	acylglycerol lipase	520	392	624	305	433.5	1215	330	382	318	533	460	312	381	459	FALSE	FALSE	FALSE	FALSE
911	4.2.1.104	cyanase	143	202	343	550	249.5	98	311	32	31	45	116	88	371	99	FALSE	FALSE	FALSE	FALSE
972	5.1.1.7	diaminopimelate epimerase	11.5	79	41	36	67	31	36	29	28	60	64	65	352	160	FALSE	FALSE	FALSE	FALSE
314	2.3.1.16	acetyl-CoA C-acyltransferase	207.5	165	82	144	234.5	65	132	232	147	430	171	222	348	51	FALSE	FALSE	FALSE	FALSE
609	3.1.13.4	poly(A)-specific ribonuclease	306.5	464	200	240	330.5	184	217	243	318	384	286	260	342	320	FALSE	FALSE	FALSE	FALSE
523	2.7.11.24	mitogen-activated protein kinase	2052.5	1946	2122	1746	1847.5	1513	3556	455	623	494	448	428	327	728	FALSE	FALSE	FALSE	FALSE
264	2.1.1.14	5-methyltetrahydropteroyltriglutamate-homocysteine S-methyltransferase	2831	230	116	135	244.5	588	132	238	1087	283	77	274	315	457	FALSE	FALSE	FALSE	FALSE
1041	6.2.1.3	long-chain-fatty-acid-CoA ligase	711.5	685	251	679	589.5	275	784	347	586	504	418	458	313	367	FALSE	FALSE	FALSE	FALSE
116	1.14.13.7	phenol 2-monooxygenase	5099.5	7780	11206	10656	8046.5	16091	9694	7	51	25	28	19	310	11	FALSE	FALSE	FALSE	FALSE
742	3.4.21.25	cucumisin	140.5	262	204	126	343	193	123	229	433	534	350	400	307	275	FALSE	FALSE	FALSE	FALSE
909	4.1.99.3	deoxyribodipyrimidine photo-lyase	292	378	233	275	304.5	248	233	232	189	187	222	249	306	227	FALSE	FALSE	FALSE	FALSE
115	1.14.13.68	4-hydroxyphenylacetaldehyde oxime monooxygenase	355	773	647	81	183.5	109	217	201	157	98	92	125	305	437	FALSE	FALSE	FALSE	FALSE
133	1.14.14.1	unspecific monooxygenase	112	116	60	109	352	86	328	65	107	86	62	59	305	275	FALSE	FALSE	FALSE	FALSE
130	1.14.13.90	zeaxanthin epoxidase	996	465	1002	827	418.5	444	1009	851	491	384	476	429	296	310	FALSE	FALSE	FALSE	FALSE
250	1.8.98.2	sulfiredoxin	18	67	185	79	61	158	101	81	32	69	54	30	296	62	FALSE	FALSE	FALSE	FALSE
871	3.8.1.5	haloalkane dehalogenase	260	222	92	543	217	433	336	308	174	271	234	158	294	428	FALSE	FALSE	FALSE	FALSE
593	3.1.1.14	chlorophyllase	151	211	49	0	399.5	75	42	14	13	23	22	154	285	28	FALSE	FALSE	FALSE	FALSE
301	2.2.1.2	transaldolase	129	210	86	29	189.5	36	46	71	91	99	95	79	276	202	FALSE	FALSE	FALSE	FALSE
58	1.1.1.91	aryl-alcohol dehydrogenase (NADP+)	63.5	296	77	185	53	150	63	321	234	263	209	190	270	403	FALSE	FALSE	FALSE	FALSE
429	2.5.1.30	heptaprenyl diphosphate synthase	976	180	202	533	420.5	331	569	162	116	69	202	103	268	335	FALSE	FALSE	FALSE	FALSE
141	1.14.99.3	heme oxygenase	478	169	177	240	199	286	389	27	24	16	53	18	266	528	FALSE	FALSE	FALSE	FALSE
227	1.6.3.1	NAD(P)H oxidase	1319.5	532	391	1256	1185.5	258	409	393	241	367	305	184	264	507	FALSE	FALSE	FALSE	FALSE
676	3.2.1.2	beta-amylase	439	412	267	286	574.5	187	197	88	98	75	162	103	258	127	FALSE	FALSE	FALSE	FALSE
923	4.2.1.33	3-isopropylmalate dehydratase	91	89	40	235	205	105	84	176	162	162	145	158	252	182	FALSE	FALSE	FALSE	FALSE
739	3.4.21.108	HtrA2 peptidase	260	451	241	323	244	300	271	126	286	246	183	157	243	310	FALSE	FALSE	FALSE	FALSE
524	2.7.11.25	mitogen-activated protein kinase kinase kinase	802	697	622	411	740	397	796	351	361	312	328	268	238	275	FALSE	FALSE	FALSE	FALSE
72	1.10.3.3	L-ascorbate oxidase	7	19	84	5	77.5	19	12	44	93	125	59	90	231	123	FALSE	FALSE	FALSE	FALSE
595	3.1.1.24	3-oxoadipate enol-lactonase	112	82	278	74	153.5	190	204	271	180	135	418	297	223	63	FALSE	FALSE	FALSE	FALSE
768	3.4.23.40	Phytepsin	271.5	362	270	195	541	270	109	548	603	630	436	371	205	123	FALSE	FALSE	FALSE	FALSE
178	1.3.1.26	dihydrodipicolinate reductase --> transferred, now EC 1.17.1.8	1	120	25	17	18	115	103	36	53	30	165	57	203	143	FALSE	FALSE	FALSE	FALSE
504	2.7.1.71	shikimate kinase	72	439	443	293	111.5	206	206	62	67	124	134	51	197	155	FALSE	FALSE	FALSE	FALSE
713	3.4.11.1	leucyl aminopeptidase	11.5	3	23	79	9	4	11	71	88	162	60	127	186	399	FALSE	FALSE	FALSE	FALSE
142	1.14.99.30	carotene 7,8-desaturase --> transferred to EC 1.3.5.6, 9,9'-dicis-zeta-carotene desaturase	194	197	113	314	205	96	156	78	166	102	164	80	185	95	FALSE	FALSE	FALSE	FALSE
42	1.1.1.35	3-hydroxyacyl-CoA dehydrogenase	74.5	75	180	50	115.5	53	92	160	109	179	251	125	183	178	FALSE	FALSE	FALSE	FALSE
1001	5.4.2.2	phosphoglucomutase	403	476	178	792	226	320	202	729	390	249	256	163	182	233	FALSE	FALSE	FALSE	FALSE
392	2.4.1.238	delphinidin 3,5-di-O-glucoside 3'-O-glucosyltransferase	157	255	158	117	204.5	103	209	53	54	48	45	39	176	83	FALSE	FALSE	FALSE	FALSE
662	3.1.7.2	guanosine-3',5'-bis(diphosphate) 3'-diphosphatase	28.5	87	37	92	63.5	33	24	172	110	88	51	58	175	49	FALSE	FALSE	FALSE	FALSE
781	3.4.24.64	mitochondrial processing peptidase	68.5	70	29	214	63.5	33	45	73	118	101	74	108	169	182	FALSE	FALSE	FALSE	FALSE
600	3.1.1.45	carboxymethylenebutenolidase	77	63	38	91	111	41	73	74	179	209	288	214	163	135	FALSE	FALSE	FALSE	FALSE
104	1.14.11.9	flavanone 3-dioxygenase	112.5	417	195	4	256.5	68	225	24	108	139	30	390	160	26	FALSE	FALSE	FALSE	FALSE
990	5.3.1.9	Glucose-6-phosphate isomerase	118.5	144	203	785	597	91	112	166	167	118	176	120	158	96	FALSE	FALSE	FALSE	FALSE
310	2.3.1.144	anthranilate N-benzoyltransferase	614.5	339	500	176	716	297	155	51	86	154	86	165	152	127	FALSE	FALSE	FALSE	FALSE
69	1.10.2.2	ubiquinol-cytochrome-c reductase	535	299	221	150	221.5	212	196	83	81	99	58	114	147	212	FALSE	FALSE	FALSE	FALSE
731	3.4.19.1	acylaminoacyl-peptidase	15	80	29	31	48	57	76	102	179	135	114	97	143	79	FALSE	FALSE	FALSE	FALSE
111	1.14.13.21	flavonoid 3'-monooxygenase	1802.5	700	967	98	1538.5	303	567	520	342	602	244	575	140	346	FALSE	FALSE	FALSE	FALSE
100	1.14.11.20	deacetoxyvindoline 4-hydroxylase	457	42	64	30	228.5	125	63	649	409	944	404	529	140	369	FALSE	FALSE	FALSE	FALSE
174	1.21.3.3	reticuline oxidase	6.5	10	28	2	17	2	17	47	64	43	36	54	139	51	FALSE	FALSE	FALSE	FALSE
679	3.2.1.22	alpha-galactosidase	238	194	217	146	56	211	198	156	156	593	268	215	135	181	FALSE	FALSE	FALSE	FALSE
568	2.7.8.11	CDP-diacylglycerol-inositol 3-phosphatidyltransferase	20	31	41	29	25.5	21	39	29	42	40	50	19	135	14	FALSE	FALSE	FALSE	FALSE
659	3.1.4.4	phospholipase D	203.5	157	158	90	138.5	80	182	298	266	244	232	219	134	167	FALSE	FALSE	FALSE	FALSE
371	2.4.1.15	alpha,alpha-trehalose-phosphate synthase (UDP-forming)	142.5	261	99	187	153.5	80	88	116	143	163	111	94	132	121	FALSE	FALSE	FALSE	FALSE
732	3.4.19.12	ubiquitinyl hydrolase 1	62	70	122	49	64	75	121	22	31	53	45	43	130	51	FALSE	FALSE	FALSE	FALSE
325	2.3.1.30	serine O-acetyltransferase	161.5	135	152	91	139	188	190	64	142	59	70	83	127	138	FALSE	FALSE	FALSE	FALSE
24	1.1.1.22	UDP-glucose 6-dehydrogenase	56.5	73	70	95	115.5	34	44	67	295	137	83	147	127	12	FALSE	FALSE	FALSE	FALSE
1003	5.4.2.6	beta-Phosphoglucomutase	855	553	822	769	673	900	552	219	208	276	141	199	125	202	FALSE	FALSE	FALSE	FALSE
962	4.6.1.1	adenylate cyclase	510	549	250	654	643.5	281	408	148	70	76	93	53	125	41	FALSE	FALSE	FALSE	FALSE
978	5.1.3.6	UDP-glucuronate 4-epimerase	21	57	23	49	25	32	16	74	109	113	56	79	125	84	FALSE	FALSE	FALSE	FALSE
357	2.4.1.115	anthocyanidin 3-O-glucosyltransferase	203.5	477	40	174	279.5	133	203	74	108	139	35	89	124	24	FALSE	FALSE	FALSE	FALSE
196	1.3.3.6	acyl-CoA oxidase	68	157	119	98	135	103	183	459	279	312	348	288	124	113	FALSE	FALSE	FALSE	FALSE
638	3.1.3.36	phosphoinositide 5-phosphatase	2841	4228	3583	5797	3218	3887	3422	94	123	97	78	52	118	83	FALSE	FALSE	FALSE	FALSE
145	1.14.99.7	squalene monooxygenase --> transferred to EC 1.14.13.132	86	83	86	283	53.5	61	143	50	106	125	129	140	118	150	FALSE	FALSE	FALSE	FALSE
625	3.1.27.1	ribonuclease T2	499	1051	233	3368	14989.5	97	8078	32	53	103	69	158	114	113	FALSE	FALSE	FALSE	FALSE
635	3.1.3.25	inositol-phosphate phosphatase	52	36	122	144	68	42	113	86	99	118	207	140	106	105	FALSE	FALSE	FALSE	FALSE
437	2.5.1.54	3-deoxy-7-phosphoheptulonate synthase	241	198	102	45	127	227	165	56	242	163	32	216	105	199	FALSE	FALSE	FALSE	FALSE
14	1.1.1.184	carbonyl reductase (NADPH)	113.5	76	204	57	95	104	107	97	143	128	176	328	105	110	FALSE	FALSE	FALSE	FALSE
877	4.1.1.21	phosphoribosylaminoimidazole carboxylase	12.5	47	11	20	13	10	10	31	36	13	53	30	105	31	FALSE	FALSE	FALSE	FALSE
491	2.7.1.33	pantothenate kinase	31	53	39	59	53.5	31	47	68	106	61	98	77	102	99	FALSE	FALSE	FALSE	FALSE
235	1.7.1.3	nitrate reductase (NADPH)	0	1	0	0	0	0	0	59	98	110	32	88	102	139	FALSE	FALSE	FALSE	FALSE
848	3.6.3.16	arsenite-transporting ATPase	41.5	155	74	52	61.5	68	69	45	69	57	57	60	101	99	FALSE	FALSE	FALSE	FALSE
821	3.5.4.3	guanine deaminase	21.5	28	16	104	20.5	13	22	48	29	54	238	142	101	253	FALSE	FALSE	FALSE	FALSE
398	2.4.1.37	fucosylgalactoside 3-alpha-galactosyltransferase	19	32	93	5	37	25	72	81	97	77	158	102	100	93	FALSE	FALSE	FALSE	FALSE
374	2.4.1.18	1,4-alpha-glucan branching enzyme	86.5	150	189	240	174	97	67	47	84	58	45	47	97	69	FALSE	FALSE	FALSE	FALSE
872	4.1.1.1	Pyruvate decarboxylase	18.5	3	16	4	90.5	8	31	18	8	22	15	30	97	40	FALSE	FALSE	FALSE	FALSE
197	1.3.3.9	secologanin synthase	479.5	260	358	324	452.5	284	208	272	80	216	158	243	95	188	FALSE	FALSE	FALSE	FALSE
611	3.1.2.12	S-formylglutathione hydrolase	32.5	22	30	29	73.5	38	19	185	186	190	71	422	95	48	FALSE	FALSE	FALSE	FALSE
490	2.7.1.31	glycerate 3-kinase	472	229	80	106	406	255	226	37	185	161	54	62	93	217	FALSE	FALSE	FALSE	FALSE
433	2.5.1.43	nicotianamine synthase	445	484	571	106	115	309	283	173	185	116	26	107	92	209	FALSE	FALSE	FALSE	FALSE
213	1.4.3.5	pyridoxal 5'-phosphate synthase	25	18	4	40	20	31	18	29	22	20	73	55	92	328	FALSE	FALSE	FALSE	FALSE
168	1.2.1.9	glyceraldehyde-3-phosphate dehydrogenase (NADP+)	807	233	127	342	696.5	299	439	348	312	366	292	270	91	360	FALSE	FALSE	FALSE	FALSE
266	2.1.1.143	24-methylenesterol C-methyltransferase	277	131	136	187	157.5	141	252	113	101	347	126	142	91	231	FALSE	FALSE	FALSE	FALSE
704	3.2.2.20	DNA-3-methyladenine glycosylase I	18	67	13	7	18	26	21	31	23	25	34	45	90	47	FALSE	FALSE	FALSE	FALSE
80	1.11.1.8	iodide peroxidase	16.5	39	0	7	6.5	0	0	130	156	139	120	134	90	144	FALSE	FALSE	FALSE	FALSE
92	1.13.99.1	inositol oxygenase	1	22	3	1	2.5	2	4	156	43	25	222	53	89	38	FALSE	FALSE	FALSE	FALSE
131	1.14.13.93	(+)-abscisic acid 8'-hydroxylase	169.5	295	49	54	118.5	101	93	61	121	77	128	107	86	196	FALSE	FALSE	FALSE	FALSE
112	1.14.13.30	leukotriene-B4 20-monooxygenase	0	37	1	0	0.5	3	4	8	14	18	10	16	86	67	FALSE	FALSE	FALSE	FALSE
37	1.1.1.288	xanthoxin dehydrogenase	136.5	50	168	35	330	76	261	139	105	122	150	226	85	17	FALSE	FALSE	FALSE	FALSE
776	3.4.24.55	pitrilysin	113	152	64	103	138	44	91	119	168	69	78	55	85	49	FALSE	FALSE	FALSE	FALSE
975	5.1.3.2	UDP-glucose 4-epimerase	110.5	219	123	319	168	157	205	149	54	103	115	76	84	56	FALSE	FALSE	FALSE	FALSE
942	4.2.3.5	chorismate synthase	88.5	64	33	41	43	57	51	48	70	61	36	85	84	122	FALSE	FALSE	FALSE	FALSE
418	2.4.2.7	adenine phosphoribosyltransferase	67	124	181	71	63	113	239	47	31	135	146	117	82	135	FALSE	FALSE	FALSE	FALSE
129	1.14.13.89	isoflavone 2'-hydroxylase	74.5	375	31	8	118	42	90	113	128	133	92	286	81	65	FALSE	FALSE	FALSE	FALSE
167	1.2.1.8	betaine-aldehyde dehydrogenase	418.5	76	49	108	190	78	33	361	324	96	227	196	80	116	FALSE	FALSE	FALSE	FALSE
485	2.7.1.23	NAD+ kinase	317	75	47	89	40.5	45	51	478	119	54	226	29	80	87	FALSE	FALSE	FALSE	FALSE
31	1.1.1.267	1-deoxy-D-xylulose-5-phosphate reductoisomerase	292	185	161	448	340	112	253	21	298	89	96	42	80	39	FALSE	FALSE	FALSE	FALSE
71	1.10.3.2	laccase	9.5	162	9	60	46.5	63	49	28	94	86	39	59	80	57	FALSE	FALSE	FALSE	FALSE
182	1.3.1.42	12-oxophytodienoate reductase	75	148	74	80	125.5	118	56	119	191	136	59	170	79	39	FALSE	FALSE	FALSE	FALSE
509	2.7.1.90	diphosphate-fructose-6-phosphate 1-phosphotransferase	181.5	99	62	117	91	29	117	70	231	236	72	154	77	135	FALSE	FALSE	FALSE	FALSE
1018	6.1.1.1	Tyrosine-tRNA ligase	60.5	185	134	62	77	154	178	54	92	97	101	84	76	73	FALSE	FALSE	FALSE	FALSE
97	1.14.11.18	phytanoyl-CoA dioxygenase	5	10	33	18	16	20	54	28	25	39	38	37	75	75	FALSE	FALSE	FALSE	FALSE
718	3.4.11.5	prolyl aminopeptidase	83.5	154	85	26	106	67	120	67	53	87	63	72	74	48	FALSE	FALSE	FALSE	FALSE
271	2.1.1.29	tRNA (cytosine-5-)-methyltransferase --> transferred to EC 2.1.1.202 [multisite-specific tRNA:(cytosine-C5)-methyltransferase], EC 2.1.1.203	15	31	42	10	42	27	51	58	62	82	72	70	74	59	FALSE	FALSE	FALSE	FALSE
385	2.4.1.223	glucuronyl-galactosyl-proteoglycan 4-alpha-N-acetylglucosaminyltransferase	1.5	1	1	1	5	1	5	17	29	26	30	0	74	69	FALSE	FALSE	FALSE	FALSE
582	2.8.1.8	lipoyl synthase	31	52	83	10	60	108	58	35	190	61	50	70	72	51	FALSE	FALSE	FALSE	FALSE
681	3.2.1.24	alpha-mannosidase	12.5	56	22	29	21	11	25	40	59	425	42	86	71	43	FALSE	FALSE	FALSE	FALSE
801	3.5.1.6	beta-ureidopropionase	12.5	19	14	8	18	19	12	22	17	28	20	25	69	64	FALSE	FALSE	FALSE	FALSE
380	2.4.1.210	limonoid glucosyltransferase	26	17	46	9	46	15	35	71	31	19	33	22	68	0	FALSE	FALSE	FALSE	FALSE
1031	6.1.1.22	Asparagine-tRNA ligase	60.5	147	58	155	119	89	56	170	175	204	141	103	67	45	FALSE	FALSE	FALSE	FALSE
342	2.3.1.92	sinapoylglucose-malate O-sinapoyltransferase	0	0	4	0	0	0	0	18	50	71	99	69	67	138	FALSE	FALSE	FALSE	FALSE
312	2.3.1.153	anthocyanin 5-(6'''-hydroxycinnamoyltransferase)	108.5	31	20	56	125	16	52	3	10	8	4	5	66	53	FALSE	FALSE	FALSE	FALSE
624	3.1.26.5	ribonuclease P	75.5	200	159	71	189.5	95	198	36	35	70	52	128	65	19	FALSE	FALSE	FALSE	FALSE
432	2.5.1.42	geranylgeranylglycerol-phosphate geranylgeranyltransferase	52.5	123	57	136	73	98	85	10	86	36	26	136	63	31	FALSE	FALSE	FALSE	FALSE
722	3.4.14.10	tripeptidyl-peptidase II	7.5	8	5	5	21	7	6	11	32	15	34	16	63	19	FALSE	FALSE	FALSE	FALSE
868	3.7.1.2	fumarylacetoacetase	26	138	51	48	111.5	52	73	164	109	100	121	90	62	29	FALSE	FALSE	FALSE	FALSE
61	1.1.2.4	D-lactate dehydrogenase (cytochrome)	13	48	27	45	15	24	20	108	75	44	85	71	62	13	FALSE	FALSE	FALSE	FALSE
375	2.4.1.186	glycogenin glucosyltransferase	216	454	368	542	358	298	80	45	32	107	28	44	61	47	FALSE	FALSE	FALSE	FALSE
467	2.7.1.11	6-phosphofructokinase	157.5	147	68	83	78.5	78	122	99	96	77	121	73	61	132	FALSE	FALSE	FALSE	FALSE
853	3.6.3.27	phosphate-transporting ATPase	49.5	25	55	59	71.5	13	28	26	53	37	28	61	61	25	FALSE	FALSE	FALSE	FALSE
667	3.2.1.113	mannosyl-oligosaccharide 1,2-alpha-mannosidase	37.5	48	42	35	84.5	23	74	29	78	69	70	59	61	42	FALSE	FALSE	FALSE	FALSE
340	2.3.1.9	acetyl-CoA C-acetyltransferase	21.5	30	105	13	51.5	48	32	45	79	88	70	83	61	30	FALSE	FALSE	FALSE	FALSE
789	3.5.1.10	formyltetrahydrofolate deformylase	6.5	16	11	8	10.5	11	13	3	5	22	2	38	61	5	FALSE	FALSE	FALSE	FALSE
935	4.2.3.1	threonine synthase	8.5	76	46	32	15	62	75	11	30	22	15	22	61	55	FALSE	FALSE	FALSE	FALSE
376	2.4.1.195	N-hydroxythioamide S-beta-glucosyltransferase	365.5	0	0	281	67.5	0	15	0	4	0	0	10	60	246	FALSE	FALSE	FALSE	FALSE
291	2.1.1.79	cyclopropane-fatty-acyl-phospholipid synthase	50.5	281	85	70	61.5	113	69	19	106	87	47	62	60	57	FALSE	FALSE	FALSE	FALSE
764	3.4.22.6	chymopapain	5	115	3	2	4	28	24	265	165	133	410	484	60	63	FALSE	FALSE	FALSE	FALSE
383	2.4.1.218	hydroquinone glucosyltransferase	357	161	228	185	547	182	217	101	89	105	57	91	58	9	FALSE	FALSE	FALSE	FALSE
608	3.1.13.1	exoribonuclease II	71	76	41	33	49	36	70	25	50	43	38	33	58	81	FALSE	FALSE	FALSE	FALSE
961	4.4.1.8	cystathionine beta-lyase	5	46	9	15	8.5	8	8	65	60	51	52	42	58	27	FALSE	FALSE	FALSE	FALSE
549	2.7.7.19	polynucleotide adenylyltransferase	107.5	119	175	90	128.5	77	121	137	162	86	119	78	57	55	FALSE	FALSE	FALSE	FALSE
1068	6.4.1.4	methylcrotonoyl-CoA carboxylase	32	35	22	19	26.5	12	31	63	48	49	109	58	57	71	FALSE	FALSE	FALSE	FALSE
450	2.6.1.13	ornithine aminotransferase	6	26	17	11	17	14	18	20	31	54	44	94	55	6	FALSE	FALSE	FALSE	FALSE
782	3.4.24.70	oligopeptidase A	23.5	43	25	18	23.5	17	38	114	184	68	44	56	54	57	FALSE	FALSE	FALSE	FALSE
442	2.5.1.60	protein geranylgeranyltransferase type II	16.5	19	48	15	21	23	41	38	28	25	26	21	54	28	FALSE	FALSE	FALSE	FALSE
737	3.4.21.102	C-terminal processing peptidase	555	189	75	314	102.5	79	288	182	117	124	113	106	53	100	FALSE	FALSE	FALSE	FALSE
188	1.3.1.78	arogenate dehydrogenase (NADP+)	18	37	40	19	23	32	24	12	12	14	12	40	53	51	FALSE	FALSE	FALSE	FALSE
460	2.6.1.83	LL-diaminopimelate aminotransferase	13.5	74	32	19	54.5	30	31	45	127	104	88	119	53	44	FALSE	FALSE	FALSE	FALSE
993	5.3.3.5	cholestenol DELTA-isomerase	24	11	52	24	42.5	19	23	3	7	2	0	10	52	13	FALSE	FALSE	FALSE	FALSE
439	2.5.1.58	protein farnesyltransferase	8.5	13	8	18	11.5	3	12	34	24	32	22	5	52	10	FALSE	FALSE	FALSE	FALSE
1045	6.3.2.17	tetrahydrofolate synthase	20	58	38	18	32.5	33	44	63	248	81	48	50	51	38	FALSE	FALSE	FALSE	FALSE
156	1.2.1.11	aspartate-semialdehyde dehydrogenase	1	12	3	8	12.5	6	6	2	7	16	13	6	51	49	FALSE	FALSE	FALSE	FALSE
783	3.4.24.71	endothelin-converting enzyme 1	36.5	42	68	56	28	52	54	64	51	45	55	24	50	168	FALSE	FALSE	FALSE	FALSE
757	3.4.22.33	Fruit bromelain	35.5	1	896	62	238.5	76	24	151	187	47	245	398	49	0	FALSE	FALSE	FALSE	FALSE
200	1.3.99.10	isovaleryl-CoA dehydrogenase --> transferred to EC 1.3.8.4	5	27	9	16	9	16	36	43	38	36	91	45	49	19	FALSE	FALSE	FALSE	FALSE
501	2.7.1.6	galactokinase	48	20	23	24	64	18	41	68	101	69	62	94	48	48	FALSE	FALSE	FALSE	FALSE
265	2.1.1.141	jasmonate O-methyltransferase	28.5	553	171	2	140	29	115	27	31	7	75	43	48	24	FALSE	FALSE	FALSE	FALSE
1007	5.4.99.12	tRNA pseudouridine38-40 synthase	10.5	53	37	7	19.5	41	16	43	26	33	24	23	48	27	FALSE	FALSE	FALSE	FALSE
644	3.1.3.56	inositol-polyphosphate 5-phosphatase	542.5	503	509	545	487.5	476	749	64	199	113	71	65	47	62	FALSE	FALSE	FALSE	FALSE
290	2.1.1.77	protein-L-isoaspartate(D-aspartate) O-methyltransferase	102	28	73	17	58	27	58	19	31	25	24	17	47	146	FALSE	FALSE	FALSE	FALSE
417	2.4.2.39	xyloglucan 6-xylosyltransferase	16.5	28	11	44	18	9	20	22	49	27	27	19	47	37	FALSE	FALSE	FALSE	FALSE
18	1.1.1.200	aldose-6-phosphate reductase (NADPH)	88	96	69	158	68.5	83	47	38	98	60	98	89	46	266	FALSE	FALSE	FALSE	FALSE
455	2.6.1.44	alanine-glyoxylate transaminase	23.5	78	9	9	9	11	44	34	37	45	33	174	46	80	FALSE	FALSE	FALSE	FALSE
344	2.3.1.97	glycylpeptide N-tetradecanoyltransferase	20	19	12	12	17.5	10	13	45	43	69	45	36	46	63	FALSE	FALSE	FALSE	FALSE
970	5.1.1.17	isopenicillin-N epimerase	27.5	19	28	31	39.5	22	31	8	14	12	10	27	45	33	FALSE	FALSE	FALSE	FALSE
551	2.7.7.23	UDP-N-acetylglucosamine diphosphorylase	29	143	21	36	44.5	42	25	32	43	101	32	54	45	34	FALSE	FALSE	FALSE	FALSE
814	3.5.3.12	agmatine deiminase	41	94	11	9	46	47	34	20	48	34	21	31	43	8	FALSE	FALSE	FALSE	FALSE
347	2.3.2.2	gamma-glutamyltransferase	14	17	9	8	22.5	7	30	46	58	127	83	94	43	26	FALSE	FALSE	FALSE	FALSE
869	3.7.1.8	2,6-dioxo-6-phenylhexa-3-enoate hydrolase	3	52	71	13	48	38	33	25	8	26	20	8	43	4	FALSE	FALSE	FALSE	FALSE
216	1.5.1.2	pyrroline-5-carboxylate reductase	10.5	25	2	6	14.5	6	18	25	67	10	52	24	42	32	FALSE	FALSE	FALSE	FALSE
716	3.4.11.2	membrane alanyl aminopeptidase	103	38	19	100	49	79	58	190	226	314	231	160	41	98	FALSE	FALSE	FALSE	FALSE
1061	6.3.4.4	Adenylosuccinate synthase	56	109	56	103	40.5	88	24	30	38	23	13	32	41	111	FALSE	FALSE	FALSE	FALSE
411	2.4.2.19	nicotinate-nucleotide diphosphorylase (carboxylating)	44.5	49	23	12	40.5	19	21	16	46	27	40	36	41	61	FALSE	FALSE	FALSE	FALSE
329	2.3.1.43	phosphatidylcholine-sterol O-acyltransferase	41.5	49	77	38	44.5	15	182	158	60	89	96	41	41	0	FALSE	FALSE	FALSE	FALSE
964	4.6.1.13	phosphatidylinositol diacylglycerol-lyase	35.5	180	134	32	101.5	100	66	185	273	341	66	266	41	33	FALSE	FALSE	FALSE	FALSE
351	2.3.3.13	2-isopropylmalate synthase	9	28	48	16	48.5	18	10	5	13	13	16	15	41	34	FALSE	FALSE	FALSE	FALSE
421	2.4.99.4	beta-galactoside alpha-2,3-sialyltransferase	2.5	6	5	4	9.5	6	8	19	18	18	10	18	41	18	FALSE	FALSE	FALSE	FALSE
406	2.4.1.85	cyanohydrin beta-glucosyltransferase	297.5	393	452	201	754.5	221	311	271	105	283	237	160	40	20	FALSE	FALSE	FALSE	FALSE
778	3.4.24.57	O-sialoglycoprotein endopeptidase	14.5	53	21	27	24.5	33	47	39	35	43	40	62	39	24	FALSE	FALSE	FALSE	FALSE
203	1.3.99.3	acyl-CoA dehydrogenase --> transferred to EC 1.3.8.7, medium-chain acyl-CoA dehydrogenase, EC	9.5	15	7	16	20	11	11	24	30	38	28	21	39	35	FALSE	FALSE	FALSE	FALSE
405	2.4.1.83	dolichyl-phosphate beta-D-mannosyltransferase	14	2	71	8	37	15	23	15	27	12	20	30	38	24	FALSE	FALSE	FALSE	FALSE
875	4.1.1.19	Arginine decarboxylase	102.5	118	146	50	170.5	30	132	94	131	65	36	36	37	26	FALSE	FALSE	FALSE	FALSE
1027	6.1.1.19	Arginine-tRNA ligase	20.5	54	21	31	33	20	27	23	58	49	32	52	37	26	FALSE	FALSE	FALSE	FALSE
1016	5.99.1.2	DNA topoisomerase	1210.5	1310	1465	1067	1263	1000	1264	32	37	36	32	19	36	20	FALSE	FALSE	FALSE	FALSE
171	1.2.3.4	oxalate oxidase	9.5	27	8	33	67	0	294	3	6	11	9	10	36	7	FALSE	FALSE	FALSE	FALSE
88	1.13.11.5	homogentisate 1,2-dioxygenase	3.5	4	11	3	3	3	18	50	18	9	85	19	36	40	FALSE	FALSE	FALSE	FALSE
538	2.7.4.7	phosphomethylpyrimidine kinase	1.5	11	11	5	3	9	7	50	48	36	28	28	36	3	FALSE	FALSE	FALSE	FALSE
292	2.1.1.95	tocopherol O-methyltransferase	112	93	76	85	145.5	110	74	52	97	187	157	163	35	9	FALSE	FALSE	FALSE	FALSE
472	2.7.1.138	ceramide kinase	77	52	8	45	64	31	68	22	31	11	13	19	35	43	FALSE	FALSE	FALSE	FALSE
66	1.1.5.3	glycerol-3-phosphate dehydrogenase	18.5	13	13	17	36.5	10	9	11	6	18	6	5	35	12	FALSE	FALSE	FALSE	FALSE
98	1.14.11.19	leucocyanidin oxygenase	19	5	29	8	55.5	19	40	30	43	31	14	24	35	18	FALSE	FALSE	FALSE	FALSE
794	3.5.1.4	amidase	31.5	124	117	39	117	57	30	25	54	70	32	103	34	33	FALSE	FALSE	FALSE	FALSE
498	2.7.1.50	hydroxyethylthiazole kinase	32	6	18	5	17.5	7	0	9	15	12	21	13	34	39	FALSE	FALSE	FALSE	FALSE
140	1.14.99.29	deoxyhypusine monooxygenase	10.5	24	14	25	16	9	25	45	45	30	34	52	34	10	FALSE	FALSE	FALSE	FALSE
465	2.7.1.107	diacylglycerol kinase (ATP dependent)	1534.5	1493	878	2329	1250.5	884	888	158	72	89	74	240	33	57	FALSE	FALSE	FALSE	FALSE
878	4.1.1.22	Histidine decarboxylase	325	59	126	53	112	129	27	162	46	38	149	140	32	135	FALSE	FALSE	FALSE	FALSE
792	3.5.1.23	ceramidase	120.5	74	25	95	45.5	22	36	105	144	107	82	70	32	60	FALSE	FALSE	FALSE	FALSE
557	2.7.7.41	phosphatidate cytidylyltransferase	119	100	152	61	89	91	53	91	71	84	106	142	32	53	FALSE	FALSE	FALSE	FALSE
393	2.4.1.241	digalactosyldiacylglycerol synthase	252	274	75	309	311.5	109	145	246	102	31	70	47	31	21	FALSE	FALSE	FALSE	FALSE
463	2.7.1.1	hexokinase	59	109	74	227	56	139	96	24	44	39	65	38	31	69	FALSE	FALSE	FALSE	FALSE
1059	6.3.4.2	CTP synthase	23	33	33	22	53.5	28	44	61	44	22	37	30	31	19	FALSE	FALSE	FALSE	FALSE
1055	6.3.3.2	5-Formyltetrahydrofolate cyclo-ligase	27	7	36	30	27	41	27	49	59	23	23	48	30	28	FALSE	FALSE	FALSE	FALSE
1051	6.3.2.5	phosphopantothenate-cysteine ligase	20	19	37	7	50.5	8	27	16	40	31	6	15	29	20	FALSE	FALSE	FALSE	FALSE
54	1.1.1.8	glycerol-3-phosphate dehydrogenase (NAD+)	5	28	7	7	5	6	10	17	65	71	17	55	29	29	FALSE	FALSE	FALSE	FALSE
851	3.6.3.20	glycerol-3-phosphate-transporting ATPase	0	3	0	0	0	0	0	43	93	40	29	31	29	58	FALSE	FALSE	FALSE	FALSE
232	1.6.99.3	NADH dehydrogenase	1103.5	1377	739	64	772	659	561	9	26	21	16	10	28	38	FALSE	FALSE	FALSE	FALSE
458	2.6.1.52	phosphoserine transaminase	32	23	17	2	18.5	18	15	16	54	61	28	53	28	43	FALSE	FALSE	FALSE	FALSE
208	1.4.1.4	glutamate dehydrogenase (NADP+)	4	10	7	3	4	6	9	24	45	50	36	40	28	12	FALSE	FALSE	FALSE	FALSE
1017	5.99.1.3	DNA topoisomerase (ATP-hydrolysing)	145.5	62	54	42	86	72	77	50	76	94	62	61	27	37	FALSE	FALSE	FALSE	FALSE
52	1.1.1.62	17beta-estradiol 17-dehydrogenase	76	113	77	34	110.5	61	161	44	58	66	86	64	27	27	FALSE	FALSE	FALSE	FALSE
766	3.4.22.68	Ulp1 peptidase	45	44	140	32	60.5	57	90	17	26	30	29	27	27	21	FALSE	FALSE	FALSE	FALSE
573	2.7.8.27	sphingomyelin synthase	23	21	18	21	18	15	40	47	83	62	28	59	27	60	FALSE	FALSE	FALSE	FALSE
950	4.3.2.2	adenylosuccinate lyase	4	16	14	3	10.5	12	15	14	28	38	14	28	27	23	FALSE	FALSE	FALSE	FALSE
808	3.5.2.2	dihydropyrimidinase	2	16	12	4	4	6	10	36	13	24	25	15	27	14	FALSE	FALSE	FALSE	FALSE
407	2.4.2.11	nicotinate phosphoribosyltransferase	29.5	67	33	23	12	38	56	29	137	60	49	41	26	44	FALSE	FALSE	FALSE	FALSE
870	3.8.1.3	haloacetate dehalogenase	10.5	13	14	4	9.5	11	31	45	16	3	55	41	26	422	FALSE	FALSE	FALSE	FALSE
914	4.2.1.113	o-succinylbenzoate synthase	2	4	1	6	6.5	3	95	3	3	8	11	2	26	7	FALSE	FALSE	FALSE	FALSE
358	2.4.1.117	dolichyl-phosphate beta-glucosyltransferase	6	5	11	9	8.5	5	11	7	23	16	7	22	25	5	FALSE	FALSE	FALSE	FALSE
138	1.14.21.3	berbamunine synthase	2	0	0	20	2	0	0	32	32	23	38	54	25	13	FALSE	FALSE	FALSE	FALSE
306	2.3.1.110	tyramine N-feruloyltransferase	1	0	1	1	6	3	1	3	1	3	5	22	25	7	FALSE	FALSE	FALSE	FALSE
834	3.6.1.22	NAD+ diphosphatase	289	550	570	12	179	166	412	58	24	51	20	32	24	28	FALSE	FALSE	FALSE	FALSE
1030	6.1.1.21	Histidine-tRNA ligase	14.5	86	16	24	59	52	22	13	46	33	29	25	24	11	FALSE	FALSE	FALSE	FALSE
473	2.7.1.148	4-(cytidine 5'-diphospho)-2-C-methyl-D-erythritol kinase	8	113	19	19	21.5	54	22	123	46	9	56	33	24	23	FALSE	FALSE	FALSE	FALSE
885	4.1.1.36	phosphopantothenoylcysteine decarboxylase	5	12	103	7	32	63	28	11	19	22	19	39	24	8	FALSE	FALSE	FALSE	FALSE
400	2.4.1.57	phosphatidylinositol alpha-mannosyltransferase	69.5	49	0	33	32	0	0	51	86	86	72	38	23	30	FALSE	FALSE	FALSE	FALSE
721	3.4.13.9	Xaa-Pro dipeptidase	19.5	40	13	28	13.5	19	6	77	58	101	16	49	23	68	FALSE	FALSE	FALSE	FALSE
245	1.8.3.5	prenylcysteine oxidase	19	0	10	4	8.5	7	3	4	2	5	1	9	23	39	FALSE	FALSE	FALSE	FALSE
446	2.5.1.8	tRNA isopentenyltransferase --> transferred to EC 2.5.1.75	10	2	7	5	10	20	19	12	16	15	8	33	23	9	FALSE	FALSE	FALSE	FALSE
132	1.14.13.98	cholesterol 24-hydroxylase	9.5	43	3	3	21.5	1	4	34	12	12	28	12	23	3	FALSE	FALSE	FALSE	FALSE
419	2.4.2.8	hypoxanthine phosphoribosyltransferase	7.5	22	17	30	34.5	14	17	2	3	2	10	0	23	0	FALSE	FALSE	FALSE	FALSE
273	2.1.1.32	tRNA (guanine-N2-)-methyltransferase --> transferred to EC 2.1.1.213 [tRNA (guanine10-N2)-dimethyltransferase], EC 2.1.1.214	5	27	11	5	12.5	27	15	21	21	31	18	8	23	13	FALSE	FALSE	FALSE	FALSE
572	2.7.8.23	carboxyvinyl-carboxyphosphonate phosphorylmutase	71	69	120	20	225	77	29	22	21	25	43	20	22	10	FALSE	FALSE	FALSE	FALSE
274	2.1.1.33	tRNA (guanine46-N7)-methyltransferase	10	26	16	1	9.5	23	24	8	8	10	27	15	22	219	FALSE	FALSE	FALSE	FALSE
277	2.1.1.36	tRNA (adenine-N1-)-methyltransferase --> transferred to EC 2.1.1.217 (tRNA (adenine22-N1)-methyltransferase), EC 2.1.1.218	2	7	7	0	11.5	3	17	3	10	8	4	5	22	19	FALSE	FALSE	FALSE	FALSE
839	3.6.1.43	dolichyldiphosphatase	29.5	90	43	39	28	89	63	14	10	35	33	44	21	72	FALSE	FALSE	FALSE	FALSE
554	2.7.7.3	pantetheine-phosphate adenylyltransferase	24.5	5	87	43	47.5	42	33	29	19	24	29	34	21	17	FALSE	FALSE	FALSE	FALSE
811	3.5.2.6	beta-lactamase	24.5	54	35	30	45.5	14	15	36	27	31	26	44	21	5	FALSE	FALSE	FALSE	FALSE
555	2.7.7.38	3-deoxy-manno-octulosonate cytidylyltransferase	7	28	22	5	24	22	28	40	67	55	22	38	21	0	FALSE	FALSE	FALSE	FALSE
795	3.5.1.49	formamidase	2.5	9	150	1	61	14	28	88	51	169	117	72	21	10	FALSE	FALSE	FALSE	FALSE
361	2.4.1.121	indole-3-acetate beta-glucosyltransferase	191	168	152	78	273.5	114	215	11	8	8	19	31	20	4	FALSE	FALSE	FALSE	FALSE
840	3.6.1.5	apyrase	34.5	21	21	29	40.5	13	65	35	32	17	8	9	20	14	FALSE	FALSE	FALSE	FALSE
321	2.3.1.181	lipoyl(octanoyl) transferase	9.5	24	13	2	39	58	9	4	5	9	0	27	20	13	FALSE	FALSE	FALSE	FALSE
191	1.3.2.3	L-galactonolactone dehydrogenase	9	12	12	13	13.5	10	11	16	21	5	13	29	19	8	FALSE	FALSE	FALSE	FALSE
202	1.3.99.23	all-trans-retinol 13,14-reductase	112.5	147	33	210	73	62	77	24	24	49	7	14	18	36	FALSE	FALSE	FALSE	FALSE
4	1.1.1.102	3-dehydrosphinganine reductase	2	2	4	4	10.5	4	5	19	11	23	17	14	18	0	FALSE	FALSE	FALSE	FALSE
949	4.3.2.1	argininosuccinate lyase	1.5	10	2	2	11	6	12	32	66	19	59	40	18	17	FALSE	FALSE	FALSE	FALSE
471	2.7.1.137	phosphatidylinositol 3-kinase	57.5	58	19	31	39.5	16	33	47	55	41	45	38	17	30	FALSE	FALSE	FALSE	FALSE
647	3.1.3.67	phosphatidylinositol-3,4,5-trisphosphate 3-phosphatase	22	15	18	19	14.5	12	21	47	59	63	25	47	17	32	FALSE	FALSE	FALSE	FALSE
866	3.6.4.6	vesicle-fusing ATPase	10.5	12	8	13	16	8	29	46	57	49	54	45	17	9	FALSE	FALSE	FALSE	FALSE
59	1.1.1.94	glycerol-3-phosphate dehydrogenase [NAD(P)+]	4	13	10	30	6	6	8	25	12	16	35	14	17	14	FALSE	FALSE	FALSE	FALSE
540	2.7.4.9	dTMP kinase	1.5	2	7	5	6	2	0	0	1	1	2	3	17	11	FALSE	FALSE	FALSE	FALSE
614	3.1.2.2	palmitoyl-CoA hydrolase	82	28	7	30	54	3	10	36	42	23	45	46	16	21	FALSE	FALSE	FALSE	FALSE
118	1.14.13.71	N-methylcoclaurine 3'-monooxygenase	25.5	7	128	12	117	7	68	34	34	28	47	38	16	12	FALSE	FALSE	FALSE	FALSE
480	2.7.1.160	2'-phosphotransferase	14.5	25	11	7	15.5	25	16	37	25	14	59	38	16	0	FALSE	FALSE	FALSE	FALSE
925	4.2.1.47	GDP-mannose 4,6-dehydratase	8	5	3	1	17.5	4	9	4	15	20	7	16	16	4	FALSE	FALSE	FALSE	FALSE
186	1.3.1.70	DELTA14-sterol reductase	5	26	3	7	16.5	2	6	7	17	10	10	18	16	13	FALSE	FALSE	FALSE	FALSE
1069	6.5.1.1	DNA ligase (ATP)	4.5	3	6	4	7.5	3	6	9	16	13	27	13	16	9	FALSE	FALSE	FALSE	FALSE
728	3.4.17.1	carboxypeptidase A	3	3	12	5	5	6	12	7	13	10	5	10	16	4	FALSE	FALSE	FALSE	FALSE
1023	6.1.1.15	Proline-tRNA ligase	29.5	137	52	66	42.5	54	43	58	124	60	81	116	15	6	FALSE	FALSE	FALSE	FALSE
900	4.1.2.27	Sphinganine-1-phosphate aldolase	28	23	30	17	55	15	27	21	13	19	9	11	15	11	FALSE	FALSE	FALSE	FALSE
824	3.5.4.6	AMP deaminase	11.5	15	106	7	9	11	19	26	28	30	36	23	15	18	FALSE	FALSE	FALSE	FALSE
902	4.1.2.5	L-threonine aldolase	133	18	123	58	41	40	27	8	8	20	9	54	14	65	FALSE	FALSE	FALSE	FALSE
937	4.2.3.15	myrcene synthase	130	67	99	2	76	26	25	28	48	7	53	40	14	62	FALSE	FALSE	FALSE	FALSE
707	3.2.2.8	ribosylpyrimidine nucleosidase	103.5	181	105	124	76	159	211	32	37	73	50	90	14	79	FALSE	FALSE	FALSE	FALSE
654	3.1.31.1	micrococcal nuclease	33	40	8	4	71	8	33	8	16	38	11	25	14	5	FALSE	FALSE	FALSE	FALSE
114	1.14.13.41	tyrosine N-monooxygenase	18.5	54	340	1	7	11	12	0	4	1	0	14	14	93	FALSE	FALSE	FALSE	FALSE
539	2.7.4.8	guanylate kinase	16.5	1	7	14	14	11	22	15	19	30	26	36	14	15	FALSE	FALSE	FALSE	FALSE
610	3.1.13.5	ribonuclease D	16.5	31	14	3	21	17	28	16	23	23	17	5	14	6	FALSE	FALSE	FALSE	FALSE
257	2.1.1.114	polyprenyldihydroxybenzoate methyltransferase	3	23	1	3	7.5	4	7	5	11	20	20	12	14	9	FALSE	FALSE	FALSE	FALSE
415	2.4.2.31	NAD+-protein-arginine ADP-ribosyltransferase	86.5	14	14	102	79	42	55	23	40	17	35	18	13	20	FALSE	FALSE	FALSE	FALSE
1049	6.3.2.3	Glutathione synthase	75.5	34	16	25	44	13	96	28	32	15	41	29	13	48	FALSE	FALSE	FALSE	FALSE
46	1.1.1.41	isocitrate dehydrogenase (NAD+)	66	168	59	132	64	78	81	15	65	48	19	36	13	42	FALSE	FALSE	FALSE	FALSE
532	2.7.2.8	acetylglutamate kinase	25.5	29	17	2	17	23	15	5	6	16	9	6	13	22	FALSE	FALSE	FALSE	FALSE
996	5.3.99.3	prostaglandin-E synthase	350	45	157	138	273.5	170	152	21	26	31	32	47	12	24	FALSE	FALSE	FALSE	FALSE
194	1.3.3.4	protoporphyrinogen oxidase	76	156	187	239	112.5	126	65	4	5	7	7	13	12	12	FALSE	FALSE	FALSE	FALSE
288	2.1.1.74	methylenetetrahydrofolate-tRNA-(uracil54-C5)-methyltransferase (FADH2-oxidizing)	12.5	21	28	14	24	7	44	2	6	7	2	11	12	4	FALSE	FALSE	FALSE	FALSE
318	2.3.1.168	dihydrolipoyllysine-residue (2-methylpropanoyl)transferase	3	10	1	3	6	5	15	18	25	28	27	28	12	0	FALSE	FALSE	FALSE	FALSE
710	3.3.2.1	isochorismatase	2	39	2	0	11	0	0	0	0	0	0	0	12	0	FALSE	FALSE	FALSE	FALSE
543	2.7.6.5	GTP diphosphokinase	265.5	274	221	143	264	150	640	83	119	55	87	42	11	113	FALSE	FALSE	FALSE	FALSE
1056	6.3.4.13	phosphoribosylamine-glycine ligase	14.5	20	5	7	14.5	11	2	9	18	14	9	11	11	0	FALSE	FALSE	FALSE	FALSE
971	5.1.1.18	serine racemase	8	13	46	2	8	10	8	5	22	14	11	18	11	5	FALSE	FALSE	FALSE	FALSE
389	2.4.1.228	lactosylceramide 4-alpha-galactosyltransferase	0	0	15	0	0	6	10	8	10	21	3	17	11	14	FALSE	FALSE	FALSE	FALSE
805	3.5.1.94	gamma-glutamyl-gamma-aminobutyrate hydrolase	0	3	1	0	1	0	0	8	4	2	0	3	11	7	FALSE	FALSE	FALSE	FALSE
640	3.1.3.4	phosphatidate phosphatase	208	141	287	92	111	254	265	54	45	34	89	55	10	47	FALSE	FALSE	FALSE	FALSE
688	3.2.1.45	glucosylceramidase	84.5	86	28	56	60	26	37	13	35	24	18	19	10	13	FALSE	FALSE	FALSE	FALSE
350	2.3.3.10	hydroxymethylglutaryl-CoA synthase	46.5	36	19	43	43.5	53	39	39	84	168	29	48	10	95	FALSE	FALSE	FALSE	FALSE
850	3.6.3.19	maltose-transporting ATPase	27	54	0	23	70	3	0	48	44	28	53	23	10	8	FALSE	FALSE	FALSE	FALSE
1063	6.3.5.1	NAD+ synthase (glutamine-hydrolysing)	18	17	8	39	8.5	12	32	21	21	44	3	19	10	23	FALSE	FALSE	FALSE	FALSE
812	3.5.2.9	5-oxoprolinase (ATP-hydrolysing)	5.5	9	1	8	29.5	7	11	6	15	9	5	7	10	0	FALSE	FALSE	FALSE	FALSE
330	2.3.1.47	8-amino-7-oxononanoate synthase	1	10	2	1	3.5	3	14	4	9	6	9	9	10	6	FALSE	FALSE	FALSE	FALSE
513	2.7.10.2	non-specific protein-tyrosine kinase	1047	737	270	615	775.5	707	471	15	20	24	25	13	9	37	FALSE	FALSE	FALSE	FALSE
977	5.1.3.5	UDP-arabinose 4-epimerase	35	29	47	27	36	39	125	23	74	37	18	38	9	0	FALSE	FALSE	FALSE	FALSE
499	2.7.1.52	fucokinase	3.5	10	5	4	18	6	5	4	10	6	3	10	9	2	FALSE	FALSE	FALSE	FALSE
670	3.2.1.143	poly(ADP-ribose) glycohydrolase	1	10	5	0	6	3	5	1	7	10	8	9	9	3	FALSE	FALSE	FALSE	FALSE
558	2.7.7.48	RNA-directed RNA polymerase	1307.5	1024	627	786	983.5	444	966	4	12	58	5	30	8	8	FALSE	FALSE	FALSE	FALSE
828	3.6.1.11	exopolyphosphatase	11	20	8	0	9	10	11	3	3	2	1	1	8	21	FALSE	FALSE	FALSE	FALSE
779	3.4.24.59	mitochondrial intermediate peptidase	0	2	1	1	1	1	1	1	1	2	3	1	8	0	FALSE	FALSE	FALSE	FALSE
854	3.6.3.28	phosphonate-transporting ATPase	60.5	146	1	17	51	1	2	6	19	10	6	15	7	12	FALSE	FALSE	FALSE	FALSE
278	2.1.1.37	DNA (cytosine-5-)-methyltransferase	41.5	98	51	26	46.5	52	74	14	15	26	10	28	7	4	FALSE	FALSE	FALSE	FALSE
96	1.14.11.16	peptide-aspartate beta-dioxygenase	4.5	4	4	3	3.5	10	6	8	12	5	14	10	7	9	FALSE	FALSE	FALSE	FALSE
110	1.14.13.20	2,4-dichlorophenol 6-monooxygenase	1.5	9	5	11	2.5	1	1	2	4	4	1	1	7	2	FALSE	FALSE	FALSE	FALSE
468	2.7.1.12	gluconokinase	1	10	12	0	1	2	0	0	0	0	3	0	7	0	FALSE	FALSE	FALSE	FALSE
855	3.6.3.31	polyamine-transporting ATPase	0	0	0	0	0	0	0	17	24	17	12	17	7	39	FALSE	FALSE	FALSE	FALSE
336	2.3.1.78	heparan-alpha-glucosaminide N-acetyltransferase	87.5	88	60	109	40	39	77	23	23	28	46	22	6	27	FALSE	FALSE	FALSE	FALSE
335	2.3.1.74	naringenin-chalcone synthase	20	383	26	152	26.5	175	52	0	0	0	0	0	6	0	FALSE	FALSE	FALSE	FALSE
626	3.1.27.9	tRNA-intron endonuclease	2.5	20	5	2	24	2	4	7	4	0	0	0	6	0	FALSE	FALSE	FALSE	FALSE
859	3.6.3.41	heme-transporting ATPase	2.5	7	2	9	2	6	2	6	9	0	11	10	6	20	FALSE	FALSE	FALSE	FALSE
494	2.7.1.39	homoserine kinase	2	26	3	1	11.5	18	2	0	0	2	0	0	6	0	FALSE	FALSE	FALSE	FALSE
254	2.1.1.103	phosphoethanolamine N-methyltransferase	4698.5	110	1512	1107	1908.5	1397	387	536	1330	98	169	305	5	81	FALSE	FALSE	FALSE	FALSE
341	2.3.1.91	sinapoylglucose-choline O-sinapoyltransferase	81	130	94	136	81	78	242	1	5	25	27	11	5	0	FALSE	FALSE	FALSE	FALSE
775	3.4.24.36	leishmanolysin	18.5	18	13	17	18.5	12	19	5	11	9	8	13	5	9	FALSE	FALSE	FALSE	FALSE
694	3.2.1.6	endo-1,3(4)-beta-glucanase	2.5	8	3	3	8.5	3	9	9	10	6	6	2	5	0	FALSE	FALSE	FALSE	FALSE
619	3.1.21.7	deoxyribonuclease V	2	2	14	6	6.5	5	4	5	2	3	16	0	5	0	FALSE	FALSE	FALSE	FALSE
786	3.4.24.85	S2P endopeptidase	1.5	5	13	3	13	8	17	1	2	1	3	3	5	0	FALSE	FALSE	FALSE	FALSE
1050	6.3.2.4	D-Alanine-D-alanine ligase	1.5	8	2	82	63.5	7	196	19	8	6	11	5	5	5	FALSE	FALSE	FALSE	FALSE
734	3.4.19.5	beta-aspartyl-peptidase	661.5	207	308	11	235.5	162	0	1824	57	103	165	62	4	24	FALSE	FALSE	FALSE	FALSE
756	3.4.22.31	Ananain	85	24	32	748	771.5	0	11	154	8	14	24	36	4	0	FALSE	FALSE	FALSE	FALSE
668	3.2.1.114	mannosyl-oligosaccharide 1,3-1,6-alpha-mannosidase	22.5	7	5	3	12.5	5	8	3	4	8	3	6	4	5	FALSE	FALSE	FALSE	FALSE
94	1.14.11.13	gibberellin 2beta-dioxygenase	14.5	18	10	0	10.5	15	28	19	35	16	24	13	4	18	FALSE	FALSE	FALSE	FALSE
943	4.2.3.8	casbene synthase	6.5	0	4	0	6.5	0	0	2	8	6	1	1	4	15	FALSE	FALSE	FALSE	FALSE
309	2.3.1.129	acyl-[acyl-carrier-protein]-UDP-N-acetylglucosamine O-acyltransferase	6.5	2	6	1	5.5	12	8	0	4	2	8	8	4	9	FALSE	FALSE	FALSE	FALSE
930	4.2.1.9	dihydroxy-acid dehydratase	2.5	3	2	1	2	2	3	6	52	28	17	21	4	10	FALSE	FALSE	FALSE	FALSE
621	3.1.26.12	ribonuclease E	1	22	7	0	3	10	4	5	13	16	7	15	4	0	FALSE	FALSE	FALSE	FALSE
262	2.1.1.128	(RS)-norcoclaurine 6-O-methyltransferase	1	0	0	0	1	0	0	1	8	42	2	11	4	33	FALSE	FALSE	FALSE	FALSE
315	2.3.1.162	taxadien-5alpha-ol O-acetyltransferase	122	162	75	40	174.5	56	158	8	6	14	8	17	3	0	FALSE	FALSE	FALSE	FALSE
959	4.4.1.4	alliin lyase	28.5	11	24	148	14	25	28	7	7	47	9	8	3	8	FALSE	FALSE	FALSE	FALSE
700	3.2.1.82	exo-poly-alpha-galacturonosidase	10	6	15	11	5	10	7	2	8	2	3	2	3	6	FALSE	FALSE	FALSE	FALSE
251	1.9.3.1	cytochrome-c oxidase	13	9	0	3	28	0	0	9	12	1	12	3	3	0	FALSE	FALSE	FALSE	FALSE
477	2.7.1.158	inositol-pentakisphosphate 2-kinase	7	11	7	8	3	9	5	55	44	54	56	27	3	37	FALSE	FALSE	FALSE	FALSE
304	2.2.1.9	2-succinyl-5-enolpyruvyl-6-hydroxy-3-cyclohexene-1-carboxylic-acid synthase	4.5	2	1	3	8	2	4	0	4	1	2	2	3	2	FALSE	FALSE	FALSE	FALSE
689	3.2.1.50	alpha-N-acetylglucosaminidase	4	14	5	4	6.5	7	3	1	17	12	10	19	3	2	FALSE	FALSE	FALSE	FALSE
390	2.4.1.234	kaempferol 3-O-galactosyltransferase	0.5	2	0	0	4	7	0	0	0	0	0	0	3	0	FALSE	FALSE	FALSE	FALSE
857	3.6.3.36	taurine-transporting ATPase	24	5	10	29	20	13	10	15	23	29	30	21	2	8	FALSE	FALSE	FALSE	FALSE
215	1.5.1.12	1-pyrroline-5-carboxylate dehydrogenase	8	18	18	2	5.5	7	16	41	34	45	41	35	2	14	FALSE	FALSE	FALSE	FALSE
1002	5.4.2.3	phosphoacetylglucosamine mutase	6	3	6	11	5	3	9	6	9	4	3	11	2	8	FALSE	FALSE	FALSE	FALSE
1048	6.3.2.25	Tubulin-tyrosine ligase	3.5	1	0	1	5	1	1	1	4	4	2	3	2	2	FALSE	FALSE	FALSE	FALSE
741	3.4.21.112	site-1 protease	3.5	3	2	3	3	1	3	8	9	6	4	7	2	2	FALSE	FALSE	FALSE	FALSE
675	3.2.1.18	exo-alpha-sialidase	6837.5	8260	8692	29697	17127.5	12086	14636	0	0	0	0	0	0	0	FALSE	FALSE	FALSE	FALSE
736	3.4.21.10	acrosin	4002.5	6206	5886	15882	4189.5	7119	6069	0	0	0	0	0	0	0	FALSE	FALSE	FALSE	FALSE
422	2.5.1.10	(2E,6E)-farnesyl diphosphate synthase	1049.5	1229	113	3	907	552	714	0	0	0	0	0	0	0	FALSE	FALSE	FALSE	FALSE
522	2.7.11.23	[RNA-polymerase]-subunit kinase	981	1102	970	217	1160	725	969	0	0	0	0	0	0	0	FALSE	FALSE	FALSE	FALSE
774	3.4.24.35	gelatinase B	699	1638	1597	582	2049.5	12	3574	0	0	0	0	0	0	0	FALSE	FALSE	FALSE	FALSE
394	2.4.1.244	N-acetyl-beta-glucosaminyl-glycoprotein 4-beta-N-acetylgalactosaminyltransferase	475.5	658	768	511	596	669	580	0	0	0	0	0	0	0	FALSE	FALSE	FALSE	FALSE
26	1.1.1.234	flavanone 4-reductase	408	476	340	0	403.5	163	434	0	0	0	0	0	0	0	FALSE	FALSE	FALSE	FALSE
706	3.2.2.22	rRNA N-glycosylase	326.5	8	0	17	13	1	27	0	0	0	0	0	0	0	FALSE	FALSE	FALSE	FALSE
11	1.1.1.179	D-xylose 1-dehydrogenase (NADP+)	242.5	108	46	0	48	92	66	0	0	0	0	0	0	0	FALSE	FALSE	FALSE	FALSE
842	3.6.1.53	Mn2+-dependent ADP-ribose/CDP-alcohol diphosphatase	256.5	24	61	0	47	20	7	0	0	0	0	0	0	0	FALSE	FALSE	FALSE	FALSE
209	1.4.3.13	protein-lysine 6-oxidase	256.5	116	249	232	219	149	125	0	0	0	0	0	0	0	FALSE	FALSE	FALSE	FALSE
658	3.1.4.35	3',5'-cyclic-GMP phosphodiesterase	223.5	172	169	0	138.5	128	176	0	0	0	0	0	0	0	FALSE	FALSE	FALSE	FALSE
177	1.3.1.24	biliverdin reductase	213	89	155	0	209	170	123	0	0	0	0	0	0	0	FALSE	FALSE	FALSE	FALSE
339	2.3.1.89	tetrahydrodipicolinate N-acetyltransferase	172.5	205	119	148	108	130	142	0	0	0	0	0	0	0	FALSE	FALSE	FALSE	FALSE
587	2.8.2.4	estrone sulfotransferase	129	0	36	18	62.5	3	0	0	0	0	0	0	0	0	FALSE	FALSE	FALSE	FALSE
17	1.1.1.2	alcohol dehydrogenase (NADP+)	136.5	140	47	72	126.5	89	56	0	0	0	0	0	0	0	FALSE	FALSE	FALSE	FALSE
603	3.1.1.7	acetylcholinesterase	144	232	110	81	233.5	66	123	0	0	0	0	0	0	0	FALSE	FALSE	FALSE	FALSE
386	2.4.1.225	N-acetylglucosaminyl-proteoglycan 4-beta-glucuronosyltransferase	125	208	77	0	135	119	89	0	0	0	0	0	0	0	FALSE	FALSE	FALSE	FALSE
1060	6.3.4.3	formate-tetrahydrofolate ligase	127.5	163	88	0	123.5	132	257	0	0	0	0	0	0	0	FALSE	FALSE	FALSE	FALSE
674	3.2.1.17	lysozyme	124.5	163	140	159	172	89	817	0	0	0	0	0	0	0	FALSE	FALSE	FALSE	FALSE
120	1.14.13.73	tabersonine 16-hydroxylase	141	215	521	123	419.5	58	369	34	19	5	0	12	0	0	FALSE	FALSE	FALSE	FALSE
512	2.7.10.1	receptor protein-tyrosine kinase	123.5	225	192	243	132	78	98	0	0	0	0	0	0	0	FALSE	FALSE	FALSE	FALSE
904	4.1.3.22	citramalate lyase	124.5	25	4	0	14.5	14	2303	0	0	0	0	0	0	0	FALSE	FALSE	FALSE	FALSE
912	4.2.1.107	3alpha,7alpha,12alpha-trihydroxy-5beta-cholest-24-enoyl-CoA hydratase	79	116	78	0	67.5	53	88	0	0	0	0	0	0	0	FALSE	FALSE	FALSE	FALSE
773	3.4.24.32	beta-Lytic metalloendopeptidase	93.5	68	133	10	68.5	53	124	0	0	0	0	0	0	0	FALSE	FALSE	FALSE	FALSE
656	3.1.4.17	3',5'-cyclic-nucleotide phosphodiesterase	83	98	85	220	100	119	96	0	0	0	0	0	0	0	FALSE	FALSE	FALSE	FALSE
27	1.1.1.236	tropinone reductase II	72	45	51	35	63.5	73	45	0	0	0	0	0	0	0	FALSE	FALSE	FALSE	FALSE
788	3.5.1.1	asparaginase	99	16	11	16	29	4	13	4	3	2	1	3	0	0	FALSE	FALSE	FALSE	FALSE
36	1.1.1.284	S-(hydroxymethyl)glutathione dehydrogenase	67.5	118	39	5	202.5	91	231	0	0	0	0	0	0	0	FALSE	FALSE	FALSE	FALSE
936	4.2.3.13	(+)-delta-cadinene synthase	77	88	21	21	250.5	4	2184	0	0	3	0	0	0	0	FALSE	FALSE	FALSE	FALSE
922	4.2.1.31	maleate hydratase	47	177	108	0	252.5	97	113	0	0	0	0	0	0	0	FALSE	FALSE	FALSE	FALSE
926	4.2.1.51	prephenate dehydratase	54	81	63	0	85	50	44	0	0	0	0	0	0	0	FALSE	FALSE	FALSE	FALSE
684	3.2.1.3	glucan 1,4-alpha-glucosidase	46.5	47	64	88	71	46	16	0	0	0	0	0	0	0	FALSE	FALSE	FALSE	FALSE
592	3.1.1.13	sterol esterase	55	49	89	0	67.5	54	82	0	0	0	0	0	0	0	FALSE	FALSE	FALSE	FALSE
641	3.1.3.46	fructose-2,6-bisphosphate 2-phosphatase	54.5	77	99	0	84.5	189	93	0	0	0	0	0	0	0	FALSE	FALSE	FALSE	FALSE
236	1.7.1.4	nitrite reductase [NAD(P)H]	49.5	32	47	34	73.5	70	39	0	0	0	0	0	0	0	FALSE	FALSE	FALSE	FALSE
469	2.7.1.127	inositol-trisphosphate 3-kinase	46.5	15	44	24	37.5	46	71	0	0	0	0	0	0	0	FALSE	FALSE	FALSE	FALSE
1009	5.4.99.7	Lanosterol synthase	55.5	0	0	5	0	0	0	0	0	0	0	0	0	0	FALSE	FALSE	FALSE	FALSE
666	3.2.1.11	dextranase	49	70	29	52	59	40	61	0	0	0	0	0	0	0	FALSE	FALSE	FALSE	FALSE
819	3.5.4.25	GTP cyclohydrolase II	49.5	147	117	0	62	159	106	0	0	0	0	0	0	0	FALSE	FALSE	FALSE	FALSE
750	3.4.21.97	assemblin	44.5	45	36	19	25	21	20	0	0	0	0	0	0	0	FALSE	FALSE	FALSE	FALSE
771	3.4.24.17	stromelysin 1	44.5	16	11	1	7	15	30	0	0	0	0	0	0	0	FALSE	FALSE	FALSE	FALSE
127	1.14.13.87	licodione synthase	40.5	35	8	6	29.5	56	47	16	10	6	11	4	0	45	FALSE	FALSE	FALSE	FALSE
428	2.5.1.29	geranylgeranyl diphosphate synthase	42.5	33	73	0	82.5	24	103	0	0	0	0	0	0	0	FALSE	FALSE	FALSE	FALSE
560	2.7.7.50	mRNA guanylyltransferase	42.5	32	26	0	31.5	16	27	0	0	0	0	0	0	0	FALSE	FALSE	FALSE	FALSE
1057	6.3.4.14	Biotin carboxylase	47.5	317	41	0	54	14	19	0	0	0	0	0	0	0	FALSE	FALSE	FALSE	FALSE
102	1.14.11.4	procollagen-lysine 5-dioxygenase	39	13	27	12	38	30	28	20	12	31	16	43	0	41	FALSE	FALSE	FALSE	FALSE
601	3.1.1.47	1-alkyl-2-acetylglycerophosphocholine esterase	35	5	31	0	19.5	24	8	0	0	0	0	0	0	0	FALSE	FALSE	FALSE	FALSE
880	4.1.1.25	Tyrosine decarboxylase	33	191	45	16	27.5	67	11	0	0	0	0	0	0	0	FALSE	FALSE	FALSE	FALSE
784	3.4.24.79	pappalysin-1	32	1044	135	276	148	496	116	0	0	0	0	0	0	0	FALSE	FALSE	FALSE	FALSE
525	2.7.11.26	tau-protein kinase	26	12	6	5	22	17	15	0	0	0	0	0	0	0	FALSE	FALSE	FALSE	FALSE
452	2.6.1.18	beta-alanine-pyruvate transaminase	24	114	62	24	101	30	65	0	0	0	0	0	0	0	FALSE	FALSE	FALSE	FALSE
957	4.4.1.16	selenocysteine lyase	27	140	64	0	43	32	29	0	0	0	0	0	0	0	FALSE	FALSE	FALSE	FALSE
423	2.5.1.15	dihydropteroate synthase	28	11	2	0	9	5	11	0	0	0	0	0	0	0	FALSE	FALSE	FALSE	FALSE
535	2.7.4.24	diphosphoinositol-pentakisphosphate kinase	23	7	50	0	10.5	17	32	0	0	0	0	0	0	0	FALSE	FALSE	FALSE	FALSE
165	1.2.1.41	glutamate-5-semialdehyde dehydrogenase	26	10	39	0	39.5	25	30	0	0	0	0	0	0	0	FALSE	FALSE	FALSE	FALSE
585	2.8.2.23	[heparan sulfate]-glucosamine 3-sulfotransferase 1	23.5	13	46	5	34.5	20	21	0	0	0	0	0	0	0	FALSE	FALSE	FALSE	FALSE
892	4.1.1.70	glutaconyl-CoA decarboxylase	21	10	12	22	21	12	23	0	0	0	0	0	0	0	FALSE	FALSE	FALSE	FALSE
989	5.3.1.8	Mannose-6-phosphate isomerase	22.5	17	9	10	17.5	23	11	5	15	19	4	20	0	4	FALSE	FALSE	FALSE	FALSE
9	1.1.1.146	11beta-hydroxysteroid dehydrogenase	15.5	0	20	0	0.5	0	0	8	17	3	8	15	0	143	FALSE	FALSE	FALSE	FALSE
816	3.5.4.10	IMP cyclohydrolase	16.5	54	13	0	13	7	24	0	0	0	0	0	0	0	FALSE	FALSE	FALSE	FALSE
590	3.1.1.10	tropinesterase	22	0	0	14	72.5	0	0	0	0	0	0	0	0	0	FALSE	FALSE	FALSE	FALSE
15	1.1.1.193	5-amino-6-(5-phosphoribosylamino)uracil reductase	16	65	22	0	12	31	36	0	0	0	0	0	0	0	FALSE	FALSE	FALSE	FALSE
500	2.7.1.59	N-acetylglucosamine kinase	16	19	37	10	46.5	14	26	21	16	36	34	42	0	0	FALSE	FALSE	FALSE	FALSE
345	2.3.2.13	protein-glutamine gamma-glutamyltransferase	20.5	80	17	33	9	0	36	0	0	0	0	0	0	0	FALSE	FALSE	FALSE	FALSE
645	3.1.3.6	3'-nucleotidase	14	207	19	3	20	15	29	0	0	0	0	0	0	0	FALSE	FALSE	FALSE	FALSE
825	3.5.5.4	cyanoalanine nitrilase	15	18	164	0	52.5	35	61	0	0	0	0	0	0	0	FALSE	FALSE	FALSE	FALSE
968	4.99.1.3	sirohydrochlorin cobaltochelatase	15	47	35	3	11	83	26	12	13	14	34	23	0	47	FALSE	FALSE	FALSE	FALSE
67	1.1.99.2	2-hydroxyglutarate dehydrogenase	11.5	17	16	10	37	3	4	8	3	2	3	2	0	0	FALSE	FALSE	FALSE	FALSE
404	2.4.1.79	globotriaosylceramide 3-beta-N-acetylgalactosaminyltransferase	13.5	11	7	9	28.5	8	15	0	0	0	0	0	0	0	FALSE	FALSE	FALSE	FALSE
965	4.6.1.15	FAD-AMP lyase (cyclizing)	14	21	13	0	22.5	13	20	0	0	0	0	0	0	0	FALSE	FALSE	FALSE	FALSE
185	1.3.1.56	cis-2,3-dihydrobiphenyl-2,3-diol dehydrogenase	10	456	0	55	4	53	0	0	0	0	0	0	0	0	FALSE	FALSE	FALSE	FALSE
695	3.2.1.67	galacturan 1,4-alpha-galacturonidase	13	5	3	0	3.5	0	0	0	0	0	3	0	0	0	FALSE	FALSE	FALSE	FALSE
107	1.14.13.1	salicylate 1-monooxygenase	9	54	12	5	6	9	4	4	3	16	3	9	0	7	FALSE	FALSE	FALSE	FALSE
281	2.1.1.45	thymidylate synthase	10	26	9	0	47.5	10	7	0	0	0	0	0	0	0	FALSE	FALSE	FALSE	FALSE
843	3.6.1.6	nucleoside-diphosphatase	12	8	7	8	4.5	4	9	0	0	0	0	0	0	0	FALSE	FALSE	FALSE	FALSE
879	4.1.1.23	Orotidine-5'-phosphate decarboxylase	9	49	14	0	18	7	7	0	0	0	0	0	0	0	FALSE	FALSE	FALSE	FALSE
269	2.1.1.150	isoflavone 7-O-methyltransferase	8.5	1	76	0	33.5	1	8	0	0	0	0	0	0	0	FALSE	FALSE	FALSE	FALSE
969	4.99.1.4	sirohydrochlorin ferrochelatase	9.5	65	25	0	27	44	15	0	0	0	0	0	0	0	FALSE	FALSE	FALSE	FALSE
799	3.5.1.54	allophanate hydrolase	9.5	65	15	0	15.5	39	48	0	0	0	0	0	0	0	FALSE	FALSE	FALSE	FALSE
826	3.5.99.2	aminopyrimidine aminohydrolase	9	17	8	7	10	14	8	0	0	0	0	0	0	0	FALSE	FALSE	FALSE	FALSE
938	4.2.3.19	ent-kaurene synthase	6	222	0	20	9	0	0	0	0	0	0	0	0	0	FALSE	FALSE	FALSE	FALSE
982	5.3.1.13	Arabinose-5-phosphate isomerase	7.5	34	14	2	7	12	26	13	20	29	7	8	0	26	FALSE	FALSE	FALSE	FALSE
1058	6.3.4.15	Biotin-[acetyl-CoA-carboxylase] ligase	9	3	5	0	5	6	18	0	0	0	0	0	0	0	FALSE	FALSE	FALSE	FALSE
150	1.17.3.2	xanthine oxidase	5.5	47	0	0	23	0	2	0	0	0	0	0	0	0	FALSE	FALSE	FALSE	FALSE
515	2.7.11.11	cAMP-dependent protein kinase	7	9	3	9	7.5	0	8	0	0	0	0	0	0	0	FALSE	FALSE	FALSE	FALSE
702	3.2.1.85	6-phospho-beta-galactosidase	4.5	0	0	9	13	0	0	0	0	0	0	0	0	0	FALSE	FALSE	FALSE	FALSE
763	3.4.22.54	calpain-3	7	7	2	9	9	3	4	0	0	0	0	0	0	0	FALSE	FALSE	FALSE	FALSE
841	3.6.1.52	diphosphoinositol-polyphosphate diphosphatase	6	24	76	15	40	75	79	0	0	0	0	0	0	0	FALSE	FALSE	FALSE	FALSE
70	1.10.3.1	catechol oxidase	13	101	31	3	222	84	18	0	0	0	0	0	0	0	FALSE	FALSE	FALSE	FALSE
109	1.14.13.15	cholestanetriol 26-monooxygenase	4	1	0	0	2	0	0	0	0	0	0	0	0	0	FALSE	FALSE	FALSE	FALSE
153	1.17.99.5	bile-acid 7alpha-dehydroxylase	4.5	65	7	26	6	21	13	0	0	0	0	0	0	0	FALSE	FALSE	FALSE	FALSE
697	3.2.1.73	licheninase	5.5	39	272	71	72.5	196	611	0	2	0	0	0	0	0	FALSE	FALSE	FALSE	FALSE
838	3.6.1.31	phosphoribosyl-ATP diphosphatase	4.5	31	23	0	14	22	9	0	0	0	0	0	0	0	FALSE	FALSE	FALSE	FALSE
944	4.2.3.9	aristolochene synthase	4	0	0	0	0	25	0	0	0	0	0	0	0	0	FALSE	FALSE	FALSE	FALSE
122	1.14.13.77	taxane 13alpha-hydroxylase	3	14	4	0	3	3	24	10	32	72	56	58	0	0	FALSE	FALSE	FALSE	FALSE
382	2.4.1.215	cis-zeatin O-beta-D-glucosyltransferase	4	7	32	5	23.5	13	64	0	0	0	0	0	0	0	FALSE	FALSE	FALSE	FALSE
584	2.8.2.2	alcohol sulfotransferase	3.5	0	0	0	31	0	0	0	0	0	0	0	0	0	FALSE	FALSE	FALSE	FALSE
1070	6.5.1.2	DNA ligase (NAD+)	5	9	11	2	5	4	4	7	7	8	5	9	0	0	FALSE	FALSE	FALSE	FALSE
32	1.1.1.268	2-(R)-hydroxypropyl-CoM dehydrogenase	3	41	12	16	18	29	51	0	0	0	0	0	0	0	FALSE	FALSE	FALSE	FALSE
221	1.5.3.7	L-pipecolate oxidase	3.5	12	10	0	11.5	3	4	0	0	0	0	0	0	0	FALSE	FALSE	FALSE	FALSE
401	2.4.1.58	lipopolysaccharide glucosyltransferase I	3	5	0	5	2.5	0	0	0	1	1	0	0	0	0	FALSE	FALSE	FALSE	FALSE
434	2.5.1.46	deoxyhypusine synthase	3	0	22	8	4	4	12	0	0	0	0	0	0	0	FALSE	FALSE	FALSE	FALSE
476	2.7.1.151	inositol-polyphosphate multikinase	3	7	6	0	35	10	3	0	0	0	0	0	0	0	FALSE	FALSE	FALSE	FALSE
693	3.2.1.58	glucan 1,3-beta-glucosidase	3	11	25	40	32	8	45	0	0	0	0	0	0	0	FALSE	FALSE	FALSE	FALSE
714	3.4.11.10	bacterial leucyl aminopeptidase	3	6	5	2	13.5	2	4	0	0	0	0	0	0	0	FALSE	FALSE	FALSE	FALSE
820	3.5.4.28	S-adenosylhomocysteine deaminase	3	6	18	10	17	20	13	0	0	0	0	0	0	0	FALSE	FALSE	FALSE	FALSE
1011	5.5.1.13	ent-copalyl diphosphate synthase	3.5	8	0	1	0.5	0	0	0	0	0	1	0	0	0	FALSE	FALSE	FALSE	FALSE
103	1.14.11.7	procollagen-proline 3-dioxygenase	2	1	0	0	2	1	1	0	1	2	2	2	0	12	FALSE	FALSE	FALSE	FALSE
121	1.14.13.76	taxane 10beta-hydroxylase	1.5	0	5	1	2.5	0	0	0	0	0	0	0	0	0	FALSE	FALSE	FALSE	FALSE
219	1.5.1.9	saccharopine dehydrogenase (NAD+, L-glutamate-forming)	1.5	5	1	0	15.5	5	3	0	0	0	0	0	0	0	FALSE	FALSE	FALSE	FALSE
270	2.1.1.2	guanidinoacetate N-methyltransferase	1.5	3	11	0	4.5	3	2	10	11	14	4	15	0	0	FALSE	FALSE	FALSE	FALSE
353	2.3.3.9	malate synthase	1.5	1	0	2	0	0	1	0	0	0	0	0	0	0	FALSE	FALSE	FALSE	FALSE
652	3.1.3.78	phosphatidylinositol-4,5-bisphosphate 4-phosphatase	2	9	3	5	4.5	4	10	0	0	0	0	0	0	0	FALSE	FALSE	FALSE	FALSE
907	4.1.3.39	4-hydroxy-2-oxovalerate aldolase	2.5	5	1	0	5.5	1	3	0	0	0	0	0	0	0	FALSE	FALSE	FALSE	FALSE
948	4.3.1.4	formimidoyltetrahydrofolate cyclodeaminase	2	5	25	0	52	28	6	0	0	0	0	0	0	0	FALSE	FALSE	FALSE	FALSE
87	1.13.11.40	arachidonate 8-lipoxygenase	0.5	0	0	0	2	0	0	0	0	0	0	0	0	0	FALSE	FALSE	FALSE	FALSE
260	2.1.1.126	[myelin basic protein]-arginine N-methyltransferase	1	5	1	0	2	1	2	0	0	0	0	0	0	0	FALSE	FALSE	FALSE	FALSE
372	2.4.1.159	flavonol-3-O-glucoside L-rhamnosyltransferase	1.5	31	0	0	0	0	1	2	12	4	3	0	0	7	FALSE	FALSE	FALSE	FALSE
391	2.4.1.236	flavanone 7-O-glucoside 2''-O-beta-L-rhamnosyltransferase	0.5	0	1	0	0	0	0	0	0	0	0	0	0	0	FALSE	FALSE	FALSE	FALSE
459	2.6.1.62	adenosylmethionine-8-amino-7-oxononanoate transaminase	1.5	1	5	0	1	1	1	4	5	2	5	8	0	2	FALSE	FALSE	FALSE	FALSE
569	2.7.8.13	phospho-N-acetylmuramoyl-pentapeptide-transferase	1	1	1	0	1	0	1	4	4	7	3	3	0	0	FALSE	FALSE	FALSE	FALSE
746	3.4.21.75	Furin	1	2	0	0	0	1	0	0	0	0	0	0	0	0	FALSE	FALSE	FALSE	FALSE
50	1.1.1.56	ribitol 2-dehydrogenase	0	10	5	5	0	5	9	0	0	0	0	0	0	0	FALSE	FALSE	FALSE	FALSE
144	1.14.99.36	beta-carotene 15,15'-monooxygenase	0	0	1	6	0	0	0	0	0	0	0	0	0	0	FALSE	FALSE	FALSE	FALSE
147	1.16.1.5	aquacobalamin reductase (NADPH)	0	0	0	0	0	0	0	0	0	0	0	0	0	0	FALSE	FALSE	FALSE	FALSE
170	1.2.3.14	abscisic-aldehyde oxidase	0	0	0	0	2	0	0	0	0	0	0	0	0	0	FALSE	FALSE	FALSE	FALSE
206	1.4.1.14	glutamate synthase (NADH)	0	0	0	0	0	0	0	0	0	0	0	0	0	0	FALSE	FALSE	FALSE	FALSE
211	1.4.3.2	L-amino-acid oxidase	0.5	0	0	9	1.5	135	0	0	0	0	0	0	0	0	FALSE	FALSE	FALSE	FALSE
316	2.3.1.166	2alpha-hydroxytaxane 2-O-benzoyltransferase	0	0	0	0	0	0	0	0	0	0	0	0	0	0	FALSE	FALSE	FALSE	FALSE
343	2.3.1.95	trihydroxystilbene synthase	0	0	0	0	0	0	0	16	21	40	5	223	0	4	FALSE	FALSE	FALSE	FALSE
754	3.4.22.25	glycyl endopeptidase	0	0	0	0	0	0	0	0	0	0	0	0	0	0	FALSE	FALSE	FALSE	FALSE
755	3.4.22.30	Caricain	0	71	0	0	14.5	17	0	0	0	0	0	0	0	0	FALSE	FALSE	FALSE	FALSE
760	3.4.22.49	separase	0	0	0	0	0	0	2	0	0	0	0	0	0	0	FALSE	FALSE	FALSE	FALSE
761	3.4.22.51	cruzipain	0	0	0	0	3	0	0	0	0	0	0	0	0	0	FALSE	FALSE	FALSE	FALSE
765	3.4.22.67	zingipain	0	0	0	0	0	0	0	0	0	0	0	0	0	0	FALSE	FALSE	FALSE	FALSE
817	3.5.4.12	dCMP deaminase	0	1	0	0	0	0	2	0	0	0	0	3	0	0	FALSE	FALSE	FALSE	FALSE
874	4.1.1.17	ornithine decarboxylase	0	1	0	0	87	0	0	0	0	0	0	0	0	0	FALSE	FALSE	FALSE	FALSE
898	4.1.2.14	2-dehydro-3-deoxy-phosphogluconate aldolase	0	7	2	0	8	3	2	0	0	0	0	0	0	0	FALSE	FALSE	FALSE	FALSE
901	4.1.2.37	hydroxynitrilase --> deleted, now covered by EC 4.1.2.46 [aliphatic (R)-hydroxynitrile lyase]	0	1	14	2	10	7	25	0	0	0	0	0	0	0	FALSE	FALSE	FALSE	FALSE
903	4.1.3.1	isocitrate lyase	0	0	0	0	0.5	0	3	1	0	0	0	0	0	0	FALSE	FALSE	FALSE	FALSE
940	4.2.3.33	stemar-13-ene synthase	0	0	0	0	4	0	0	0	0	0	0	0	0	0	FALSE	FALSE	FALSE	FALSE
1012	5.5.1.14	syn-copalyl-diphosphate synthase	0	0	1	0	0	0	8	0	0	0	0	0	0	0	FALSE	FALSE	FALSE	FALSE
1040	6.2.1.20	Long-chain-fatty-acid-[acyl-carrier-protein] ligase	0	0	0	0	2.5	0	2	0	0	0	0	0	0	0	FALSE	FALSE	FALSE	FALSE

## Sheet: EC_C4
	EC number	EC annotation from BRENDA	annotation	Pmax average	Zea mays	Sorghum bicolor	Setaria italica rpkm	Dcla average	Brachypodium dystachyon	Oryza sativa	F. trinervia rpkm	F. ramosissima rpkm	F. robusta rpkm	F. bidentis rpkm	F. pringlei rpkm	C. gynandra rpkm	C. hassleriana rpkm	C4	C4 reverse	monocot	monocot reverse	NAD-ME	NAD-ME reverse	MapMan description	MapMan cat. I	MapMan cat. II	MapMan cat. III	MapMan cat. IV	MapMan cat. V	MapMan cat. VI
536	2.7.4.3	adenylate kinase	C4 AMK	600.5	1024	1368	5757	258.5	257	653	1323	859	582	2253	566	1667	582	TRUE	FALSE	TRUE	FALSE	TRUE	FALSE	weakly similar to ( 123) AT5G26667 | Symbols: PYR6 | PYR6; cytidylate kinase/ uridylate kinase | chr5:9276659-9278091 FORWARDvery weakly similar to (83.6) KADC_MAIZE Adenylate kinase, chloroplast (EC 2.7.4.3) (ATP-AMP transphosphorylase) - Zea mays (Maize)weakly similar to ( 137) loc_os07g43170 12007.m08545 protein UMP-CMP kinase family protein, expressedADK ADK adk Adk adk | MetaCyc: | EC: 2.7.4…	nucleotide metabolism	phosphotransfer and pyrophosphatases	uridylate kinase	0	0	0
448	2.6.1.1	aspartate transaminase	C4 AspAT	1373.5	1080	788	1915	283.5	332	217	932	1416	535	1233	654	3776	135	TRUE	FALSE	TRUE	FALSE	TRUE	FALSE	#N/A	#N/A	#N/A	#N/A	#N/A	#N/A	#N/A
55	1.1.1.82	malate dehydrogenase (NADP+)	C4 MDH	634.5	1579	647	3751	284	219	53	2762	506	117	2640	184	322	209	TRUE	FALSE	TRUE	FALSE	TRUE	FALSE	highly similar to ( 677) AT5G58330 | Symbols: | malate dehydrogenase (NADP), chloroplast, putative | chr5:23580010-23582287 REVERSEhighly similar to ( 710) MDHP_MEDSA Malate dehydrogenase [NADP], chloroplast precursor (EC 1.1.1.82) (NADP-MDH) - Medicago sativa (Alfalfa)highly similar to ( 675) loc_os08g44810 12008.m08453 protein malate dehydrogenase 1, chloroplast precursor, putative, expressedMD…	TCA / org transformation	other organic acid transformatons	cyt MDH	0	0	0
45	1.1.1.40	ME	C4 ME	1293	4472	1758	4865	347	100	126	6969	4185	994	5088	860	175	162	TRUE	FALSE	TRUE	FALSE	TRUE	FALSE	highly similar to ( 570) AT1G79750 | Symbols: ATNADP-ME4 | ATNADP-ME4 (NADP-malic enzyme 4); malate dehydrogenase (oxaloacetate-decarboxylating) (NADP+)/ malic enzyme/ oxidoreductase, acting on NADH or NADPH, NAD or NADP as acceptor | chr1:30007655-30011179 REVERSEhighly similar to ( 578) MAOC_FLAPR NADP-dependent malic enzyme, chloroplast precursor (EC 1.1.1.40) (NADP-ME) - Flaveria pringleihigh…	TCA / org transformation	other organic acid transformatons	malic	0	0	0
882	4.1.1.31	phosphoenolpyruvate carboxylase	C4 PEPC	20146	8733	4154	16692	543	149	195	11859	1876	87	5489	114	3333	131	TRUE	FALSE	TRUE	FALSE	TRUE	FALSE	DUF557 COG1892 | MetaCyc: | EC: 4.1.1.31 (phospho<i>enol</i>pyruvate carboxylase) | GO:	not assigned	unknown	0	0	0	0
827	3.6.1.1	inorganic diphosphatase	C4 PP	1519.5	2227	2472	5661	767	1795	655	1582	1301	1102	2147	963	4305	2161	TRUE	FALSE	TRUE	FALSE	TRUE	FALSE	NagD | MetaCyc: | EC: 3.6.1.1 (inorganic diphosphatase) | GO:	not assigned	unknown	0	0	0	0
575	2.7.9.1	pyruvate, phosphate dikinase	C4 PPDK	16491.5	9630	5605	23788	383	77	81	6298	806	35	6079	49	1110	5	TRUE	FALSE	TRUE	FALSE	TRUE	FALSE	#N/A	#N/A	#N/A	#N/A	#N/A	#N/A	#N/A
379	2.4.1.21	starch synthase (glycosyl-transferring)	starch	1288.5	1039	1782	2362	971	262	740	983	552	139	377	126	652	314	TRUE	FALSE	TRUE	FALSE	TRUE	FALSE	#N/A	#N/A	#N/A	#N/A	#N/A	#N/A	#N/A
567	2.7.7.9	UTP-glucose-1-phosphate uridylyltransferase	sucrose	436	509	329	561	171	121	125	244	232	124	254	95	264	184	TRUE	FALSE	TRUE	FALSE	TRUE	FALSE	moderately similar to ( 459) AT5G17310 | Symbols: | UTP--glucose-1-phosphate uridylyltransferase, putative / UDP-glucose pyrophosphorylase, putative / UGPase, putative | chr5:5696955-5700845 REVERSEmoderately similar to ( 464) UGPA_HORVU UTP--glucose-1-phosphate uridylyltransferase (EC 2.7.7.9) (UDP-glucose pyrophosphorylase) (UDPGP) (UGPase) - Hordeum vulgare (Barley)moderately similar to ( 462)…	glycolysis	unclear/dually targeted	UGPase	0	0	0
366	2.4.1.14	sucrose-phosphate synthase	sucrose	270	355	164	704	169.5	70	110	104	68	36	57	34	76	43	TRUE	FALSE	TRUE	FALSE	TRUE	FALSE	#N/A	#N/A	#N/A	#N/A	#N/A	#N/A	#N/A
1066	6.3.5.4	Asparagine synthase (glutamine-hydrolysing)	role unknown	12441.5	2339	9403	4170	1741	477	2063	2244	1187	689	3837	784	2024	1035	TRUE	FALSE	TRUE	FALSE	TRUE	FALSE	#N/A	#N/A	#N/A	#N/A	#N/A	#N/A	#N/A
241	1.8.1.8	NAD(P)H2:protein-disulfide oxidoreductase	role unknown	4532.5	5752	4782	6561	3399	3960	3611	1243	841	756	2512	2114	5412	3687	TRUE	FALSE	TRUE	FALSE	TRUE	FALSE	#N/A	#N/A	#N/A	#N/A	#N/A	#N/A	#N/A
890	4.1.1.50	adenosylmethionine decarboxylase	role unknown	2917	1778	2588	2370	2799.5	1697	2156	822	739	512	522	386	863	616	TRUE	FALSE	TRUE	FALSE	TRUE	FALSE	moderately similar to ( 447) AT3G25570 | Symbols: | adenosylmethionine decarboxylase family protein | chr3:9287413-9288462 REVERSEhighly similar to ( 660) DCAM_SOLTU S-adenosylmethionine decarboxylase proenzyme (EC 4.1.1.50) (AdoMetDC) (SamDC) (Induced stolen tip protein TUB13) [Contains: S-adenosylmethionine decarboxylase alpha chain; S-adenosylmethionine decarboxylase beta chain] - Solanum tube…	polyamine metabolism	synthesis	SAM decarboxylase	0	0	0
867	3.6.5.5	dynamin GTPase	role unknown	678.5	986	841	3792	465	540	758	226	284	211	159	155	88	65	TRUE	FALSE	TRUE	FALSE	TRUE	FALSE	#N/A	#N/A	#N/A	#N/A	#N/A	#N/A	#N/A
862	3.6.3.5	Zn2+-exporting ATPase	role unknown	48.5	37	30	30	44.5	26	19	31	60	22	22	21	10	9	TRUE	FALSE	TRUE	FALSE	TRUE	FALSE	#N/A	#N/A	#N/A	#N/A	#N/A	#N/A	#N/A
729	3.4.17.21	Glutamate carboxypeptidase II	role unknown	34	50	23	14	29	8	17	2	0	1	3	1	7	2	TRUE	FALSE	TRUE	FALSE	TRUE	FALSE	#N/A	#N/A	#N/A	#N/A	#N/A	#N/A	#N/A

## Sheet: EC_C4 reverse
	EC number	EC annotation from BRENDA		Pmax average	Zea mays	Sorghum bicolor	Setaria italica rpkm	Dcla average	Brachypodium dystachyon	Oryza sativa	F. trinervia rpkm	F. ramosissima rpkm	F. robusta rpkm	F. bidentis rpkm	F. pringlei rpkm	C. gynandra rpkm	C. hassleriana rpkm	C4	C4 reverse	monocot	monocot reverse	NAD-ME	NAD-ME reverse	MapMan description	MapMan cat. I	MapMan cat. II	MapMan cat. III	MapMan cat. IV	MapMan cat. V	MapMan cat. VI
887	4.1.1.39	Ribulose-bisphosphate carboxylase	CBB	5308.5	24179	11058	24239	76556.5	241838	122057	3811	23502	31626	11820	62663	21255	69368	FALSE	TRUE	FALSE	TRUE	FALSE	TRUE	weakly similar to ( 136) ATCG00490 | Symbols: RBCL | large subunit of RUBISCO. Protein is tyrosine-phosphorylated and its phosphorylation state is modulated in response to ABA in Arabidopsis thaliana seeds. | chrC:54958-56397 FORWARDweakly similar to ( 146) RBL_SACOF Ribulose bisphosphate carboxylase large chain precursor (EC 4.1.1.39) (RuBisCO large subunit) - Saccharum officinarum (Sugarcane)we…	PS	calvin cycle	rubisco large subunit	0	0	0
300	2.2.1.1	transketolase	CBB	650.5	803	342	811	1811	922	935	80	285	207	98	250	381	572	FALSE	TRUE	FALSE	TRUE	FALSE	TRUE	weakly similar to ( 152) AT3G60750 | Symbols: | transketolase, putative | chr3:22454004-22456824 FORWARDweakly similar to ( 144) TKTC_MAIZE Transketolase, chloroplast (EC 2.2.1.1) (TK) - Zea mays (Maize)weakly similar to ( 146) loc_os06g04270 12006.m05156 protein transketolase, chloroplast precursor, putative, expressedPRK05899 TktA Transketolase_N TPP_TK COG3958 COG3959 PRK12753 Dxs PRK05444 PRK…	PS	calvin cycle	transketolase	0	0	0
988	5.3.1.6	Ribose-5-phosphate isomerase	CBB	454	914	696	801	505	1499	1351	121	218	164	94	184	205	506	FALSE	TRUE	FALSE	TRUE	FALSE	TRUE	weakly similar to ( 162) AT2G01290 | Symbols: | ribose-5-phosphate isomerase | chr2:149192-149989 REVERSEweakly similar to ( 125) loc_os07g08030 12007.m05261 protein ribose-5-phosphate isomerase, putative, expressedRPI_A RpiA Rib_5-P_isom_A PRK00702 | MetaCyc: | EC: 5.3.1.6 (ribose-5-phosphate isomerase) | GO:	OPP	non-reductive PP	ribose 5-phosphate isomerase	0	0	0
541	2.7.6.1	ribose-phosphate diphosphokinase	CBB	57.5	79	63	35	64.5	122	90	116	156	156	78	125	133	141	FALSE	TRUE	FALSE	TRUE	FALSE	TRUE	#N/A	#N/A	#N/A	#N/A	#N/A	#N/A	#N/A
78	1.11.1.6	catalase	PR	837.5	340	672	1006	3301.5	1280	1075	9196	4489	9705	4811	7686	2805	3480	FALSE	TRUE	FALSE	TRUE	FALSE	TRUE	moderately similar to ( 377) AT1G20630 | Symbols: CAT1 | CAT1 (CATALASE 1); catalase | chr1:7146812-7149609 FORWARDmoderately similar to ( 379) CATA2_GOSHI Catalase isozyme 2 (EC 1.11.1.6) - Gossypium hirsutum (Upland cotton)moderately similar to ( 371) loc_os03g03910 12003.m34998 protein catalase-1, putative, expressedKatE catalase Catalase katE | MetaCyc: | EC: 1.11.1.6 (catalase) | GO:	redox	dismutases and catalases	0	0	0	0
62	1.1.3.15	(S)-2-hydroxy-acid oxidase	PR	532.5	776	766	1234	3429	3482	3172	4027	6396	5196	2847	4515	1826	3846	FALSE	TRUE	FALSE	TRUE	FALSE	TRUE	#N/A	#N/A	#N/A	#N/A	#N/A	#N/A	#N/A
43	1.1.1.37	malate dehydrogenase	PR	1828.5	1167	1015	1397	2566	1570	2791	1453	2445	2771	1609	2409	1549	3402	FALSE	TRUE	FALSE	TRUE	FALSE	TRUE	highly similar to ( 581) AT5G43330 | Symbols: | malate dehydrogenase, cytosolic, putative | chr5:17390552-17392449 FORWARDhighly similar to ( 638) MDHC_MESCR Malate dehydrogenase, cytoplasmic (EC 1.1.1.37) - Mesembryanthemum crystallinum (Common ice plant)highly similar to ( 579) loc_os10g33800 12010.m21921 protein malate dehydrogenase, cytoplasmic, putative, expressedMDH_cytoplasmic_cytosolic PR…	TCA / org transformation	other organic acid transformatons	cyt MDH	0	0	0
293	2.1.2.1	glycine hydroxymethyltransferase	PR	1422.5	362	253	532	2751.5	1922	2596	1071	3505	2994	1309	1740	1150	3387	FALSE	TRUE	FALSE	TRUE	FALSE	TRUE	highly similar to ( 546) AT4G37930 | Symbols: SHM1, STM, SHMT1 | SHM1 (SERINE TRANSHYDROXYMETHYLTRANSFERASE 1); glycine hydroxymethyltransferase/ poly(U) binding | chr4:17831891-17834742 REVERSEhighly similar to ( 539) GLYM_SOLTU Serine hydroxymethyltransferase, mitochondrial precursor (EC 2.1.2.1) (Serine methylase) (Glycine hydroxymethyltransferase) (SHMT) - Solanum tuberosum (Potato)highly sim…	PS	photorespiration	serine hydroxymethyltransferase	0	0	0
631	3.1.3.18	phosphoglycolate phosphatase	PR	513	1585	555	787	1318.5	1764	2245	929	3343	3064	1196	1397	692	2997	FALSE	TRUE	FALSE	TRUE	FALSE	TRUE	#N/A	#N/A	#N/A	#N/A	#N/A	#N/A	#N/A
294	2.1.2.10	aminomethyltransferase	PR	120.5	297	267	163	1019.5	1175	883	249	1517	745	265	1129	252	1905	FALSE	TRUE	FALSE	TRUE	FALSE	TRUE	#N/A	#N/A	#N/A	#N/A	#N/A	#N/A	#N/A
239	1.8.1.4	dihydrolipoyl dehydrogenase	PR	104.5	171	123	153	426.5	549	349	47	209	257	102	226	206	251	FALSE	TRUE	FALSE	TRUE	FALSE	TRUE	#N/A	#N/A	#N/A	#N/A	#N/A	#N/A	#N/A
214	1.4.4.2	glycine dehydrogenase (decarboxylating)	PR	348.5	104	75	104	2027.5	419	948	424	1022	997	332	530	94	520	FALSE	TRUE	FALSE	TRUE	FALSE	TRUE	nearly identical (1093) AT2G26080 | Symbols: AtGLDP2 | AtGLDP2 (Arabidopsis thaliana glycine decarboxylase P-protein 2); ATP binding / glycine dehydrogenase (decarboxylating) | chr2:11109330-11113786 REVERSEnearly identical (1092) GCSP_SOLTU Glycine dehydrogenase [decarboxylating], mitochondrial precursor (EC 1.4.4.2) (Glycine decarboxylase) (Glycine cleavage system P-protein) - Solanum tuberosum…	C1-metabolism	0	0	0	0	0
980	5.2.1.8	Peptidylprolyl isomerase		7178.5	14498	10652	8114	9327.5	15459	12707	3715	5093	4574	7005	8078	10636	13105	FALSE	TRUE	FALSE	TRUE	FALSE	TRUE	weakly similar to ( 175) AT2G15790 | Symbols: SQN, CYP40 | SQN (SQUINT); peptidyl-prolyl cis-trans isomerase | chr2:6878144-6880743 REVERSEweakly similar to ( 155) CYPH_MAIZE Peptidyl-prolyl cis-trans isomerase (EC 5.2.1.8) (PPIase) (Rotamase) (Cyclophilin) (Cyclosporin A-binding protein) - Zea mays (Maize)weakly similar to ( 167) loc_os02g52360 12002.m33883 protein peptidyl-prolyl cis-trans isom…	cell	cycle	peptidylprolyl isomerase	0	0	0
77	1.11.1.15	peroxiredoxin		1040.5	2918	1056	2319	1428.5	3969	1801	811	1127	2026	1282	1909	2172	2843	FALSE	TRUE	FALSE	TRUE	FALSE	TRUE	#N/A	#N/A	#N/A	#N/A	#N/A	#N/A	#N/A
753	3.4.22.16	cathepsin H	protease	54.5	47	100	25	260	541	156	748	965	1690	903	989	862	984	FALSE	TRUE	FALSE	TRUE	FALSE	TRUE	#N/A	#N/A	#N/A	#N/A	#N/A	#N/A	#N/A
51	1.1.1.60	2-hydroxy-3-oxopropionate reductase		124.5	229	81	277	217.5	397	275	257	360	326	278	355	140	439	FALSE	TRUE	FALSE	TRUE	FALSE	TRUE	#N/A	#N/A	#N/A	#N/A	#N/A	#N/A	#N/A
1036	6.1.1.7	Alanine-tRNA ligase	translation	63	83	53	95	108.5	107	117	82	168	104	71	94	120	123	FALSE	TRUE	FALSE	TRUE	FALSE	TRUE	#N/A	#N/A	#N/A	#N/A	#N/A	#N/A	#N/A
806	3.5.1.98	histone deacetylase	chromatin modification	166	159	95	141	307	186	185	131	156	154	157	158	116	138	FALSE	TRUE	FALSE	TRUE	FALSE	TRUE	moderately similar to ( 271) AT5G61060 | Symbols: HDA05, HDA5, ATHDA5 | HDA05 (HISTONE DEACETYLASE 5); histone deacetylase | chr5:24567137-24570917 REVERSEvery weakly similar to (82.8) HDAC_MAIZE Probable histone deacetylase (RPD3 homolog) - Zea mays (Maize)moderately similar to ( 268) loc_os07g41090 12007.m29249 protein histone deacetylase 6, putative, expressedHist_deacetyl AcuC | MetaCyc: | EC…	RNA	regulation of transcription	HDA	0	0	0
134	1.14.15.3	alkane 1-monooxygenase		5	42	7	1	19.5	49	23	24	60	33	28	38	81	111	FALSE	TRUE	FALSE	TRUE	FALSE	TRUE	weakly similar to ( 171) AT5G52400 | Symbols: CYP715A1 | CYP715A1; electron carrier/ heme binding / iron ion binding / monooxygenase/ oxygen binding | chr5:21272949-21275509 FORWARDweakly similar to ( 153) C97B2_SOYBN Cytochrome P450 97B2 (EC 1.14.-.-) - Glycine max (Soybean)weakly similar to ( 172) loc_os01g24780 12001.m08944 protein cytochrome P450 72A1, putative, expressedp450 CypX | MetaCyc: …	misc	cytochrome P450	0	0	0	0
579	2.8.1.2	3-mercaptopyruvate sulfurtransferase		107	102	76	69	116	121	80	51	89	136	99	160	62	76	FALSE	TRUE	FALSE	TRUE	FALSE	TRUE	#N/A	#N/A	#N/A	#N/A	#N/A	#N/A	#N/A
7	1.1.1.14	L-iditol 2-dehydrogenase		23	22	17	8	171	193	68	105	112	648	140	391	58	333	FALSE	TRUE	FALSE	TRUE	FALSE	TRUE	#N/A	#N/A	#N/A	#N/A	#N/A	#N/A	#N/A
1022	6.1.1.14	glycine-tRNA ligase	translation	10.5	18	18	24	36.5	50	57	62	175	187	35	46	49	64	FALSE	TRUE	FALSE	TRUE	FALSE	TRUE	#N/A	#N/A	#N/A	#N/A	#N/A	#N/A	#N/A
717	3.4.11.21	aspartyl aminopeptidase	protease	11.5	29	23	7	60	43	31	44	84	58	60	95	47	100	FALSE	TRUE	FALSE	TRUE	FALSE	TRUE	#N/A	#N/A	#N/A	#N/A	#N/A	#N/A	#N/A
831	3.6.1.15	nucleoside-triphosphatase		806.5	680	666	28	820.5	808	1123	30	42	59	44	53	41	91	FALSE	TRUE	FALSE	TRUE	FALSE	TRUE	NPHI_C SNF2_N | MetaCyc: | EC: 3.6.1.15 (nucleoside-triphosphatase) | GO:	not assigned	unknown	0	0	0	0
259	2.1.1.125	histone-arginine N-methyltransferase	chromatin modification	13.5	37	31	14	57	43	38	44	94	79	41	78	34	76	FALSE	TRUE	FALSE	TRUE	FALSE	TRUE	moderately similar to ( 375) AT3G06930 | Symbols: ATPRMT4B, PRMT4B | protein arginine N-methyltransferase family protein | chr3:2185469-2189296 REVERSEmoderately similar to ( 377) loc_os07g47500 12007.m29320 protein histone-arginine methyltransferase CARM1, putative, expressed | MetaCyc: | EC: 2.1.1.125 (histone-arginine <i>N-</i>methyltransferase) | GO:	misc	O-methyl transferases	0	0	0	0
302	2.2.1.6	acetolactate synthase		27.5	100	65	56	225.5	142	165	45	37	73	28	51	32	197	FALSE	TRUE	FALSE	TRUE	FALSE	TRUE	#N/A	#N/A	#N/A	#N/A	#N/A	#N/A	#N/A
176	1.3.1.21	7-dehydrocholesterol reductase		12.5	11	17	5	70	30	25	54	100	207	41	94	27	35	FALSE	TRUE	FALSE	TRUE	FALSE	TRUE	#N/A	#N/A	#N/A	#N/A	#N/A	#N/A	#N/A
534	2.7.4.22	UMP kinase		42.5	57	54	45	170	91	388	71	131	129	107	136	18	34	FALSE	TRUE	FALSE	TRUE	FALSE	TRUE	moderately similar to ( 268) AT3G18680 | Symbols: | aspartate/glutamate/uridylate kinase family protein | chr3:6427533-6429520 FORWARDmoderately similar to ( 264) loc_os01g73450 12001.m13373 protein uridylate kinase, putative, expressedAAK_UMPK-PyrH-Ec pyrH PyrH AAK_UMPK-like PRK12443 AA_kinase AAK_UMPK-PyrH-Pf AAK | MetaCyc: | EC: 2.7.4.22 (UMP kinase) | GO:	nucleotide metabolism	phosphotransfer and pyrophosphatases	uridylate kinase	0	0	0
918	4.2.1.2	fumarate hydratase		10.5	18	14	10	33	19	15	29	41	53	23	70	14	37	FALSE	TRUE	FALSE	TRUE	FALSE	TRUE	#N/A	#N/A	#N/A	#N/A	#N/A	#N/A	#N/A
723	3.4.14.2	dipeptidyl-peptidase II		29.5	27	18	11	77	30	33	15	29	36	9	56	12	25	FALSE	TRUE	FALSE	TRUE	FALSE	TRUE	#N/A	#N/A	#N/A	#N/A	#N/A	#N/A	#N/A
832	3.6.1.17	bis(5'-nucleosyl)-tetraphosphatase (asymmetrical)		5.5	3	4	5	7	22	95	35	35	39	54	64	12	69	FALSE	TRUE	FALSE	TRUE	FALSE	TRUE	#N/A	#N/A	#N/A	#N/A	#N/A	#N/A	#N/A
1071	6.5.1.4	RNA-3'-phosphate cyclase		4	13	7	1	7.5	18	13	4	12	16	0	26	6	44	FALSE	TRUE	FALSE	TRUE	FALSE	TRUE	#N/A	#N/A	#N/A	#N/A	#N/A	#N/A	#N/A
296	2.1.2.2	phosphoribosylglycinamide formyltransferase		2.5	3	5	2	4	24	11	4	7	12	2	10	5	10	FALSE	TRUE	FALSE	TRUE	FALSE	TRUE	#N/A	#N/A	#N/A	#N/A	#N/A	#N/A	#N/A
703	3.2.1.96	mannosyl-glycoprotein endo-beta-N-acetylglucosaminidase		1.5	5	1	1	3	6	6	2	6	13	4	13	2	4	FALSE	TRUE	FALSE	TRUE	FALSE	TRUE	#N/A	#N/A	#N/A	#N/A	#N/A	#N/A	#N/A
440	2.5.1.59	protein geranylgeranyltransferase type I		22	13	28	2	53	39	42	6	10	29	3	12	0	4	FALSE	TRUE	FALSE	TRUE	FALSE	TRUE	#N/A	#N/A	#N/A	#N/A	#N/A	#N/A	#N/A
586	2.8.2.3	amine sulfotransferase		20	3	4	1	57	7	7	204	105	766	383	630	0	59	FALSE	TRUE	FALSE	TRUE	FALSE	TRUE	#N/A	#N/A	#N/A	#N/A	#N/A	#N/A	#N/A
1015	5.5.1.9	Cycloeucalenol cycloisomerase		1	10	3	3	6	64	39	13	6	35	7	18	0	11	FALSE	TRUE	FALSE	TRUE	FALSE	TRUE	#N/A	#N/A	#N/A	#N/A	#N/A	#N/A	#N/A

## Sheet: EC_NAD-ME
	EC number	EC annotation from BRENDA		Pmax average	Zea mays	Sorghum bicolor	Setaria italica rpkm	Dcla average	Brachypodium dystachyon	Oryza sativa	F. trinervia rpkm	F. ramosissima rpkm	F. robusta rpkm	F. bidentis rpkm	F. pringlei rpkm	C. gynandra rpkm	C. hassleriana rpkm	C4	C4 reverse	monocot	monocot reverse	NAD-ME	NAD-ME reverse	MapMan description	MapMan cat. I	MapMan cat. II	MapMan cat. III	MapMan cat. IV	MapMan cat. V	MapMan cat. VI
453	2.6.1.2	alanine transaminase	AlaAT	3780.5	508	331	1641	1739	1319	1435	1717	3186	1333	1354	1179	5023	1633	FALSE	FALSE	FALSE	FALSE	TRUE	FALSE	#N/A	#N/A	#N/A	#N/A	#N/A	#N/A	#N/A
889	4.1.1.49	phosphoenolpyruvate carboxykinase (ATP)	PEP-CK	8820	2109	47	23	101	19	43	12	5	16	19	6	59	9	FALSE	FALSE	TRUE	FALSE	TRUE	FALSE	#N/A	#N/A	#N/A	#N/A	#N/A	#N/A	#N/A
951	4.3.2.3	ureidoglycolate lyase	purine metabolism	105.5	76	130	242	15	55	17	14	12	5	17	30	212	117	FALSE	FALSE	TRUE	FALSE	TRUE	FALSE	#N/A	#N/A	#N/A	#N/A	#N/A	#N/A	#N/A
497	2.7.1.48	uridine kinase	purine metabolism	75	80	124	69	66.5	60	102	82	101	95	84	84	107	74	FALSE	FALSE	TRUE	FALSE	TRUE	FALSE	#N/A	#N/A	#N/A	#N/A	#N/A	#N/A	#N/A
1064	6.3.5.2	GMP synthase (glutamine-hydrolysing)	purine metabolism	45	45	73	17	29.5	9	55	40	30	41	22	24	91	77	FALSE	FALSE	TRUE	FALSE	TRUE	FALSE	#N/A	#N/A	#N/A	#N/A	#N/A	#N/A	#N/A
810	3.5.2.5	allantoinase	purine metabolism	35.5	43	31	66	11	10	4	1	2	38	2	4	14	0	FALSE	FALSE	TRUE	FALSE	TRUE	FALSE	moderately similar to ( 309) AT4G04955 | Symbols: ATALN | ATALN (Arabidopsis allantoinase); allantoinase/ hydrolase | chr4:2522301-2525259 REVERSEweakly similar to ( 163) loc_os04g58390 12004.m10721 protein allantoinase, putative, expressedL-HYD_ALN PyrC PRK06189 PRK08044 DHOase_IIb PRK08323 D-HYD Cyclic_amidohydrolases PRK02382 PRK09060 DHOase_IIa pyrC PRK07575 PRK09236 PRK04250 Amidohydro_1 PRK…	nucleotide metabolism	degradation	0	0	0	0
483	2.7.1.20	adenosine kinase	purine metabolism	918.5	115	73	232	146.5	123	73	215	403	289	267	406	613	608	FALSE	FALSE	FALSE	FALSE	TRUE	FALSE	#N/A	#N/A	#N/A	#N/A	#N/A	#N/A	#N/A
19	1.1.1.205	IMP dehydrogenase	purine metabolism	1196	445	573	585	666	1054	561	407	307	468	1423	929	509	334	FALSE	FALSE	FALSE	FALSE	TRUE	FALSE	#N/A	#N/A	#N/A	#N/A	#N/A	#N/A	#N/A
815	3.5.3.9	allantoate deiminase	purine metabolism	116	17	92	301	60.5	38	70	57	49	100	50	66	242	99	FALSE	FALSE	FALSE	FALSE	TRUE	FALSE	#N/A	#N/A	#N/A	#N/A	#N/A	#N/A	#N/A
237	1.7.3.3	factor-independent urate hydroxylase	purine metabolism	50	16	35	25	12	32	15	23	50	54	33	22	87	49	FALSE	FALSE	FALSE	FALSE	TRUE	FALSE	#N/A	#N/A	#N/A	#N/A	#N/A	#N/A	#N/A
807	3.5.2.17	hydroxyisourate hydrolase	purine metabolism	27.5	1	41	18	25.5	29	35	5	4	2	0	5	33	5	FALSE	FALSE	FALSE	FALSE	TRUE	FALSE	#N/A	#N/A	#N/A	#N/A	#N/A	#N/A	#N/A
991	5.3.2.1	Phenylpyruvate tautomerase	other	1012	763	2922	695	219.5	394	266	410	444	974	316	533	3267	928	FALSE	FALSE	TRUE	FALSE	TRUE	FALSE	#N/A	#N/A	#N/A	#N/A	#N/A	#N/A	#N/A
913	4.2.1.11	phosphopyruvate hydratase	repenishment	179.5	574	338	1304	133	211	219	194	315	122	145	230	1041	433	FALSE	FALSE	TRUE	FALSE	TRUE	FALSE	highly similar to ( 603) AT2G36530 | Symbols: LOS2 | LOS2; copper ion binding / phosphopyruvate hydratase | chr2:15321081-15323786 REVERSEhighly similar to ( 594) ENO_MESCR Enolase (EC 4.2.1.11) (2-phosphoglycerate dehydratase) (2-phospho-D-glycerate hydro-lyase) - Mesembryanthemum crystallinum (Common ice plant)highly similar to ( 589) loc_os10g08550 12010.m065231 protein enolase, putative, expr…	glycolysis	cytosolic branch	enolase	0	0	0
520	2.7.11.2	[pyruvate dehydrogenase (acetyl-transferring)] kinase	PDH kinase	946.5	105	682	1042	573.5	190	661	140	36	104	121	55	361	87	FALSE	FALSE	FALSE	FALSE	TRUE	FALSE	#N/A	#N/A	#N/A	#N/A	#N/A	#N/A	#N/A
1010	5.4.99.8	Cycloartenol synthase	sterol	951.5	721	777	300	271.5	91	227	124	146	241	166	177	45	36	FALSE	FALSE	TRUE	FALSE	TRUE	FALSE	#N/A	#N/A	#N/A	#N/A	#N/A	#N/A	#N/A
10	1.1.1.170	3beta-hydroxysteroid-4alpha-carboxylate 3-dehydrogenase (decarboxylating)	sterol	1207.5	238	685	392	853	375	948	553	512	597	730	503	1005	740	FALSE	FALSE	FALSE	FALSE	TRUE	FALSE	#N/A	#N/A	#N/A	#N/A	#N/A	#N/A	#N/A
119	1.14.13.72	methylsterol monooxygenase	sterol	737	124	146	198	528.5	1166	344	205	472	321	197	298	171	146	FALSE	FALSE	FALSE	FALSE	TRUE	FALSE	#N/A	#N/A	#N/A	#N/A	#N/A	#N/A	#N/A
204	1.3.99.5	3-oxo-5alpha-steroid 4-dehydrogenase (acceptor)	sterol	693.5	92	72	71	135	210	126	12	13	21	18	37	61	31	FALSE	FALSE	FALSE	FALSE	TRUE	FALSE	weakly similar to ( 113) AT2G38050 | Symbols: DET2, DWF6, ATDET2 | DET2 (DE-ETIOLATED 2); sterol 5-alpha reductase | chr2:15921303-15922176 REVERSEvery weakly similar to (82.0) loc_os01g63260 12001.m12442 protein steroid reductase DET2, putative, expressedSteroid_dh | MetaCyc: | EC: 1.3.99.5 (3-oxo-5&alpha;-steroid 4-dehydrogenase) | GO:	hormone metabolism	brassinosteroid	synthesis-degradation	BRs	DET2	0
427	2.5.1.21	squalene synthase	sterol	21	30	20	87	14	19	23	191	215	208	35	275	17	11	FALSE	FALSE	FALSE	FALSE	TRUE	FALSE	#N/A	#N/A	#N/A	#N/A	#N/A	#N/A	#N/A
629	3.1.3.12	trehalose-phosphatase	trehalose	64	63	201	63	23	177	90	109	84	38	147	48	159	82	FALSE	FALSE	FALSE	FALSE	TRUE	FALSE	#N/A	#N/A	#N/A	#N/A	#N/A	#N/A	#N/A
683	3.2.1.28	alpha,alpha-trehalase	trehalose	14	27	2	1	2	2	4	2	0	0	1	0	2	0	FALSE	FALSE	FALSE	FALSE	TRUE	FALSE	#N/A	#N/A	#N/A	#N/A	#N/A	#N/A	#N/A
1046	6.3.2.19	Ubiquitin-protein ligase		7179	7755	10957	5386	6482	4385	7147	2649	2078	2713	6036	5583	9297	8532	FALSE	FALSE	TRUE	FALSE	TRUE	FALSE	weakly similar to ( 196) AT5G50430 | Symbols: UBC33 | UBC33 (ubiquitin-conjugating enzyme 33); ubiquitin-protein ligase | chr5:20534366-20536307 REVERSEweakly similar to ( 180) loc_os06g09330 12006.m32002 protein ubiquitin-conjugating enzyme E2 J2, putative, expressedUBCc COG5078 UQ_con UBCc | MetaCyc: | EC: 6.3.2.19 (ubiquitin-protein ligase) | GO:	protein	degradation	ubiquitin	E2	0	0
79	1.11.1.7	peroxidase		790	714	730	598	426.5	546	515	2999	2296	3955	1396	3096	1572	952	FALSE	FALSE	TRUE	FALSE	TRUE	FALSE	highly similar to ( 673) AT2G41480 | Symbols: | electron carrier/ heme binding / peroxidase | chr2:17296986-17298729 REVERSEmoderately similar to ( 408) PER2_ARAHY Cationic peroxidase 2 precursor (EC 1.11.1.7) (PNPC2) - Arachis hypogaea (Peanut)moderately similar to ( 431) loc_os01g07770 12001.m07404 protein peroxidase 25 precursor, putativesecretory_peroxidase plant_peroxidase peroxidase | MetaC…	misc	peroxidases	0	0	0	0
143	1.14.99.33	DELTA12-fatty acid dehydrogenase		1377.5	2418	2264	2007	1323.5	1194	1465	362	1172	1249	827	473	1368	1090	FALSE	FALSE	TRUE	FALSE	TRUE	FALSE	#N/A	#N/A	#N/A	#N/A	#N/A	#N/A	#N/A
441	2.5.1.6	methionine adenosyltransferase		6106.5	791	821	1025	1308.5	356	664	495	889	510	403	407	716	659	FALSE	FALSE	TRUE	FALSE	TRUE	FALSE	moderately similar to ( 427) AT2G36880 | Symbols: MAT3 | MAT3 (methionine adenosyltransferase 3); methionine adenosyltransferase | chr2:15479721-15480893 REVERSEmoderately similar to ( 437) METK_HORVU S-adenosylmethionine synthetase 1 (EC 2.5.1.6) (Methionine adenosyltransferase 1) (AdoMet synthetase 1) - Hordeum vulgare (Barley)moderately similar to ( 432) loc_os05g04510 12005.m27538 protein S-a…	amino acid metabolism	synthesis	aspartate family	methionine	0	0
738	3.4.21.105	rhomboid protease		895	562	1021	544	464	167	488	306	173	184	113	143	365	352	FALSE	FALSE	TRUE	FALSE	TRUE	FALSE	#N/A	#N/A	#N/A	#N/A	#N/A	#N/A	#N/A
424	2.5.1.16	spermidine synthase		497.5	294	567	669	181.5	173	285	208	218	220	320	175	309	231	FALSE	FALSE	TRUE	FALSE	TRUE	FALSE	#N/A	#N/A	#N/A	#N/A	#N/A	#N/A	#N/A
727	3.4.16.6	carboxypeptidase D		965.5	738	1610	296	700	263	496	116	244	280	236	250	230	82	FALSE	FALSE	TRUE	FALSE	TRUE	FALSE	#N/A	#N/A	#N/A	#N/A	#N/A	#N/A	#N/A
220	1.5.3.11	polyamine oxidase --> deleted, now included with EC 1.5.3.13, EC 1.5.3.14,,		351	264	418	812	121.5	57	181	171	349	271	229	256	209	45	FALSE	FALSE	TRUE	FALSE	TRUE	FALSE	#N/A	#N/A	#N/A	#N/A	#N/A	#N/A	#N/A
1008	5.4.99.5	Chorismate mutase		114	89	106	53	109.5	49	67	42	22	63	25	29	161	61	FALSE	FALSE	TRUE	FALSE	TRUE	FALSE	#N/A	#N/A	#N/A	#N/A	#N/A	#N/A	#N/A
791	3.5.1.16	acetylornithine deacetylase		24.5	50	27	36	20	23	17	25	25	0	34	42	124	7	FALSE	FALSE	TRUE	FALSE	TRUE	FALSE	#N/A	#N/A	#N/A	#N/A	#N/A	#N/A	#N/A
858	3.6.3.4	Cu2+-exporting ATPase		134	169	150	239	114.5	137	84	42	47	40	23	48	115	33	FALSE	FALSE	TRUE	FALSE	TRUE	FALSE	#N/A	#N/A	#N/A	#N/A	#N/A	#N/A	#N/A
16	1.1.1.195	cinnamyl-alcohol dehydrogenase		392.5	130	58	48	139	24	57	43	99	287	202	217	108	78	FALSE	FALSE	TRUE	FALSE	TRUE	FALSE	moderately similar to ( 453) AT4G34230 | Symbols: CAD5, CAD-5 | ATCAD5 (CINNAMYL ALCOHOL DEHYDROGENASE 5); cinnamyl-alcohol dehydrogenase | chr4:16386898-16388666 REVERSEhighly similar to ( 602) CADH9_TOBAC Cinnamyl alcohol dehydrogenase (EC 1.1.1.195) (CAD) - Nicotiana tabacum (Common tobacco)moderately similar to ( 447) loc_os02g09490 12002.m06246 protein cinnamyl alcohol dehydrogenase, putativ…	secondary metabolism	phenylpropanoids	lignin biosynthesis	CAD	0	0
527	2.7.12.1	dual-specificity kinase		957.5	908	923	936	793	706	856	137	195	164	201	211	86	58	FALSE	FALSE	TRUE	FALSE	TRUE	FALSE	weakly similar to ( 107) AT5G57610 | Symbols: | protein kinase family protein | chr5:23325307-23329099 FORWARDweakly similar to ( 107) loc_os05g50190 12005.m09088 protein ATP binding protein, putative, expressedS_TKc S_TKc Pkinase Pkinase_Tyr TyrKc PTKc PTKc_Jak_rpt2 PTKc_Srm_Brk PTKc_Csk_like SPS1 PTKc_Src_like PTKc_Tec_Rlk PTKc_PDGFR PTKc_Tec_like PTKc_FGFR PTKc_Fes_like PTKc_Ack_like PTKc_Btk_…	protein	postranslational modification	0	0	0	0
41	1.1.1.34	hydroxymethylglutaryl-CoA reductase (NADPH)		40	18	15	65	32.5	6	9	18	45	34	19	90	62	10	FALSE	FALSE	TRUE	FALSE	TRUE	FALSE	highly similar to ( 513) AT1G76490 | Symbols: HMG1, HMGR1 | HMG1 (HYDROXY METHYLGLUTARYL COA REDUCTASE 1); hydroxymethylglutaryl-CoA reductase | chr1:28695801-28698206 FORWARDhighly similar to ( 659) HMDH1_ORYSA 3-hydroxy-3-methylglutaryl-coenzyme A reductase 1 (EC 1.1.1.34) (HMG-CoA reductase 1) - Oryza sativa (Rice)highly similar to ( 528) loc_os08g40180 12008.m07998 protein 3-hydroxy-3-methylg…	secondary metabolism	isoprenoids	mevalonate pathway	HMG-CoA reductase	0	0
622	3.1.26.3	ribonuclease III		106	144	123	86	100	39	105	18	22	130	72	67	27	21	FALSE	FALSE	TRUE	FALSE	TRUE	FALSE	#N/A	#N/A	#N/A	#N/A	#N/A	#N/A	#N/A
64	1.1.3.9	galactose oxidase		66	42	91	22	7.5	14	71	5	6	5	16	18	4	0	FALSE	FALSE	TRUE	FALSE	TRUE	FALSE	#N/A	#N/A	#N/A	#N/A	#N/A	#N/A	#N/A
73	1.10.99.1	#N/A		3115.5	4805	4888	2835	1840	4865	1119	284	416	735	1736	1324	10494	5886	FALSE	FALSE	FALSE	FALSE	TRUE	FALSE	#N/A	#N/A	#N/A	#N/A	#N/A	#N/A	#N/A
44	1.1.1.39	malate dehydrogenase (decarboxylating)		183.5	60	25	94	63.5	43	64	109	177	113	86	240	1678	73	FALSE	FALSE	FALSE	FALSE	TRUE	FALSE	#N/A	#N/A	#N/A	#N/A	#N/A	#N/A	#N/A
378	2.4.1.207	xyloglucan:xyloglucosyl transferase		702.5	736	284	505	93.5	491	149	2536	1175	3283	722	957	1569	1546	FALSE	FALSE	FALSE	FALSE	TRUE	FALSE	#N/A	#N/A	#N/A	#N/A	#N/A	#N/A	#N/A
591	3.1.1.11	pectinesterase		76.5	408	47	74	42	33	63	463	448	744	382	778	1357	754	FALSE	FALSE	FALSE	FALSE	TRUE	FALSE	#N/A	#N/A	#N/A	#N/A	#N/A	#N/A	#N/A
632	3.1.3.2	acid phosphatase		889	385	1739	655	871.5	407	803	966	406	641	524	577	1123	823	FALSE	FALSE	FALSE	FALSE	TRUE	FALSE	Acid_phosphat_A | MetaCyc: | EC: 3.1.3.2 (acid phosphatase) | GO:	not assigned	unknown	0	0	0	0
183	1.3.1.45	2'-hydroxyisoflavone reductase		554.5	703	458	647	331	501	364	368	351	486	228	256	952	327	FALSE	FALSE	FALSE	FALSE	TRUE	FALSE	#N/A	#N/A	#N/A	#N/A	#N/A	#N/A	#N/A
89	1.13.11.51	9-cis-epoxycarotenoid dioxygenase		5933.5	806	2063	530	3922.5	4190	1940	1545	584	792	849	366	861	630	FALSE	FALSE	FALSE	FALSE	TRUE	FALSE	highly similar to ( 728) AT1G78390 | Symbols: NCED9, ATNCED9 | NCED9 (NINE-CIS-EPOXYCAROTENOID DIOXYGENASE 9); 9-cis-epoxycarotenoid dioxygenase | chr1:29490895-29492868 REVERSEhighly similar to ( 966) loc_os03g44380 12003.m09477 protein 9-cis-epoxycarotenoid dioxygenase 2, putative, expressedRPE65 COG3670 | MetaCyc: | EC: 1.13.11.51 (9-<i>cis-</i>epoxycarotenoid dioxygenase) | GO:	hormone metabolism	abscisic acid	synthesis-degradation	synthesis	9-cis-epoxycarotenoid dioxygenase	0
76	1.11.1.12	phospholipid-hydroperoxide glutathione peroxidase		1386.5	710	1158	1440	1005.5	1289	1324	128	113	106	211	125	560	420	FALSE	FALSE	FALSE	FALSE	TRUE	FALSE	#N/A	#N/A	#N/A	#N/A	#N/A	#N/A	#N/A
709	3.3.1.1	adenosylhomocysteinase		1955.5	237	130	171	355	309	163	73	359	229	87	200	534	489	FALSE	FALSE	FALSE	FALSE	TRUE	FALSE	#N/A	#N/A	#N/A	#N/A	#N/A	#N/A	#N/A
546	2.7.7.13	mannose-1-phosphate guanylyltransferase		279	216	119	134	123.5	109	390	166	203	193	155	152	458	250	FALSE	FALSE	FALSE	FALSE	TRUE	FALSE	moderately similar to ( 343) AT2G04650 | Symbols: | ADP-glucose pyrophosphorylase family protein | chr2:1621986-1624486 REVERSEmoderately similar to ( 343) loc_os03g11050 12003.m35086 protein mannose-1-phosphate guanyltransferase, putative, expressedGCD1 NTP_transferase GlmU RfbA | MetaCyc: | EC: 2.7.7.13 (mannose-1-phosphate guanylyltransferase) | GO:	major CHO metabolism	synthesis	starch	AGPase	0	0
752	3.4.22.14	actinidain		1743	652	228	79	389.5	448	244	271	669	516	396	628	439	276	FALSE	FALSE	FALSE	FALSE	TRUE	FALSE	#N/A	#N/A	#N/A	#N/A	#N/A	#N/A	#N/A
999	5.3.99.8	capsanthin/capsorubin synthase		80.5	158	82	87	55.5	128	128	96	219	188	161	143	295	162	FALSE	FALSE	FALSE	FALSE	TRUE	FALSE	#N/A	#N/A	#N/A	#N/A	#N/A	#N/A	#N/A
863	3.6.3.6	H+-exporting ATPase		447.5	817	324	581	390.5	364	283	910	1190	1110	401	704	290	153	FALSE	FALSE	FALSE	FALSE	TRUE	FALSE	highly similar to ( 650) AT3G60330 | Symbols: AHA7 | AHA7 (Arabidopsis H(+)-ATPase 7); hydrogen-exporting ATPase, phosphorylative mechanism | chr3:22298763-22303509 FORWARDhighly similar to ( 612) PMA1_ORYSA Plasma membrane ATPase (EC 3.6.3.6) (Proton pump) - Oryza sativa (Rice)highly similar to ( 626) loc_os07g09340 12007.m05390 protein plasma membrane ATPase 1, putative, expressedMgtA PRK10517 …	transport	p- and v-ATPases	0	0	0	0
672	3.2.1.15	polygalacturonase		391.5	200	133	52	146	279	99	81	149	145	78	138	264	197	FALSE	FALSE	FALSE	FALSE	TRUE	FALSE	moderately similar to ( 333) AT1G23460 | Symbols: | polygalacturonase | chr1:8327382-8329622 FORWARDmoderately similar to ( 320) PGLR_ACTCH Polygalacturonase precursor (EC 3.2.1.15) (PG) (Pectinase) - Actinidia chinensis (Kiwi) (Yangtao)moderately similar to ( 310) loc_os05g20020 12005.m06402 protein polygalacturonase precursor, putative, expressedGlyco_hydro_28 PGU1 | MetaCyc: | EC: 3.2.1.15 (po…	cell wall	degradation	pectate lyases and polygalacturonases	0	0	0
30	1.1.1.26	glyoxylate reductase		283.5	34	106	147	199.5	159	154	68	125	71	95	120	263	57	FALSE	FALSE	FALSE	FALSE	TRUE	FALSE	#N/A	#N/A	#N/A	#N/A	#N/A	#N/A	#N/A
618	3.1.2.6	hydroxyacylglutathione hydrolase		432	295	74	238	268	243	417	207	130	157	168	180	208	139	FALSE	FALSE	FALSE	FALSE	TRUE	FALSE	#N/A	#N/A	#N/A	#N/A	#N/A	#N/A	#N/A
502	2.7.1.67	1-phosphatidylinositol 4-kinase		338.5	115	109	308	245.5	49	215	125	113	121	107	53	168	149	FALSE	FALSE	FALSE	FALSE	TRUE	FALSE	moderately similar to ( 353) AT1G49340 | Symbols: ATPI4K ALPHA | ATPI4K ALPHA; 1-phosphatidylinositol 4-kinase/ inositol or phosphatidylinositol kinase | chr1:18252355-18263967 FORWARDweakly similar to ( 120) PI3K2_SOYBN Phosphatidylinositol 3-kinase, nodule isoform (EC 2.7.1.137) (PI3-kinase) (PtdIns-3-kinase) (PI3K) (SPI3K-1) - Glycine max (Soybean)moderately similar to ( 366) loc_os03g50320 12…	signalling	phosphinositides	phosphatidylinositol 4-kinase	0	0	0
159	1.2.1.2	formate dehydrogenase		66	49	22	217	53	33	98	297	51	86	322	145	157	0	FALSE	FALSE	FALSE	FALSE	TRUE	FALSE	highly similar to ( 623) AT5G14780 | Symbols: FDH | FDH (FORMATE DEHYDROGENASE); NAD or NADH binding / binding / catalytic/ cofactor binding / oxidoreductase, acting on the CH-OH group of donors, NAD or NADP as acceptor | chr5:4777043-4779190 FORWARDhighly similar to ( 786) FDH_SOLTU Formate dehydrogenase, mitochondrial precursor (EC 1.2.1.2) (NAD-dependent formate dehydrogenase) (FDH) - Solanum …	C1-metabolism	0	0	0	0	0
836	3.6.1.29	bis(5'-adenosyl)-triphosphatase		133	59	159	71	114.5	239	148	113	68	86	114	159	148	144	FALSE	FALSE	FALSE	FALSE	TRUE	FALSE	#N/A	#N/A	#N/A	#N/A	#N/A	#N/A	#N/A
243	1.8.3.1	sulfite oxidase		89.5	81	68	98	83	83	119	229	91	91	120	62	147	31	FALSE	FALSE	FALSE	FALSE	TRUE	FALSE	#N/A	#N/A	#N/A	#N/A	#N/A	#N/A	#N/A
364	2.4.1.134	galactosylxylosylprotein 3-beta-galactosyltransferase		120	187	107	230	115.5	107	175	145	187	141	164	211	146	145	FALSE	FALSE	FALSE	FALSE	TRUE	FALSE	#N/A	#N/A	#N/A	#N/A	#N/A	#N/A	#N/A
946	4.3.1.19	threonine ammonia-lyase		12.5	17	15	11	8	62	4	5	7	10	4	20	139	13	FALSE	FALSE	FALSE	FALSE	TRUE	FALSE	#N/A	#N/A	#N/A	#N/A	#N/A	#N/A	#N/A
581	2.8.1.7	cysteine desulfurase		42.5	35	18	53	40.5	19	43	67	81	40	74	154	125	113	FALSE	FALSE	FALSE	FALSE	TRUE	FALSE	#N/A	#N/A	#N/A	#N/A	#N/A	#N/A	#N/A
456	2.6.1.5	tyrosine transaminase		134	63	116	84	110.5	63	325	106	113	154	83	129	123	39	FALSE	FALSE	FALSE	FALSE	TRUE	FALSE	moderately similar to ( 313) AT4G31990 | Symbols: ASP5, AAT3, ATAAT1 | ASP5 (ASPARTATE AMINOTRANSFERASE 5); L-aspartate:2-oxoglutarate aminotransferase | chr4:15470876-15473521 REVERSEmoderately similar to ( 319) AATC_ORYSA Aspartate aminotransferase, cytoplasmic (EC 2.6.1.1) (Transaminase A) - Oryza sativa (Rice)moderately similar to ( 318) loc_os01g55540 12001.m43201 protein aspartate aminotran…	amino acid metabolism	synthesis	central amino acid metabolism	aspartate	aspartate aminotransferase	0
402	2.4.1.67	galactinol-raffinose galactosyltransferase		300	155	56	165	117	153	116	36	72	62	96	77	119	27	FALSE	FALSE	FALSE	FALSE	TRUE	FALSE	#N/A	#N/A	#N/A	#N/A	#N/A	#N/A	#N/A
125	1.14.13.8	flavin-containing monooxygenase		100.5	68	244	191	42.5	116	130	36	37	33	62	41	115	37	FALSE	FALSE	FALSE	FALSE	TRUE	FALSE	weakly similar to ( 162) AT1G62560 | Symbols: FMO GS-OX3 | FMO GS-OX3 (FLAVIN-MONOOXYGENASE GLUCOSINOLATE S-OXYGENASE 3); 3-methylthiopropyl glucosinolate S-oxygenase/ 4-methylthiopropyl glucosinolate S-oxygenase/ 5-methylthiopropyl glucosinolate S-oxygenase/ 6-methylthiopropyl glucosinolate S-oxygenase/ 7-methyl | chr1:23159912-23162551 FORWARDweakly similar to ( 155) loc_os07g02130 12007.m04687…	misc	oxidases - copper, flavone etc	0	0	0	0
181	1.3.1.38	trans-2-enoyl-CoA reductase (NADPH)		73	244	175	45	50.5	62	163	51	58	46	49	65	109	100	FALSE	FALSE	FALSE	FALSE	TRUE	FALSE	#N/A	#N/A	#N/A	#N/A	#N/A	#N/A	#N/A
349	2.3.3.1	citrate (Si)-synthase		67.5	131	50	62	50	42	95	129	125	84	134	142	102	95	FALSE	FALSE	FALSE	FALSE	TRUE	FALSE	highly similar to ( 596) AT2G44350 | Symbols: ATCS, CSY4 | ATCS; ATP binding / ATP citrate synthase/ citrate (SI)-synthase | chr2:18316673-18320524 FORWARDhighly similar to ( 591) CISY_DAUCA Citrate synthase, mitochondrial precursor (EC 2.3.3.1) - Daucus carota (Carrot)highly similar to ( 583) loc_os02g10070 12002.m33351 protein citrate synthase 4, mitochondrial precursor, putative, expressedPRK0…	TCA / org transformation	TCA	CS	0	0	0
800	3.5.1.59	N-carbamoylsarcosine amidase		38.5	0	120	83	12	50	32	38	15	31	29	38	102	24	FALSE	FALSE	FALSE	FALSE	TRUE	FALSE	#N/A	#N/A	#N/A	#N/A	#N/A	#N/A	#N/A
955	4.4.1.14	1-aminocyclopropane-1-carboxylate synthase		60	33	46	95	49	34	81	31	35	17	13	29	99	61	FALSE	FALSE	FALSE	FALSE	TRUE	FALSE	highly similar to ( 649) AT4G37770 | Symbols: ACS8 | ACS8; 1-aminocyclopropane-1-carboxylate synthase | chr4:17752222-17753925 FORWARDhighly similar to ( 947) 1A11_ORYSA 1-aminocyclopropane-1-carboxylate synthase 1 (EC 4.4.1.14) (ACC synthase 1) (S-adenosyl-L-methionine methylthioadenosine-lyase 1) - Oryza sativa (Rice)highly similar to ( 947) loc_os03g51740 12003.m10154 protein 1-aminocyclopropa…	hormone metabolism	ethylene	synthesis-degradation	1-aminocyclopropane-1-carboxylate synthase	0	0
758	3.4.22.34	Legumain		684.5	174	229	65	553	154	187	373	268	433	259	210	89	31	FALSE	FALSE	FALSE	FALSE	TRUE	FALSE	#N/A	#N/A	#N/A	#N/A	#N/A	#N/A	#N/A
941	4.2.3.4	3-dehydroquinate synthase		215.5	94	99	40	174.5	46	104	64	56	28	64	37	80	62	FALSE	FALSE	FALSE	FALSE	TRUE	FALSE	#N/A	#N/A	#N/A	#N/A	#N/A	#N/A	#N/A
218	1.5.1.3	dihydrofolate reductase		44	112	54	41	37.5	73	238	36	35	49	19	66	77	53	FALSE	FALSE	FALSE	FALSE	TRUE	FALSE	DHFR_1 | MetaCyc: | EC: 1.5.1.3 (dihydrofolate reductase) | GO:	C1-metabolism	0	0	0	0	0
677	3.2.1.20	alpha-glucosidase		26	14	14	2	25.5	12	3	32	65	80	22	76	73	38	FALSE	FALSE	FALSE	FALSE	TRUE	FALSE	#N/A	#N/A	#N/A	#N/A	#N/A	#N/A	#N/A
682	3.2.1.26	beta-fructofuranosidase		353	81	181	65	158	73	199	331	83	487	140	265	70	50	FALSE	FALSE	FALSE	FALSE	TRUE	FALSE	very weakly similar to (89.4) AT1G62660 | Symbols: | beta-fructosidase (BFRUCT3) / beta-fructofuranosidase / invertase, vacuolar | chr1:23199949-23203515 FORWARDvery weakly similar to (92.8) INVA_PHAAU Acid beta-fructofuranosidase precursor (EC 3.2.1.26) (Acid sucrose hydrolase) (Acid invertase) (AI) (Vacuolar invertase) [Contains: Acid beta-fructofuranosidase 30 kDa subunit; Acid beta-fructofura…	major CHO metabolism	degradation	sucrose	invertases	cell wall	0
1038	6.2.1.1	acetate-CoA ligase		153.5	148	69	477	69	41	167	208	288	101	145	87	69	66	FALSE	FALSE	FALSE	FALSE	TRUE	FALSE	#N/A	#N/A	#N/A	#N/A	#N/A	#N/A	#N/A
571	2.7.8.2	diacylglycerol cholinephosphotransferase		124.5	35	50	0	43	31	46	43	89	75	68	59	69	20	FALSE	FALSE	FALSE	FALSE	TRUE	FALSE	#N/A	#N/A	#N/A	#N/A	#N/A	#N/A	#N/A
365	2.4.1.135	galactosylgalactosylxylosylprotein 3-beta-glucuronosyltransferase		149.5	210	57	94	119.5	84	108	23	19	22	27	26	68	22	FALSE	FALSE	FALSE	FALSE	TRUE	FALSE	#N/A	#N/A	#N/A	#N/A	#N/A	#N/A	#N/A
217	1.5.1.20	methylenetetrahydrofolate reductase [NAD(P)H]		1394	77	23	85	60.5	45	42	62	216	148	88	105	66	33	FALSE	FALSE	FALSE	FALSE	TRUE	FALSE	#N/A	#N/A	#N/A	#N/A	#N/A	#N/A	#N/A
649	3.1.3.74	pyridoxal phosphatase		33.5	15	11	4	11.5	12	14	26	10	18	5	48	64	6	FALSE	FALSE	FALSE	FALSE	TRUE	FALSE	#N/A	#N/A	#N/A	#N/A	#N/A	#N/A	#N/A
397	2.4.1.34	1,3-beta-glucan synthase		60	60	72	91	48.5	20	90	63	96	104	74	79	61	37	FALSE	FALSE	FALSE	FALSE	TRUE	FALSE	#N/A	#N/A	#N/A	#N/A	#N/A	#N/A	#N/A
660	3.1.4.46	glycerophosphodiester phosphodiesterase		36.5	88	151	67	30	78	72	17	128	245	187	209	59	8	FALSE	FALSE	FALSE	FALSE	TRUE	FALSE	#N/A	#N/A	#N/A	#N/A	#N/A	#N/A	#N/A
931	4.2.1.91	arogenate dehydratase		89.5	19	23	34	53.5	29	96	26	24	22	21	14	57	35	FALSE	FALSE	FALSE	FALSE	TRUE	FALSE	highly similar to ( 781) AT5G22630 | Symbols: ADT5 | ADT5 (arogenate dehydratase 5); arogenate dehydratase/ prephenate dehydratase | chr5:7524645-7525922 FORWARDhighly similar to ( 508) loc_os04g33390 12004.m08428 protein P-protein, putative, expressedPheA PRK11898 PRK11899 PDT pheA ACT_CM-PDT | MetaCyc: | EC: 4.2.1.91 (arogenate dehydratase) | GO:	amino acid metabolism	synthesis	aromatic aa	phenylalanine	arogenate dehydratase / prephenate dehydratase	0
93	1.14.11.11	hyoscyamine (6S)-dioxygenase		35	1	51	1	24	44	8	4	4	17	21	2	54	27	FALSE	FALSE	FALSE	FALSE	TRUE	FALSE	#N/A	#N/A	#N/A	#N/A	#N/A	#N/A	#N/A
275	2.1.1.34	tRNA (guanosine18-2'-O)-methyltransferase		3.5	4	1	0	3	14	16	10	25	27	11	21	54	17	FALSE	FALSE	FALSE	FALSE	TRUE	FALSE	#N/A	#N/A	#N/A	#N/A	#N/A	#N/A	#N/A
35	1.1.1.274	2,5-didehydrogluconate reductase (2-dehydro-D-gluconate-forming)		517	291	657	760	503.5	345	1292	65	47	45	102	35	52	8	FALSE	FALSE	FALSE	FALSE	TRUE	FALSE	#N/A	#N/A	#N/A	#N/A	#N/A	#N/A	#N/A
813	3.5.3.1	arginase		26	13	25	45	16.5	19	21	20	50	34	20	21	51	31	FALSE	FALSE	FALSE	FALSE	TRUE	FALSE	Arginase SpeB PRK01722 PRK02190 | MetaCyc: | EC: 3.5.3.1 (arginase) | GO:	not assigned	unknown	0	0	0	0
696	3.2.1.68	isoamylase		26	52	25	34	25.5	32	17	33	62	38	25	27	50	31	FALSE	FALSE	FALSE	FALSE	TRUE	FALSE	#N/A	#N/A	#N/A	#N/A	#N/A	#N/A	#N/A
924	4.2.1.46	dTDP-glucose 4,6-dehydratase		71.5	419	41	43	42.5	81	39	122	286	93	57	67	49	31	FALSE	FALSE	FALSE	FALSE	TRUE	FALSE	#N/A	#N/A	#N/A	#N/A	#N/A	#N/A	#N/A
846	3.6.3.1	phospholipid-translocating ATPase		80.5	53	40	69	72.5	39	63	61	86	67	75	68	40	22	FALSE	FALSE	FALSE	FALSE	TRUE	FALSE	highly similar to ( 843) AT1G59820 | Symbols: ALA3 | ALA3 (Aminophospholipid ATPase3); ATPase, coupled to transmembrane movement of ions, phosphorylative mechanism / phospholipid transporter | chr1:22011599-22020023 FORWARDweakly similar to ( 108) ACA1_ORYSA Calcium-transporting ATPase 1, plasma membrane-type (EC 3.6.3.8) (Ca(2+)-ATPase isoform 1) (Plastid envelope ATPase 1) - Oryza sativa (Rice)…	transport	p- and v-ATPases	0	0	0	0
762	3.4.22.53	calpain-2		26.5	21	8	19	10	0	45	12	21	16	45	34	40	35	FALSE	FALSE	FALSE	FALSE	TRUE	FALSE	#N/A	#N/A	#N/A	#N/A	#N/A	#N/A	#N/A
518	2.7.11.17	Ca2+/calmodulin-dependent protein kinase		196	138	143	118	134.5	124	128	120	98	104	149	117	38	34	FALSE	FALSE	FALSE	FALSE	TRUE	FALSE	moderately similar to ( 239) AT2G41860 | Symbols: CPK14 | CPK14; ATP binding / calcium ion binding / calmodulin-dependent protein kinase/ kinase/ protein kinase/ protein serine/threonine kinase/ protein tyrosine kinase | chr2:17467646-17469786 REVERSEmoderately similar to ( 230) CDPK_DAUCA Calcium-dependent protein kinase (EC 2.7.11.1) (CDPK) - Daucus carota (Carrot)moderately similar to ( 231) l…	protein	postranslational modification	0	0	0	0
1034	6.1.1.5	Isoleucine-tRNA ligase		25.5	55	33	51	19	35	24	30	89	65	44	36	37	19	FALSE	FALSE	FALSE	FALSE	TRUE	FALSE	#N/A	#N/A	#N/A	#N/A	#N/A	#N/A	#N/A
952	4.3.3.2	strictosidine synthase		197	119	99	57	155.5	58	319	12	30	72	14	29	36	8	FALSE	FALSE	FALSE	FALSE	TRUE	FALSE	highly similar to ( 550) AT1G74000 | Symbols: SS3 | SS3 (STRICTOSIDINE SYNTHASE 3); strictosidine synthase | chr1:27829266-27831401 REVERSEweakly similar to ( 197) STSY_CATRO Strictosidine synthase precursor (EC 4.3.3.2) - Catharanthus roseus (Rosy periwinkle) (Madagascar periwinkle)weakly similar to ( 192) loc_os12g04424 12012.m56468 protein strictosidine synthase 3 precursor, putative, expresse…	secondary metabolism	N misc	alkaloid-like	0	0	0
151	1.17.4.1	ribonucleoside-diphosphate reductase		37.5	13	8	29	26.5	8	6	25	60	48	42	51	36	29	FALSE	FALSE	FALSE	FALSE	TRUE	FALSE	#N/A	#N/A	#N/A	#N/A	#N/A	#N/A	#N/A
881	4.1.1.28	aromatic-L-amino-acid decarboxylase		9	0	1	15	8.5	10	2	3	12	23	10	35	36	12	FALSE	FALSE	FALSE	FALSE	TRUE	FALSE	#N/A	#N/A	#N/A	#N/A	#N/A	#N/A	#N/A
408	2.4.2.14	amidophosphoribosyltransferase		89	69	36	31	62	17	120	30	19	23	48	26	35	22	FALSE	FALSE	FALSE	FALSE	TRUE	FALSE	moderately similar to ( 353) AT2G16570 | Symbols: ATASE, ATASE1 | ATASE1 (GLN PHOSPHORIBOSYL PYROPHOSPHATE AMIDOTRANSFERASE 1); amidophosphoribosyltransferase | chr2:7180424-7182124 REVERSEmoderately similar to ( 346) PUR1_SOYBN Amidophosphoribosyltransferase, chloroplast precursor (EC 2.4.2.14) (Glutamine phosphoribosylpyrophosphate amidotransferase) (ATASE) (GPAT) - Glycine max (Soybean)moderat…	nucleotide metabolism	synthesis	purine	amidophosphoribosyltransferase	0	0
705	3.2.2.21	DNA-3-methyladenine glycosylase II		25.5	18	11	11	21	6	14	8	7	8	2	6	35	12	FALSE	FALSE	FALSE	FALSE	TRUE	FALSE	weakly similar to ( 120) AT3G50880 | Symbols: | HhH-GPD base excision DNA repair family protein | chr3:18913509-18914330 FORWARDweakly similar to ( 115) loc_os05g50290 12005.m09098 protein DNA-3-methyladenine glycosylase 1, putative, expressedAlkA HhH-GPD ENDO3c | MetaCyc: | EC: 3.2.2.21 (DNA-3-methyladenine glycosylase II) | GO:	DNA	repair	0	0	0	0
475	2.7.1.150	1-phosphatidylinositol-3-phosphate 5-kinase		179	129	21	79	55.5	8	26	16	16	17	10	14	34	24	FALSE	FALSE	FALSE	FALSE	TRUE	FALSE	#N/A	#N/A	#N/A	#N/A	#N/A	#N/A	#N/A
189	1.3.1.80	red chlorophyll catabolite reductase		16.5	22	44	5	11.5	15	24	24	13	5	49	33	33	5	FALSE	FALSE	FALSE	FALSE	TRUE	FALSE	#N/A	#N/A	#N/A	#N/A	#N/A	#N/A	#N/A
894	4.1.1.8	Oxalyl-CoA decarboxylase		78	38	14	81	46.5	20	73	1	3	2	2	3	31	3	FALSE	FALSE	FALSE	FALSE	TRUE	FALSE	#N/A	#N/A	#N/A	#N/A	#N/A	#N/A	#N/A
516	2.7.11.12	cGMP-dependent protein kinase		38	67	14	139	37.5	59	21	28	29	20	33	22	31	2	FALSE	FALSE	FALSE	FALSE	TRUE	FALSE	#N/A	#N/A	#N/A	#N/A	#N/A	#N/A	#N/A
124	1.14.13.79	ent-kaurenoic acid oxidase		15.5	17	6	3	13	13	59	41	3	5	39	262	31	18	FALSE	FALSE	FALSE	FALSE	TRUE	FALSE	nearly identical (1031) AT1G05160 | Symbols: CYP88A3, ATKAO1, KAO1 | CYP88A3 (CYTOCHROME P450 88 A3); ent-kaurenoate oxidase/ oxygen binding | chr1:1487640-1489828 REVERSEhighly similar to ( 591) KAO1_HORVU Ent-kaurenoic acid oxidase 1 (EC 1.14.13.79) (gpr5) - Hordeum vulgare (Barley)highly similar to ( 576) loc_os06g02019 12006.m04938 protein cytochrome P450 88A1, putative, expressedCypX p450 | …	misc	cytochrome P450	0	0	0	0
161	1.2.1.27	methylmalonate-semialdehyde dehydrogenase (acylating)		9	13	2	8	3.5	16	36	93	100	61	85	88	29	10	FALSE	FALSE	FALSE	FALSE	TRUE	FALSE	highly similar to ( 510) AT2G14170 | Symbols: ALDH6B2 | ALDH6B2; 3-chloroallyl aldehyde dehydrogenase/ methylmalonate-semialdehyde dehydrogenase (acylating)/ oxidoreductase | chr2:5977851-5981899 REVERSEweakly similar to ( 193) BADH_SPIOL Betaine-aldehyde dehydrogenase, chloroplast precursor (EC 1.2.1.8) (BADH) - Spinacia oleracea (Spinach)highly similar to ( 522) loc_os07g09060 12007.m29088 prot…	fermentation	aldehyde dehydrogenase	0	0	0	0
320	2.3.1.180	beta-ketoacyl-[acyl-carrier-protein] synthase III		6.5	21	9	6	5.5	20	10	20	31	35	25	42	29	22	FALSE	FALSE	FALSE	FALSE	TRUE	FALSE	highly similar to ( 571) AT1G62640 | Symbols: KAS III | KAS III (3-KETOACYL-ACYL CARRIER PROTEIN SYNTHASE III); 3-oxoacyl-[acyl-carrier-protein] synthase/ catalytic/ transferase, transferring acyl groups other than amino-acyl groups | chr1:23192502-23194737 FORWARDhighly similar to ( 759) FABH_SPIOL 3-oxoacyl-[acyl-carrier-protein] synthase III, chloroplast precursor (EC 2.3.1.41) (Beta-ketoacyl-…	lipid metabolism	FA synthesis and FA elongation	ketoacyl ACP synthase	0	0	0
3	1.1.1.101	acylglycerone-phosphate reductase		12	7	7	7	2.5	3	10	1	10	4	2	3	25	11	FALSE	FALSE	FALSE	FALSE	TRUE	FALSE	#N/A	#N/A	#N/A	#N/A	#N/A	#N/A	#N/A
916	4.2.1.18	methylglutaconyl-CoA hydratase		30.5	23	14	6	14	9	16	12	10	16	38	25	23	0	FALSE	FALSE	FALSE	FALSE	TRUE	FALSE	#N/A	#N/A	#N/A	#N/A	#N/A	#N/A	#N/A
823	3.5.4.5	cytidine deaminase		27	11	4	37	21.5	19	9	0	0	1	0	2	23	0	FALSE	FALSE	FALSE	FALSE	TRUE	FALSE	PRK12411 Cdd PRK05578 cytidine_deaminase cytidine_deaminase-like dCMP_cyt_deam_1 PRK06848 | MetaCyc: | EC: 3.5.4.5 (cytidine deaminase) | GO:	not assigned	unknown	0	0	0	0
803	3.5.1.89	N-acetylglucosaminylphosphatidylinositol deacetylase		10.5	2	9	1	3	5	4	3	23	8	31	20	23	0	FALSE	FALSE	FALSE	FALSE	TRUE	FALSE	weakly similar to ( 125) AT2G27340 | Symbols: | FUNCTIONS IN: molecular_function unknown; INVOLVED IN: biological_process unknown; LOCATED IN: endomembrane system; CONTAINS InterPro DOMAIN/s: N-acetylglucosaminyl phosphatidylinositol deacetylase (InterPro:IPR003737); BEST Arabidopsis thaliana protein match is: N-acetylglucosaminyl-phosphatidylinositol de-N-acetylase-related (TAIR:AT3G58130.2); Ha…	RNA	regulation of transcription	unclassified	0	0	0
381	2.4.1.214	glycoprotein 3-alpha-L-fucosyltransferase		18	9	12	10	13.5	16	24	11	14	17	13	10	22	9	FALSE	FALSE	FALSE	FALSE	TRUE	FALSE	#N/A	#N/A	#N/A	#N/A	#N/A	#N/A	#N/A
1006	5.4.4.2	Isochorismate synthase		34	104	58	21	33	83	43	16	8	4	0	3	21	14	FALSE	FALSE	FALSE	FALSE	TRUE	FALSE	#N/A	#N/A	#N/A	#N/A	#N/A	#N/A	#N/A
849	3.6.3.17	monosaccharide-transporting ATPase		571	370	387	548	270	453	594	29	23	24	39	25	20	5	FALSE	FALSE	FALSE	FALSE	TRUE	FALSE	#N/A	#N/A	#N/A	#N/A	#N/A	#N/A	#N/A
195	1.3.3.5	bilirubin oxidase		28	18	21	13	12.5	9	27	16	11	14	13	26	20	3	FALSE	FALSE	FALSE	FALSE	TRUE	FALSE	#N/A	#N/A	#N/A	#N/A	#N/A	#N/A	#N/A
507	2.7.1.82	ethanolamine kinase		130.5	75	102	35	69.5	52	34	92	36	28	45	32	19	8	FALSE	FALSE	FALSE	FALSE	TRUE	FALSE	#N/A	#N/A	#N/A	#N/A	#N/A	#N/A	#N/A
833	3.6.1.19	nucleoside-triphosphate diphosphatase		7.5	34	9	4	7	18	17	8	6	4	31	22	18	8	FALSE	FALSE	FALSE	FALSE	TRUE	FALSE	#N/A	#N/A	#N/A	#N/A	#N/A	#N/A	#N/A
222	1.5.5.1	electron-transferring-flavoprotein dehydrogenase		2.5	9	9	3	2	4	5	11	9	5	24	9	17	5	FALSE	FALSE	FALSE	FALSE	TRUE	FALSE	highly similar to ( 621) AT2G43400 | Symbols: ETFQO | ETFQO (electron-transfer flavoprotein:ubiquinone oxidoreductase); catalytic/ electron carrier/ electron-transferring-flavoprotein dehydrogenase | chr2:18021304-18025041 FORWARDhighly similar to ( 587) loc_os10g37210 12010.m21941 protein electron transfer flavoprotein-ubiquinone oxidoreductase,mitochondrial precursor, putative, expressedFixC ET…	mitochondrial electron transport / ATP synthesis	electron transfer flavoprotein	0	0	0	0
829	3.6.1.12	dCTP diphosphatase		28.5	26	20	1	21.5	5	40	5	4	16	9	16	16	0	FALSE	FALSE	FALSE	FALSE	TRUE	FALSE	#N/A	#N/A	#N/A	#N/A	#N/A	#N/A	#N/A
620	3.1.26.11	tRNase Z		6	18	9	3	4.5	28	15	26	40	23	55	30	16	10	FALSE	FALSE	FALSE	FALSE	TRUE	FALSE	#N/A	#N/A	#N/A	#N/A	#N/A	#N/A	#N/A
1044	6.3.2.1	Pantoate-beta-alanine ligase		18.5	7	1	4	3.5	3	41	2	6	17	10	12	15	0	FALSE	FALSE	FALSE	FALSE	TRUE	FALSE	#N/A	#N/A	#N/A	#N/A	#N/A	#N/A	#N/A
953	4.4.1.11	methionine gamma-lyase		9	25	6	3	5	6	27	3	0	2	3	3	14	0	FALSE	FALSE	FALSE	FALSE	TRUE	FALSE	#N/A	#N/A	#N/A	#N/A	#N/A	#N/A	#N/A
544	2.7.7.1	nicotinamide-nucleotide adenylyltransferase		10	9	19	6	5.5	26	29	6	11	13	12	8	14	11	FALSE	FALSE	FALSE	FALSE	TRUE	FALSE	NMNAT_Archaea NadR PRK03686 PRK01153 PRK05379 NMNAT_Nudix CTP_transf_2 | MetaCyc: | EC: 2.7.7.1 (nicotinamide-nucleotide adenylyltransferase) | GO:	not assigned	unknown	0	0	0	0
29	1.1.1.255	mannitol dehydrogenase		328	244	118	16	318	44	265	56	23	97	62	106	13	0	FALSE	FALSE	FALSE	FALSE	TRUE	FALSE	moderately similar to ( 444) AT4G37990 | Symbols: ELI3-2, ELI3, ATCAD8, CAD-B2 | ELI3-2 (ELICITOR-ACTIVATED GENE 3-2); aryl-alcohol dehydrogenase/ mannitol dehydrogenase | chr4:17855964-17857388 FORWARDhighly similar to ( 619) MTDH_PETCR Mannitol dehydrogenase (EC 1.1.1.255) (NAD-dependent mannitol dehydrogenase) (Fragment) - Petroselinum crispum (Parsley) (Petroselinum hortense)moderately simila…	secondary metabolism	phenylpropanoids	lignin biosynthesis	CAD	0	0
559	2.7.7.49	RNA-directed DNA polymerase		86.5	62	0	8	61	11	12	14	39	23	14	12	11	8	FALSE	FALSE	FALSE	FALSE	TRUE	FALSE	RT_Rtv RT_ZFREV_like RVT_1 rve RT_LTR RnaseH | MetaCyc: | EC: 2.7.7.49 (RNA-directed DNA polymerase); EC: 2.7.7.7 (DNA-directed DNA polymerase); EC: 3.1.26.4 (ribonuclease H) | GO:	not assigned	unknown	0	0	0	0
33	1.1.1.27	L-lactate dehydrogenase		17.5	2	16	2	14.5	3	5	6	3	11	2	8	10	5	FALSE	FALSE	FALSE	FALSE	TRUE	FALSE	moderately similar to ( 319) AT4G17260 | Symbols: | L-lactate dehydrogenase, putative | chr4:9674057-9675309 FORWARDmoderately similar to ( 320) LDHB_HORVU L-lactate dehydrogenase B (EC 1.1.1.27) (LDH-B) (Fragment) - Hordeum vulgare (Barley)moderately similar to ( 323) loc_os02g01510 12002.m05501 protein L-lactate dehydrogenase A, putative, expressedLDH LDH_MDH ldh Mdh LDH-like_MDH PRK06223 Ldh_1…	fermentation	LDH	0	0	0	0
607	3.1.11.2	exodeoxyribonuclease III		4.5	2	2	0	4	1	1	15	2	9	2	7	9	4	FALSE	FALSE	FALSE	FALSE	TRUE	FALSE	#N/A	#N/A	#N/A	#N/A	#N/A	#N/A	#N/A
604	3.1.1.73	feruloyl esterase		44.5	28	16	33	44	25	18	15	14	20	18	14	8	2	FALSE	FALSE	FALSE	FALSE	TRUE	FALSE	#N/A	#N/A	#N/A	#N/A	#N/A	#N/A	#N/A
699	3.2.1.8	endo-1,4-beta-xylanase		9	31	4	2	7.5	3	7	6	7	29	4	18	8	6	FALSE	FALSE	FALSE	FALSE	TRUE	FALSE	#N/A	#N/A	#N/A	#N/A	#N/A	#N/A	#N/A
564	2.7.7.64	UTP-monosaccharide-1-phosphate uridylyltransferase		29.5	22	32	73	22.5	24	22	27	40	33	22	28	6	3	FALSE	FALSE	FALSE	FALSE	TRUE	FALSE	#N/A	#N/A	#N/A	#N/A	#N/A	#N/A	#N/A
712	3.3.2.6	leukotriene-A4 hydrolase		21.5	7	7	8	15	13	18	9	11	11	7	12	6	5	FALSE	FALSE	FALSE	FALSE	TRUE	FALSE	#N/A	#N/A	#N/A	#N/A	#N/A	#N/A	#N/A
135	1.14.15.7	choline monooxygenase		3.5	11	40	7	2	9	9	10	31	22	33	18	6	4	FALSE	FALSE	FALSE	FALSE	TRUE	FALSE	#N/A	#N/A	#N/A	#N/A	#N/A	#N/A	#N/A
461	2.6.1.85	aminodeoxychorismate synthase		12.5	4	8	9	10	6	18	2	6	3	1	3	5	0	FALSE	FALSE	FALSE	FALSE	TRUE	FALSE	#N/A	#N/A	#N/A	#N/A	#N/A	#N/A	#N/A
384	2.4.1.222	O-fucosylpeptide 3-beta-N-acetylglucosaminyltransferase		1.5	3	3	0	0	0	0	3	7	3	5	20	5	0	FALSE	FALSE	FALSE	FALSE	TRUE	FALSE	#N/A	#N/A	#N/A	#N/A	#N/A	#N/A	#N/A
606	3.1.1.79	hormone-sensitive lipase		555	142	89	203	268	42	764	14	27	77	30	59	4	0	FALSE	FALSE	FALSE	FALSE	TRUE	FALSE	#N/A	#N/A	#N/A	#N/A	#N/A	#N/A	#N/A
6	1.1.1.133	dTDP-4-dehydrorhamnose reductase		5.5	5	1	1	3.5	4	2	13	19	2	10	16	4	0	FALSE	FALSE	FALSE	FALSE	TRUE	FALSE	#N/A	#N/A	#N/A	#N/A	#N/A	#N/A	#N/A
488	2.7.1.3	ketohexokinase		35.5	22	66	36	17	26	55	15	17	35	17	45	3	0	FALSE	FALSE	FALSE	FALSE	TRUE	FALSE	#N/A	#N/A	#N/A	#N/A	#N/A	#N/A	#N/A
224	1.5.99.8	proline dehydrogenase		12	47	25	2	5	2	2	4	5	3	4	0	3	0	FALSE	FALSE	FALSE	FALSE	TRUE	FALSE	#N/A	#N/A	#N/A	#N/A	#N/A	#N/A	#N/A
416	2.4.2.38	glycoprotein 2-beta-D-xylosyltransferase		13.5	1	4	2	10	3	3	6	24	14	17	29	2	0	FALSE	FALSE	FALSE	FALSE	TRUE	FALSE	#N/A	#N/A	#N/A	#N/A	#N/A	#N/A	#N/A
163	1.2.1.31	L-aminoadipate-semialdehyde dehydrogenase		4.5	6	120	18	4	62	1	2	3	1	2	2	2	0	FALSE	FALSE	FALSE	FALSE	TRUE	FALSE	weakly similar to ( 184) AT5G35930 | Symbols: | AMP-dependent synthetase and ligase family protein | chr5:14067197-14074404 REVERSEweakly similar to ( 193) loc_os06g02160 12006.m091577 protein AMP-binding enzyme family protein, expressedAMP-binding CaiC EntF PRK12467 Acs PRK12316 PRK10252 PRK05691 PRK04813 COG1520 PRK09089 FAA1 PRK07788 PRK06087 | MetaCyc: | EC: 1.2.1.31 (<small>L</small>-aminoad…	lipid metabolism	FA synthesis and FA elongation	acyl coa ligase	0	0	0

## Sheet: EC_NAD-ME reverse
	EC number	EC annotation from BRENDA		Pmax average	Zea mays	Sorghum bicolor	Setaria italica rpkm	Dcla average	Brachypodium dystachyon	Oryza sativa	F. trinervia rpkm	F. ramosissima rpkm	F. robusta rpkm	F. bidentis rpkm	F. pringlei rpkm	C. gynandra rpkm	C. hassleriana rpkm	C4	C4 reverse	monocot	monocot reverse	NAD-ME	NAD-ME reverse	MapMan description	MapMan cat. I	MapMan cat. II	MapMan cat. III	MapMan cat. IV	MapMan cat. V	MapMan cat. VI
410	2.4.2.18	anthranilate phosphoribosyltransferase		7.5	11	8	4	20	30	41	24	35	31	30	22	24	37	FALSE	FALSE	FALSE	TRUE	FALSE	TRUE	#N/A	#N/A	#N/A	#N/A	#N/A	#N/A	#N/A
75	1.11.1.11	L-ascorbate peroxidase	ascorbate	2228.5	2149	2788	3395	3435.5	2169	2263	1184	2384	1794	1086	2448	857	2087	FALSE	FALSE	FALSE	FALSE	FALSE	TRUE	#N/A	#N/A	#N/A	#N/A	#N/A	#N/A	#N/A
230	1.6.5.4	monodehydroascorbate reductase (NADH)	ascorbate	277.5	597	218	465	746	380	556	319	443	467	351	353	649	746	FALSE	FALSE	FALSE	FALSE	FALSE	TRUE	#N/A	#N/A	#N/A	#N/A	#N/A	#N/A	#N/A
531	2.7.2.4	aspartate kinase	Asp kinase	26	29	111	194	111	172	163	83	123	78	80	87	56	138	FALSE	FALSE	FALSE	FALSE	FALSE	TRUE	#N/A	#N/A	#N/A	#N/A	#N/A	#N/A	#N/A
210	1.4.3.16	L-aspartate oxidase	Asp oxidase	55.5	55	52	31	66	12	10	8	7	2	8	9	13	14	FALSE	FALSE	FALSE	FALSE	FALSE	TRUE	#N/A	#N/A	#N/A	#N/A	#N/A	#N/A	#N/A
479	2.7.1.16	ribulokinase	CBB	4.5	17	12	9	12	71	39	48	24	47	4	19	18	26	FALSE	FALSE	FALSE	TRUE	FALSE	TRUE	weakly similar to ( 161) AT4G30310 | Symbols: | ribitol kinase, putative | chr4:14831913-14835092 FORWARDweakly similar to ( 136) loc_os02g08130 12002.m33998 protein carbohydrate kinase, putative, expressedPRK04123 AraB XylB FGGY_N FGGY_C | MetaCyc: | EC: 2.7.1.16 (ribulokinase) | GO:	minor CHO metabolism	sugar alcohols	0	0	0	0
639	3.1.3.37	sedoheptulose-bisphosphatase	CBB	994	330	1145	1681	2113	1593	2278	626	1024	898	425	754	2394	2400	FALSE	FALSE	FALSE	FALSE	FALSE	TRUE	#N/A	#N/A	#N/A	#N/A	#N/A	#N/A	#N/A
973	5.1.3.1	ribulose-phosphate 3-epimerase	CBB	643.5	1549	2240	2100	1190	2834	1131	1455	1865	1169	723	1102	1274	2511	FALSE	FALSE	FALSE	FALSE	FALSE	TRUE	weakly similar to ( 200) AT5G61410 | Symbols: RPE | RPE; catalytic/ ribulose-phosphate 3-epimerase | chr5:24684085-24685836 REVERSEmoderately similar to ( 206) RPE_ORYSA Ribulose-phosphate 3-epimerase, chloroplast precursor (EC 5.1.3.1) (Pentose-5-phosphate 3-epimerase) (PPE) (RPE) (R5P3E) - Oryza sativa (Rice)moderately similar to ( 206) loc_os03g07300 12003.m101203 protein ribulose-phosphate 3-…	PS	calvin cycle	RPE	0	0	0
261	2.1.1.127	[ribulose-bisphosphate carboxylase]-lysine N-methyltransferase	CBB	43	199	71	62	106	182	135	176	232	175	221	194	424	432	FALSE	FALSE	FALSE	FALSE	FALSE	TRUE	#N/A	#N/A	#N/A	#N/A	#N/A	#N/A	#N/A
199	1.3.7.4	phytochromobilin:ferredoxin oxidoreductase	chlorophyll	6	17	11	1	16	19	15	11	3	6	4	7	4	9	FALSE	FALSE	FALSE	TRUE	FALSE	TRUE	#N/A	#N/A	#N/A	#N/A	#N/A	#N/A	#N/A
179	1.3.1.33	protochlorophyllide reductase	chlorophyll	430	1318	1393	1048	855	1545	940	963	1553	1409	1293	1246	2834	4043	FALSE	FALSE	FALSE	FALSE	FALSE	TRUE	#N/A	#N/A	#N/A	#N/A	#N/A	#N/A	#N/A
1072	6.6.1.1	magnesium chelatase	chlorophyll	243	578	457	459	386	630	343	456	1183	707	381	875	671	1251	FALSE	FALSE	FALSE	FALSE	FALSE	TRUE	#N/A	#N/A	#N/A	#N/A	#N/A	#N/A	#N/A
193	1.3.3.3	coproporphyrinogen oxidase	chlorophyll	14.5	107	131	122	74	192	54	13	63	183	31	120	176	202	FALSE	FALSE	FALSE	FALSE	FALSE	TRUE	#N/A	#N/A	#N/A	#N/A	#N/A	#N/A	#N/A
431	2.5.1.32	15-cis-phytoene synthase	chlorophyll	220	425	726	906	320.5	464	461	180	239	82	160	109	170	288	FALSE	FALSE	FALSE	FALSE	FALSE	TRUE	SQS_PSY Trans_IPPS_HH ERG9 Trans_IPPS | MetaCyc: | EC: 2.5.1.32 (phytoene synthase) | GO:	not assigned	unknown	0	0	0	0
1005	5.4.3.8	glutamate-1-semialdehyde 2,1-aminomutase	chlorophyll	10	252	116	74	118	231	164	36	165	57	67	63	152	235	FALSE	FALSE	FALSE	FALSE	FALSE	TRUE	moderately similar to ( 488) AT3G48730 | Symbols: GSA2 | GSA2 (glutamate-1-semialdehyde 2,1-aminomutase 2); catalytic/ glutamate-1-semialdehyde 2,1-aminomutase/ pyridoxal phosphate binding / transaminase | chr3:18049697-18051550 FORWARDmoderately similar to ( 486) GSA_BRANA Glutamate-1-semialdehyde 2,1-aminomutase, chloroplast precursor (EC 5.4.3.8) (GSA) (Glutamate-1-semialdehyde aminotransferas…	tetrapyrrole synthesis	GSA	0	0	0	0
444	2.5.1.62	chlorophyll synthase	chlorophyll	25.5	292	41	89	92	111	57	82	164	197	88	109	146	242	FALSE	FALSE	FALSE	FALSE	FALSE	TRUE	#N/A	#N/A	#N/A	#N/A	#N/A	#N/A	#N/A
886	4.1.1.37	Uroporphyrinogen decarboxylase	chlorophyll	33	309	357	81	152	226	251	168	524	490	217	277	141	367	FALSE	FALSE	FALSE	FALSE	FALSE	TRUE	#N/A	#N/A	#N/A	#N/A	#N/A	#N/A	#N/A
1025	6.1.1.17	Glutamate-tRNA ligase	chlorophyll	35	48	32	48	97	43	25	85	122	117	94	165	133	173	FALSE	FALSE	FALSE	FALSE	FALSE	TRUE	#N/A	#N/A	#N/A	#N/A	#N/A	#N/A	#N/A
256	2.1.1.11	magnesium protoporphyrin IX methyltransferase	chlorophyll	31	163	173	185	90.5	144	93	197	428	434	210	304	68	87	FALSE	FALSE	FALSE	FALSE	FALSE	TRUE	#N/A	#N/A	#N/A	#N/A	#N/A	#N/A	#N/A
928	4.2.1.75	uroporphyrinogen-III synthase	chlorophyll	17	9	9	141	18.5	19	21	18	38	52	12	16	22	33	FALSE	FALSE	FALSE	FALSE	FALSE	TRUE	#N/A	#N/A	#N/A	#N/A	#N/A	#N/A	#N/A
435	2.5.1.47	cysteine synthase	cystein	371	618	834	566	638	937	1034	590	550	916	638	582	964	1251	FALSE	FALSE	FALSE	TRUE	FALSE	TRUE	#N/A	#N/A	#N/A	#N/A	#N/A	#N/A	#N/A
708	3.2.2.9	adenosylhomocysteine nucleosidase	cystein	37.5	72	251	50	69.5	46	31	56	89	41	30	92	158	205	FALSE	FALSE	FALSE	FALSE	FALSE	TRUE	#N/A	#N/A	#N/A	#N/A	#N/A	#N/A	#N/A
252	2.1.1.10	homocysteine S-methyltransferase	cystein	18.5	25	104	3	38	45	44	14	38	48	6	55	7	9	FALSE	FALSE	FALSE	FALSE	FALSE	TRUE	#N/A	#N/A	#N/A	#N/A	#N/A	#N/A	#N/A
917	4.2.1.19	imidazoleglycerol-phosphate dehydratase	histidine	17	11	29	18	59.5	54	31	107	84	52	145	58	70	79	FALSE	FALSE	FALSE	TRUE	FALSE	TRUE	#N/A	#N/A	#N/A	#N/A	#N/A	#N/A	#N/A
409	2.4.2.17	ATP phosphoribosyltransferase	histidine	56	33	40	23	123.5	159	114	95	131	78	44	74	63	96	FALSE	FALSE	FALSE	TRUE	FALSE	TRUE	hisG HisG HisG hisG | MetaCyc: | EC: 2.4.2.17 (ATP phosphoribosyltransferase) | GO:	not assigned	unknown	0	0	0	0
529	2.7.13.3	histidine kinase	histidine	543.5	288	310	342	625.5	232	281	115	197	132	103	90	116	126	FALSE	FALSE	FALSE	FALSE	FALSE	TRUE	weakly similar to ( 159) AT5G10720 | Symbols: AHK5, CKI2 | AHK5 (ARABIDOPSIS HISTIDINE KINASE 5); protein histidine kinase | chr5:3386835-3390541 FORWARDweakly similar to ( 152) ETR1_BRAOL Ethylene receptor (EC 2.7.13.3) - Brassica oleracea (Wild cabbage)weakly similar to ( 137) loc_os01g69920 12001.m42798 protein histidine kinase 2, putative, expressedLuxQ-periplasm PRK11107 PRK11091 PRK09959 PR…	hormone metabolism	cytokinin	signal transduction	0	0	0
462	2.6.1.9	histidinol-phosphate transaminase	histidine	6.5	39	14	35	15	13	16	77	161	89	22	18	48	56	FALSE	FALSE	FALSE	FALSE	FALSE	TRUE	#N/A	#N/A	#N/A	#N/A	#N/A	#N/A	#N/A
25	1.1.1.23	histidinol dehydrogenase	histidine	19	46	17	43	27.5	28	19	20	109	38	27	67	41	49	FALSE	FALSE	FALSE	FALSE	FALSE	TRUE	#N/A	#N/A	#N/A	#N/A	#N/A	#N/A	#N/A
533	2.7.4.2	phosphomevalonate kinase	mevalonate pathway	6.5	12	6	5	16	7	12	14	14	21	16	12	3	18	FALSE	FALSE	FALSE	FALSE	FALSE	TRUE	#N/A	#N/A	#N/A	#N/A	#N/A	#N/A	#N/A
883	4.1.1.33	Diphosphomevalonate decarboxylase	mevalonate pathway	4.5	12	10	2	10	13	13	2	8	13	6	5	35	37	FALSE	FALSE	FALSE	TRUE	FALSE	TRUE	moderately similar to ( 333) AT3G54250 | Symbols: | mevalonate diphosphate decarboxylase, putative | chr3:20082468-20084688 REVERSEmoderately similar to ( 321) loc_os02g01920 12002.m05542 protein diphosphomevalonate decarboxylase, putative, expressedMVD1 | MetaCyc: | EC: 4.1.1.33 (diphosphomevalonate decarboxylase) | GO:	secondary metabolism	isoprenoids	mevalonate pathway	mevalonate diphosphate decarboxylase	0	0
493	2.7.1.36	mevalonate kinase	mevalonate pathway	4	15	6	10	31.5	12	14	14	13	11	17	16	10	16	FALSE	FALSE	FALSE	FALSE	FALSE	TRUE	weakly similar to ( 192) AT5G27450 | Symbols: MVK, MK | MK (MEVALONATE KINASE); mevalonate kinase | chr5:9691051-9692975 FORWARDweakly similar to ( 177) loc_os10g18220 12010.m04902 protein mevalonate kinase, putative, expressedERG12 PRK03926 | MetaCyc: | EC: 2.7.1.36 (mevalonate kinase) | GO:	secondary metabolism	isoprenoids	mevalonate pathway	mevalonate kinase	0	0
172	1.2.4.1	pyruvate dehydrogenase (acetyl-transferring)	PDH	277	477	210	219	451	462	459	247	403	366	197	358	494	683	FALSE	FALSE	FALSE	FALSE	FALSE	TRUE	#N/A	#N/A	#N/A	#N/A	#N/A	#N/A	#N/A
1043	6.3.1.2	Glutamate-ammonia ligase		729	1627	1016	1070	2334.5	1396	1946	485	1207	2382	569	2237	1730	3752	FALSE	FALSE	FALSE	FALSE	FALSE	TRUE	weakly similar to ( 106) AT3G53180 | Symbols: | catalytic/ glutamate-ammonia ligase | chr3:19707068-19711188 FORWARDweakly similar to ( 106) loc_os10g31820 12010.m06033 protein protein fluG, putative, expressedglnA GlnA Gln-synt_C Gln-synt_N | MetaCyc: | EC: 6.3.1.2 (glutamate-ammonia ligase) | GO:	N-metabolism	ammonia metabolism	glutamine synthetase	0	0	0
1065	6.3.5.3	phosphoribosylformylglycinamidine synthase		18	18	7	20	20.5	22	5	3	9	9	3	8	7	8	FALSE	FALSE	FALSE	FALSE	FALSE	TRUE	#N/A	#N/A	#N/A	#N/A	#N/A	#N/A	#N/A
192	1.3.3.1	dihydroorotate oxidase --> transferred to EC 1.3.98.1	pyrimidin	1	9	3	1	2	5	2	40	33	30	68	36	18	58	FALSE	FALSE	FALSE	FALSE	FALSE	TRUE	moderately similar to ( 342) AT5G23300 | Symbols: PYRD | PYRD (pyrimidine d); dihydroorotate dehydrogenase | chr5:7847792-7850243 REVERSEmoderately similar to ( 342) loc_os04g57950 12004.m10679 protein dihydroorotate dehydrogenase, mitochondrial precursor, putative, expressedDHOD_2_like PRK05286 DHO_dh PyrD DHOD_DHPD_FMN DHOD_1B_like PRK07259 DHOD_1A_like PRK02506 DHPD_FMN | MetaCyc: | EC: 1.3.3.…	nucleotide metabolism	synthesis	pyrimidine	dihydroorotate dehydrogenase	0	0
505	2.7.1.74	deoxycytidine kinase	pyrimidin	23.5	24	32	3	39	21	19	27	39	70	22	47	4	10	FALSE	FALSE	FALSE	FALSE	FALSE	TRUE	#N/A	#N/A	#N/A	#N/A	#N/A	#N/A	#N/A
420	2.4.2.9	uracil phosphoribosyltransferase	pyrimidin	3	62	16	3	14.5	134	17	17	34	53	48	37	28	46	FALSE	FALSE	FALSE	TRUE	FALSE	TRUE	weakly similar to ( 199) AT1G55810 | Symbols: | uracil phosphoribosyltransferase, putative / UMP pyrophosphorylase, putative / UPRTase, putative | chr1:20861273-20864003 FORWARDweakly similar to ( 198) loc_os02g17320 12002.m33637 protein uridine/cytidine kinase-like 1, putative, expressedUpp upp | MetaCyc: | EC: 2.4.2.9 (uracil phosphoribosyltransferase) | GO:	nucleotide metabolism	salvage	phosphoribosyltransferases	upp	0	0
175	1.3.1.2	dihydropyrimidine dehydrogenase (NADP+)	pyrimidin	5	35	12	6	19	39	22	49	56	52	67	61	11	89	FALSE	FALSE	FALSE	TRUE	FALSE	TRUE	#N/A	#N/A	#N/A	#N/A	#N/A	#N/A	#N/A
1067	6.3.5.5	Carbamoyl-phosphate synthase (glutamine-hydrolysing)	pyrimidin	21	85	50	71	47	49	75	47	101	59	109	107	37	76	FALSE	FALSE	FALSE	FALSE	FALSE	TRUE	#N/A	#N/A	#N/A	#N/A	#N/A	#N/A	#N/A
809	3.5.2.3	dihydroorotase	pyrimidin	2	7	1	23	7.5	5	0	22	24	36	38	35	25	77	FALSE	FALSE	FALSE	FALSE	FALSE	TRUE	#N/A	#N/A	#N/A	#N/A	#N/A	#N/A	#N/A
298	2.1.3.2	aspartate carbamoyltransferase	pyrimidin	1	5	4	1	6.5	3	2	11	19	34	15	10	24	32	FALSE	FALSE	FALSE	FALSE	FALSE	TRUE	#N/A	#N/A	#N/A	#N/A	#N/A	#N/A	#N/A
484	2.7.1.21	thymidine kinase	pyrimidin	2.5	4	28	1	14.5	10	10	10	16	16	7	19	13	19	FALSE	FALSE	FALSE	FALSE	FALSE	TRUE	Herpes_TK | MetaCyc: | EC: 2.7.1.21 (thymidine kinase) | GO:	not assigned	unknown	0	0	0	0
891	4.1.1.65	phosphatidylserine decarboxylase	threonine	4.5	13	9	9	23	17	15	3	20	12	8	8	17	38	FALSE	FALSE	FALSE	TRUE	FALSE	TRUE	weakly similar to ( 120) AT4G25970 | Symbols: PSD3 | PSD3 (phosphatidylserine decarboxylase 3); phosphatidylserine decarboxylase | chr4:13184240-13189139 FORWARDweakly similar to ( 113) loc_os01g72940 12001.m13326 protein phosphatidylserine decarboxylase, putative, expressedPRK03481 PRK01734 PRK04599 psd PRK09629 PRK04722 PS_Dcarbxylase Psd PRK00882 PRK03934 PRK03140 PRK00723 | MetaCyc: | EC: 4.1…	lipid metabolism	Phospholipid synthesis	phosphatidylserine decarboxylase	0	0	0
1026	6.1.1.18	Glutamine-tRNA ligase	translation	27	74	40	23	44.5	141	31	115	111	78	175	165	63	94	FALSE	FALSE	FALSE	FALSE	FALSE	TRUE	#N/A	#N/A	#N/A	#N/A	#N/A	#N/A	#N/A
1035	6.1.1.6	Lysine-tRNA ligase	translation	18	70	26	22	55.5	59	27	135	154	153	100	162	61	81	FALSE	FALSE	FALSE	FALSE	FALSE	TRUE	highly similar to ( 566) AT3G11710 | Symbols: ATKRS-1 | ATKRS-1 (ARABIDOPSIS THALIANA LYSYL-TRNA SYNTHETASE 1); ATP binding / aminoacyl-tRNA ligase/ lysine-tRNA ligase/ nucleic acid binding / nucleotide binding | chr3:3702359-3705613 REVERSEhighly similar to ( 572) SYK_ORYSA Lysyl-tRNA synthetase (EC 6.1.1.6) (Lysine--tRNA ligase) (LysRS) - Oryza sativa (Rice)highly similar to ( 572) loc_os03g389…	protein	aa activation	lysine-tRNA ligase	0	0	0
1020	6.1.1.11	Serine-tRNA ligase	translation	17	118	46	22	54.5	47	33	28	116	81	76	68	49	67	FALSE	FALSE	FALSE	FALSE	FALSE	TRUE	moderately similar to ( 437) AT5G27470 | Symbols: | seryl-tRNA synthetase / serine--tRNA ligase | chr5:9695087-9697154 FORWARDmoderately similar to ( 428) SYS_HELAN Seryl-tRNA synthetase (EC 6.1.1.11) (Serine--tRNA ligase) (SerRS) - Helianthus annuus (Common sunflower)moderately similar to ( 435) loc_os01g37837 12001.m43478 protein seryl-tRNA synthetase, putative, expressedSerRS_core PRK05431 Ser…	protein	aa activation	serine-tRNA ligase	0	0	0
1032	6.1.1.3	Threonine-tRNA ligase	translation	64.5	28	41	100	95	63	45	95	120	104	95	77	46	83	FALSE	FALSE	FALSE	FALSE	FALSE	TRUE	#N/A	#N/A	#N/A	#N/A	#N/A	#N/A	#N/A
1029	6.1.1.20	Phenylalanine-tRNA ligase	translation	55	135	75	108	56.5	84	55	147	202	188	169	163	42	97	FALSE	FALSE	FALSE	FALSE	FALSE	TRUE	pheT PheT B3_4 PheRS_beta_core pheT tRNA_bind_bactPheRS ARC1 tRNA_bindingDomain FDX-ACB tRNA_bind B5 | MetaCyc: | EC: 6.1.1.20 (phenylalanine-tRNA ligase) | GO:	protein	aa activation	0	0	0	0
1033	6.1.1.4	Leucine-tRNA ligase	translation	15	49	46	18	34.5	22	25	26	71	41	22	43	37	65	FALSE	FALSE	FALSE	FALSE	FALSE	TRUE	#N/A	#N/A	#N/A	#N/A	#N/A	#N/A	#N/A
272	2.1.1.31	tRNA (guanine-N1-)-methyltransferase --> transferred to EC 2.1.1.221 (tRNA (guanine9-N1)-methyltransferase) and EC	translation	9	16	17	9	25.5	7	33	18	15	14	23	13	14	53	FALSE	FALSE	FALSE	FALSE	FALSE	TRUE	trmD TrmD trmD tRNA_m1G_MT | MetaCyc: | EC: 2.1.1.31 (tRNA (guanine-<i>N</i><small><sup>1</sup></small>-)-methyltransferase) | GO:	not assigned	unknown	0	0	0	0
282	2.1.1.48	rRNA (adenine-N6-)-methyltransferase --> transferred to EC 2.1.1.181, EC 2.1.1.182, EC 2.1.1.183,	translation	15	27	29	11	40.5	11	44	18	51	69	20	61	11	12	FALSE	FALSE	FALSE	FALSE	FALSE	TRUE	weakly similar to ( 110) AT5G66360 | Symbols: | ribosomal RNA adenine dimethylase family protein | chr5:26510329-26511711 FORWARDvery weakly similar to (95.5) loc_os10g10434 12010.m04378 protein dimethyladenosine transferase, putative, expressedRrnaAD KsgA rADc ksgA | MetaCyc: | EC: 2.1.1.48 (rRNA (adenine-<i>N</i><small><sup>6</sup></small>-)-methyltransferase) | GO:	RNA	processing	0	0	0	0
1021	6.1.1.12	Aspartate-tRNA ligase	translation	23	62	42	59	41.5	27	41	21	36	56	34	41	8	10	FALSE	FALSE	FALSE	FALSE	FALSE	TRUE	#N/A	#N/A	#N/A	#N/A	#N/A	#N/A	#N/A
1037	6.1.1.9	Valine-tRNA ligase	translation	10	66	13	22	21.5	14	21	22	56	45	20	27	6	37	FALSE	FALSE	FALSE	FALSE	FALSE	TRUE	#N/A	#N/A	#N/A	#N/A	#N/A	#N/A	#N/A
285	2.1.1.62	mRNA (2'-O-methyladenosine-N6-)-methyltransferase	translation	19.5	11	14	12	24.5	14	24	7	6	9	8	6	4	5	FALSE	FALSE	FALSE	FALSE	FALSE	TRUE	#N/A	#N/A	#N/A	#N/A	#N/A	#N/A	#N/A
284	2.1.1.56	mRNA (guanine-N7)-methyltransferase	translation	15.5	32	28	26	18	12	22	3	11	6	2	10	4	5	FALSE	FALSE	FALSE	FALSE	FALSE	TRUE	#N/A	#N/A	#N/A	#N/A	#N/A	#N/A	#N/A
297	2.1.2.9	methionyl-tRNA formyltransferase	translation	1	17	8	4	3.5	13	12	9	31	14	28	23	4	17	FALSE	FALSE	FALSE	FALSE	FALSE	TRUE	#N/A	#N/A	#N/A	#N/A	#N/A	#N/A	#N/A
552	2.7.7.25	tRNA adenylyltransferase --> transferred to 2.7.7.72	translation	7	15	8	3	9.5	11	8	6	5	5	4	4	0	13	FALSE	FALSE	FALSE	FALSE	FALSE	TRUE	#N/A	#N/A	#N/A	#N/A	#N/A	#N/A	#N/A
1019	6.1.1.10	Methionine-tRNA ligase	translation	25.5	65	21	62	34	33	38	45	77	39	43	43	31	34	FALSE	FALSE	FALSE	FALSE	FALSE	TRUE	moderately similar to ( 246) AT3G55400 | Symbols: OVA1 | OVA1 (OVULE ABORTION 1); ATP binding / aminoacyl-tRNA ligase/ methionine-tRNA ligase/ nucleotide binding | chr3:20536263-20538999 REVERSEvery weakly similar to (98.6) SYM_ORYSA Probable methionyl-tRNA synthetase (EC 6.1.1.10) (Methionine--tRNA ligase) (MetRS) - Oryza sativa (Rice)moderately similar to ( 253) loc_os03g11120 12003.m06563 prot…	protein	aa activation	methionine-tRNA ligase	0	0	0
1028	6.1.1.2	Tryptophan-tRNA ligase	translation	15	75	19	35	20.5	43	48	29	53	88	54	63	21	31	FALSE	FALSE	FALSE	FALSE	FALSE	TRUE	#N/A	#N/A	#N/A	#N/A	#N/A	#N/A	#N/A
231	1.6.5.5	NADPH:quinone reductase		274	262	328	182	991.5	405	591	767	602	734	628	484	328	392	FALSE	FALSE	FALSE	TRUE	FALSE	TRUE	moderately similar to ( 202) AT5G61510 | Symbols: | NADP-dependent oxidoreductase, putative | chr5:24737084-24738975 REVERSEmoderately similar to ( 213) loc_os03g01190 12003.m05670 protein quinone oxidoreductase, putative, expressedQor PRK10754 AdhP Tdh ADH_zinc_N AdhC COG2130 | MetaCyc: | EC: 1.6.5.5 (NADPH:quinone reductase) | GO:	misc	oxidases - copper, flavone etc	0	0	0	0
715	3.4.11.18	methionyl aminopeptidase		123	238	172	136	189.5	356	205	344	352	289	310	313	274	282	FALSE	FALSE	FALSE	TRUE	FALSE	TRUE	highly similar to ( 573) AT3G59990 | Symbols: MAP2B | MAP2B (METHIONINE AMINOPEPTIDASE 2B); aminopeptidase/ metalloexopeptidase | chr3:22155921-22158551 REVERSEhighly similar to ( 578) loc_os12g43370 12012.m26987 protein methionine aminopeptidase 2B, putative, expressedMetAP2 PRK08671 Peptidase_M24 Map APP_MetAP MetAP1 | MetaCyc: | EC: 3.4.11.18 (methionyl aminopeptidase) | GO:	protein	degradation	metalloprotease	0	0	0
963	4.6.1.12	2-C-methyl-D-erythritol 2,4-cyclodiphosphate synthase		120.5	45	60	100	456.5	138	98	63	117	129	112	112	106	386	FALSE	FALSE	FALSE	TRUE	FALSE	TRUE	#N/A	#N/A	#N/A	#N/A	#N/A	#N/A	#N/A
84	1.13.11.19	cysteamine dioxygenase		52.5	37	55	33	90.5	56	230	120	110	138	105	84	57	74	FALSE	FALSE	FALSE	TRUE	FALSE	TRUE	#N/A	#N/A	#N/A	#N/A	#N/A	#N/A	#N/A
802	3.5.1.88	peptide deformylase		30	44	51	32	60	147	104	31	35	67	60	41	48	90	FALSE	FALSE	FALSE	TRUE	FALSE	TRUE	#N/A	#N/A	#N/A	#N/A	#N/A	#N/A	#N/A
323	2.3.1.23	1-acylglycerophosphocholine O-acyltransferase		148	132	105	12	157.5	148	161	7	12	15	10	10	36	62	FALSE	FALSE	FALSE	TRUE	FALSE	TRUE	#N/A	#N/A	#N/A	#N/A	#N/A	#N/A	#N/A
818	3.5.4.16	GTP cyclohydrolase I		126	189	97	111	153	320	300	9	52	25	20	14	28	29	FALSE	FALSE	FALSE	TRUE	FALSE	TRUE	COG1469 DUF198 | MetaCyc: | EC: 3.5.4.16 (GTP cyclohydrolase I) | GO:	nucleotide metabolism	degradation	0	0	0	0
701	3.2.1.84	glucan 1,3-alpha-glucosidase		29	16	8	17	87	30	16	43	54	31	60	20	21	36	FALSE	FALSE	FALSE	TRUE	FALSE	TRUE	#N/A	#N/A	#N/A	#N/A	#N/A	#N/A	#N/A
258	2.1.1.12	methionine S-methyltransferase		79	48	18	39	84.5	83	52	38	38	17	17	14	16	34	FALSE	FALSE	FALSE	TRUE	FALSE	TRUE	#N/A	#N/A	#N/A	#N/A	#N/A	#N/A	#N/A
798	3.5.1.53	N-carbamoylputrescine amidase		21.5	30	18	11	54	35	57	17	39	30	33	11	14	116	FALSE	FALSE	FALSE	TRUE	FALSE	TRUE	#N/A	#N/A	#N/A	#N/A	#N/A	#N/A	#N/A
550	2.7.7.2	FAD synthetase		15.5	25	13	11	20	26	57	10	51	50	34	33	14	15	FALSE	FALSE	FALSE	TRUE	FALSE	TRUE	weakly similar to ( 152) AT5G03430 | Symbols: | phosphoadenosine phosphosulfate (PAPS) reductase family protein | chr5:849237-852867 REVERSEweakly similar to ( 149) loc_os01g15490 12001.m150544 protein transferase, putative, expressedcinA CinA PAPS_reductase PAPS_reduct MoCF_biosynth CysH PRK01215 PRK00549 PRK03670 | MetaCyc: | EC: 2.7.7.2 (FAD synthetase) | GO:	Co-factor and vitamine metabolism	0	0	0	0	0
719	3.4.11.7	glutamyl aminopeptidase		29	43	32	40	37	60	64	93	77	106	102	84	12	20	FALSE	FALSE	FALSE	TRUE	FALSE	TRUE	#N/A	#N/A	#N/A	#N/A	#N/A	#N/A	#N/A
169	1.2.3.1	aldehyde oxidase		22.5	13	23	7	47.5	40	53	12	16	23	28	11	9	11	FALSE	FALSE	FALSE	TRUE	FALSE	TRUE	#N/A	#N/A	#N/A	#N/A	#N/A	#N/A	#N/A
223	1.5.99.12	cytokinin dehydrogenase		35	52	34	25	37.5	54	78	15	4	3	11	2	5	29	FALSE	FALSE	FALSE	TRUE	FALSE	TRUE	#N/A	#N/A	#N/A	#N/A	#N/A	#N/A	#N/A
123	1.14.13.78	ent-kaurene oxidase		1	12	1	2	3	48	22	27	2	2	9	12	5	9	FALSE	FALSE	FALSE	TRUE	FALSE	TRUE	#N/A	#N/A	#N/A	#N/A	#N/A	#N/A	#N/A
895	4.1.1.9	Malonyl-CoA decarboxylase		2	4	2	5	4	8	8	15	14	1	9	10	4	6	FALSE	FALSE	FALSE	TRUE	FALSE	TRUE	#N/A	#N/A	#N/A	#N/A	#N/A	#N/A	#N/A
506	2.7.1.78	polynucleotide 5'-hydroxyl-kinase		6.5	10	7	6	20	21	14	20	11	19	12	10	3	39	FALSE	FALSE	FALSE	TRUE	FALSE	TRUE	#N/A	#N/A	#N/A	#N/A	#N/A	#N/A	#N/A
369	2.4.1.143	alpha-1,6-mannosyl-glycoprotein 2-beta-N-acetylglucosaminyltransferase		5	5	6	3	5.5	7	9	6	6	3	3	3	3	14	FALSE	FALSE	FALSE	TRUE	FALSE	TRUE	#N/A	#N/A	#N/A	#N/A	#N/A	#N/A	#N/A
367	2.4.1.141	N-acetylglucosaminyldiphosphodolichol N-acetylglucosaminyltransferase		14	10	25	6	15.5	38	56	2	3	6	4	0	0	9	FALSE	FALSE	FALSE	TRUE	FALSE	TRUE	#N/A	#N/A	#N/A	#N/A	#N/A	#N/A	#N/A
561	2.7.7.56	tRNA nucleotidyltransferase		11	15	15	1	45.5	63	30	14	31	14	39	21	0	37	FALSE	FALSE	FALSE	TRUE	FALSE	TRUE	#N/A	#N/A	#N/A	#N/A	#N/A	#N/A	#N/A
633	3.1.3.23	sugar-phosphatase		1	3	2	6	12.5	37	9	5	6	4	4	4	0	31	FALSE	FALSE	FALSE	TRUE	FALSE	TRUE	#N/A	#N/A	#N/A	#N/A	#N/A	#N/A	#N/A
425	2.5.1.18	glutathione transferase		2238	3871	7401	2503	3505	1492	3857	763	855	1130	1038	1812	2555	3097	FALSE	FALSE	FALSE	FALSE	FALSE	TRUE	GST_C_Alpha GST_N_Alpha GST_N_Sigma_like | MetaCyc: | EC: 2.5.1.18 (glutathione transferase) | GO:	not assigned	unknown	0	0	0	0
787	3.4.25.1	proteasome endopeptidase complex		1182.5	1507	1340	789	1438.5	998	1454	663	716	1000	1045	2118	2160	3029	FALSE	FALSE	FALSE	FALSE	FALSE	TRUE	moderately similar to ( 261) AT3G26340 | Symbols: | 20S proteasome beta subunit E, putative | chr3:9650600-9652572 REVERSEmoderately similar to ( 268) PSB5_SPIOL Proteasome subunit beta type 5 precursor (EC 3.4.25.1) (20S proteasome subunit E) (Proteasome epsilon chain) - Spinacia oleracea (Spinach)moderately similar to ( 262) loc_os06g06030 12006.m31985 protein proteasome subunit beta type 5 pre…	protein	degradation	ubiquitin	proteasom	0	0
136	1.14.17.4	aminocyclopropanecarboxylate oxidase		234	197	72	95	308	134	471	212	248	536	229	287	2141	2692	FALSE	FALSE	FALSE	FALSE	FALSE	TRUE	#N/A	#N/A	#N/A	#N/A	#N/A	#N/A	#N/A
38	1.1.1.29	glycerate dehydrogenase		250	232	642	557	719	727	498	1386	1384	1347	835	764	1962	3614	FALSE	FALSE	FALSE	FALSE	FALSE	TRUE	#N/A	#N/A	#N/A	#N/A	#N/A	#N/A	#N/A
960	4.4.1.5	lactoylglutathione lyase		1230	1467	1519	1508	2354	1484	1583	2032	1197	2123	957	816	1850	3640	FALSE	FALSE	FALSE	FALSE	FALSE	TRUE	#N/A	#N/A	#N/A	#N/A	#N/A	#N/A	#N/A
749	3.4.21.92	Endopeptidase Clp		372.5	1533	661	276	862	1329	872	1493	1385	1068	1616	1382	1762	2255	FALSE	FALSE	FALSE	FALSE	FALSE	TRUE	weakly similar to ( 188) AT1G02560 | Symbols: CLPP5, NCLPP5, NCLPP1 | CLPP5 (NUCLEAR ENCODED CLP PROTEASE 5); serine-type endopeptidase | chr1:538000-539805 FORWARDweakly similar to ( 152) CLPP_CHLVU ATP-dependent Clp protease proteolytic subunit (EC 3.4.21.92) (Endopeptidase Clp) - Chlorella vulgaris (Green alga)moderately similar to ( 206) loc_os02g42290 12002.m33788 protein ATP-dependent Clp p…	protein	degradation	serine protease	0	0	0
865	3.6.4.3	microtubule-severing ATPase		3021	2465	642	1961	3094	1167	1398	1141	1132	831	935	738	1387	1574	FALSE	FALSE	FALSE	FALSE	FALSE	TRUE	moderately similar to ( 348) AT2G34560 | Symbols: | katanin, putative | chr2:14560266-14562695 FORWARDweakly similar to ( 181) CDC48_SOYBN Cell division cycle protein 48 homolog (Valosin-containing protein homolog) (VCP) - Glycine max (Soybean)moderately similar to ( 368) loc_os01g48270 12001.m11018 protein katanin p60 ATPase-containing subunit, putative, expressedSpoVK PRK03992 RPT1 AAA HflB hfl…	protein	degradation	AAA type	0	0	0
884	4.1.1.35	UDP-glucuronate decarboxylase		203.5	203	136	279	240.5	134	220	749	1614	1393	863	1300	1170	3409	FALSE	FALSE	FALSE	FALSE	FALSE	TRUE	#N/A	#N/A	#N/A	#N/A	#N/A	#N/A	#N/A
562	2.7.7.6	DNA-directed RNA polymerase		21356.5	30358	35942	67837	23431.5	38121	28526	723	602	800	776	827	873	1179	FALSE	FALSE	FALSE	FALSE	FALSE	TRUE	moderately similar to ( 318) ATCG00180 | Symbols: RPOC1 | RNA polymerase beta' subunit-1 | chrC:20251-23084 REVERSEmoderately similar to ( 399) RPOC1_MESVI DNA-directed RNA polymerase beta' chain (EC 2.7.7.6) (PEP) (Plastid-encoded RNA polymerase beta' subunit) (RNA polymerase beta' subunit) - Mesostigma viridemoderately similar to ( 307) loc_os02g24614 12002.m100736 protein DNA-directed RNA poly…	RNA	transcription	0	0	0	0
671	3.2.1.147	thioglucosidase		2.5	0	0	21	7	0	0	27	38	37	14	45	640	2750	FALSE	FALSE	FALSE	FALSE	FALSE	TRUE	#N/A	#N/A	#N/A	#N/A	#N/A	#N/A	#N/A
331	2.3.1.48	histone acetyltransferase		4409	5603	6198	8679	4709.5	5849	4432	513	634	624	400	597	637	688	FALSE	FALSE	FALSE	FALSE	FALSE	TRUE	nearly identical (2673) AT1G55970 | Symbols: HAC04, HAG04, HAC4, HAG4, HAC6 | HAC4 (HISTONE ACETYLTRANSFERASE OF THE CBP FAMILY 4); histone acetyltransferase | chr1:20932451-20938290 REVERSEhighly similar to ( 995) loc_os02g04490 12002.m05798 protein HAC1, putative, expressedDUF906 ZnF_TAZ | MetaCyc: | EC: 2.3.1.48 (histone acetyltransferase) | GO:	RNA	regulation of transcription	Histone acetyltransferases	0	0	0
847	3.6.3.14	H+-transporting two-sector ATPase		745	919	447	1071	748.5	331	311	1032	1739	1503	810	1124	516	832	FALSE	FALSE	FALSE	FALSE	FALSE	TRUE	| MetaCyc: | EC: 3.6.3.14 (H<small><sup>+</sup></small>-transporting two-sector ATPase) | GO:	not assigned	unknown	0	0	0	0
155	1.18.1.3	ferredoxin-NAD+ reductase		346.5	701	702	209	561.5	355	495	99	173	226	247	316	496	814	FALSE	FALSE	FALSE	FALSE	FALSE	TRUE	antC PRK07609 Hmp UbiB NAD_binding_1 PRK05464 fre COG4097 NqrF PRK10926 FAD_binding_6 | MetaCyc: | EC: 1.18.1.3 (ferredoxin-NAD<small><sup>+</sup></small> reductase) | GO:	not assigned	unknown	0	0	0	0
995	5.3.4.1	Protein disulfide-isomerase		606	729	812	1350	1168.5	682	1054	270	407	459	413	686	479	779	FALSE	FALSE	FALSE	FALSE	FALSE	TRUE	moderately similar to ( 267) AT1G77510 | Symbols: ATPDIL1-2, PDI6, ATPDI6 | ATPDIL1-2 (PDI-LIKE 1-2); protein disulfide isomerase | chr1:29126742-29129433 FORWARDmoderately similar to ( 270) PDI_RICCO Protein disulfide-isomerase precursor (EC 5.3.4.1) (PDI) - Ricinus communis (Castor bean)moderately similar to ( 263) loc_os11g09280 12011.m28750 protein OsPDIL1-1 - Oryza sativa protein disulfide i…	redox	thioredoxin	0	0	0	0
1000	5.4.2.1	phosphoglycerate mutase		241	350	423	839	494.5	169	236	257	459	295	265	235	432	520	FALSE	FALSE	FALSE	FALSE	FALSE	TRUE	weakly similar to ( 167) AT1G22170 | Symbols: | phosphoglycerate/bisphosphoglycerate mutase family protein | chr1:7826603-7828055 FORWARDweakly similar to ( 164) loc_os02g51590 12002.m33276 protein 2,3-bisphosphoglycerate-dependent phosphoglycerate mutase, putative, expressedGpmA PRK01112 PRK01295 PGAM phoE | MetaCyc: | EC: 5.4.2.1 (phosphoglycerate mutase) | GO:	glycolysis	unclear/dually targeted	phosphoglycerate mutase	0	0	0
20	1.1.1.206	tropinone reductase I		216	209	346	389	358	355	161	22	64	82	74	162	415	1014	FALSE	FALSE	FALSE	FALSE	FALSE	TRUE	#N/A	#N/A	#N/A	#N/A	#N/A	#N/A	#N/A
565	2.7.7.7	DNA-directed DNA polymerase		528	557	1111	581	576.5	1117	942	287	273	276	279	265	410	566	FALSE	FALSE	FALSE	FALSE	FALSE	TRUE	DNA_pol_phi | MetaCyc: | EC: 2.7.7.7 (DNA-directed DNA polymerase) | GO:	not assigned	unknown	0	0	0	0
517	2.7.11.13	protein kinase C		235.5	190	305	1238	797.5	205	204	159	156	108	230	193	383	485	FALSE	FALSE	FALSE	FALSE	FALSE	TRUE	#N/A	#N/A	#N/A	#N/A	#N/A	#N/A	#N/A
852	3.6.3.25	sulfate-transporting ATPase		136	213	94	129	136.5	81	101	521	518	552	505	528	368	563	FALSE	FALSE	FALSE	FALSE	FALSE	TRUE	#N/A	#N/A	#N/A	#N/A	#N/A	#N/A	#N/A
678	3.2.1.21	beta-glucosidase		408	1916	2135	727	1423	880	983	402	787	878	559	731	359	2217	FALSE	FALSE	FALSE	FALSE	FALSE	TRUE	moderately similar to ( 349) AT5G36890 | Symbols: BGLU42 | BGLU42 (BETA GLUCOSIDASE 42); beta-glucosidase/ catalytic/ cation binding / hydrolase, hydrolyzing O-glycosyl compounds | chr5:14541527-14546090 REVERSEmoderately similar to ( 282) MYR3_SINAL Myrosinase MB3 precursor (EC 3.2.1.147) (Sinigrinase) (Thioglucosidase) - Sinapis alba (White mustard) (Brassica hirta)moderately similar to ( 341) …	misc	gluco-, galacto- and mannosidases	0	0	0	0
496	2.7.1.40	pyruvate kinase		351.5	534	293	898	422	225	226	365	569	265	228	387	351	398	FALSE	FALSE	FALSE	FALSE	FALSE	TRUE	moderately similar to ( 380) AT5G63680 | Symbols: | pyruvate kinase, putative | chr5:25490507-25492530 FORWARDmoderately similar to ( 372) KPYC_SOYBN Pyruvate kinase, cytosolic isozyme (EC 2.7.1.40) (PK) - Glycine max (Soybean)moderately similar to ( 377) loc_os04g58110 12004.m10693 protein pyruvate kinase, cytosolic isozyme, putative, expressedPyruvate_Kinase PK PykF PRK05826 PRK06354 PRK09206 P…	glycolysis	cytosolic branch	pyruvate kinase (PK)	0	0	0
47	1.1.1.42	isocitrate dehydrogenase (NADP+)		73	116	93	37	80	163	89	459	404	557	372	145	339	699	FALSE	FALSE	FALSE	FALSE	FALSE	TRUE	#N/A	#N/A	#N/A	#N/A	#N/A	#N/A	#N/A
945	4.2.99.18	DNA-(apurinic or apyrimidinic site) lyase		428.5	831	1081	577	577.5	558	749	219	463	330	269	507	314	482	FALSE	FALSE	FALSE	FALSE	FALSE	TRUE	#N/A	#N/A	#N/A	#N/A	#N/A	#N/A	#N/A
279	2.1.1.41	sterol 24-C-methyltransferase		366.5	836	952	1189	477	730	697	181	399	346	195	281	293	512	FALSE	FALSE	FALSE	FALSE	FALSE	TRUE	#N/A	#N/A	#N/A	#N/A	#N/A	#N/A	#N/A
521	2.7.11.22	cyclin-dependent kinase		4498.5	5153	4468	4301	5421.5	2779	4859	618	574	536	377	379	284	484	FALSE	FALSE	FALSE	FALSE	FALSE	TRUE	moderately similar to ( 252) AT5G63610 | Symbols: HEN3, CDKE;1, ATCDK8 | CDKE;1 (CYCLIN-DEPENDENT KINASE E;1); ATP binding / kinase/ protein kinase/ protein serine/threonine kinase | chr5:25463645-25465057 REVERSEweakly similar to ( 197) CDC22_ORYSA Cell division control protein 2 homolog 2 (EC 2.7.11.22) - Oryza sativa (Rice)moderately similar to ( 276) loc_os10g42950 12010.m22036 protein cell d…	protein	postranslational modification	0	0	0	0
661	3.1.4.53	3',5'-cyclic-AMP phosphodiesterase		348	372	531	374	535	518	697	209	432	268	226	328	278	315	FALSE	FALSE	FALSE	FALSE	FALSE	TRUE	#N/A	#N/A	#N/A	#N/A	#N/A	#N/A	#N/A
599	3.1.1.4	phospholipase A2		485	349	649	241	828.5	278	672	175	205	148	247	184	262	379	FALSE	FALSE	FALSE	FALSE	FALSE	TRUE	PLA2c PA2c Phospholip_A2_1 | MetaCyc: | EC: 3.1.1.4 (phospholipase A<small><sub>2</sub></small>) | GO:	lipid metabolism	lipid degradation	lysophospholipases	0	0	0
748	3.4.21.89	Signal peptidase I		210.5	372	468	107	487.5	345	236	75	120	142	243	195	213	320	FALSE	FALSE	FALSE	FALSE	FALSE	TRUE	#N/A	#N/A	#N/A	#N/A	#N/A	#N/A	#N/A
503	2.7.1.68	1-phosphatidylinositol-4-phosphate 5-kinase		322	230	231	262	341.5	176	284	204	289	318	188	232	205	243	FALSE	FALSE	FALSE	FALSE	FALSE	TRUE	#N/A	#N/A	#N/A	#N/A	#N/A	#N/A	#N/A
319	2.3.1.170	6'-deoxychalcone synthase		155.5	301	356	183	278.5	31	314	195	158	122	454	148	203	262	FALSE	FALSE	FALSE	FALSE	FALSE	TRUE	#N/A	#N/A	#N/A	#N/A	#N/A	#N/A	#N/A
873	4.1.1.15	Glutamate decarboxylase		92.5	76	136	102	509.5	139	98	369	916	591	457	787	202	486	FALSE	FALSE	FALSE	FALSE	FALSE	TRUE	#N/A	#N/A	#N/A	#N/A	#N/A	#N/A	#N/A
268	2.1.1.146	(iso)eugenol O-methyltransferase		55	487	112	27	113	432	444	45	114	175	23	133	195	422	FALSE	FALSE	FALSE	FALSE	FALSE	TRUE	#N/A	#N/A	#N/A	#N/A	#N/A	#N/A	#N/A
233	1.6.99.5	NADH dehydrogenase (quinone)		29	386	51	92	114.5	16	0	134	231	118	112	110	190	240	FALSE	FALSE	FALSE	FALSE	FALSE	TRUE	#N/A	#N/A	#N/A	#N/A	#N/A	#N/A	#N/A
148	1.16.3.1	ferroxidase		120.5	182	625	301	233.5	500	328	165	1497	175	258	495	188	1330	FALSE	FALSE	FALSE	FALSE	FALSE	TRUE	#N/A	#N/A	#N/A	#N/A	#N/A	#N/A	#N/A
1	1.1.1.1	alcohol dehydrogenase		125.5	134	133	166	151	88	241	332	292	259	266	293	179	278	FALSE	FALSE	FALSE	FALSE	FALSE	TRUE	moderately similar to ( 296) AT5G43940 | Symbols: HOT5, ADH2, GSNOR | HOT5 (sensitive to hot temperatures 5); S-(hydroxymethyl)glutathione dehydrogenase/ S-nitrosoglutathione reductase | chr5:17684265-17686379 FORWARDmoderately similar to ( 305) ADHX_PEA Alcohol dehydrogenase class 3 (EC 1.1.1.1) (Alcohol dehydrogenase class III) (S-(hydroxymethyl)glutathione dehydrogenase) (EC 1.1.1.284) (Glutat…	misc	alcohol dehydrogenases	0	0	0	0
226	1.6.2.4	NADPH-hemoprotein reductase		163.5	261	129	154	280	151	135	141	123	126	55	90	178	241	FALSE	FALSE	FALSE	FALSE	FALSE	TRUE	moderately similar to ( 437) AT4G24520 | Symbols: ATR1, AR1 | ATR1 (ARABIDOPSIS P450 REDUCTASE 1); NADPH-hemoprotein reductase | chr4:12663065-12667066 REVERSEmoderately similar to ( 429) NCPR_PHAAU NADPH--cytochrome P450 reductase (EC 1.6.2.4) (CPR) (P450R) - Phaseolus aureus (Mung bean) (Vigna radiata)moderately similar to ( 435) loc_os09g38620 12009.m06803 protein NADPH--cytochrome P450 reduct…	secondary metabolism	phenylpropanoids	0	0	0	0
583	2.8.2.1	aryl sulfotransferase		30.5	118	8	19	55	5	6	413	208	794	603	892	172	698	FALSE	FALSE	FALSE	FALSE	FALSE	TRUE	#N/A	#N/A	#N/A	#N/A	#N/A	#N/A	#N/A
49	1.1.1.49	glucose-6-phosphate dehydrogenase		104.5	121	84	71	207.5	114	73	110	126	208	146	127	159	210	FALSE	FALSE	FALSE	FALSE	FALSE	TRUE	highly similar to ( 532) AT5G40760 | Symbols: G6PD6 | G6PD6 (GLUCOSE-6-PHOSPHATE DEHYDROGENASE 6); glucose-6-phosphate dehydrogenase | chr5:16311284-16314556 FORWARDhighly similar to ( 536) G6PD_SOLTU Glucose-6-phosphate 1-dehydrogenase, cytoplasmic isoform (EC 1.1.1.49) (G6PD) - Solanum tuberosum (Potato)highly similar to ( 531) loc_os02g38840 12002.m77828 protein glucose-6-phosphate 1-dehydroge…	OPP	oxidative PP	G6PD	0	0	0
57	1.1.1.86	ketol-acid reductoisomerase		105	138	214	121	279.5	178	154	776	667	504	210	259	158	175	FALSE	FALSE	FALSE	FALSE	FALSE	TRUE	#N/A	#N/A	#N/A	#N/A	#N/A	#N/A	#N/A
1042	6.2.1.4	succinate-CoA ligase (GDP-forming)		79.5	154	103	146	104	155	96	155	249	274	133	238	155	156	FALSE	FALSE	FALSE	FALSE	FALSE	TRUE	moderately similar to ( 361) AT2G20420 | Symbols: | succinyl-CoA ligase (GDP-forming) beta-chain, mitochondrial, putative / succinyl-CoA synthetase, beta chain, putative / SCS-beta, putative | chr2:8805574-8807858 FORWARDmoderately similar to ( 360) SUCB_ORYSA Succinyl-CoA ligase [GDP-forming] beta-chain, mitochondrial precursor (EC 6.2.1.4) (Succinyl-CoA synthetase, beta chain) (SCS-beta) - Oryz…	TCA / org transformation	TCA	succinyl-CoA ligase	0	0	0
680	3.2.1.23	beta-galactosidase		148.5	150	83	243	193.5	119	79	355	282	516	296	297	154	156	FALSE	FALSE	FALSE	FALSE	FALSE	TRUE	highly similar to ( 835) AT2G16730 | Symbols: BGAL13 | BGAL13; beta-galactosidase | chr2:7261986-7266105 REVERSEhighly similar to ( 634) BGAL_ASPOF Beta-galactosidase precursor (EC 3.2.1.23) (Lactase) - Asparagus officinalis (Garden asparagus)nearly identical (1873) loc_os09g36810 12009.m06630 protein beta-galactosidase precursor, putative, expressedGlyco_hydro_35 Gal_Lectin LacA | MetaCyc: | EC:…	misc	gluco-, galacto- and mannosidases	beta-galactosidase	0	0	0
56	1.1.1.85	3-isopropylmalate dehydrogenase		33	102	50	60	34	18	21	84	114	101	84	110	153	257	FALSE	FALSE	FALSE	FALSE	FALSE	TRUE	moderately similar to ( 258) AT1G80560 | Symbols: | 3-isopropylmalate dehydrogenase, chloroplast, putative | chr1:30287833-30290126 FORWARDmoderately similar to ( 249) LEU3_BRANA 3-isopropylmalate dehydrogenase, chloroplast precursor (EC 1.1.1.85) (Beta-IPM dehydrogenase) (IMDH) (3-IPM-DH) - Brassica napus (Rape)moderately similar to ( 261) loc_os03g45320 12003.m101427 protein 3-isopropylmalate d…	amino acid metabolism	synthesis	branched chain group	leucine specific	3-isopropylmalate dehydrogenase	0
225	1.6.2.2	cytochrome-b5 reductase		139	135	183	71	148	81	89	66	171	248	159	121	152	155	FALSE	FALSE	FALSE	FALSE	FALSE	TRUE	weakly similar to ( 112) AT5G09680 | Symbols: | cytochrome b5 domain-containing protein | chr5:2999362-3000185 REVERSEweakly similar to ( 115) NIA_VOLCA Nitrate reductase [NADH] (EC 1.7.1.1) (NR) - Volvox carteriweakly similar to ( 120) loc_os07g12830 12007.m29108 protein cytoplasm protein, putative, expressedUbiB Cyt-b5 FAD_binding_6 Hmp CYB5 NAD_binding_1 | MetaCyc: | EC: 1.6.2.2 (cytochrome-<i…	N-metabolism	nitrate metabolism	NR	0	0	0
352	2.3.3.8	ATP citrate synthase		168	439	198	146	175	71	95	102	222	118	98	162	150	193	FALSE	FALSE	FALSE	FALSE	FALSE	TRUE	#N/A	#N/A	#N/A	#N/A	#N/A	#N/A	#N/A
240	1.8.1.7	glutathione-disulfide reductase		104	133	60	146	145.5	100	88	153	133	107	126	146	149	173	FALSE	FALSE	FALSE	FALSE	FALSE	TRUE	#N/A	#N/A	#N/A	#N/A	#N/A	#N/A	#N/A
495	2.7.1.4	fructokinase		58	142	238	39	130.5	113	198	77	211	156	93	145	149	163	FALSE	FALSE	FALSE	FALSE	FALSE	TRUE	moderately similar to ( 462) AT1G06020 | Symbols: | pfkB-type carbohydrate kinase family protein | chr1:1824548-1826101 FORWARDhighly similar to ( 592) SCRK1_ORYSA Fructokinase-1 (EC 2.7.1.4) (Fructokinase I) (OsFKI) - Oryza sativa (Rice)highly similar to ( 592) loc_os01g66940 12001.m12799 protein fructokinase-1, putative, expressedbac_FRK PRK09434 PfkB KdgK RbsK ribokinase PRK11142 ribokinase_gr…	major CHO metabolism	degradation	sucrose	fructokinase	0	0
249	1.8.7.1	sulfite reductase (ferredoxin)		54.5	80	75	128	87.5	65	34	92	88	61	58	45	147	161	FALSE	FALSE	FALSE	FALSE	FALSE	TRUE	#N/A	#N/A	#N/A	#N/A	#N/A	#N/A	#N/A
528	2.7.12.2	mitogen-activated protein kinase kinase		80	92	132	55	170	140	129	56	70	70	86	151	141	162	FALSE	FALSE	FALSE	FALSE	FALSE	TRUE	#N/A	#N/A	#N/A	#N/A	#N/A	#N/A	#N/A
804	3.5.1.9	arylformamidase		59	72	181	63	313.5	99	67	305	142	173	244	286	138	274	FALSE	FALSE	FALSE	FALSE	FALSE	TRUE	#N/A	#N/A	#N/A	#N/A	#N/A	#N/A	#N/A
686	3.2.1.4	cellulase		719	827	596	501	895	383	551	140	160	173	86	253	131	202	FALSE	FALSE	FALSE	FALSE	FALSE	TRUE	Cellulase BglC | MetaCyc: | EC: 3.2.1.4 (cellulase) | GO:	not assigned	unknown	0	0	0	0
2	1.1.1.100	3-oxoacyl-[acyl-carrier-protein] reductase		81	190	128	72	134.5	92	374	76	144	164	161	205	127	325	FALSE	FALSE	FALSE	FALSE	FALSE	TRUE	moderately similar to ( 211) AT1G24360 | Symbols: | 3-oxoacyl-(acyl-carrier protein) reductase, chloroplast / 3-ketoacyl-acyl carrier protein reductase | chr1:8640820-8643283 FORWARDmoderately similar to ( 225) FABG2_BRANA 3-oxoacyl-[acyl-carrier-protein] reductase 2, chloroplast precursor (EC 1.1.1.100) (3-ketoacyl-acyl carrier protein reductase 2) - Brassica napus (Rape)moderately similar to ( …	misc	short chain dehydrogenase/reductase (SDR)	0	0	0	0
888	4.1.1.48	indole-3-glycerol-phosphate synthase		33.5	73	28	64	43.5	55	72	84	256	230	110	106	124	171	FALSE	FALSE	FALSE	FALSE	FALSE	TRUE	#N/A	#N/A	#N/A	#N/A	#N/A	#N/A	#N/A
396	2.4.1.32	glucomannan 4-beta-mannosyltransferase		25.5	163	39	169	49	24	64	75	133	110	50	77	124	185	FALSE	FALSE	FALSE	FALSE	FALSE	TRUE	#N/A	#N/A	#N/A	#N/A	#N/A	#N/A	#N/A
443	2.5.1.61	hydroxymethylbilane synthase		29	389	231	40	59.5	143	84	33	123	191	172	120	124	453	FALSE	FALSE	FALSE	FALSE	FALSE	TRUE	#N/A	#N/A	#N/A	#N/A	#N/A	#N/A	#N/A
956	4.4.1.15	D-cysteine desulfhydrase		17	87	20	26	22	60	45	54	138	62	38	72	124	250	FALSE	FALSE	FALSE	FALSE	FALSE	TRUE	#N/A	#N/A	#N/A	#N/A	#N/A	#N/A	#N/A
643	3.1.3.5	5'-nucleotidase		126.5	119	192	151	236	100	183	119	227	278	179	166	119	185	FALSE	FALSE	FALSE	FALSE	FALSE	TRUE	moderately similar to ( 228) AT1G75210 | Symbols: | 5' nucleotidase family protein | chr1:28223990-28228751 FORWARDmoderately similar to ( 240) loc_os03g56310 12003.m101134 protein cytosolic purine 5-nucleotidase, putative, expressed5_nucleotid | MetaCyc: | EC: 3.1.3.5 (5'-nucleotidase) | GO:	not assigned	no ontology	0	0	0	0
137	1.14.19.2	acyl-[acyl-carrier-protein] desaturase		224.5	568	592	754	552.5	191	361	292	309	421	167	231	118	212	FALSE	FALSE	FALSE	FALSE	FALSE	TRUE	#N/A	#N/A	#N/A	#N/A	#N/A	#N/A	#N/A
101	1.14.11.27	[histone-H3]-lysine-36 demethylase		292.5	358	330	163	426.5	179	259	128	152	123	115	70	116	198	FALSE	FALSE	FALSE	FALSE	FALSE	TRUE	#N/A	#N/A	#N/A	#N/A	#N/A	#N/A	#N/A
648	3.1.3.7	3'(2'),5'-bisphosphate nucleotidase		141	107	396	113	215	143	232	117	123	246	87	393	116	578	FALSE	FALSE	FALSE	FALSE	FALSE	TRUE	#N/A	#N/A	#N/A	#N/A	#N/A	#N/A	#N/A
328	2.3.1.41	beta-ketoacyl-[acyl-carrier-protein] synthase I		157.5	893	436	179	485	121	85	304	195	174	283	164	113	133	FALSE	FALSE	FALSE	FALSE	FALSE	TRUE	moderately similar to ( 265) AT2G04540 | Symbols: | 3-oxoacyl-(acyl-carrier-protein) synthase II, putative | chr2:1581521-1584635 REVERSEmoderately similar to ( 212) KASC1_HORVU 3-oxoacyl-[acyl-carrier-protein] synthase I, chloroplast precursor (EC 2.3.1.41) (Beta-ketoacyl-ACP synthase I) (KAS I) - Hordeum vulgare (Barley)moderately similar to ( 239) loc_os02g10320 12002.m06330 protein 3-oxoacyl-…	lipid metabolism	FA synthesis and FA elongation	ketoacyl ACP synthase	0	0	0
48	1.1.1.44	phosphogluconate dehydrogenase (NADP+-dependent, decarboxylating)		114.5	168	153	44	236	78	106	29	40	81	53	83	109	188	FALSE	FALSE	FALSE	FALSE	FALSE	TRUE	#N/A	#N/A	#N/A	#N/A	#N/A	#N/A	#N/A
99	1.14.11.2	procollagen-proline dioxygenase		59.5	64	145	37	126	71	141	78	86	140	82	127	109	176	FALSE	FALSE	FALSE	FALSE	FALSE	TRUE	#N/A	#N/A	#N/A	#N/A	#N/A	#N/A	#N/A
1047	6.3.2.2	Glutamate-cysteine ligase		11	49	49	91	23	26	50	38	48	52	53	43	108	152	FALSE	FALSE	FALSE	FALSE	FALSE	TRUE	#N/A	#N/A	#N/A	#N/A	#N/A	#N/A	#N/A
454	2.6.1.42	branched-chain-amino-acid transaminase		116	111	225	149	217.5	94	170	43	59	65	85	69	102	328	FALSE	FALSE	FALSE	FALSE	FALSE	TRUE	weakly similar to ( 191) AT5G65780 | Symbols: ATBCAT-5 | ATBCAT-5; branched-chain-amino-acid transaminase/ catalytic | chr5:26316418-26318585 FORWARDweakly similar to ( 192) loc_os05g48450 12005.m083809 protein branched-chain-amino-acid aminotransferase, putative, expressedBCAT_beta_family Aminotran_4 PRK06606 PLPDE_IV IlvE D-AAT_like | MetaCyc: | EC: 2.6.1.42 (branched-chain-amino-acid transamin…	amino acid metabolism	synthesis	branched chain group	common	branched-chain amino acid aminotransferase	0
152	1.17.7.1	(E)-4-hydroxy-3-methylbut-2-enyl-diphosphate synthase		127	168	53	111	668	110	336	361	399	319	220	92	97	177	FALSE	FALSE	FALSE	FALSE	FALSE	TRUE	#N/A	#N/A	#N/A	#N/A	#N/A	#N/A	#N/A
311	2.3.1.15	glycerol-3-phosphate 1-O-acyltransferase		168	204	127	96	174	99	98	201	299	270	207	277	94	208	FALSE	FALSE	FALSE	FALSE	FALSE	TRUE	#N/A	#N/A	#N/A	#N/A	#N/A	#N/A	#N/A
487	2.7.1.25	adenylyl-sulfate kinase		144.5	525	604	299	311.5	294	425	120	79	68	171	304	94	525	FALSE	FALSE	FALSE	FALSE	FALSE	TRUE	moderately similar to ( 209) AT4G39940 | Symbols: AKN2 | AKN2 (APS-kinase 2); ATP binding / adenylylsulfate kinase/ kinase/ transferase, transferring phosphorus-containing groups | chr4:18519787-18521276 FORWARDweakly similar to ( 199) KAPS_CATRO Adenylyl-sulfate kinase, chloroplast precursor (EC 2.7.1.25) (APS kinase) (Adenosine-5'-phosphosulfate kinase) (ATP adenosine-5'-phosphosulfate 3'-phosp…	S-assimilation	AKN	0	0	0	0
617	3.1.2.4	3-hydroxyisobutyryl-CoA hydrolase		100	41	55	192	121	119	404	216	133	187	152	156	93	145	FALSE	FALSE	FALSE	FALSE	FALSE	TRUE	weakly similar to ( 189) AT2G30660 | Symbols: | 3-hydroxyisobutyryl-coenzyme A hydrolase, putative / CoA-thioester hydrolase, putative | chr2:13058500-13061665 REVERSEweakly similar to ( 183) loc_os12g16350 12012.m073804 protein CHY1, putative, expressedPRK06493 PRK06028 PRK07828 PRK07759 PRK05617 PRK06952 CaiD ECH PRK05980 PRK07509 PRK05809 PRK07658 PRK05979 PRK06190 PRK08260 PRK07628 PRK06494 P…	amino acid metabolism	degradation	aromatic aa	tryptophan	0	0
726	3.4.16.5	carboxypeptidase C		205	214	223	151	351	167	209	181	270	425	156	388	90	110	FALSE	FALSE	FALSE	FALSE	FALSE	TRUE	moderately similar to ( 234) AT5G22980 | Symbols: scpl47 | scpl47 (serine carboxypeptidase-like 47); serine-type carboxypeptidase | chr5:7688084-7690481 FORWARDmoderately similar to ( 244) CBP3_HORVU Serine carboxypeptidase 3 precursor (EC 3.4.16.5) (Serine carboxypeptidase III) (CP-MIII) - Hordeum vulgare (Barley)moderately similar to ( 244) loc_os07g29620 12007.m07234 protein serine carboxypept…	protein	degradation	serine protease	0	0	0
198	1.3.5.1	succinate dehydrogenase (ubiquinone)		113	208	75	108	192	107	48	112	93	105	90	84	88	116	FALSE	FALSE	FALSE	FALSE	FALSE	TRUE	#N/A	#N/A	#N/A	#N/A	#N/A	#N/A	#N/A
412	2.4.2.26	protein xylosyltransferase		171	166	381	164	198	105	198	43	73	62	66	75	86	93	FALSE	FALSE	FALSE	FALSE	FALSE	TRUE	#N/A	#N/A	#N/A	#N/A	#N/A	#N/A	#N/A
864	3.6.3.8	Ca2+-transporting ATPase		146	186	95	317	197	92	66	131	251	161	98	129	82	128	FALSE	FALSE	FALSE	FALSE	FALSE	TRUE	moderately similar to ( 469) AT1G07670 | Symbols: ATECA4, ECA4 | calcium-transporting ATPase | chr1:2370305-2374196 REVERSEmoderately similar to ( 335) ACA2_ORYSA Calcium-transporting ATPase 2, plasma membrane-type (EC 3.6.3.8) (Ca(2+)-ATPase isoform 2) - Oryza sativa (Rice)moderately similar to ( 481) loc_os03g17310 12003.m07160 protein calcium-transporting ATPase 2, endoplasmic reticulum-type, …	signalling	calcium	0	0	0	0
1004	5.4.2.8	phosphomannomutase		18.5	26	53	62	40.5	82	20	77	174	196	128	162	81	134	FALSE	FALSE	FALSE	FALSE	FALSE	TRUE	#N/A	#N/A	#N/A	#N/A	#N/A	#N/A	#N/A
992	5.3.3.2	isopentenyl-diphosphate DELTA-isomerase		49.5	186	97	47	525	185	1315	85	130	155	92	114	77	154	FALSE	FALSE	FALSE	FALSE	FALSE	TRUE	moderately similar to ( 241) AT3G02780 | Symbols: IPP2, IPIAT1, IDI2 | IPP2 (ISOPENTENYL PYROPHOSPHATE:DIMETHYLALLYL PYROPHOSPHATE ISOMERASE 2); isopentenyl-diphosphate delta-isomerase | chr3:602578-604648 REVERSEmoderately similar to ( 234) loc_os05g34180 12005.m07649 protein isopentenyl-diphosphate delta-isomerase I, putative, expressedIPP_Isomerase Idi PRK03759 | MetaCyc: | EC: 5.3.3.2 (isopen…	secondary metabolism	isoprenoids	mevalonate pathway	isopentenyl pyrophosphate:dimethyllallyl pyrophosphate isomerase	0	0
906	4.1.3.36	1,4-dihydroxy-2-naphthoyl-CoA synthase		13.5	93	29	51	48	118	18	36	71	45	88	46	77	225	FALSE	FALSE	FALSE	FALSE	FALSE	TRUE	#N/A	#N/A	#N/A	#N/A	#N/A	#N/A	#N/A
919	4.2.1.20	tryptophan synthase		139.5	362	200	238	277.5	248	296	42	123	61	81	135	76	146	FALSE	FALSE	FALSE	FALSE	FALSE	TRUE	moderately similar to ( 402) AT4G27070 | Symbols: TSB2 | TSB2 (TRYPTOPHAN SYNTHASE BETA-SUBUNIT 2); tryptophan synthase | chr4:13586564-13588619 FORWARDmoderately similar to ( 398) TRPB1_MAIZE Tryptophan synthase beta chain 1 (EC 4.2.1.20) (Orange pericarp 1) (Fragment) - Zea mays (Maize)moderately similar to ( 392) loc_os08g04180 12008.m04562 protein tryptophan synthase beta chain 1, putative, e…	amino acid metabolism	synthesis	aromatic aa	tryptophan	tryptophan synthase	0
637	3.1.3.3	phosphoserine phosphatase		84.5	183	196	69	98	103	151	48	48	52	159	202	75	152	FALSE	FALSE	FALSE	FALSE	FALSE	TRUE	PP2C_SIG RsbU SpoIIE | MetaCyc: | EC: 3.1.3.3 (phosphoserine phosphatase) | GO:	not assigned	unknown	0	0	0	0
117	1.14.13.70	sterol 14alpha-demethylase		31	56	38	32	51.5	84	32	19	27	43	14	33	75	93	FALSE	FALSE	FALSE	FALSE	FALSE	TRUE	#N/A	#N/A	#N/A	#N/A	#N/A	#N/A	#N/A
108	1.14.13.11	trans-cinnamate 4-monooxygenase		220	88	105	61	368	48	54	5	6	22	2	22	72	96	FALSE	FALSE	FALSE	FALSE	FALSE	TRUE	#N/A	#N/A	#N/A	#N/A	#N/A	#N/A	#N/A
598	3.1.1.31	6-phosphogluconolactonase		46	86	260	147	110.5	138	126	59	45	72	42	66	71	107	FALSE	FALSE	FALSE	FALSE	FALSE	TRUE	#N/A	#N/A	#N/A	#N/A	#N/A	#N/A	#N/A
698	3.2.1.78	mannan endo-1,4-beta-mannosidase		16	49	10	108	42	14	19	25	60	31	82	116	68	81	FALSE	FALSE	FALSE	FALSE	FALSE	TRUE	moderately similar to ( 417) AT5G66460 | Symbols: | (1-4)-beta-mannan endohydrolase, putative | chr5:26538911-26540837 REVERSEmoderately similar to ( 427) loc_os01g47400 12001.m10935 protein hydrolase, hydrolyzing O-glycosyl compounds, putative, expressedCOG3934 | MetaCyc: | EC: 3.2.1.78 (mannan endo-1,4-&beta;-mannosidase) | GO:	cell wall	degradation	mannan-xylose-arabinose-fucose	0	0	0
876	4.1.1.20	Diaminopimelate decarboxylase		14.5	38	15	15	61	16	27	28	56	48	45	32	68	178	FALSE	FALSE	FALSE	FALSE	FALSE	TRUE	#N/A	#N/A	#N/A	#N/A	#N/A	#N/A	#N/A
692	3.2.1.55	alpha-N-arabinofuranosidase		737.5	925	620	769	898.5	509	840	74	72	105	70	54	66	76	FALSE	FALSE	FALSE	FALSE	FALSE	TRUE	#N/A	#N/A	#N/A	#N/A	#N/A	#N/A	#N/A
1039	6.2.1.12	4-Coumarate-CoA ligase		324	183	211	166	433	106	135	67	90	148	95	139	65	169	FALSE	FALSE	FALSE	FALSE	FALSE	TRUE	#N/A	#N/A	#N/A	#N/A	#N/A	#N/A	#N/A
267	2.1.1.145	trans-aconitate 3-methyltransferase		8.5	17	25	6	9	6	20	1	34	23	7	28	65	169	FALSE	FALSE	FALSE	FALSE	FALSE	TRUE	#N/A	#N/A	#N/A	#N/A	#N/A	#N/A	#N/A
74	1.10.99.3	violaxanthin de-epoxidase		45	163	19	98	72.5	99	90	39	50	40	109	42	63	95	FALSE	FALSE	FALSE	FALSE	FALSE	TRUE	#N/A	#N/A	#N/A	#N/A	#N/A	#N/A	#N/A
332	2.3.1.50	serine C-palmitoyltransferase		32.5	102	48	29	51	21	55	59	97	91	56	59	60	100	FALSE	FALSE	FALSE	FALSE	FALSE	TRUE	#N/A	#N/A	#N/A	#N/A	#N/A	#N/A	#N/A
334	2.3.1.61	dihydrolipoyllysine-residue succinyltransferase		301.5	596	296	670	645	556	484	66	131	125	89	143	59	97	FALSE	FALSE	FALSE	FALSE	FALSE	TRUE	#N/A	#N/A	#N/A	#N/A	#N/A	#N/A	#N/A
255	2.1.1.104	caffeoyl-CoA O-methyltransferase		102	169	67	47	104	147	257	48	294	190	110	418	59	196	FALSE	FALSE	FALSE	FALSE	FALSE	TRUE	#N/A	#N/A	#N/A	#N/A	#N/A	#N/A	#N/A
720	3.4.11.9	Xaa-Pro aminopeptidase		46	66	33	18	52	55	81	72	134	92	91	92	59	75	FALSE	FALSE	FALSE	FALSE	FALSE	TRUE	#N/A	#N/A	#N/A	#N/A	#N/A	#N/A	#N/A
63	1.1.3.8	L-gulonolactone oxidase		11.5	11	7	11	15	7	23	26	71	231	11	66	59	78	FALSE	FALSE	FALSE	FALSE	FALSE	TRUE	#N/A	#N/A	#N/A	#N/A	#N/A	#N/A	#N/A
373	2.4.1.173	sterol 3beta-glucosyltransferase		48	72	56	42	49.5	26	64	138	91	107	69	77	57	98	FALSE	FALSE	FALSE	FALSE	FALSE	TRUE	#N/A	#N/A	#N/A	#N/A	#N/A	#N/A	#N/A
967	4.99.1.1	ferrochelatase		85	62	73	144	132.5	175	73	117	118	69	136	67	55	98	FALSE	FALSE	FALSE	FALSE	FALSE	TRUE	#N/A	#N/A	#N/A	#N/A	#N/A	#N/A	#N/A
984	5.3.1.23	S-methyl-5-thioribose-1-phosphate isomerase		47	68	109	59	83.5	61	136	137	130	145	131	114	55	86	FALSE	FALSE	FALSE	FALSE	FALSE	TRUE	moderately similar to ( 279) AT2G05830 | Symbols: | eukaryotic translation initiation factor 2B family protein / eIF-2B family protein | chr2:2229964-2231839 FORWARDmoderately similar to ( 255) loc_os11g11050 12011.m28758 protein methylthioribose-1-phosphate isomerase, putative, expressedCOG0182 mtnA IF-2B PRK06844 PRK06036 PRK08334 PRK06371 PRK05772 PRK08535 GCD2 PRK06239 PRK08335 | MetaCyc: | E…	protein	synthesis	initiation	0	0	0
426	2.5.1.19	3-phosphoshikimate 1-carboxyvinyltransferase		16.5	18	30	16	63	46	27	17	42	56	40	82	53	123	FALSE	FALSE	FALSE	FALSE	FALSE	TRUE	#N/A	#N/A	#N/A	#N/A	#N/A	#N/A	#N/A
905	4.1.3.27	anthranilate synthase		45.5	156	78	44	56	29	50	92	94	409	94	81	51	129	FALSE	FALSE	FALSE	FALSE	FALSE	TRUE	#N/A	#N/A	#N/A	#N/A	#N/A	#N/A	#N/A
283	2.1.1.52	rRNA (guanine-N2-)-methyltransferase --> transferred to EC 2.1.1.171, EC 2.1.1.172, EC 2.1.1.173,		1	3	17	1	4	54	7	40	72	37	40	42	51	73	FALSE	FALSE	FALSE	FALSE	FALSE	TRUE	#N/A	#N/A	#N/A	#N/A	#N/A	#N/A	#N/A
370	2.4.1.144	beta-1,4-mannosyl-glycoprotein 4-beta-N-acetylglucosaminyltransferase		161.5	164	526	60	218	100	129	416	154	70	417	232	49	88	FALSE	FALSE	FALSE	FALSE	FALSE	TRUE	#N/A	#N/A	#N/A	#N/A	#N/A	#N/A	#N/A
399	2.4.1.46	monogalactosyldiacylglycerol synthase		57.5	95	58	140	60	36	26	64	82	59	65	50	49	70	FALSE	FALSE	FALSE	FALSE	FALSE	TRUE	#N/A	#N/A	#N/A	#N/A	#N/A	#N/A	#N/A
356	2.4.1.109	dolichyl-phosphate-mannose-protein mannosyltransferase		19	19	55	24	39	28	31	45	64	122	98	139	49	119	FALSE	FALSE	FALSE	FALSE	FALSE	TRUE	very weakly similar to (89.0) loc_os08g34190 12008.m07408 protein stromal cell-derived factor 2 precursor, putative, expressedPMT1 PMT MIR | MetaCyc: | EC: 2.4.1.109 (dolichyl-phosphate-mannose-protein mannosyltransferase) | GO:	not assigned	no ontology	0	0	0	0
651	3.1.3.77	acireductone synthase		128	126	181	129	243	70	266	42	84	117	49	105	47	60	FALSE	FALSE	FALSE	FALSE	FALSE	TRUE	#N/A	#N/A	#N/A	#N/A	#N/A	#N/A	#N/A
657	3.1.4.3	phospholipase C		112.5	54	103	20	282	90	87	4	8	8	16	3	46	72	FALSE	FALSE	FALSE	FALSE	FALSE	TRUE	#N/A	#N/A	#N/A	#N/A	#N/A	#N/A	#N/A
205	1.4.1.13	glutamate synthase (NADPH)		52	201	52	560	193	130	153	37	169	69	31	76	46	118	FALSE	FALSE	FALSE	FALSE	FALSE	TRUE	#N/A	#N/A	#N/A	#N/A	#N/A	#N/A	#N/A
436	2.5.1.48	cystathionine gamma-synthase		73.5	205	85	153	84	72	145	97	120	169	114	84	44	258	FALSE	FALSE	FALSE	FALSE	FALSE	TRUE	#N/A	#N/A	#N/A	#N/A	#N/A	#N/A	#N/A
173	1.2.4.4	3-methyl-2-oxobutanoate dehydrogenase (2-methylpropanoyl-transferring)		42.5	38	26	11	60	21	152	170	153	86	232	116	44	67	FALSE	FALSE	FALSE	FALSE	FALSE	TRUE	#N/A	#N/A	#N/A	#N/A	#N/A	#N/A	#N/A
664	3.2.1.1	alpha-amylase		3536.5	6854	4285	5474	4317.5	4183	4860	282	186	182	37	106	43	108	FALSE	FALSE	FALSE	FALSE	FALSE	TRUE	#N/A	#N/A	#N/A	#N/A	#N/A	#N/A	#N/A
1014	5.5.1.6	chalcone isomerase		45	248	354	232	153	181	237	165	135	244	213	401	42	335	FALSE	FALSE	FALSE	FALSE	FALSE	TRUE	moderately similar to ( 250) AT3G55120 | Symbols: TT5, A11, CFI | TT5 (TRANSPARENT TESTA 5); chalcone isomerase | chr3:20430248-20431415 REVERSEmoderately similar to ( 300) CFI_VITVI Chalcone--flavonone isomerase (EC 5.5.1.6) (Chalcone isomerase) - Vitis vinifera (Grape)moderately similar to ( 239) loc_os03g60509 12003.m10939 protein expressed proteinChalcone | MetaCyc: | EC: 5.5.1.6 (chalcone is…	secondary metabolism	flavonoids	chalcones	0	0	0
13	1.1.1.183	geraniol dehydrogenase (NADP+)		52	116	136	18	103	130	61	12	62	194	86	50	40	121	FALSE	FALSE	FALSE	FALSE	FALSE	TRUE	#N/A	#N/A	#N/A	#N/A	#N/A	#N/A	#N/A
663	3.13.1.1	UDP-sulfoquinovose synthase		47.5	129	30	61	164	78	43	79	135	122	99	121	40	102	FALSE	FALSE	FALSE	FALSE	FALSE	TRUE	#N/A	#N/A	#N/A	#N/A	#N/A	#N/A	#N/A
655	3.1.4.11	phosphoinositide phospholipase C		104.5	157	102	72	126.5	57	104	141	104	100	124	116	39	211	FALSE	FALSE	FALSE	FALSE	FALSE	TRUE	nearly identical (1176) AT3G55940 | Symbols: | phosphoinositide-specific phospholipase C, putative | chr3:20747787-20750184 FORWARDhighly similar to ( 649) loc_os07g49330 12007.m29351 protein phosphoinositide-specific phospholipase C, putative, expressedPLCc PLCXc PLCYc PI-PLC-X C2_2 PI-PLC-Y | MetaCyc: | EC: 3.1.4.11 (phosphoinositide phospholipase C) | GO:	signalling	phosphinositides	phosphoinositide phospholipase C	0	0	0
324	2.3.1.24	sphingosine N-acyltransferase		35	53	63	31	51.5	21	93	68	88	77	35	68	39	89	FALSE	FALSE	FALSE	FALSE	FALSE	TRUE	#N/A	#N/A	#N/A	#N/A	#N/A	#N/A	#N/A
326	2.3.1.39	[acyl-carrier-protein] S-malonyltransferase		7	70	7	18	29.5	16	9	23	43	43	51	38	39	101	FALSE	FALSE	FALSE	FALSE	FALSE	TRUE	#N/A	#N/A	#N/A	#N/A	#N/A	#N/A	#N/A
893	4.1.1.71	2-oxoglutarate decarboxylase		52.5	94	49	95	74.5	24	40	67	152	114	56	91	38	59	FALSE	FALSE	FALSE	FALSE	FALSE	TRUE	#N/A	#N/A	#N/A	#N/A	#N/A	#N/A	#N/A
212	1.4.3.21	primary-amine oxidase		23.5	26	16	6	33.5	22	85	40	66	69	24	40	38	73	FALSE	FALSE	FALSE	FALSE	FALSE	TRUE	weakly similar to ( 136) AT4G14940 | Symbols: ATAO1 | ATAO1 (ARABIDOPSIS THALIANA AMINE OXIDASE 1); amine oxidase/ copper ion binding | chr4:8541879-8544304 FORWARDweakly similar to ( 109) AMO_PEA Amine oxidase [copper-containing] precursor (EC 1.4.3.6) - Pisum sativum (Garden pea)weakly similar to ( 130) loc_os06g23114 12006.m06963 protein amine oxidase precursor, putative, expressedCu_amine_oxi…	misc	oxidases - copper, flavone etc	0	0	0	0
987	5.3.1.5	Xylose isomerase		23.5	68	25	32	40.5	61	82	162	94	137	149	134	37	86	FALSE	FALSE	FALSE	FALSE	FALSE	TRUE	highly similar to ( 501) AT5G57655 | Symbols: | xylose isomerase family protein | chr5:23347030-23349805 FORWARDhighly similar to ( 501) XYLA_HORVU Xylose isomerase (EC 5.3.1.5) - Hordeum vulgare (Barley)highly similar to ( 526) loc_os07g47290 12007.m29315 protein xylose isomerase, putative, expressedPRK05474 XylA PRK12465 PRK12677 | MetaCyc: | EC: 5.3.1.5 (xylose isomerase) | GO:	minor CHO metabolism	others	Xylose isomerase	0	0	0
190	1.3.1.9	enoyl-[acyl-carrier-protein] reductase (NADH)		4.5	69	9	1	5.5	7	3	15	110	64	24	68	37	82	FALSE	FALSE	FALSE	FALSE	FALSE	TRUE	#N/A	#N/A	#N/A	#N/A	#N/A	#N/A	#N/A
933	4.2.1.96	4a-hydroxytetrahydrobiopterin dehydratase		5	7	24	16	8	24	12	2	13	4	10	12	37	41	FALSE	FALSE	FALSE	FALSE	FALSE	TRUE	#N/A	#N/A	#N/A	#N/A	#N/A	#N/A	#N/A
287	2.1.1.68	caffeate O-methyltransferase		370.5	177	369	58	446	185	115	59	210	32	95	107	36	162	FALSE	FALSE	FALSE	FALSE	FALSE	TRUE	highly similar to ( 569) AT5G54160 | Symbols: ATOMT1, OMT1 | ATOMT1 (O-METHYLTRANSFERASE 1); caffeate O-methyltransferase/ myricetin 3'-O-methyltransferase/ quercetin 3-O-methyltransferase | chr5:21982075-21984167 FORWARDhighly similar to ( 603) COMT1_MEDSA Caffeic acid 3-O-methyltransferase (EC 2.1.1.68) (S-adenosysl-L-methionine:caffeic acid 3-O-methyltransferase) (COMT) (CAOMT) - Medicago sati…	misc	O-methyl transferases	0	0	0	0
580	2.8.1.6	biotin synthase		10.5	26	18	6	34	12	10	35	57	15	30	65	34	84	FALSE	FALSE	FALSE	FALSE	FALSE	TRUE	#N/A	#N/A	#N/A	#N/A	#N/A	#N/A	#N/A
1054	6.3.3.1	phosphoribosylformylglycinamidine cyclo-ligase		9	20	28	14	71.5	7	3	18	25	16	18	36	33	39	FALSE	FALSE	FALSE	FALSE	FALSE	TRUE	#N/A	#N/A	#N/A	#N/A	#N/A	#N/A	#N/A
908	4.1.3.4	Hydroxymethylglutaryl-CoA lyase		98	128	51	131	221	74	61	58	13	23	105	43	31	81	FALSE	FALSE	FALSE	FALSE	FALSE	TRUE	#N/A	#N/A	#N/A	#N/A	#N/A	#N/A	#N/A
362	2.4.1.13	sucrose synthase		42.5	82	26	54	181.5	30	71	167	122	220	76	83	31	48	FALSE	FALSE	FALSE	FALSE	FALSE	TRUE	#N/A	#N/A	#N/A	#N/A	#N/A	#N/A	#N/A
929	4.2.1.78	(S)-norcoclaurine synthase		164	110	1199	273	750.5	91	290	97	58	10	104	89	30	380	FALSE	FALSE	FALSE	FALSE	FALSE	TRUE	#N/A	#N/A	#N/A	#N/A	#N/A	#N/A	#N/A
602	3.1.1.5	lysophospholipase		10	14	17	15	23	10	14	140	122	134	103	235	30	59	FALSE	FALSE	FALSE	FALSE	FALSE	TRUE	#N/A	#N/A	#N/A	#N/A	#N/A	#N/A	#N/A
725	3.4.16.2	lysosomal Pro-Xaa carboxypeptidase		17.5	58	38	53	33	19	16	84	79	112	105	258	29	67	FALSE	FALSE	FALSE	FALSE	FALSE	TRUE	#N/A	#N/A	#N/A	#N/A	#N/A	#N/A	#N/A
95	1.14.11.15	gibberellin 3beta-dioxygenase		9	12	140	3	66.5	142	112	11	14	7	14	26	29	35	FALSE	FALSE	FALSE	FALSE	FALSE	TRUE	highly similar to ( 717) AT4G21690 | Symbols: ATGA3OX3, GA3OX3 | GA3OX3 (GIBBERELLIN 3-OXIDASE 3); iron ion binding / oxidoreductase | chr4:11527229-11529060 FORWARDmoderately similar to ( 219) G3O23_WHEAT Gibberellin 3-beta-dioxygenase 2-3 (EC 1.14.11.15) (Gibberellin 3 beta-hydroxylase 2-3) (Gibberellin 3-oxidase 2-3) - Triticum aestivum (Wheat)moderately similar to ( 229) loc_os01g08220 12001.…	hormone metabolism	ethylene	synthesis-degradation	0	0	0
128	1.14.13.88	flavanoid 3',5'-hydroxylase		61.5	92	90	2	79.5	16	84	60	24	79	23	54	28	92	FALSE	FALSE	FALSE	FALSE	FALSE	TRUE	#N/A	#N/A	#N/A	#N/A	#N/A	#N/A	#N/A
835	3.6.1.23	dUTP diphosphatase		0.5	2	0	0	1	2	0	2	7	11	45	18	28	46	FALSE	FALSE	FALSE	FALSE	FALSE	TRUE	#N/A	#N/A	#N/A	#N/A	#N/A	#N/A	#N/A
395	2.4.1.25	4-alpha-glucanotransferase		29.5	69	51	145	37	91	43	46	144	105	73	94	27	77	FALSE	FALSE	FALSE	FALSE	FALSE	TRUE	#N/A	#N/A	#N/A	#N/A	#N/A	#N/A	#N/A
113	1.14.13.39	nitric-oxide synthase (NADPH dependent)		22.5	72	22	11	43	54	41	21	35	23	29	19	26	69	FALSE	FALSE	FALSE	FALSE	FALSE	TRUE	NOS_oxygenase_euk NO_synthase NOS_oxygenase NOS_oxygenase_prok COG4362 | MetaCyc: | EC: 1.14.13.39 (nitric-oxide synthase) | GO:	not assigned	unknown	0	0	0	0
85	1.13.11.27	4-hydroxyphenylpyruvate dioxygenase		70	60	30	21	178	29	76	17	9	24	27	36	25	41	FALSE	FALSE	FALSE	FALSE	FALSE	TRUE	#N/A	#N/A	#N/A	#N/A	#N/A	#N/A	#N/A
777	3.4.24.56	insulysin		22.5	34	23	23	74.5	13	24	82	133	140	118	96	25	26	FALSE	FALSE	FALSE	FALSE	FALSE	TRUE	#N/A	#N/A	#N/A	#N/A	#N/A	#N/A	#N/A
447	2.5.1.9	riboflavin synthase		21	135	87	28	39.5	75	64	36	55	88	43	108	25	107	FALSE	FALSE	FALSE	FALSE	FALSE	TRUE	weakly similar to ( 145) AT2G44050 | Symbols: COS1 | COS1 (COI1 SUPPRESSOR1); 6,7-dimethyl-8-ribityllumazine synthase | chr2:18224304-18225917 FORWARDweakly similar to ( 143) RISB_SPIOL 6,7-dimethyl-8-ribityllumazine synthase, chloroplast precursor (EC 2.5.1.9) (DMRL synthase) (Lumazine synthase) - Spinacia oleracea (Spinach)weakly similar to ( 143) loc_os04g42000 12004.m09174 protein 6,7-dimethy…	Co-factor and vitamine metabolism	0	0	0	0	0
449	2.6.1.11	acetylornithine transaminase		10.5	35	15	14	51	22	34	22	37	22	19	50	25	33	FALSE	FALSE	FALSE	FALSE	FALSE	TRUE	#N/A	#N/A	#N/A	#N/A	#N/A	#N/A	#N/A
337	2.3.1.84	alcohol O-acetyltransferase		99	89	38	59	135	40	63	87	124	104	133	147	24	40	FALSE	FALSE	FALSE	FALSE	FALSE	TRUE	#N/A	#N/A	#N/A	#N/A	#N/A	#N/A	#N/A
958	4.4.1.19	phosphosulfolactate synthase		43.5	26	41	18	68.5	2	20	1	6	15	0	13	24	31	FALSE	FALSE	FALSE	FALSE	FALSE	TRUE	#N/A	#N/A	#N/A	#N/A	#N/A	#N/A	#N/A
927	4.2.1.52	#N/A		54.5	15	55	13	70	20	23	13	37	43	16	32	23	79	FALSE	FALSE	FALSE	FALSE	FALSE	TRUE	#N/A	#N/A	#N/A	#N/A	#N/A	#N/A	#N/A
68	1.1.99.28	glucose-fructose oxidoreductase		1	4	4	10	7	5	5	6	28	8	7	38	23	25	FALSE	FALSE	FALSE	FALSE	FALSE	TRUE	#N/A	#N/A	#N/A	#N/A	#N/A	#N/A	#N/A
691	3.2.1.52	beta-N-acetylhexosaminidase		8.5	39	13	8	18	31	23	40	64	157	22	97	22	101	FALSE	FALSE	FALSE	FALSE	FALSE	TRUE	Hyaluronidase_2 F5_F8_type_C | MetaCyc: | EC: 3.2.1.52 (&beta;-<small>L</small>-<i>N-</i>acetylhexosaminidase) | GO:	not assigned	unknown	0	0	0	0
1062	6.3.4.5	Argininosuccinate synthase		3.5	77	5	22	9.5	19	12	48	35	54	36	44	22	31	FALSE	FALSE	FALSE	FALSE	FALSE	TRUE	#N/A	#N/A	#N/A	#N/A	#N/A	#N/A	#N/A
896	4.1.2.10	(R)-mandelonitrile lyase		1.5	13	2	1	3	5	2	22	55	84	33	107	21	39	FALSE	FALSE	FALSE	FALSE	FALSE	TRUE	#N/A	#N/A	#N/A	#N/A	#N/A	#N/A	#N/A
542	2.7.6.2	thiamine diphosphokinase		11	23	45	13	14	58	34	52	41	52	126	35	20	32	FALSE	FALSE	FALSE	FALSE	FALSE	TRUE	weakly similar to ( 164) AT2G44750 | Symbols: TPK2 | TPK2 (Thiamin pyrophosphokinase 2); thiamin diphosphokinase | chr2:18451510-18452754 FORWARDweakly similar to ( 179) loc_os01g25440 12001.m09007 protein thiamin pyrophosphokinase 1, putative, expressedTPK_catalytic THI80 TPK_B1_binding | MetaCyc: | EC: 2.7.6.2 (thiamine diphosphokinase) | GO:	Co-factor and vitamine metabolism	thiamine	thiamine diphosphokinase	0	0	0
508	2.7.1.86	NADH kinase		11	24	4	2	19	9	40	1	9	5	0	0	19	67	FALSE	FALSE	FALSE	FALSE	FALSE	TRUE	#N/A	#N/A	#N/A	#N/A	#N/A	#N/A	#N/A
34	1.1.1.271	GDP-L-fucose synthase		25.5	10	11	18	74	18	31	24	33	50	40	36	18	27	FALSE	FALSE	FALSE	FALSE	FALSE	TRUE	#N/A	#N/A	#N/A	#N/A	#N/A	#N/A	#N/A
861	3.6.3.49	channel-conductance-controlling ATPase		18.5	42	18	20	28	16	24	24	38	48	16	22	18	41	FALSE	FALSE	FALSE	FALSE	FALSE	TRUE	moderately similar to ( 273) AT1G30400 | Symbols: ATMRP1, EST1 | MRP1 (ARABIDOPSIS THALIANA MULTIDRUG RESISTANCE-ASSOCIATED PROTEIN 1); ATPase, coupled to transmembrane movement of substances / xenobiotic-transporting ATPase | chr1:10728139-10737697 FORWARDvery weakly similar to (96.3) MDR_ORYSA Putative multidrug resistance protein (P-glycoprotein) - Oryza sativa (Rice)moderately similar to ( 25…	transport	ABC transporters and multidrug resistance systems	0	0	0	0
160	1.2.1.24	succinate-semialdehyde dehydrogenase (NAD+)		16	11	16	61	26	22	15	52	58	80	54	87	18	32	FALSE	FALSE	FALSE	FALSE	FALSE	TRUE	#N/A	#N/A	#N/A	#N/A	#N/A	#N/A	#N/A
743	3.4.21.26	prolyl oligopeptidase		10.5	30	47	13	35	29	16	26	57	18	36	33	18	73	FALSE	FALSE	FALSE	FALSE	FALSE	TRUE	#N/A	#N/A	#N/A	#N/A	#N/A	#N/A	#N/A
574	2.7.8.5	CDP-diacylglycerol-glycerol-3-phosphate 3-phosphatidyltransferase		7.5	22	41	8	13.5	23	98	31	62	45	40	67	18	19	FALSE	FALSE	FALSE	FALSE	FALSE	TRUE	#N/A	#N/A	#N/A	#N/A	#N/A	#N/A	#N/A
139	1.14.21.6	lathosterol oxidase		32	31	131	15	43.5	91	21	6	37	42	13	24	17	65	FALSE	FALSE	FALSE	FALSE	FALSE	TRUE	#N/A	#N/A	#N/A	#N/A	#N/A	#N/A	#N/A
474	2.7.1.15	ribokinase		9	12	20	9	11	15	22	8	19	21	18	12	17	21	FALSE	FALSE	FALSE	FALSE	FALSE	TRUE	#N/A	#N/A	#N/A	#N/A	#N/A	#N/A	#N/A
65	1.1.5.2	quinoprotein glucose dehydrogenase		5	4	5	4	17	7	3	24	65	13	27	24	17	31	FALSE	FALSE	FALSE	FALSE	FALSE	TRUE	#N/A	#N/A	#N/A	#N/A	#N/A	#N/A	#N/A
368	2.4.1.142	chitobiosyldiphosphodolichol beta-mannosyltransferase		3.5	8	13	6	7.5	8	7	5	15	12	5	10	17	31	FALSE	FALSE	FALSE	FALSE	FALSE	TRUE	#N/A	#N/A	#N/A	#N/A	#N/A	#N/A	#N/A
486	2.7.1.24	dephospho-CoA kinase		10	26	18	4	37.5	10	48	19	5	8	19	6	16	20	FALSE	FALSE	FALSE	FALSE	FALSE	TRUE	#N/A	#N/A	#N/A	#N/A	#N/A	#N/A	#N/A
355	2.4.1.101	alpha-1,3-mannosyl-glycoprotein 2-beta-N-acetylglucosaminyltransferase		10.5	3	15	17	14	17	23	16	18	13	17	22	16	20	FALSE	FALSE	FALSE	FALSE	FALSE	TRUE	#N/A	#N/A	#N/A	#N/A	#N/A	#N/A	#N/A
785	3.4.24.84	Ste24 endopeptidase		6.5	6	7	3	26.5	6	13	41	45	56	68	56	16	43	FALSE	FALSE	FALSE	FALSE	FALSE	TRUE	#N/A	#N/A	#N/A	#N/A	#N/A	#N/A	#N/A
547	2.7.7.14	ethanolamine-phosphate cytidylyltransferase		51	90	53	88	75.5	42	84	20	120	82	54	37	14	79	FALSE	FALSE	FALSE	FALSE	FALSE	TRUE	#N/A	#N/A	#N/A	#N/A	#N/A	#N/A	#N/A
730	3.4.17.22	metallocarboxypeptidase D		1.5	12	4	2	7	2	4	6	6	6	8	6	14	43	FALSE	FALSE	FALSE	FALSE	FALSE	TRUE	#N/A	#N/A	#N/A	#N/A	#N/A	#N/A	#N/A
735	3.4.19.9	gamma-glutamyl hydrolase		44	42	34	28	46.5	41	47	49	48	32	94	72	13	39	FALSE	FALSE	FALSE	FALSE	FALSE	TRUE	#N/A	#N/A	#N/A	#N/A	#N/A	#N/A	#N/A
40	1.1.1.31	3-hydroxyisobutyrate dehydrogenase		8.5	12	12	6	9.5	11	27	1	6	12	4	15	13	17	FALSE	FALSE	FALSE	FALSE	FALSE	TRUE	moderately similar to ( 216) AT4G20930 | Symbols: | 3-hydroxyisobutyrate dehydrogenase, putative | chr4:11198627-11201036 REVERSEweakly similar to ( 193) loc_os06g46372 12006.m32270 protein 3-hydroxyisobutyrate dehydrogenase, mitochondrial precursor, putative, expressedMmsB NAD_binding_2 garR PRK09599 Gnd PRK12490 | MetaCyc: | EC: 1.1.1.31 (3-hydroxyisobutyrate dehydrogenase) | GO:	OPP	oxidative PP	6-phosphogluconate dehydrogenase	0	0	0
81	1.12.7.2	ferredoxin hydrogenase		7	12	14	2	12	4	18	16	8	6	8	2	13	16	FALSE	FALSE	FALSE	FALSE	FALSE	TRUE	#N/A	#N/A	#N/A	#N/A	#N/A	#N/A	#N/A
947	4.3.1.24	phenylalanine ammonia-lyase		652	283	123	125	877.5	72	205	7	12	12	11	25	12	19	FALSE	FALSE	FALSE	FALSE	FALSE	TRUE	nearly identical (1357) AT3G10340 | Symbols: PAL4 | PAL4 (Phenylalanine ammonia-lyase 4); ammonia ligase/ ammonia-lyase/ catalytic | chr3:3204260-3207809 FORWARDnearly identical (1142) PAL3_PETCR Phenylalanine ammonia-lyase 3 (EC 4.3.1.5) - Petroselinum crispum (Parsley) (Petroselinum hortense)nearly identical (1039) loc_os04g43800 12004.m09339 protein phenylalanine ammonia-lyase, putative, expre…	secondary metabolism	phenylpropanoids	lignin biosynthesis	PAL	0	0
430	2.5.1.31	ditrans,polycis-undecaprenyl-diphosphate synthase [(2E,6E)-farnesyl-diphosphate specific]		27	48	102	21	80.5	224	102	10	15	55	15	50	12	227	FALSE	FALSE	FALSE	FALSE	FALSE	TRUE	#N/A	#N/A	#N/A	#N/A	#N/A	#N/A	#N/A
976	5.1.3.3	Aldose 1-epimerase		20	48	38	4	49.5	34	13	42	78	85	35	182	12	27	FALSE	FALSE	FALSE	FALSE	FALSE	TRUE	#N/A	#N/A	#N/A	#N/A	#N/A	#N/A	#N/A
244	1.8.3.2	thiol oxidase		7.5	8	15	15	16.5	5	16	7	13	13	6	21	12	30	FALSE	FALSE	FALSE	FALSE	FALSE	TRUE	#N/A	#N/A	#N/A	#N/A	#N/A	#N/A	#N/A
253	2.1.1.100	protein-S-isoprenylcysteine O-methyltransferase		5	2	6	4	6	6	8	3	6	2	3	4	12	30	FALSE	FALSE	FALSE	FALSE	FALSE	TRUE	#N/A	#N/A	#N/A	#N/A	#N/A	#N/A	#N/A
563	2.7.7.60	2-C-methyl-D-erythritol 4-phosphate cytidylyltransferase		3.5	39	8	29	36	28	22	38	48	92	73	81	12	15	FALSE	FALSE	FALSE	FALSE	FALSE	TRUE	#N/A	#N/A	#N/A	#N/A	#N/A	#N/A	#N/A
653	3.1.30.1	Aspergillus nuclease S1		0	53	2	2	1.5	3	2	42	23	31	4	33	12	15	FALSE	FALSE	FALSE	FALSE	FALSE	TRUE	#N/A	#N/A	#N/A	#N/A	#N/A	#N/A	#N/A
305	2.3.1.1	amino-acid N-acetyltransferase		17.5	80	107	32	67.5	16	89	28	28	22	45	35	11	15	FALSE	FALSE	FALSE	FALSE	FALSE	TRUE	#N/A	#N/A	#N/A	#N/A	#N/A	#N/A	#N/A
1052	6.3.2.6	phosphoribosylaminoimidazolesuccinocarboxamide synthase		9.5	11	16	10	35.5	8	7	37	15	21	15	20	11	19	FALSE	FALSE	FALSE	FALSE	FALSE	TRUE	weakly similar to ( 139) AT3G21110 | Symbols: PUR7, PURC | PUR7 (PURIN 7); phosphoribosylaminoimidazolesuccinocarboxamide synthase | chr3:7402696-7405273 REVERSEweakly similar to ( 130) loc_os09g29190 12009.m22124 protein phosphoribosylaminoimidazole-succinocarboxamide synthase, chloroplast precursor, putative, expressedSAICAR_synt_Sc SAICAR_synt PRK12607 SAICAR_synt PurC PRK09362 SAICAR_synt_Tm …	nucleotide metabolism	synthesis	purine	SAICAR synthetase	0	0
317	2.3.1.167	10-deacetylbaccatin III 10-O-acetyltransferase		80.5	28	126	69	169	105	78	3	24	31	3	37	10	13	FALSE	FALSE	FALSE	FALSE	FALSE	TRUE	#N/A	#N/A	#N/A	#N/A	#N/A	#N/A	#N/A
510	2.7.1.91	sphinganine kinase		109	71	179	41	126	159	186	9	45	26	45	38	9	15	FALSE	FALSE	FALSE	FALSE	FALSE	TRUE	#N/A	#N/A	#N/A	#N/A	#N/A	#N/A	#N/A
8	1.1.1.141	15-hydroxyprostaglandin dehydrogenase (NAD+)		26.5	25	16	22	29.5	12	18	34	39	51	76	42	9	42	FALSE	FALSE	FALSE	FALSE	FALSE	TRUE	#N/A	#N/A	#N/A	#N/A	#N/A	#N/A	#N/A
464	2.7.1.100	S-methyl-5-thioribose kinase		23.5	67	172	67	295	47	84	6	12	11	8	23	9	14	FALSE	FALSE	FALSE	FALSE	FALSE	TRUE	#N/A	#N/A	#N/A	#N/A	#N/A	#N/A	#N/A
327	2.3.1.4	glucosamine-phosphate N-acetyltransferase		4	5	25	3	10	8	17	0	0	0	0	5	9	31	FALSE	FALSE	FALSE	FALSE	FALSE	TRUE	#N/A	#N/A	#N/A	#N/A	#N/A	#N/A	#N/A
646	3.1.3.62	multiple inositol-polyphosphate phosphatase		22	5	10	5	29.5	5	11	3	6	5	13	5	8	10	FALSE	FALSE	FALSE	FALSE	FALSE	TRUE	#N/A	#N/A	#N/A	#N/A	#N/A	#N/A	#N/A
747	3.4.21.83	Oligopeptidase B		4.5	12	7	2	11.5	10	7	32	54	46	27	26	8	30	FALSE	FALSE	FALSE	FALSE	FALSE	TRUE	#N/A	#N/A	#N/A	#N/A	#N/A	#N/A	#N/A
570	2.7.8.15	UDP-N-acetylglucosamine-dolichyl-phosphate N-acetylglucosaminephosphotransferase		2.5	5	7	2	7.5	5	9	16	20	34	19	21	8	29	FALSE	FALSE	FALSE	FALSE	FALSE	TRUE	#N/A	#N/A	#N/A	#N/A	#N/A	#N/A	#N/A
983	5.3.1.16	1-(5-phosphoribosyl)-5-[(5-phosphoribosylamino)methylideneamino]imidazole-4-carboxamide isomerase		2	30	14	7	4	11	33	3	13	13	19	22	8	10	FALSE	FALSE	FALSE	FALSE	FALSE	TRUE	#N/A	#N/A	#N/A	#N/A	#N/A	#N/A	#N/A
53	1.1.1.65	pyridoxine 4-dehydrogenase		234.5	154	227	129	427	38	546	270	297	455	263	384	7	53	FALSE	FALSE	FALSE	FALSE	FALSE	TRUE	#N/A	#N/A	#N/A	#N/A	#N/A	#N/A	#N/A
577	2.7.9.5	phosphoglucan, water dikinase		11.5	91	50	151	71.5	34	26	23	69	19	46	47	7	16	FALSE	FALSE	FALSE	FALSE	FALSE	TRUE	#N/A	#N/A	#N/A	#N/A	#N/A	#N/A	#N/A
276	2.1.1.35	tRNA (uracil54-C5)-methyltransferase		5	38	6	5	6.5	18	8	15	19	15	5	27	7	11	FALSE	FALSE	FALSE	FALSE	FALSE	TRUE	#N/A	#N/A	#N/A	#N/A	#N/A	#N/A	#N/A
576	2.7.9.4	alpha-glucan, water dikinase		1.5	57	1	21	65	16	13	41	90	52	127	76	7	24	FALSE	FALSE	FALSE	FALSE	FALSE	TRUE	#N/A	#N/A	#N/A	#N/A	#N/A	#N/A	#N/A
466	2.7.1.108	dolichol kinase		22	14	60	45	81	39	65	2	9	7	10	3	6	8	FALSE	FALSE	FALSE	FALSE	FALSE	TRUE	#N/A	#N/A	#N/A	#N/A	#N/A	#N/A	#N/A
856	3.6.3.34	iron-chelate-transporting ATPase		1	7	0	0	1.5	0	0	12	33	17	22	21	6	16	FALSE	FALSE	FALSE	FALSE	FALSE	TRUE	#N/A	#N/A	#N/A	#N/A	#N/A	#N/A	#N/A
616	3.1.2.27	choloyl-CoA hydrolase		15.5	11	66	13	71.5	26	51	51	43	30	16	49	5	32	FALSE	FALSE	FALSE	FALSE	FALSE	TRUE	#N/A	#N/A	#N/A	#N/A	#N/A	#N/A	#N/A
363	2.4.1.130	dolichyl-phosphate-mannose-glycolipid alpha-mannosyltransferase --> transferred entry. Now covered by EC 2.4.1.258 (Dol-P-Man:Man5GlcNAc2-PP-Dol		5	7	10	6	11	7	14	2	6	14	16	2	5	11	FALSE	FALSE	FALSE	FALSE	FALSE	TRUE	#N/A	#N/A	#N/A	#N/A	#N/A	#N/A	#N/A
545	2.7.7.12	UDP-glucose-hexose-1-phosphate uridylyltransferase		11	8	16	12	17	12	6	10	13	34	7	13	4	44	FALSE	FALSE	FALSE	FALSE	FALSE	TRUE	PRK11720 GalT GalT GalP_UDP_transf GalP_UDP_tr_C | MetaCyc: | EC: 2.7.7.12 (UDP-glucose-hexose-1-phosphate uridylyltransferase) | GO:	minor CHO metabolism	galactose	galactose-1-phosphate uridyl transferases	0	0	0
12	1.1.1.18	inositol 2-dehydrogenase		9	27	42	46	18.5	39	6	23	73	0	3	0	4	42	FALSE	FALSE	FALSE	FALSE	FALSE	TRUE	#N/A	#N/A	#N/A	#N/A	#N/A	#N/A	#N/A
687	3.2.1.41	pullulanase		5.5	13	1	14	10.5	11	3	15	17	2	9	5	4	9	FALSE	FALSE	FALSE	FALSE	FALSE	TRUE	#N/A	#N/A	#N/A	#N/A	#N/A	#N/A	#N/A
793	3.5.1.26	N4-(beta-N-acetylglucosaminyl)-L-asparaginase		3	3	20	4	4.5	17	13	5	8	4	18	29	4	13	FALSE	FALSE	FALSE	FALSE	FALSE	TRUE	#N/A	#N/A	#N/A	#N/A	#N/A	#N/A	#N/A
451	2.6.1.16	glutamine-fructose-6-phosphate transaminase (isomerizing)		17.5	8	8	9	25.5	3	8	10	20	11	8	18	3	13	FALSE	FALSE	FALSE	FALSE	FALSE	TRUE	highly similar to ( 661) AT3G24090 | Symbols: | glutamine-fructose-6-phosphate transaminase (isomerizing)/ sugar binding / transaminase | chr3:8697838-8700971 REVERSEhighly similar to ( 609) loc_os12g03720 12012.m04369 protein glucosamine--fructose-6-phosphate aminotransferase, putative, expressedGlmS PRK00331 GFAT AgaS Gn_AT_II GATase_2 SIS GPATase_N PurF | MetaCyc: | EC: 2.6.1.16 (glutamine-fru…	not assigned	no ontology	0	0	0	0
770	3.4.24.16	neurolysin		0	5	1	1	2	5	4	1	0	0	13	0	3	13	FALSE	FALSE	FALSE	FALSE	FALSE	TRUE	#N/A	#N/A	#N/A	#N/A	#N/A	#N/A	#N/A
313	2.3.1.158	phospholipid:diacylglycerol acyltransferase		58.5	56	51	42	62.5	58	27	50	21	50	26	19	2	39	FALSE	FALSE	FALSE	FALSE	FALSE	TRUE	#N/A	#N/A	#N/A	#N/A	#N/A	#N/A	#N/A
348	2.3.2.8	arginyltransferase		7.5	13	12	3	26	5	12	32	55	25	43	33	2	3	FALSE	FALSE	FALSE	FALSE	FALSE	TRUE	#N/A	#N/A	#N/A	#N/A	#N/A	#N/A	#N/A
665	3.2.1.106	mannosyl-oligosaccharide glucosidase		3	4	4	2	8	3	4	6	15	12	14	6	2	8	FALSE	FALSE	FALSE	FALSE	FALSE	TRUE	#N/A	#N/A	#N/A	#N/A	#N/A	#N/A	#N/A
1053	6.3.2.7	UDP-N-acetylmuramoyl-L-alanyl-D-glutamate-L-lysine ligase		1.5	11	6	0	2.5	5	6	4	14	11	2	6	2	12	FALSE	FALSE	FALSE	FALSE	FALSE	TRUE	#N/A	#N/A	#N/A	#N/A	#N/A	#N/A	#N/A
623	3.1.26.4	ribonuclease H		44.5	54	82	1	62	44	178	1	4	10	4	3	0	6	FALSE	FALSE	FALSE	FALSE	FALSE	TRUE	rnhA RnhA RnaseH PRK08719 | MetaCyc: | EC: 3.1.26.4 (ribonuclease H) | GO:	not assigned	unknown	0	0	0	0
403	2.4.1.69	galactoside 2-alpha-L-fucosyltransferase		20.5	50	30	10	88.5	22	28	4	4	15	0	0	0	18	FALSE	FALSE	FALSE	FALSE	FALSE	TRUE	#N/A	#N/A	#N/A	#N/A	#N/A	#N/A	#N/A
86	1.13.11.32	2-nitropropane dioxygenase --> transferred to EC 1.13.12.16		11.5	13	8	16	14.5	7	13	3	14	11	28	2	0	5	FALSE	FALSE	FALSE	FALSE	FALSE	TRUE	#N/A	#N/A	#N/A	#N/A	#N/A	#N/A	#N/A
985	5.3.1.24	phosphoribosylanthranilate isomerase		3	18	14	3	48.5	21	12	25	35	34	13	32	0	28	FALSE	FALSE	FALSE	FALSE	FALSE	TRUE	#N/A	#N/A	#N/A	#N/A	#N/A	#N/A	#N/A
388	2.4.1.227	undecaprenyldiphospho-muramoylpentapeptide beta-N-acetylglucosaminyltransferase		1	1	5	1	4	0	1	0	0	0	0	0	0	4	FALSE	FALSE	FALSE	FALSE	FALSE	TRUE	#N/A	#N/A	#N/A	#N/A	#N/A	#N/A	#N/A
796	3.5.1.5	urease		1	13	3	6	8.5	7	0	11	13	9	9	33	0	6	FALSE	FALSE	FALSE	FALSE	FALSE	TRUE	#N/A	#N/A	#N/A	#N/A	#N/A	#N/A	#N/A
939	4.2.3.28	ent-cassa-12,15-diene synthase		0.5	3	6	6	8	2	10	9	2	4	2	4	0	4	FALSE	FALSE	FALSE	FALSE	FALSE	TRUE	#N/A	#N/A	#N/A	#N/A	#N/A	#N/A	#N/A
289	2.1.1.76	quercetin 3-O-methyltransferase		0	0	32	0	5	0	35	7	23	3	31	10	0	129	FALSE	FALSE	FALSE	FALSE	FALSE	TRUE	#N/A	#N/A	#N/A	#N/A	#N/A	#N/A	#N/A
627	3.1.3.1	alkaline phosphatase		0	4	0	9	5	6	4	2	1	0	0	0	0	27	FALSE	FALSE	FALSE	FALSE	FALSE	TRUE	#N/A	#N/A	#N/A	#N/A	#N/A	#N/A	#N/A

## Sheet: collapsed to Pfam 
PFAM domains	representative AGI	TF?	short description	description		Pmax	Zea mays total reads RPKM	Sorghum bicolor fpkm	Setaria italica	Dcla	Brachypodium dystachyon fpkm	Oryza sativa fpkm	F. trinervia rpkm	F. bidentis rpkm	F. ramosissima rpkm	F. robusta rpkm	F. pringlei rpkm	gynandra rpkm	spinosa rpkm	fold-change Pmax/Dcla	C4	C4 rev	NAD-ME	NAD-ME reverse
pf00391,pf01326,pf02896	AT4G15530		pyruvate orthophosphate dikinase	pyruvate orthophosphate dikinase (PPDK); FUNCTIONS IN: kinase activity, pyruvate, phosphate dikinase activity; INVOLVED IN: phosphorylation, response to absence of light; LOCATED IN: cytosol, nucleus, chloroplast stroma, chloroplast; EXPRESSED IN: 22 plant structures; EXPRESSED DURING: 11 growth stages; CONTAINS InterPro DOMAIN/s: PEP-utilising enzyme, mobile domain (InterPro:IPR008279), ATP-gras…	PPDK	13445.5	9630	10546	21114	290.5	146	128	6298	6079	806	35	49	1110	5	5.52759	TRUE	FALSE	TRUE	FALSE
pf00311	AT2G42600		phosphoenolpyruvate carboxylase 2	phosphoenolpyruvate carboxylase 2 (PPC2); FUNCTIONS IN: phosphoenolpyruvate carboxylase activity, catalytic activity; INVOLVED IN: tricarboxylic acid cycle; LOCATED IN: cytosol, apoplast, chloroplast, plasma membrane; EXPRESSED IN: 27 plant structures; EXPRESSED DURING: 13 growth stages; CONTAINS InterPro DOMAIN/s: Pyruvate/Phosphoenolpyruvate kinase, catalytic core (InterPro:IPR015813), Phosphoe…	PEPC	21109	9187	8967	16686	544	317	288	11844	5475	1876	87	114	3333	131	5.27553	TRUE	FALSE	TRUE	FALSE
pf12481,pf12504	AT5G19140		Aluminium induced protein with YGL and LRDR motifs	AILP1; FUNCTIONS IN: molecular_function unknown; INVOLVED IN: response to auxin stimulus, response to aluminum ion; LOCATED IN: plasma membrane; EXPRESSED IN: 23 plant structures; EXPRESSED DURING: 13 growth stages; BEST Arabidopsis thaliana protein match is: Aluminium induced protein with YGL and LRDR motifs (TAIR:AT5G43830.1); Has 1807 Blast hits to 1807 proteins in 277 species: Archae - 0; Bac…	AspSyn	12449.5	2348	4801	3635	1739.5	254	874	2196	3812	1145	622	742	1936	969	2.83863	TRUE	FALSE	TRUE	FALSE
pf00085,pf00462	AT4G04950		thioredoxin family protein	thioredoxin family protein; FUNCTIONS IN: electron carrier activity, protein disulfide oxidoreductase activity; INVOLVED IN: cell redox homeostasis; EXPRESSED IN: 23 plant structures; EXPRESSED DURING: 13 growth stages; CONTAINS InterPro DOMAIN/s: Thioredoxin fold (InterPro:IPR012335), Glutaredoxin (InterPro:IPR002109), Thioredoxin-like (InterPro:IPR017936), Thioredoxin domain (InterPro:IPR013766…		37	13	10	20	6	0	3	22	23	21	14	12	67	12	2.44057	TRUE	FALSE	TRUE	FALSE
pf00994,pf03453,pf03454	AT5G20990		molybdopterin biosynthesis CNX1 protein / molybdenum cofactor biosynthesis enzyme CNX1 (CNX1)	B73; CONTAINS InterPro DOMAIN/s: Molybdenum cofactor biosynthesis, conserved site (InterPro:IPR008284), Molybdenum cofactor synthesis (InterPro:IPR020817), MoeA, N-terminal and linker domain (InterPro:IPR005110), MoeA, C-terminal, domain IV (InterPro:IPR005111), Molybdopterin binding (InterPro:IPR001453); Has 13106 Blast hits to 12710 proteins in 1951 species: Archae - 648; Bacteria - 8919; Metaz…		23	20	5	17	5	4	2	20	32	77	15	21	53	27	2	TRUE	FALSE	TRUE	FALSE
pf00390,pf03949	AT4G00570		NAD-dependent malic enzyme 2	NAD-dependent malic enzyme 2 (NAD-ME2); FUNCTIONS IN: in 7 functions; INVOLVED IN: malate metabolic process; LOCATED IN: mitochondrion, chloroplast; EXPRESSED IN: 25 plant structures; EXPRESSED DURING: 15 growth stages; CONTAINS InterPro DOMAIN/s: Malic enzyme, NAD-binding (InterPro:IPR012302), Malic oxidoreductase (InterPro:IPR001891), Malic enzyme, conserved site (InterPro:IPR015884), Malic enz…	ME	1447.5	4541	2430	4762	420	196	215	7078	5174	4362	1107	1100	1853	235	1.78267	TRUE	FALSE	TRUE	FALSE
pf00892,pf03151	AT3G01550		phosphoenolpyruvate (pep)/phosphate translocator 2	phosphoenolpyruvate (pep)/phosphate translocator 2 (PPT2); FUNCTIONS IN: antiporter activity; INVOLVED IN: transport; LOCATED IN: integral to membrane, chloroplast, membrane; EXPRESSED IN: 19 plant structures; EXPRESSED DURING: 13 growth stages; CONTAINS InterPro DOMAIN/s: Protein of unknown function DUF6, transmembrane (InterPro:IPR000620), Tpt phosphate/phosphoenolpyruvate translocator (InterPr…	PPT	3390	6418	3730	11123	1177	898	832	1093	887	1580	730	719	1793	341	1.52537	TRUE	FALSE	TRUE	FALSE
pf00332	AT5G20560		Glycosyl hydrolase superfamily protein	Glycosyl hydrolase superfamily protein; FUNCTIONS IN: cation binding, hydrolase activity, hydrolyzing O-glycosyl compounds, catalytic activity; INVOLVED IN: carbohydrate metabolic process; LOCATED IN: endomembrane system; CONTAINS InterPro DOMAIN/s: Glycoside hydrolase, catalytic core (InterPro:IPR017853), Glycoside hydrolase, family 17 (InterPro:IPR000490), Glycoside hydrolase, subgroup, catalyt…	beta 1,3 glucosidase GH17	172.5	111	91	171	61	69	73	778	662	319	276	471	630	137	1.4846	TRUE	FALSE	TRUE	FALSE
pf03151	AT2G30460		Nucleotide/sugar transporter family protein	Nucleotide/sugar transporter family protein; FUNCTIONS IN: molecular_function unknown; INVOLVED IN: biological_process unknown; LOCATED IN: endomembrane system, membrane; EXPRESSED IN: 24 plant structures; EXPRESSED DURING: 15 growth stages; CONTAINS InterPro DOMAIN/s: Protein of unknown function DUF250 (InterPro:IPR004853); BEST Arabidopsis thaliana protein match is: nodulin MtN21 /EamA-like tra…		502	294	477	234	186.5	143	202	2994	2880	1854	1673	1453	4422	1166	1.42367	TRUE	FALSE	TRUE	FALSE
pf01704	AT2G35020		N-acetylglucosamine-1-phosphate uridylyltransferase 2	N-acetylglucosamine-1-phosphate uridylyltransferase 2 (GlcNAc1pUT2); CONTAINS InterPro DOMAIN/s: UTP--glucose-1-phosphate uridylyltransferase (InterPro:IPR002618); BEST Arabidopsis thaliana protein match is: N-acetylglucosamine-1-phosphate uridylyltransferase 1 (TAIR:AT1G31070.2); Has 1547 Blast hits to 1541 proteins in 446 species: Archae - 0; Bacteria - 380; Metazoa - 421; Fungi - 279; Plants -…	sucrose synthesis	475.5	332	184	574	182	167	131	280	286	292	186	149	305	231	1.38063	TRUE	FALSE	TRUE	FALSE
pf06159	AT2G47960		0	unknown protein; CONTAINS InterPro DOMAIN/s: Protein of unknown function DUF974 (InterPro:IPR010378); Has 285 Blast hits to 284 proteins in 126 species: Archae - 0; Bacteria - 0; Metazoa - 150; Fungi - 68; Plants - 32; Viruses - 0; Other Eukaryotes - 35 (source: NCBI BLink).		12	47	27	6	5.5	2	2	17	21	14	15	12	11	0	1	TRUE	FALSE	TRUE	FALSE
pf01084	AT1G07210		Ribosomal protein S18	Ribosomal protein S18; FUNCTIONS IN: structural constituent of ribosome; INVOLVED IN: translation; LOCATED IN: ribosome, intracellular; EXPRESSED IN: 24 plant structures; EXPRESSED DURING: 15 growth stages; CONTAINS InterPro DOMAIN/s: Ribosomal protein S18 (InterPro:IPR001648); Has 5527 Blast hits to 5527 proteins in 2078 species: Archae - 0; Bacteria - 4261; Metazoa - 44; Fungi - 19; Plants - 20…		20.5	3	3	9	12	1	0	11	13	14	6	6	14	6	0.725825	TRUE	FALSE	TRUE	FALSE
pf01373	AT4G17090		chloroplast beta-amylase	chloroplast beta-amylase (CT-BMY); CONTAINS InterPro DOMAIN/s: Glycoside hydrolase, family 14, conserved site (InterPro:IPR018238), Glycoside hydrolase, family 14 (InterPro:IPR001554), Glycoside hydrolase, catalytic core (InterPro:IPR017853), Glycoside hydrolase, family 14B, plant (InterPro:IPR001371), Glycoside hydrolase, subgroup, catalytic core (InterPro:IPR013781); BEST Arabidopsis thaliana p…		463	517	596	274	290.5	110	402	84	146	76	66	101	244	116	0.670629	TRUE	FALSE	TRUE	FALSE
pf00860	AT1G10540		nucleobase-ascorbate transporter 8	nucleobase-ascorbate transporter 8 (NAT8); FUNCTIONS IN: transmembrane transporter activity; INVOLVED IN: transport, transmembrane transport; LOCATED IN: membrane; EXPRESSED IN: 12 plant structures; EXPRESSED DURING: 7 growth stages; CONTAINS InterPro DOMAIN/s: Xanthine/uracil/vitamin C permease (InterPro:IPR006043); BEST Arabidopsis thaliana protein match is: nucleobase-ascorbate transporter 7 (…		133	199	64	57	84	45	38	107	173	149	100	126	164	119	0.656698	TRUE	FALSE	TRUE	FALSE
pf07944	AT5G12960		Putative glycosyl hydrolase of unknown function (DUF1680)	FUNCTIONS IN: catalytic activity; LOCATED IN: endomembrane system; CONTAINS InterPro DOMAIN/s: Protein of unknown function DUF1680 (InterPro:IPR012878), Six-hairpin glycosidase-like (InterPro:IPR008928); BEST Arabidopsis thaliana protein match is: Putative glycosyl hydrolase of unknown function (DUF1680) (TAIR:AT5G12950.1); Has 1236 Blast hits to 1216 proteins in 340 species: Archae - 6; Bacteria…		17.5	39	19	15	11	10	4	19	16	18	8	7	22	19	0.624491	TRUE	FALSE	TRUE	FALSE
pf00534,pf08323	AT5G24300		Glycogen/starch synthases, ADP-glucose type	SUPPRESSOR OF SALICYLIC ACID INSENSITIVITY 1 (SSI1); FUNCTIONS IN: transferase activity, transferring glycosyl groups, starch synthase activity; INVOLVED IN: amylopectin biosynthetic process; LOCATED IN: chloroplast, chloroplast stroma; EXPRESSED IN: 26 plant structures; EXPRESSED DURING: 15 growth stages; CONTAINS InterPro DOMAIN/s: Glycogen/starch synthases, ADP-glucose type (InterPro:IPR011835…	starch synthesis	1084	759	2190	2010	711.5	321	717	957	328	500	103	83	607	295	0.606733	TRUE	FALSE	TRUE	FALSE
pf06087	AT5G15170		tyrosyl-DNA phosphodiesterase-related	tyrosyl-DNA phosphodiesterase-related; FUNCTIONS IN: 3'-tyrosyl-DNA phosphodiesterase activity; INVOLVED IN: DNA repair; LOCATED IN: nucleus; EXPRESSED IN: 15 plant structures; EXPRESSED DURING: 6 growth stages; CONTAINS InterPro DOMAIN/s: Tyrosyl-DNA phosphodiesterase (InterPro:IPR010347), SMAD/FHA domain (InterPro:IPR008984); BEST Arabidopsis thaliana protein match is: forkhead-associated domai…		2	1	33	13	1	0	11	7	4	7	3	1	10	5	0.584963	TRUE	FALSE	TRUE	FALSE
pf00443	AT3G14400		ubiquitin-specific protease 25	ubiquitin-specific protease 25 (UBP25); FUNCTIONS IN: ubiquitin-specific protease activity, ubiquitin thiolesterase activity; INVOLVED IN: ubiquitin-dependent protein catabolic process; EXPRESSED IN: 24 plant structures; EXPRESSED DURING: 15 growth stages; CONTAINS InterPro DOMAIN/s: Peptidase C19, ubiquitin carboxyl-terminal hydrolase 2, conserved site (InterPro:IPR018200), Peptidase C19, ubiqui…		157	116	81	73	106.5	45	73	119	121	120	97	70	127	108	0.555588	TRUE	FALSE	TRUE	FALSE
pf12171	AT5G60470	C2H2	C2H2 and C2HC zinc fingers superfamily protein	C2H2 and C2HC zinc fingers superfamily protein; FUNCTIONS IN: sequence-specific DNA binding transcription factor activity, zinc ion binding, nucleic acid binding; INVOLVED IN: regulation of transcription; LOCATED IN: intracellular; EXPRESSED IN: stem, sepal, carpel, stamen; EXPRESSED DURING: 4 anthesis; CONTAINS InterPro DOMAIN/s: Zinc finger, C2H2-like (InterPro:IPR015880), Zinc finger, C2H2-typ…		252	57	28	41	173	17	20	168	173	160	113	163	215	160	0.54005	TRUE	FALSE	TRUE	FALSE
pf03942	AT2G41750		DTW domain-containing protein	DTW domain-containing protein; CONTAINS InterPro DOMAIN/s: DTW (InterPro:IPR005636); Has 487 Blast hits to 487 proteins in 220 species: Archae - 0; Bacteria - 322; Metazoa - 93; Fungi - 0; Plants - 40; Viruses - 0; Other Eukaryotes - 32 (source: NCBI BLink).		9.5	15	10	14	6.5	8	5	10	20	3	4	8	36	28	0.485427	TRUE	FALSE	TRUE	FALSE
pf02507	AT1G31330		photosystem I subunit F	photosystem I subunit F (PSAF); FUNCTIONS IN: molecular_function unknown; INVOLVED IN: photosynthesis; LOCATED IN: in 7 components; EXPRESSED IN: 25 plant structures; EXPRESSED DURING: 14 growth stages; CONTAINS InterPro DOMAIN/s: Photosystem I reaction centre protein PsaF, subunit III (InterPro:IPR003666); Has 387 Blast hits to 387 proteins in 119 species: Archae - 0; Bacteria - 139; Metazoa - 0…		3910.5	6567	4493	3954	2923	2101	647	1933	7789	1526	1305	6794	11261	5144	0.419779	TRUE	FALSE	TRUE	FALSE
pf06075	AT3G19610		Plant protein of unknown function (DUF936)	Plant protein of unknown function (DUF936); FUNCTIONS IN: molecular_function unknown; INVOLVED IN: biological_process unknown; LOCATED IN: endomembrane system; EXPRESSED IN: 6 plant structures; EXPRESSED DURING: L mature pollen stage, M germinated pollen stage, 4 anthesis, LP.02 two leaves visible, petal differentiation and expansion stage; CONTAINS InterPro DOMAIN/s: Protein of unknown function …		39.5	31	16	85	30	4	7	16	9	9	14	8	5	2	0.385654	TRUE	FALSE	TRUE	FALSE
pf00856,pf09273	AT3G07670	SET	Rubisco methyltransferase family protein	Rubisco methyltransferase family protein; FUNCTIONS IN: [ribulose-bisphosphate carboxylase]-lysine N-methyltransferase activity; INVOLVED IN: biological_process unknown; LOCATED IN: chloroplast; EXPRESSED IN: 22 plant structures; EXPRESSED DURING: 13 growth stages; CONTAINS InterPro DOMAIN/s: Rubisco methyltransferase (InterPro:IPR011192), SET domain (InterPro:IPR001214), Rubisco LSMT substrate-b…		42	129	16	62	32	6	9	104	118	113	58	106	119	111	0.381871	TRUE	FALSE	TRUE	FALSE
pf04539,pf04542,pf04545	AT3G53920	Sigma70-like	RNApolymerase sigma-subunit C	RNApolymerase sigma-subunit C (SIGC); CONTAINS InterPro DOMAIN/s: RNA polymerase sigma factor, region 2 (InterPro:IPR013325), Winged helix-turn-helix transcription repressor DNA-binding (InterPro:IPR011991), RNA polymerase sigma-70 region 3 (InterPro:IPR007624), RNA polymerase sigma-70 (InterPro:IPR014284), RNA polymerase sigma factor, region 3/4 (InterPro:IPR013324), RNA polymerase sigma factor,…		719	972	496	310	569	263	135	524	338	474	239	243	513	494	0.337035	TRUE	FALSE	TRUE	FALSE
pf02453	AT3G10915		Reticulon family protein	Reticulon family protein; INVOLVED IN: biological_process unknown; LOCATED IN: endoplasmic reticulum; CONTAINS InterPro DOMAIN/s: Reticulon (InterPro:IPR003388); BEST Arabidopsis thaliana protein match is: VIRB2-interacting protein 1 (TAIR:AT4G23630.1); Has 429 Blast hits to 429 proteins in 20 species: Archae - 0; Bacteria - 0; Metazoa - 0; Fungi - 0; Plants - 429; Viruses - 0; Other Eukaryotes -…		1251.5	509	702	392	1023	176	426	722	920	643	611	624	985	737	0.290595	TRUE	FALSE	TRUE	FALSE
pf03618	AT4G21210		PPDK regulatory protein	PPDK regulatory protein (RP1); FUNCTIONS IN: protein kinase activity, phosphoprotein phosphatase activity; INVOLVED IN: biological_process unknown; LOCATED IN: chloroplast; EXPRESSED IN: 21 plant structures; EXPRESSED DURING: 13 growth stages; CONTAINS InterPro DOMAIN/s: Pyruvate Pi dikinase regulator (InterPro:IPR017409), Protein of unknown function DUF299, phosphotransferase, predicted (InterPr…	POUF	340.5	662	433	486	281	106	247	332	595	91	99	49	130	54	0.27619	TRUE	FALSE	TRUE	FALSE
pf02531	AT1G03130		photosystem I subunit D-2	photosystem I subunit D-2 (PSAD-2); FUNCTIONS IN: molecular_function unknown; INVOLVED IN: photosynthesis; LOCATED IN: in 6 components; EXPRESSED IN: 23 plant structures; EXPRESSED DURING: 14 growth stages; CONTAINS InterPro DOMAIN/s: Photosystem I protein PsaD (InterPro:IPR003685); BEST Arabidopsis thaliana protein match is: photosystem I subunit D-1 (TAIR:AT4G02770.1); Has 509 Blast hits to 509…		4016	7651	4505	6479	3319	4222	2502	531	2891	802	520	1366	19959	5496	0.274935	TRUE	FALSE	TRUE	FALSE
pf00085,pf01507	AT4G04610		APS reductase 1	APS reductase 1 (APR1); FUNCTIONS IN: adenylyl-sulfate reductase activity; INVOLVED IN: response to oxidative stress, sulfate reduction, sulfate assimilation; LOCATED IN: chloroplast, chloroplast stroma, plastid; EXPRESSED IN: 25 plant structures; EXPRESSED DURING: 15 growth stages; CONTAINS InterPro DOMAIN/s: Rossmann-like alpha/beta/alpha sandwich fold (InterPro:IPR014729), Thioredoxin-independ…		345.5	250	173	225	317	75	120	449	167	374	137	129	2560	1028	0.123829	TRUE	FALSE	TRUE	FALSE
pf10716	AT1G70760		inorganic carbon transport protein-related	CHLORORESPIRATORY REDUCTION 23 (CRR23); FUNCTIONS IN: oxidoreductase activity, acting on NADH or NADPH, quinone or similar compound as acceptor; INVOLVED IN: photosynthetic electron transport in photosystem I; LOCATED IN: NAD(P)H dehydrogenase complex (plastoquinone), thylakoid membrane; EXPRESSED IN: 21 plant structures; EXPRESSED DURING: 13 growth stages; CONTAINS InterPro DOMAIN/s: NAD(P)H-qui…		241	304	342	708	221.5	276	287	150	513	109	70	236	1538	158	0.121202	TRUE	FALSE	TRUE	FALSE
pf00441,pf02770,pf02771	AT3G45300		isovaleryl-CoA-dehydrogenase	isovaleryl-CoA-dehydrogenase (IVD); FUNCTIONS IN: isovaleryl-CoA dehydrogenase activity, ATP binding; INVOLVED IN: leucine catabolic process; LOCATED IN: mitochondrion, mitochondrial matrix; EXPRESSED IN: 23 plant structures; EXPRESSED DURING: 15 growth stages; CONTAINS InterPro DOMAIN/s: Acyl-CoA oxidase/dehydrogenase, type1/2, C-terminal (InterPro:IPR013764), Acyl-CoA oxidase/dehydrogenase, typ…		20.5	66	45	23	19	12	12	363	309	109	186	113	82	61	0.104337	TRUE	FALSE	TRUE	FALSE
pf03641	AT3G53450		Putative lysine decarboxylase family protein	Putative lysine decarboxylase family protein; FUNCTIONS IN: molecular_function unknown; INVOLVED IN: lysine biosynthetic process via diaminopimelate; LOCATED IN: cytosol, nucleus; EXPRESSED IN: 15 plant structures; EXPRESSED DURING: 6 growth stages; CONTAINS InterPro DOMAIN/s: Conserved hypothetical protein CHP00730 (InterPro:IPR005269); BEST Arabidopsis thaliana protein match is: lysine decarbox…		175	163	85	118	163	60	67	293	305	134	127	240	378	200	0.10188	TRUE	FALSE	TRUE	FALSE
pf04499	AT3G45190		SIT4 phosphatase-associated family protein	SIT4 phosphatase-associated family protein; INVOLVED IN: biological_process unknown; LOCATED IN: cellular_component unknown; EXPRESSED IN: 25 plant structures; EXPRESSED DURING: 13 growth stages; CONTAINS InterPro DOMAIN/s: SIT4 phosphatase-associated protein (InterPro:IPR007587); BEST Arabidopsis thaliana protein match is: SIT4 phosphatase-associated family protein (TAIR:AT1G07990.1); Has 1154 B…		89	62	61	61	84	34	57	76	63	74	54	36	73	52	0.0824622	TRUE	FALSE	TRUE	FALSE
pf01536	AT3G02470		S-adenosylmethionine decarboxylase	S-adenosylmethionine decarboxylase (SAMDC); CONTAINS InterPro DOMAIN/s: S-adenosylmethionine decarboxylase, core (InterPro:IPR016067), S-adenosylmethionine decarboxylase, conserved site (InterPro:IPR018166), S-adenosylmethionine decarboxylase (InterPro:IPR001985), S-adenosylmethionine decarboxylase subgroup (InterPro:IPR018167); BEST Arabidopsis thaliana protein match is: Adenosylmethionine decar…		2921	1778	2192	2370	2802.5	1455	1533	822	522	739	512	386	863	616	0.0597271	TRUE	FALSE	TRUE	FALSE
pf11909	AT5G58260		oxidoreductases, acting on NADH or NADPH, quinone or similar compound as acceptor	oxidoreductases, acting on NADH or NADPH, quinone or similar compound as acceptor; FUNCTIONS IN: oxidoreductase activity, acting on NADH or NADPH, quinone or similar compound as acceptor; INVOLVED IN: defense response to fungus, incompatible interaction, NADH dehydrogenase complex (plastoquinone) assembly; LOCATED IN: chloroplast thylakoid membrane, chloroplast, NAD(P)H dehydrogenase complex (pla…	NDH complex	182.5	84	232	989	176	80	84	300	605	80	66	81	1479	333	0.0520307	TRUE	FALSE	TRUE	FALSE
pf00782,pf01331,pf03919	AT3G09100		mRNA capping enzyme family protein	mRNA capping enzyme family protein; FUNCTIONS IN: phosphatase activity, protein tyrosine phosphatase activity, protein tyrosine/serine/threonine phosphatase activity, mRNA guanylyltransferase activity, polynucleotide 5'-phosphatase activity; INVOLVED IN: protein amino acid dephosphorylation, mRNA processing, mRNA capping, dephosphorylation; LOCATED IN: nucleus; EXPRESSED IN: 22 plant structures; …		43.5	14	18	33	44	35	36	15	10	19	16	20	7	27	-0.0161197	FALSE	TRUE	FALSE	TRUE
pf02815	AT2G25110		stromal cell-derived factor 2-like protein precursor	stromal cell-derived factor 2-like protein precursor (SDF2); FUNCTIONS IN: molecular_function unknown; INVOLVED IN: defense response to bacterium, defense response to fungus, PAMP-induced immunity; LOCATED IN: endoplasmic reticulum, membrane; EXPRESSED IN: 25 plant structures; EXPRESSED DURING: 14 growth stages; CONTAINS InterPro DOMAIN/s: MIR (InterPro:IPR003608), MIR motif (InterPro:IPR016093);…		29.5	25	23	24	31.5	27	39	45	98	64	122	139	49	119	-0.0916305	FALSE	TRUE	FALSE	TRUE
pf06999	AT4G26620		Sucrase/ferredoxin-like family protein	Sucrase/ferredoxin-like family protein; CONTAINS InterPro DOMAIN/s: Thioredoxin fold (InterPro:IPR012335), Sucraseferredoxin-like (InterPro:IPR009737), Thioredoxin-like fold (InterPro:IPR012336); BEST Arabidopsis thaliana protein match is: Sucrase/ferredoxin-like family protein (TAIR:AT5G55900.1); Has 30201 Blast hits to 17322 proteins in 780 species: Archae - 12; Bacteria - 1396; Metazoa - 17338…		57	44	27	33	61	57	45	62	76	90	103	79	48	107	-0.0962153	FALSE	TRUE	FALSE	TRUE
pf09748	AT1G26665		Mediator complex, subunit Med10	Mediator complex, subunit Med10; FUNCTIONS IN: RNA polymerase II transcription mediator activity; INVOLVED IN: regulation of transcription from RNA polymerase II promoter; LOCATED IN: mediator complex; EXPRESSED IN: 24 plant structures; EXPRESSED DURING: 15 growth stages; CONTAINS InterPro DOMAIN/s: Mediator complex, subunit Med10 (InterPro:IPR019145); BEST Arabidopsis thaliana protein match is: …		42.5	19	27	12	45.5	28	45	4	30	2	10	43	26	184	-0.0962153	FALSE	TRUE	FALSE	TRUE
pf11957	AT5G09860		nuclear matrix protein-related	THO1; CONTAINS InterPro DOMAIN/s: THO complex, subunit THOC1 (InterPro:IPR021861); Has 30201 Blast hits to 17322 proteins in 780 species: Archae - 12; Bacteria - 1396; Metazoa - 17338; Fungi - 3422; Plants - 5037; Viruses - 0; Other Eukaryotes - 2996 (source: NCBI BLink).		6	4	5	2	6.5	6	9	10	15	16	23	21	4	13	-0.0995357	FALSE	TRUE	FALSE	TRUE
pf00225,pf00514	AT1G12430		armadillo repeat kinesin 3	armadillo repeat kinesin 3 (ARK3); FUNCTIONS IN: microtubule motor activity, binding, ATP binding; INVOLVED IN: microtubule-based movement; LOCATED IN: chloroplast; EXPRESSED IN: 26 plant structures; EXPRESSED DURING: 13 growth stages; CONTAINS InterPro DOMAIN/s: Kinesin, motor region, conserved site (InterPro:IPR019821), Armadillo-like helical (InterPro:IPR011989), Armadillo (InterPro:IPR000225)…		5	25	240	0	5.5	609	591	17	10	38	36	30	12	15	-0.115477	FALSE	TRUE	FALSE	TRUE
pf00297	AT1G43170		ribosomal protein 1	ribosomal protein 1 (RP1); FUNCTIONS IN: structural constituent of ribosome; INVOLVED IN: translation, embryo development ending in seed dormancy; LOCATED IN: in 8 components; EXPRESSED IN: 26 plant structures; EXPRESSED DURING: 13 growth stages; CONTAINS InterPro DOMAIN/s: Ribosomal protein L3 (InterPro:IPR000597), Ribosomal protein L3, conserved site (InterPro:IPR019926), Translation elongation…		184	15	55	191	199.5	201	117	193	193	473	570	377	450	781	-0.116077	FALSE	TRUE	FALSE	TRUE
pf02099	AT2G29640		JOSEPHIN-like protein	JOSEPHIN-like protein (JOSL); CONTAINS InterPro DOMAIN/s: Machado-Joseph disease protein MJD (InterPro:IPR006155); BEST Arabidopsis thaliana protein match is: josephin protein-related (TAIR:AT1G07300.1); Has 526 Blast hits to 526 proteins in 96 species: Archae - 0; Bacteria - 0; Metazoa - 376; Fungi - 0; Plants - 101; Viruses - 0; Other Eukaryotes - 49 (source: NCBI BLink).		18.5	16	32	8	20.5	33	46	5	2	11	14	8	17	21	-0.140863	FALSE	TRUE	FALSE	TRUE
pf00085,pf07970	AT3G20560		PDI-like 5-3	PDI-like 5-3 (PDIL5-3); FUNCTIONS IN: protein disulfide isomerase activity; INVOLVED IN: cell redox homeostasis; EXPRESSED IN: 25 plant structures; EXPRESSED DURING: 15 growth stages; CONTAINS InterPro DOMAIN/s: Thioredoxin fold (InterPro:IPR012335), Thioredoxin-like (InterPro:IPR017936), Thioredoxin domain (InterPro:IPR013766), Thioredoxin-like fold (InterPro:IPR012336), Protein of unknown funct…		15	25	11	15	17	37	33	14	46	29	27	69	37	48	-0.169925	FALSE	TRUE	FALSE	TRUE
pf00696,pf10545	AT3G10030	Trihelix	aspartate/glutamate/uridylate kinase family protein	aspartate/glutamate/uridylate kinase family protein; FUNCTIONS IN: DNA binding; INVOLVED IN: cellular amino acid biosynthetic process; LOCATED IN: cytoplasm; EXPRESSED IN: 24 plant structures; EXPRESSED DURING: 15 growth stages; CONTAINS InterPro DOMAIN/s: SANT, DNA-binding (InterPro:IPR001005), Aspartate/glutamate/uridylate kinase (InterPro:IPR001048), MADF domain (InterPro:IPR006578); BEST Arab…		9	9	8	8	11	12	13	7	3	7	13	7	0	3	-0.263034	FALSE	TRUE	FALSE	TRUE
pf03297	AT4G34555		Ribosomal protein S25 family protein	Ribosomal protein S25 family protein; CONTAINS InterPro DOMAIN/s: Ribosomal protein S25 (InterPro:IPR004977); BEST Arabidopsis thaliana protein match is: Ribosomal protein S25 family protein (TAIR:AT4G39200.1); Has 30201 Blast hits to 17322 proteins in 780 species: Archae - 12; Bacteria - 1396; Metazoa - 17338; Fungi - 3422; Plants - 5037; Viruses - 0; Other Eukaryotes - 2996 (source: NCBI BLink).		84	183	71	27	103	280	104	258	230	432	490	419	677	1077	-0.291049	FALSE	TRUE	FALSE	TRUE
pf02423	AT5G52810		NAD(P)-binding Rossmann-fold superfamily protein	NAD(P)-binding Rossmann-fold superfamily protein; FUNCTIONS IN: structural constituent of eye lens, binding, catalytic activity; INVOLVED IN: arginine catabolic process to glutamate, nopaline catabolic process, metabolic process, octopine catabolic process; LOCATED IN: chloroplast; EXPRESSED IN: 22 plant structures; EXPRESSED DURING: 13 growth stages; CONTAINS InterPro DOMAIN/s: NAD(P)-binding do…		46.5	56	44	1	65.5	68	57	2	0	4	6	2	4	9	-0.485427	FALSE	TRUE	FALSE	TRUE
pf00398	AT1G01860		Ribosomal RNA adenine dimethylase family protein	PALEFACE 1 (PFC1); FUNCTIONS IN: mRNA (2'-O-methyladenosine-N6-)-methyltransferase activity; INVOLVED IN: response to cold; LOCATED IN: chloroplast; EXPRESSED IN: 22 plant structures; EXPRESSED DURING: 13 growth stages; CONTAINS InterPro DOMAIN/s: Ribosomal RNA adenine methylase transferase, N-terminal (InterPro:IPR020598), Ribosomal RNA adenine methylase transferase, conserved site (InterPro:IPR…		14.5	19	14	0	21	48	37	16	18	46	67	42	11	12	-0.505235	FALSE	TRUE	FALSE	TRUE
pf06862	AT1G17690		0	FUNCTIONS IN: molecular_function unknown; INVOLVED IN: biological_process unknown; LOCATED IN: nucleus; EXPRESSED IN: 24 plant structures; EXPRESSED DURING: 13 growth stages; CONTAINS InterPro DOMAIN/s: Digestive organ expansion factor, predicted (InterPro:IPR010678); Has 25006 Blast hits to 13379 proteins in 904 species: Archae - 102; Bacteria - 5571; Metazoa - 7448; Fungi - 3168; Plants - 1056;…		3	2	2	1	5.5	6	6	4	4	5	5	7	5	8	-0.70044	FALSE	TRUE	FALSE	TRUE
pf00471	AT3G06320		Ribosomal protein L33 family protein	Ribosomal protein L33 family protein; FUNCTIONS IN: structural constituent of ribosome; INVOLVED IN: translation; LOCATED IN: ribosome, intracellular, large ribosomal subunit; CONTAINS InterPro DOMAIN/s: Ribosomal protein L33 (InterPro:IPR001705); BEST Arabidopsis thaliana protein match is: Ribosomal protein L33 family protein (TAIR:AT5G18790.1); Has 2830 Blast hits to 2830 proteins in 1196 speci…		26.5	22	20	4	44	23	23	6	30	40	52	113	317	372	-0.710493	FALSE	TRUE	FALSE	TRUE
pf00240,pf00439,pf09247,pf12157	AT1G32750		HAC13 protein (HAC13)	HAF01; FUNCTIONS IN: histone acetyltransferase activity, DNA binding; INVOLVED IN: DNA mediated transformation; EXPRESSED IN: 26 plant structures; EXPRESSED DURING: 15 growth stages; CONTAINS InterPro DOMAIN/s: TAFII-230 TBP-binding (InterPro:IPR009067), Ubiquitin (InterPro:IPR000626), Ubiquitin supergroup (InterPro:IPR019955), Bromodomain, conserved site (InterPro:IPR018359), Bromodomain (InterP…		1	0	1	1	2.5	6	7	1	1	2	2	3	2	3	-0.807355	FALSE	TRUE	FALSE	TRUE
pf00307,pf03271	AT5G67270		end binding protein 1C	end binding protein 1C (EB1C); CONTAINS InterPro DOMAIN/s: Calponin-homology (InterPro:IPR016146), Calponin-like actin-binding (InterPro:IPR001715), EB1, C-terminal (InterPro:IPR004953); BEST Arabidopsis thaliana protein match is: microtubule end binding protein EB1A (TAIR:AT3G47690.1); Has 1807 Blast hits to 1807 proteins in 277 species: Archae - 0; Bacteria - 0; Metazoa - 736; Fungi - 347; Plan…		3	1	3	0	6	32	7	17	11	11	35	13	0	36	-0.807355	FALSE	TRUE	FALSE	TRUE
pf00476,pf01612	AT1G50840		polymerase gamma 2	polymerase gamma 2 (POLGAMMA2); FUNCTIONS IN: DNA binding, DNA-directed DNA polymerase activity; INVOLVED IN: DNA replication, nucleobase, nucleoside, nucleotide and nucleic acid metabolic process; LOCATED IN: mitochondrion, chloroplast; EXPRESSED IN: 21 plant structures; EXPRESSED DURING: 13 growth stages; CONTAINS InterPro DOMAIN/s: DNA-directed DNA polymerase, family A, palm domain (InterPro:I…		27.5	25	23	0	50	27	32	10	7	17	13	11	2	13	-0.839535	FALSE	TRUE	FALSE	TRUE
pf00464	AT1G36370		serine hydroxymethyltransferase 7	serine hydroxymethyltransferase 7 (SHM7); FUNCTIONS IN: pyridoxal phosphate binding, glycine hydroxymethyltransferase activity, catalytic activity; INVOLVED IN: response to cadmium ion, glycine metabolic process, L-serine metabolic process; EXPRESSED IN: 23 plant structures; EXPRESSED DURING: 15 growth stages; CONTAINS InterPro DOMAIN/s: Pyridoxal phosphate-dependent transferase, major domain (In…	SHM	1497.5	369	296	532	2766.5	2151	2410	1071	1309	3505	2994	1740	1150	3387	-0.885064	FALSE	TRUE	FALSE	TRUE
pf02181,pf10409	AT2G25050		Actin-binding FH2 (Formin Homology) protein	Actin-binding FH2 (Formin Homology) protein; FUNCTIONS IN: actin binding; INVOLVED IN: cellular component organization, actin cytoskeleton organization; CONTAINS InterPro DOMAIN/s: Actin-binding FH2/DRF autoregulatory (InterPro:IPR003104), C2 calcium/lipid-binding domain, CaLB (InterPro:IPR008973), Actin-binding FH2 (InterPro:IPR015425), Tensin phosphatase, C2 domain (InterPro:IPR014020); BEST Ar…		30	17	16	31	58.5	35	40	0	10	3	3	11	4	9	-0.940621	FALSE	TRUE	FALSE	TRUE
pf01649	AT3G15190		chloroplast 30S ribosomal protein S20, putative	chloroplast 30S ribosomal protein S20, putative; FUNCTIONS IN: structural constituent of ribosome, RNA binding; INVOLVED IN: translation, ribosome biogenesis; LOCATED IN: ribosome, chloroplast stroma, chloroplast, membrane; EXPRESSED IN: 22 plant structures; EXPRESSED DURING: 13 growth stages; CONTAINS InterPro DOMAIN/s: Ribosomal protein S20 (InterPro:IPR002583); Has 3989 Blast hits to 3989 prot…		23.5	33	37	71	46.5	122	76	29	131	49	68	216	744	1463	-0.955146	FALSE	TRUE	FALSE	TRUE
pf07876	AT2G31670		Stress responsive alpha-beta barrel domain protein	Stress responsive alpha-beta barrel domain protein; FUNCTIONS IN: molecular_function unknown; INVOLVED IN: biological_process unknown; LOCATED IN: peroxisome, chloroplast stroma, chloroplast; EXPRESSED IN: 22 plant structures; EXPRESSED DURING: 17 growth stages; CONTAINS InterPro DOMAIN/s: Stress responsive alpha-beta barrel (InterPro:IPR013097), Dimeric alpha-beta barrel (InterPro:IPR011008); BE…	alpha/beta barrel domain (fructose 1, 6 bisphosphatase?)	159.5	214	171	157	323.5	245	237	526	437	300	1807	751	340	987	-1.01565	FALSE	TRUE	FALSE	TRUE
pf01370	AT3G46440		UDP-XYL synthase 5	UDP-XYL synthase 5 (UXS5); FUNCTIONS IN: UDP-glucuronate decarboxylase activity, catalytic activity; INVOLVED IN: nucleotide-sugar metabolic process, D-xylose metabolic process; LOCATED IN: chloroplast; EXPRESSED IN: 26 plant structures; EXPRESSED DURING: 15 growth stages; CONTAINS InterPro DOMAIN/s: NAD-dependent epimerase/dehydratase (InterPro:IPR001509), NAD(P)-binding domain (InterPro:IPR0160…	NAD dependent epimerase	2232	2646	1410	1899	4822	2856	2906	2189	2519	3595	3777	4109	2669	5583	-1.11095	FALSE	TRUE	FALSE	TRUE
pf01565	AT3G19820		cell elongation protein / DWARF1 / DIMINUTO (DIM)	DWARF 1 (DWF1); FUNCTIONS IN: calmodulin binding, catalytic activity; INVOLVED IN: response to light stimulus, steroid biosynthetic process, unidimensional cell growth, brassinosteroid biosynthetic process; LOCATED IN: integral to membrane, plasma membrane, vacuole, membrane; EXPRESSED IN: 25 plant structures; EXPRESSED DURING: 14 growth stages; CONTAINS InterPro DOMAIN/s: FAD-linked oxidase, FAD…		10.5	25	9	24	24.5	65	20	26	11	71	231	65	55	78	-1.14886	FALSE	TRUE	FALSE	TRUE
pf05147	AT2G20770		GCR2-like 2	GCR2-like 2 (GCL2); FUNCTIONS IN: catalytic activity; INVOLVED IN: biological_process unknown; LOCATED IN: extrinsic to membrane; EXPRESSED IN: 15 plant structures; EXPRESSED DURING: 10 growth stages; CONTAINS InterPro DOMAIN/s: LanC-like protein, eukaryotic (InterPro:IPR020464), Six-hairpin glycosidase-like (InterPro:IPR008928), Lanthionine synthetase C-like (InterPro:IPR007822); BEST Arabidopsi…		8.5	11	7	5	20.5	26	29	5	2	10	9	16	9	52	-1.17834	FALSE	TRUE	FALSE	TRUE
pf02574	AT3G25900		Homocysteine S-methyltransferase family protein	HMT-1; CONTAINS InterPro DOMAIN/s: Homocysteine S-methyltransferase (InterPro:IPR003726); BEST Arabidopsis thaliana protein match is: homocysteine S-methyltransferase 3 (TAIR:AT3G22740.1); Has 6959 Blast hits to 6951 proteins in 1900 species: Archae - 4; Bacteria - 4284; Metazoa - 376; Fungi - 135; Plants - 163; Viruses - 0; Other Eukaryotes - 1997 (source: NCBI BLink).		22	52	77	3	54.5	180	162	14	6	38	48	55	7	9	-1.27085	FALSE	TRUE	FALSE	TRUE
pf06574	AT5G23330		Nucleotidylyl transferase superfamily protein	Nucleotidylyl transferase superfamily protein; FUNCTIONS IN: FMN adenylyltransferase activity; INVOLVED IN: riboflavin biosynthetic process; EXPRESSED IN: 13 plant structures; EXPRESSED DURING: 4 anthesis, F mature embryo stage, petal differentiation and expansion stage, E expanded cotyledon stage, D bilateral stage; CONTAINS InterPro DOMAIN/s: Rossmann-like alpha/beta/alpha sandwich fold (InterP…		11	7	6	6	34.5	15	13	17	5	14	19	14	4	16	-1.56478	FALSE	TRUE	FALSE	TRUE
pf01553	AT3G11430		glycerol-3-phosphate acyltransferase 5	glycerol-3-phosphate acyltransferase 5 (GPAT5); CONTAINS InterPro DOMAIN/s: Phospholipid/glycerol acyltransferase (InterPro:IPR002123); BEST Arabidopsis thaliana protein match is: glycerol-3-phosphate acyltransferase 7 (TAIR:AT5G06090.1); Has 397 Blast hits to 386 proteins in 31 species: Archae - 0; Bacteria - 0; Metazoa - 26; Fungi - 0; Plants - 368; Viruses - 0; Other Eukaryotes - 3 (source: NC…		290.5	231	260	178	1054	322	494	456	356	445	460	365	199	425	-1.85568	FALSE	TRUE	FALSE	TRUE
pf00004,pf12037	AT3G03060		P-loop containing nucleoside triphosphate hydrolases superfamily protein	P-loop containing nucleoside triphosphate hydrolases superfamily protein; FUNCTIONS IN: ATPase activity, zinc ion binding; LOCATED IN: cell wall, plant-type cell wall; EXPRESSED IN: 14 plant structures; EXPRESSED DURING: 7 growth stages; CONTAINS InterPro DOMAIN/s: ATPase, AAA-type, core (InterPro:IPR003959), ATPase, AAA+ type, core (InterPro:IPR003593), Protein of unknown function DUF3523 (Inter…		3	11	2	0	16	53	14	5	6	22	20	9	6	8	-2.08746	FALSE	TRUE	FALSE	TRUE
pf01426	AT3G43990		Bromo-adjacent homology (BAH) domain-containing protein	Bromo-adjacent homology (BAH) domain-containing protein; FUNCTIONS IN: DNA binding; INVOLVED IN: biological_process unknown; LOCATED IN: cellular_component unknown; CONTAINS InterPro DOMAIN/s: Bromo adjacent homology (BAH) domain (InterPro:IPR001025); BEST Arabidopsis thaliana protein match is: Bromo-adjacent homology (BAH) domain-containing protein (TAIR:AT4G23120.1); Has 502 Blast hits to 500 p…		14	88	30	5	76	116	79	43	55	13	55	65	14	24	-2.3599	FALSE	TRUE	FALSE	TRUE
pf03665	AT5G55940		Uncharacterised protein family (UPF0172)	embryo defective 2731 (emb2731); FUNCTIONS IN: molecular_function unknown; INVOLVED IN: embryo development ending in seed dormancy; LOCATED IN: endoplasmic reticulum; EXPRESSED IN: 23 plant structures; EXPRESSED DURING: 13 growth stages; CONTAINS InterPro DOMAIN/s: Uncharacterised protein family UPF0172 (InterPro:IPR005366); BEST Arabidopsis thaliana protein match is: Uncharacterised protein fami…		27	49	21	12	157	125	32	15	6	6	42	32	88	159	-2.49643	FALSE	TRUE	FALSE	TRUE
pf00097,pf12428	AT2G02960		RING/FYVE/PHD zinc finger superfamily protein	RING/FYVE/PHD zinc finger superfamily protein; FUNCTIONS IN: zinc ion binding; EXPRESSED IN: 24 plant structures; EXPRESSED DURING: 15 growth stages; CONTAINS InterPro DOMAIN/s: Protein of unknown function DUF3675 (InterPro:IPR022143), Zinc finger, C3HC4 RING-type (InterPro:IPR018957), Zinc finger, RING-CH-type (InterPro:IPR011016); BEST Arabidopsis thaliana protein match is: RING/FYVE/PHD zinc f…		129.5	72	43	54	934.5	201	75	165	150	130	195	175	46	78	-2.84169	FALSE	TRUE	FALSE	TRUE
pf03604	AT1G53690		DNA directed RNA polymerase, 7 kDa subunit	DNA directed RNA polymerase, 7 kDa subunit; FUNCTIONS IN: DNA-directed RNA polymerase activity, DNA binding; INVOLVED IN: pollen tube growth, transcription; LOCATED IN: nucleus; EXPRESSED IN: leaf whorl, sperm cell; EXPRESSED DURING: M germinated pollen stage; CONTAINS InterPro DOMAIN/s: RNA polymerase Rbp10 (InterPro:IPR006591); BEST Arabidopsis thaliana protein match is: DNA directed RNA polyme…	RNA polymerase	154	149	73	33	1202.5	368	643	33	36	23	118	43	205	378	-2.9569	FALSE	TRUE	FALSE	TRUE
pf01073	AT2G37660		NAD(P)-binding Rossmann-fold superfamily protein	NAD(P)-binding Rossmann-fold superfamily protein; FUNCTIONS IN: copper ion binding; INVOLVED IN: defense response to bacterium; LOCATED IN: thylakoid, apoplast, chloroplast stroma, chloroplast; EXPRESSED IN: 24 plant structures; EXPRESSED DURING: 15 growth stages; CONTAINS InterPro DOMAIN/s: 3-beta hydroxysteroid dehydrogenase/isomerase (InterPro:IPR002225), NAD(P)-binding domain (InterPro:IPR016…		125	314	236	0	1025	1052	659	165	141	334	249	165	639	841	-3.02554	FALSE	TRUE	FALSE	TRUE
pf05176	AT1G08220		0	FUNCTIONS IN: molecular_function unknown; INVOLVED IN: mitochondrial proton-transporting ATP synthase complex assembly; LOCATED IN: mitochondrial inner membrane; EXPRESSED IN: 18 plant structures; EXPRESSED DURING: 7 growth stages; CONTAINS InterPro DOMAIN/s: ATPase assembly factor ATP10, mitochondria (InterPro:IPR007849); Has 168 Blast hits to 168 proteins in 86 species: Archae - 6; Bacteria - 0…		2.5	241	0	3	35	527	3	7	23	2	17	62	13	61	-3.36257	FALSE	TRUE	FALSE	TRUE
pf00004	AT2G46620		P-loop containing nucleoside triphosphate hydrolases superfamily protein	P-loop containing nucleoside triphosphate hydrolases superfamily protein; FUNCTIONS IN: nucleoside-triphosphatase activity, ATPase activity, nucleotide binding, ATP binding; LOCATED IN: endomembrane system; EXPRESSED IN: 22 plant structures; EXPRESSED DURING: 13 growth stages; CONTAINS InterPro DOMAIN/s: ATPase, AAA+ type, core (InterPro:IPR003593), ATPase, AAA-type, core (InterPro:IPR003959); BE…	ATPase	3615.5	3424	3071	2038	42275.5	15621	24438	3761	2175	6402	7045	4922	3395	10249	-3.54719	FALSE	TRUE	FALSE	TRUE
pf00101,pf12338	AT5G38420		Ribulose bisphosphate carboxylase (small chain) family protein	Ribulose bisphosphate carboxylase (small chain) family protein; FUNCTIONS IN: ribulose-bisphosphate carboxylase activity; INVOLVED IN: carbon fixation, response to blue light, response to red light, response to far red light; LOCATED IN: in 8 components; EXPRESSED IN: 10 plant structures; CONTAINS InterPro DOMAIN/s: Ribulose bisphosphate carboxylase, small chain (InterPro:IPR000894); BEST Arabido…	RubisCO	5320	19660	4004	24099	76581	90836	38022	3807	11802	23491	31605	62648	21250	69333	-3.84724	FALSE	TRUE	FALSE	TRUE
pf01477	AT5G65158		Lipase/lipooxygenase, PLAT/LH2 family protein	Lipase/lipooxygenase, PLAT/LH2 family protein; CONTAINS InterPro DOMAIN/s: Lipoxygenase, LH2 (InterPro:IPR001024), Lipase/lipooxygenase, PLAT/LH2 (InterPro:IPR008976); BEST Arabidopsis thaliana protein match is: Lipase/lipooxygenase, PLAT/LH2 family protein (TAIR:AT2G22170.1); Has 122 Blast hits to 122 proteins in 19 species: Archae - 0; Bacteria - 0; Metazoa - 2; Fungi - 0; Plants - 120; Viruses…		95	437	112	51	1555	1769	885	9	58	52	13	97	245	315	-4.01866	FALSE	TRUE	FALSE	TRUE
pf02672	AT2G47400		CP12 domain-containing protein 1	CP12 domain-containing protein 1 (CP12-1); FUNCTIONS IN: molecular_function unknown; INVOLVED IN: negative regulation of reductive pentose-phosphate cycle; LOCATED IN: chloroplast stroma, chloroplast; EXPRESSED IN: 22 plant structures; EXPRESSED DURING: 13 growth stages; CONTAINS InterPro DOMAIN/s: Protein of unknown function CP12 (InterPro:IPR003823); BEST Arabidopsis thaliana protein match is: …		768.5	144	231	650	45	19	22	5753	6057	2284	7673	3637	1337	1225	4.06422	FALSE	FALSE	TRUE	FALSE
pf02536	AT1G78930	mTERF	Mitochondrial transcription termination factor family protein	Mitochondrial transcription termination factor family protein; FUNCTIONS IN: molecular_function unknown; INVOLVED IN: biological_process unknown; LOCATED IN: chloroplast; EXPRESSED IN: 22 plant structures; EXPRESSED DURING: 13 growth stages; CONTAINS InterPro DOMAIN/s: Mitochodrial transcription termination factor-related (InterPro:IPR003690); BEST Arabidopsis thaliana protein match is: Mitochond…		646	109	85	153	39.5	75	36	181	215	229	249	167	437	392	3.99777	FALSE	FALSE	TRUE	FALSE
pf01399	AT5G09900		26S proteasome regulatory subunit, putative (RPN5)	EMBRYO DEFECTIVE 2107 (EMB2107); CONTAINS InterPro DOMAIN/s: Winged helix-turn-helix transcription repressor DNA-binding (InterPro:IPR011991), Proteasome component (PCI) domain (InterPro:IPR000717); BEST Arabidopsis thaliana protein match is: regulatory particle non-ATPase subunit 5B (TAIR:AT5G64760.2); Has 836 Blast hits to 828 proteins in 231 species: Archae - 0; Bacteria - 6; Metazoa - 300; Fu…		317	407	467	194	24.5	7	23	293	398	364	424	402	604	561	3.64046	FALSE	FALSE	TRUE	FALSE
pf05498	AT4G11653		RALF-like 29	RALF-like 29 (RALFL29); CONTAINS InterPro DOMAIN/s: Rapid ALkalinization Factor (InterPro:IPR008801); BEST Arabidopsis thaliana protein match is: RALF-like 5 (TAIR:AT1G35467.1); Has 18 Blast hits to 18 proteins in 2 species: Archae - 0; Bacteria - 0; Metazoa - 0; Fungi - 0; Plants - 18; Viruses - 0; Other Eukaryotes - 0 (source: NCBI BLink).		107	76	63	40	17	27	7	42	88	54	115	167	492	261	2.58496	FALSE	FALSE	TRUE	FALSE
pf01593	AT3G04870		zeta-carotene desaturase	zeta-carotene desaturase (ZDS); FUNCTIONS IN: carotene 7,8-desaturase activity; INVOLVED IN: carotene biosynthetic process; LOCATED IN: chloroplast, chloroplast envelope; EXPRESSED IN: 23 plant structures; EXPRESSED DURING: 13 growth stages; CONTAINS InterPro DOMAIN/s: Amine oxidase (InterPro:IPR002937), Adrenodoxin reductase (InterPro:IPR000759), Carotene 7,8-desaturase (InterPro:IPR014103); BES…		917.5	1758	1581	1435	179	49	375	292	455	550	419	399	486	176	2.35128	FALSE	FALSE	TRUE	FALSE
pf00438,pf02772,pf02773	AT4G01850		S-adenosylmethionine synthetase 2	S-adenosylmethionine synthetase 2 (SAM-2); FUNCTIONS IN: copper ion binding, methionine adenosyltransferase activity; INVOLVED IN: one-carbon metabolic process, S-adenosylmethionine biosynthetic process; LOCATED IN: nucleolus, cell wall; EXPRESSED IN: 27 plant structures; EXPRESSED DURING: 17 growth stages; CONTAINS InterPro DOMAIN/s: S-adenosylmethionine synthetase (InterPro:IPR002133), S-adenos…		6206.5	792	794	1001	1328	341	526	495	403	889	510	407	716	659	2.22367	FALSE	FALSE	TRUE	FALSE
pf11493	AT3G47070		0	LOCATED IN: thylakoid, chloroplast thylakoid membrane, chloroplast, chloroplast envelope; EXPRESSED IN: 22 plant structures; EXPRESSED DURING: 13 growth stages; CONTAINS InterPro DOMAIN/s: Thylakoid soluble phosphoprotein TSP9 (InterPro:IPR021584); Has 37 Blast hits to 37 proteins in 10 species: Archae - 0; Bacteria - 0; Metazoa - 0; Fungi - 0; Plants - 37; Viruses - 0; Other Eukaryotes - 0 (sour…		1018.5	763	791	3406	226	125	61	0	0	0	0	0	69	46	2.1671	FALSE	FALSE	TRUE	FALSE
pf04535	AT3G06390		Uncharacterised protein family (UPF0497)	Uncharacterised protein family (UPF0497); CONTAINS InterPro DOMAIN/s: Uncharacterised protein family UPF0497, trans-membrane plant (InterPro:IPR006702), Uncharacterised protein family UPF0497, trans-membrane plant subgroup (InterPro:IPR006459); BEST Arabidopsis thaliana protein match is: Uncharacterised protein family (UPF0497) (TAIR:AT4G15610.1); Has 628 Blast hits to 628 proteins in 21 species:…		338.5	578	562	137	90	21	22	135	113	66	117	309	258	124	1.89947	FALSE	FALSE	TRUE	FALSE
pf07534	AT1G32520		0	unknown protein; FUNCTIONS IN: molecular_function unknown; INVOLVED IN: biological_process unknown; LOCATED IN: chloroplast; EXPRESSED IN: 24 plant structures; EXPRESSED DURING: 15 growth stages; Has 143 Blast hits to 142 proteins in 34 species: Archae - 0; Bacteria - 0; Metazoa - 39; Fungi - 0; Plants - 56; Viruses - 0; Other Eukaryotes - 48 (source: NCBI BLink).		93.5	25	63	67	28	13	30	127	82	119	107	139	257	239	1.70426	FALSE	FALSE	TRUE	FALSE
pf00326	AT5G20520		alpha/beta-Hydrolases superfamily protein	WAVY GROWTH 2 (WAV2); FUNCTIONS IN: serine-type peptidase activity; INVOLVED IN: root development; LOCATED IN: organelle inner membrane, endoplasmic reticulum, plasma membrane; EXPRESSED IN: 28 plant structures; EXPRESSED DURING: 16 growth stages; CONTAINS InterPro DOMAIN/s: Peptidase S9, prolyl oligopeptidase, catalytic domain (InterPro:IPR001375); BEST Arabidopsis thaliana protein match is: alp…		237	34	145	31	75	22	26	136	170	228	155	120	214	137	1.64689	FALSE	FALSE	TRUE	FALSE
pf00235	AT2G19760		profilin 1	profilin 1 (PRF1); FUNCTIONS IN: actin binding; INVOLVED IN: actin polymerization or depolymerization, cytoskeleton organization, unidimensional cell growth; LOCATED IN: in 8 components; EXPRESSED IN: 30 plant structures; EXPRESSED DURING: 16 growth stages; CONTAINS InterPro DOMAIN/s: Profilin/allergen (InterPro:IPR002097), Profilin, plant (InterPro:IPR005455); BEST Arabidopsis thaliana protein m…		721.5	1198	630	575	249.5	198	0	469	662	356	596	719	1539	1517	1.52819	FALSE	FALSE	TRUE	FALSE
pf01199	AT1G69620		ribosomal protein L34	ribosomal protein L34 (RPL34); FUNCTIONS IN: structural constituent of ribosome; INVOLVED IN: translation, ribosome biogenesis; LOCATED IN: ribosome, cytosolic large ribosomal subunit, plasma membrane, large ribosomal subunit, membrane; EXPRESSED IN: 24 plant structures; EXPRESSED DURING: 13 growth stages; CONTAINS InterPro DOMAIN/s: Ribosomal protein L34e, conserved site (InterPro:IPR018065), Ri…		109.5	102	71	63	42	19	67	170	215	274	243	295	1278	956	1.36164	FALSE	FALSE	TRUE	FALSE
pf06101	AT3G01880		Plant protein of unknown function (DUF946)	Plant protein of unknown function (DUF946); FUNCTIONS IN: molecular_function unknown; INVOLVED IN: biological_process unknown; LOCATED IN: endomembrane system; CONTAINS InterPro DOMAIN/s: Protein of unknown function DUF946 (InterPro:IPR009291); BEST Arabidopsis thaliana protein match is: Plant protein of unknown function (DUF946) (TAIR:AT3G01870.1); Has 287 Blast hits to 285 proteins in 76 specie…		46.5	33	8	35	18	5	7	52	44	34	55	39	43	31	1.32193	FALSE	FALSE	TRUE	FALSE
pf00122,pf00690,pf00702	AT1G17260		autoinhibited H(+)-ATPase isoform 10	autoinhibited H(+)-ATPase isoform 10 (AHA10); FUNCTIONS IN: ATPase activity, cation-transporting ATPase activity, ATPase activity, coupled to transmembrane movement of ions, phosphorylative mechanism; INVOLVED IN: vacuole organization, vacuolar acidification, proanthocyanidin biosynthetic process; LOCATED IN: chloroplast; EXPRESSED IN: 18 plant structures; EXPRESSED DURING: 10 growth stages; CONT…		412	256	207	580	167	47	62	907	400	1184	1110	704	290	151	1.29768	FALSE	FALSE	TRUE	FALSE
pf02136	AT1G27310		nuclear transport factor 2A	nuclear transport factor 2A (NTF2A); CONTAINS InterPro DOMAIN/s: Nuclear transport factor 2 (InterPro:IPR002075), Nuclear transport factor 2, Eukaryote (InterPro:IPR018222); BEST Arabidopsis thaliana protein match is: nuclear transport factor 2B (TAIR:AT1G27970.1); Has 977 Blast hits to 977 proteins in 228 species: Archae - 0; Bacteria - 0; Metazoa - 416; Fungi - 243; Plants - 223; Viruses - 0; O…		426	290	584	186	190	114	154	412	445	338	339	540	1264	560	1.16066	FALSE	FALSE	TRUE	FALSE
pf00011	AT3G10680		HSP20-like chaperones superfamily protein	HSP20-like chaperones superfamily protein; CONTAINS InterPro DOMAIN/s: Heat shock protein Hsp20 (InterPro:IPR002068), HSP20-like chaperone (InterPro:IPR008978); BEST Arabidopsis thaliana protein match is: HSP20-like chaperones superfamily protein (TAIR:AT5G04890.1); Has 10151 Blast hits to 7022 proteins in 776 species: Archae - 41; Bacteria - 1142; Metazoa - 3661; Fungi - 700; Plants - 785; Virus…		1317.5	871	471	384	591.5	105	239	88	395	137	199	412	837	174	1.15401	FALSE	FALSE	TRUE	FALSE
pf01412	AT2G35210		root and pollen arfgap	root and pollen arfgap (RPA); FUNCTIONS IN: ARF GTPase activator activity, DNA binding, zinc ion binding; INVOLVED IN: embryo development ending in seed dormancy, pollen development; LOCATED IN: nucleus; EXPRESSED IN: 9 plant structures; EXPRESSED DURING: L mature pollen stage, M germinated pollen stage, 4 anthesis, petal differentiation and expansion stage; CONTAINS InterPro DOMAIN/s: Arf GTPase…		160	160	91	108	75.5	55	74	75	79	88	128	71	318	172	1.07353	FALSE	FALSE	TRUE	FALSE
pf03350	AT4G19390		Uncharacterised protein family (UPF0114)	Uncharacterised protein family (UPF0114); FUNCTIONS IN: molecular_function unknown; INVOLVED IN: biological_process unknown; LOCATED IN: chloroplast; EXPRESSED IN: 23 plant structures; EXPRESSED DURING: 13 growth stages; CONTAINS InterPro DOMAIN/s: Uncharacterised protein family UPF0114, plant (InterPro:IPR016804), Uncharacterised protein family UPF0114 (InterPro:IPR005134); BEST Arabidopsis thal…		985	1104	1113	1614	504.5	777	149	38	73	156	84	131	390	259	0.963877	FALSE	FALSE	TRUE	FALSE
pf01194	AT1G11475		RNA polymerases N / 8 kDa subunit	NRPB10; FUNCTIONS IN: DNA-directed RNA polymerase activity, DNA binding, zinc ion binding; INVOLVED IN: transcription, DNA-dependent, transcription, regulation of transcription; LOCATED IN: DNA-directed RNA polymerase V complex, DNA-directed RNA polymerase II, core complex, DNA-directed RNA polymerase IV complex; CONTAINS InterPro DOMAIN/s: RNA polymerases, N/8kDa subunit (InterPro:IPR000268), RN…		77.5	51	55	32	41	9	32	52	158	72	239	155	231	148	0.902303	FALSE	FALSE	TRUE	FALSE
pf00366	AT1G49400		Nucleic acid-binding, OB-fold-like protein	embryo defective 1129 (emb1129); FUNCTIONS IN: structural constituent of ribosome; INVOLVED IN: translation, embryo development ending in seed dormancy; LOCATED IN: cytosolic small ribosomal subunit, ribosome, intracellular; EXPRESSED IN: 22 plant structures; EXPRESSED DURING: 13 growth stages; CONTAINS InterPro DOMAIN/s: Nucleic acid-binding, OB-fold-like (InterPro:IPR016027), Nucleic acid-bindi…		176.5	50	25	259	95	8	22	119	276	153	163	480	2181	2108	0.886713	FALSE	FALSE	TRUE	FALSE
pf09258	AT1G80290		Nucleotide-diphospho-sugar transferases superfamily protein	Nucleotide-diphospho-sugar transferases superfamily protein; FUNCTIONS IN: transferase activity, transferring glycosyl groups; INVOLVED IN: biological_process unknown; LOCATED IN: endomembrane system, intrinsic to endoplasmic reticulum membrane; EXPRESSED IN: 22 plant structures; EXPRESSED DURING: 13 growth stages; CONTAINS InterPro DOMAIN/s: EXTL2, alpha-1,4-N-acetylhexosaminyltransferase (Inter…		25.5	24	44	5	13.5	4	3	22	35	34	35	15	81	69	0.869939	FALSE	FALSE	TRUE	FALSE
pf00498	AT3G07220	FHA	SMAD/FHA domain-containing protein	SMAD/FHA domain-containing protein ; CONTAINS InterPro DOMAIN/s: SMAD/FHA domain (InterPro:IPR008984), Forkhead-associated (FHA) domain (InterPro:IPR000253); BEST Arabidopsis thaliana protein match is: SMAD/FHA domain-containing protein (TAIR:AT3G07260.1); Has 459 Blast hits to 458 proteins in 156 species: Archae - 0; Bacteria - 0; Metazoa - 122; Fungi - 202; Plants - 94; Viruses - 0; Other Eukar…		418	1102	446	871	229	290	431	139	181	165	196	269	124	77	0.865316	FALSE	FALSE	TRUE	FALSE
pf01176	AT4G11175		Nucleic acid-binding, OB-fold-like protein	Nucleic acid-binding, OB-fold-like protein; FUNCTIONS IN: RNA binding, translation initiation factor activity; INVOLVED IN: translational initiation; LOCATED IN: chloroplast; EXPRESSED IN: 22 plant structures; EXPRESSED DURING: 13 growth stages; CONTAINS InterPro DOMAIN/s: Nucleic acid-binding, OB-fold-like (InterPro:IPR016027), Nucleic acid-binding, OB-fold (InterPro:IPR012340), S1, IF1 type (In…		342.5	135	162	262	198.5	49	99	102	255	85	102	334	1586	1401	0.783921	FALSE	FALSE	TRUE	FALSE
pf04853	AT3G06500		Plant neutral invertase family protein	Plant neutral invertase family protein; FUNCTIONS IN: catalytic activity, beta-fructofuranosidase activity; INVOLVED IN: biological_process unknown; EXPRESSED IN: 23 plant structures; EXPRESSED DURING: 13 growth stages; CONTAINS InterPro DOMAIN/s: Plant neutral invertase (InterPro:IPR006937), Six-hairpin glycosidase-like (InterPro:IPR008928); BEST Arabidopsis thaliana protein match is: Plant neut…		104	28	37	168	60.5	15	26	128	145	201	143	137	96	93	0.771731	FALSE	FALSE	TRUE	FALSE
pf05678	AT1G17147		VQ motif-containing protein	VQ motif-containing protein; FUNCTIONS IN: molecular_function unknown; INVOLVED IN: biological_process unknown; LOCATED IN: cellular_component unknown; CONTAINS InterPro DOMAIN/s: VQ (InterPro:IPR008889); BEST Arabidopsis thaliana protein match is: VQ motif-containing protein (TAIR:AT1G78410.1); Has 30201 Blast hits to 17322 proteins in 780 species: Archae - 12; Bacteria - 1396; Metazoa - 17338; …		149.5	138	74	48	88.5	0	11	34	31	28	34	28	240	190	0.749804	FALSE	FALSE	TRUE	FALSE
pf02798	AT5G41240		glutathione S-transferase THETA 2	glutathione S-transferase THETA 2 (GSTT2); CONTAINS InterPro DOMAIN/s: Thioredoxin fold (InterPro:IPR012335), Glutathione S-transferase, C-terminal-like (InterPro:IPR010987), Glutathione S-transferase/chloride channel, C-terminal (InterPro:IPR017933), Glutathione S-transferase, N-terminal (InterPro:IPR004045), Thioredoxin-like fold (InterPro:IPR012336), MYB-like (InterPro:IPR017877); BEST Arabido…		464.5	224	157	284	278.5	56	107	140	227	187	244	275	396	359	0.735933	FALSE	FALSE	TRUE	FALSE
pf00736	AT5G19510		Translation elongation factor EF1B/ribosomal protein S6 family protein	Translation elongation factor EF1B/ribosomal protein S6 family protein; FUNCTIONS IN: translation elongation factor activity; INVOLVED IN: translational elongation, defense response to bacterium; LOCATED IN: apoplast, eukaryotic translation elongation factor 1 complex; EXPRESSED IN: 26 plant structures; EXPRESSED DURING: 15 growth stages; CONTAINS InterPro DOMAIN/s: Translation elongation factor …		204	176	221	118	124.5	0	193	225	359	291	521	679	443	367	0.707937	FALSE	FALSE	TRUE	FALSE
pf01399,pf05470	AT3G56150		eukaryotic translation initiation factor 3C	eukaryotic translation initiation factor 3C (EIF3C); FUNCTIONS IN: translation initiation factor activity; INVOLVED IN: translational initiation; LOCATED IN: cytosol, nucleus; EXPRESSED IN: 26 plant structures; EXPRESSED DURING: 15 growth stages; CONTAINS InterPro DOMAIN/s: Winged helix-turn-helix transcription repressor DNA-binding (InterPro:IPR011991), Proteasome component (PCI) domain (InterPr…		34	48	48	29	20.5	19	29	23	19	46	34	24	15	12	0.703018	FALSE	FALSE	TRUE	FALSE
pf00833	AT3G10610		Ribosomal S17 family protein	Ribosomal S17 family protein; FUNCTIONS IN: structural constituent of ribosome; INVOLVED IN: translation; LOCATED IN: cytosolic small ribosomal subunit, cytosolic ribosome, ribosome; EXPRESSED IN: 22 plant structures; EXPRESSED DURING: 13 growth stages; CONTAINS InterPro DOMAIN/s: Ribosomal protein S17e (InterPro:IPR001210), Ribosomal protein S17e, conserved site (InterPro:IPR018273); BEST Arabid…		67.5	31	25	31	42	16	16	152	219	233	206	578	1143	1078	0.671767	FALSE	FALSE	TRUE	FALSE
pf09733	AT5G51230		VEFS-Box of polycomb protein	EMBRYONIC FLOWER 2 (EMF2); CONTAINS InterPro DOMAIN/s: Polycomb protein, VEFS-Box (InterPro:IPR019135); BEST Arabidopsis thaliana protein match is: VEFS-Box of polycomb protein (TAIR:AT4G16845.1); Has 297 Blast hits to 235 proteins in 79 species: Archae - 0; Bacteria - 0; Metazoa - 134; Fungi - 2; Plants - 148; Viruses - 0; Other Eukaryotes - 13 (source: NCBI BLink).		13	18	15	19	8	11	9	32	26	42	31	49	22	18	0.63743	FALSE	FALSE	TRUE	FALSE
pf04934	AT3G21350	MED6	RNA polymerase transcriptional regulation mediator-related	MED6; FUNCTIONS IN: RNA polymerase II transcription mediator activity; INVOLVED IN: regulation of transcription from RNA polymerase II promoter; LOCATED IN: mediator complex; EXPRESSED IN: 22 plant structures; EXPRESSED DURING: 13 growth stages; CONTAINS InterPro DOMAIN/s: Mediator complex, subunit Med6, metazoa/plant (InterPro:IPR016820), Mediator complex, subunit Med6 (InterPro:IPR007018); Has …		7.5	23	7	6	4.5	3	4	1	11	5	17	2	28	20	0.628031	FALSE	FALSE	TRUE	FALSE
pf11820	AT5G50560		Protein of unknown function (DUF 3339)	Protein of unknown function (DUF 3339); FUNCTIONS IN: molecular_function unknown; INVOLVED IN: biological_process unknown; LOCATED IN: endomembrane system; CONTAINS InterPro DOMAIN/s: Protein of unknown function DUF3339 (InterPro:IPR021775); BEST Arabidopsis thaliana protein match is: Protein of unknown function (DUF 3339) (TAIR:AT5G50660.1); Has 30201 Blast hits to 17322 proteins in 780 species:…		545.5	467	362	710	353	240	333	39	57	53	130	54	128	35	0.626472	FALSE	FALSE	TRUE	FALSE
pf08538	AT5G19050		alpha/beta-Hydrolases superfamily protein	alpha/beta-Hydrolases superfamily protein; INVOLVED IN: biological_process unknown; LOCATED IN: chloroplast; EXPRESSED IN: 18 plant structures; EXPRESSED DURING: 8 growth stages; CONTAINS InterPro DOMAIN/s: Protein of unknown function DUF1749 (InterPro:IPR013744); Has 1807 Blast hits to 1807 proteins in 277 species: Archae - 0; Bacteria - 0; Metazoa - 736; Fungi - 347; Plants - 385; Viruses - 0; …		22.5	12	18	17	14.5	6	8	17	21	34	16	35	62	5	0.600393	FALSE	FALSE	TRUE	FALSE
pf01812	AT5G13050		5-formyltetrahydrofolate cycloligase	5-formyltetrahydrofolate cycloligase (5-FCL); CONTAINS InterPro DOMAIN/s: 5-formyltetrahydrofolate cyclo-ligase (InterPro:IPR002698); Has 30201 Blast hits to 17322 proteins in 780 species: Archae - 12; Bacteria - 1396; Metazoa - 17338; Fungi - 3422; Plants - 5037; Viruses - 0; Other Eukaryotes - 2996 (source: NCBI BLink).		53	37	42	107	35	18	31	62	51	86	37	71	67	36	0.584963	FALSE	FALSE	TRUE	FALSE
pf03016	AT1G68470		Exostosin family protein	Exostosin family protein; FUNCTIONS IN: catalytic activity; INVOLVED IN: biological_process unknown; LOCATED IN: membrane; EXPRESSED IN: 18 plant structures; EXPRESSED DURING: 13 growth stages; CONTAINS InterPro DOMAIN/s: Exostosin-like (InterPro:IPR004263); BEST Arabidopsis thaliana protein match is: Exostosin family protein (TAIR:AT2G20370.1); Has 782 Blast hits to 782 proteins in 34 species: A…		186.5	135	153	114	125	86	127	96	97	162	128	148	321	149	0.573467	FALSE	FALSE	TRUE	FALSE
pf05241	AT1G20050		C-8,7 sterol isomerase	HYDRA1 (HYD1); FUNCTIONS IN: C-8 sterol isomerase activity; INVOLVED IN: sterol biosynthetic process; LOCATED IN: plasma membrane; EXPRESSED IN: 22 plant structures; EXPRESSED DURING: 13 growth stages; CONTAINS InterPro DOMAIN/s: Emopamil-binding (InterPro:IPR007905); Has 377 Blast hits to 377 proteins in 112 species: Archae - 0; Bacteria - 0; Metazoa - 119; Fungi - 175; Plants - 59; Viruses - 0;…		28.5	39	14	24	19	9	12	3	0	7	2	10	52	13	0.560715	FALSE	FALSE	TRUE	FALSE
pf00982,pf02358	AT2G18700		trehalose phosphatase/synthase 11	trehalose phosphatase/synthase 11 (TPS11); FUNCTIONS IN: transferase activity, transferring glycosyl groups; INVOLVED IN: trehalose biosynthetic process, metabolic process; LOCATED IN: mitochondrion; EXPRESSED IN: 27 plant structures; EXPRESSED DURING: 15 growth stages; CONTAINS InterPro DOMAIN/s: HAD-superfamily hydrolase, subfamily IIB (InterPro:IPR006379), Glycosyl transferase, family 20 (Inte…		152	171	92	187	103	74	9	116	111	143	163	94	132	121	0.556948	FALSE	FALSE	TRUE	FALSE
pf00244	AT1G26480		general regulatory factor 12	general regulatory factor 12 (GRF12); FUNCTIONS IN: protein phosphorylated amino acid binding; LOCATED IN: cellular_component unknown; EXPRESSED IN: 6 plant structures; EXPRESSED DURING: L mature pollen stage, M germinated pollen stage, 4 anthesis, petal differentiation and expansion stage; CONTAINS InterPro DOMAIN/s: 14-3-3 protein (InterPro:IPR000308); BEST Arabidopsis thaliana protein match is…		2432	1964	1059	1654	1672.5	720	925	1699	1766	1587	1993	2444	2559	1947	0.539868	FALSE	FALSE	TRUE	FALSE
pf01145	AT5G40770		prohibitin 3	prohibitin 3 (PHB3); INVOLVED IN: in 8 processes; LOCATED IN: in 6 components; EXPRESSED IN: 31 plant structures; EXPRESSED DURING: 14 growth stages; CONTAINS InterPro DOMAIN/s: Prohibitin (InterPro:IPR000163), Band 7 protein (InterPro:IPR001107); BEST Arabidopsis thaliana protein match is: prohibitin 4 (TAIR:AT3G27280.1); Has 1807 Blast hits to 1807 proteins in 277 species: Archae - 0; Bacteria …		309	308	113	167	213	96	75	762	691	1067	1268	972	411	303	0.534657	FALSE	FALSE	TRUE	FALSE
pf04658	AT1G55300		TBP-associated factor 7	TBP-associated factor 7 (TAF7); FUNCTIONS IN: general RNA polymerase II transcription factor activity; INVOLVED IN: transcription initiation from RNA polymerase II promoter; LOCATED IN: transcription factor TFIID complex; EXPRESSED IN: 22 plant structures; EXPRESSED DURING: 13 growth stages; CONTAINS InterPro DOMAIN/s: TAFII55 protein, conserved region (InterPro:IPR006751); Has 378 Blast hits to …		20	16	10	19	13.5	7	9	17	11	11	5	25	49	7	0.534336	FALSE	FALSE	TRUE	FALSE
pf04359	AT1G27385		0	unknown protein; FUNCTIONS IN: molecular_function unknown; INVOLVED IN: biological_process unknown; LOCATED IN: chloroplast; EXPRESSED IN: 24 plant structures; EXPRESSED DURING: 13 growth stages; CONTAINS InterPro DOMAIN/s: Protein of unknown function DUF493 (InterPro:IPR007454); Has 76 Blast hits to 76 proteins in 23 species: Archae - 0; Bacteria - 6; Metazoa - 0; Fungi - 0; Plants - 69; Viruses…		93.5	139	183	149	64.5	106	73	16	40	21	25	90	148	72	0.528819	FALSE	FALSE	TRUE	FALSE
pf09685	AT1G04940		translocon at the inner envelope membrane of chloroplasts 20	translocon at the inner envelope membrane of chloroplasts 20 (TIC20); CONTAINS InterPro DOMAIN/s: Uncharacterised conserved protein ycf60 (InterPro:IPR019109), Chloroplast protein import component Tic20 (InterPro:IPR005691); BEST Arabidopsis thaliana protein match is: HIT-type Zinc finger family protein (TAIR:AT1G04945.3); Has 279 Blast hits to 278 proteins in 76 species: Archae - 0; Bacteria - 1…		17.5	13	12	30	12	8	11	24	36	41	46	36	300	221	0.509014	FALSE	FALSE	TRUE	FALSE
pf02271	AT4G32470		Cytochrome bd ubiquinol oxidase, 14kDa subunit	Cytochrome bd ubiquinol oxidase, 14kDa subunit; FUNCTIONS IN: ubiquinol-cytochrome-c reductase activity; INVOLVED IN: mitochondrial electron transport, ubiquinol to cytochrome c; LOCATED IN: mitochondrion, plasma membrane, plastid, mitochondrial respiratory chain complex III, membrane; EXPRESSED IN: 26 plant structures; EXPRESSED DURING: 15 growth stages; CONTAINS InterPro DOMAIN/s: Cytochrome d …		245	222	263	214	174.5	167	166	123	216	160	193	254	510	507	0.487187	FALSE	FALSE	TRUE	FALSE
pf00132,pf00483	AT2G39770		Glucose-1-phosphate adenylyltransferase family protein	CYTOKINESIS DEFECTIVE 1 (CYT1); CONTAINS InterPro DOMAIN/s: Trimeric LpxA-like (InterPro:IPR011004), Bacterial transferase hexapeptide repeat (InterPro:IPR001451), Nucleotidyl transferase (InterPro:IPR005835); BEST Arabidopsis thaliana protein match is: Glucose-1-phosphate adenylyltransferase family protein (TAIR:AT3G55590.1); Has 29262 Blast hits to 29252 proteins in 3030 species: Archae - 1046;…		195.5	136	61	1445	142.5	59	28	96	59	72	93	74	330	151	0.453479	FALSE	FALSE	TRUE	FALSE
pf03634	AT1G67260	TCP	TCP family transcription factor	TCP1; CONTAINS InterPro DOMAIN/s: Transcription factor, TCP (InterPro:IPR005333), CYC/TB1, R domain (InterPro:IPR017888), Transcription factor TCP subgroup (InterPro:IPR017887); BEST Arabidopsis thaliana protein match is: TCP domain protein 12 (TAIR:AT1G68800.1); Has 1624 Blast hits to 1624 proteins in 376 species: Archae - 0; Bacteria - 0; Metazoa - 0; Fungi - 2; Plants - 1618; Viruses - 0; Othe…		84	52	53	68	63	51	26	89	106	151	151	62	215	126	0.409391	FALSE	FALSE	TRUE	FALSE
pf01451	AT3G44620		protein tyrosine phosphatases;protein tyrosine phosphatases	protein tyrosine phosphatases;protein tyrosine phosphatases; FUNCTIONS IN: protein tyrosine phosphatase activity; INVOLVED IN: protein amino acid dephosphorylation; LOCATED IN: chloroplast stroma, chloroplast; EXPRESSED IN: 24 plant structures; EXPRESSED DURING: 15 growth stages; CONTAINS InterPro DOMAIN/s: Protein-tyrosine phosphatase/arsenate reductase (InterPro:IPR000106), Protein-tyrosine pho…		116.5	131	211	262	89	82	68	14	14	16	29	11	224	63	0.384664	FALSE	FALSE	TRUE	FALSE
pf03489,pf05184	AT5G01800		saposin B domain-containing protein	saposin B domain-containing protein; FUNCTIONS IN: molecular_function unknown; INVOLVED IN: N-terminal protein myristoylation, lipid metabolic process; LOCATED IN: endomembrane system; EXPRESSED IN: 23 plant structures; EXPRESSED DURING: 15 growth stages; CONTAINS InterPro DOMAIN/s: Saposin B (InterPro:IPR008139), Saposin-like (InterPro:IPR011001), Saposin-like type B, 1 (InterPro:IPR007856), Sap…		136	94	143	95	104	41	134	53	65	68	63	83	259	120	0.383787	FALSE	FALSE	TRUE	FALSE
pf01554	AT3G08040		MATE efflux family protein	FERRIC REDUCTASE DEFECTIVE 3 (FRD3); FUNCTIONS IN: antiporter activity, transporter activity; INVOLVED IN: cellular iron ion homeostasis; LOCATED IN: plasma membrane, membrane; EXPRESSED IN: 20 plant structures; EXPRESSED DURING: 4 anthesis, F mature embryo stage, petal differentiation and expansion stage, D bilateral stage; CONTAINS InterPro DOMAIN/s: Multi antimicrobial extrusion protein MatE (…		1165.5	680	648	557	909	452	510	280	419	420	364	497	575	571	0.358248	FALSE	FALSE	TRUE	FALSE
pf05676	AT2G02050		NADH-ubiquinone oxidoreductase B18 subunit, putative	NADH-ubiquinone oxidoreductase B18 subunit, putative; FUNCTIONS IN: NADH dehydrogenase activity, NADH dehydrogenase (ubiquinone) activity; INVOLVED IN: mitochondrial electron transport, NADH to ubiquinone, photorespiration; LOCATED IN: mitochondrion, mitochondrial membrane, mitochondrial respiratory chain complex I, respiratory chain complex I; EXPRESSED IN: 25 plant structures; EXPRESSED DURING:…		139	97	141	71	110	68	86	26	91	41	132	29	192	160	0.334867	FALSE	FALSE	TRUE	FALSE
pf00085	AT1G43560		thioredoxin Y2	thioredoxin Y2 (ty2); FUNCTIONS IN: electron carrier activity, protein disulfide oxidoreductase activity; INVOLVED IN: glycerol ether metabolic process, cell redox homeostasis; LOCATED IN: chloroplast stroma, chloroplast; EXPRESSED IN: 22 plant structures; EXPRESSED DURING: 13 growth stages; CONTAINS InterPro DOMAIN/s: Thioredoxin fold (InterPro:IPR012335), Thioredoxin, core (InterPro:IPR015467),…		10789.5	11214	4311	10821	8693.5	4198	3802	3150	7684	3846	3677	6603	10341	10139	0.311587	FALSE	FALSE	TRUE	FALSE
pf02582	AT1G69380		Protein of unknown function (DUF155)	Protein of unknown function (DUF155); CONTAINS InterPro DOMAIN/s: Protein of unknown function DUF155 (InterPro:IPR003734); BEST Arabidopsis thaliana protein match is: Protein of unknown function (DUF155) (TAIR:AT5G13610.1); Has 567 Blast hits to 567 proteins in 242 species: Archae - 0; Bacteria - 202; Metazoa - 8; Fungi - 221; Plants - 79; Viruses - 0; Other Eukaryotes - 57 (source: NCBI BLink).		56	66	21	36	45	16	16	29	53	53	46	43	39	34	0.309328	FALSE	FALSE	TRUE	FALSE
pf02163	AT4G20310		Peptidase M50 family protein	Peptidase M50 family protein; FUNCTIONS IN: metalloendopeptidase activity; INVOLVED IN: proteolysis; LOCATED IN: membrane; EXPRESSED IN: 21 plant structures; EXPRESSED DURING: 12 growth stages; CONTAINS InterPro DOMAIN/s: Peptidase M50, mammalian sterol-regulatory element binding protein (InterPro:IPR001193), Peptidase M50 (InterPro:IPR008915); Has 349 Blast hits to 349 proteins in 137 species: A…		457.5	256	99	109	373	19	35	70	121	141	74	90	174	41	0.293883	FALSE	FALSE	TRUE	FALSE
pf01428,pf01754	AT4G22820		A20/AN1-like zinc finger family protein	A20/AN1-like zinc finger family protein; FUNCTIONS IN: DNA binding, zinc ion binding; INVOLVED IN: biological_process unknown; LOCATED IN: cellular_component unknown; EXPRESSED IN: 23 plant structures; EXPRESSED DURING: 15 growth stages; CONTAINS InterPro DOMAIN/s: Zinc finger, AN1-type (InterPro:IPR000058), Zinc finger, A20-type (InterPro:IPR002653); BEST Arabidopsis thaliana protein match is: A…		1332.5	767	618	571	1119	223	377	323	318	346	279	479	1443	596	0.251719	FALSE	FALSE	TRUE	FALSE
pf00694	AT2G43090		Aconitase/3-isopropylmalate dehydratase protein	Aconitase/3-isopropylmalate dehydratase protein; FUNCTIONS IN: hydro-lyase activity, 3-isopropylmalate dehydratase activity; INVOLVED IN: response to salt stress, metabolic process; LOCATED IN: chloroplast, chloroplast stroma; EXPRESSED IN: 24 plant structures; EXPRESSED DURING: 14 growth stages; CONTAINS InterPro DOMAIN/s: 3-isopropylmalate dehydratase, small subunit-like (InterPro:IPR012305), A…		48.5	12	32	86	41	5	8	16	68	18	23	24	37	24	0.237039	FALSE	FALSE	TRUE	FALSE
pf01066	AT4G38570		probable CDP-diacylglycerol--inositol 3-phosphatidyltransferase 2	probable CDP-diacylglycerol--inositol 3-phosphatidyltransferase 2 (PIS2); FUNCTIONS IN: phosphotransferase activity, for other substituted phosphate groups; INVOLVED IN: phosphatidylinositol biosynthetic process; LOCATED IN: endomembrane system, membrane; EXPRESSED IN: 23 plant structures; EXPRESSED DURING: 15 growth stages; CONTAINS InterPro DOMAIN/s: CDP-alcohol phosphatidyltransferase (InterPr…		168.5	172	102	84	145	71	39	103	158	193	160	145	222	53	0.215317	FALSE	FALSE	TRUE	FALSE
pf03006	AT2G40710		Haemolysin-III related integral membrane protein	Haemolysin-III related integral membrane protein; FUNCTIONS IN: molecular_function unknown; INVOLVED IN: biological_process unknown; LOCATED IN: endomembrane system, integral to membrane; EXPRESSED IN: male gametophyte, pollen tube; EXPRESSED DURING: L mature pollen stage, M germinated pollen stage; CONTAINS InterPro DOMAIN/s: Hly-III related (InterPro:IPR004254); BEST Arabidopsis thaliana protei…		93.5	63	55	70	81	21	2	56	165	119	74	212	79	26	0.20469	FALSE	FALSE	TRUE	FALSE
pf00179	AT3G55380		ubiquitin-conjugating enzyme 14	ubiquitin-conjugating enzyme 14 (UBC14); CONTAINS InterPro DOMAIN/s: Ubiquitin-conjugating enzyme/RWD-like (InterPro:IPR016135), Ubiquitin-conjugating enzyme, E2 (InterPro:IPR000608); BEST Arabidopsis thaliana protein match is: ubiquitin carrier protein 7 (TAIR:AT5G59300.1); Has 10102 Blast hits to 10062 proteins in 394 species: Archae - 0; Bacteria - 0; Metazoa - 4371; Fungi - 2215; Plants - 187…		6307	6748	3675	4507	5496	1487	1930	2120	5389	1618	2150	4935	8345	7543	0.198538	FALSE	FALSE	TRUE	FALSE
pf02731	AT1G77180		chromatin protein family	SKIP; FUNCTIONS IN: transcription activator activity; INVOLVED IN: response to salt stress, response to mannitol stimulus, RNA splicing, response to abscisic acid stimulus; LOCATED IN: nucleolus, nucleus; EXPRESSED IN: 27 plant structures; EXPRESSED DURING: 15 growth stages; CONTAINS InterPro DOMAIN/s: SKI-interacting protein, SKIP (InterPro:IPR017862), SKI-interacting protein SKIP, SNW domain (I…		50	7	9	34	43.5	0	3	37	28	44	35	30	42	3	0.196692	FALSE	FALSE	TRUE	FALSE
pf06814	AT1G10980		Lung seven transmembrane receptor family protein	Lung seven transmembrane receptor family protein; INVOLVED IN: biological_process unknown; LOCATED IN: vacuole; EXPRESSED IN: 8 plant structures; EXPRESSED DURING: 6 growth stages; CONTAINS InterPro DOMAIN/s: Transmembrane receptor, eukaryota (InterPro:IPR009637); BEST Arabidopsis thaliana protein match is: Lung seven transmembrane receptor family protein (TAIR:AT1G61670.1); Has 670 Blast hits to…		87.5	70	47	84	77	20	33	93	79	160	102	116	255	226	0.182203	FALSE	FALSE	TRUE	FALSE
pf00984,pf03720,pf03721	AT3G29360		UDP-glucose 6-dehydrogenase family protein	UDP-glucose 6-dehydrogenase family protein; FUNCTIONS IN: in 6 functions; INVOLVED IN: oxidation reduction, metabolic process; LOCATED IN: cytosol, nucleus; EXPRESSED IN: 25 plant structures; EXPRESSED DURING: 16 growth stages; CONTAINS InterPro DOMAIN/s: UDP-glucose/GDP-mannose dehydrogenase, N-terminal (InterPro:IPR001732), 6-phosphogluconate dehydrogenase, C-terminal-like (InterPro:IPR008927),…		60	8	7	95	53	0	4	56	71	274	127	119	119	12	0.17585	FALSE	FALSE	TRUE	FALSE
pf09459	AT3G62370		heme binding	heme binding; FUNCTIONS IN: heme binding; INVOLVED IN: oxidation reduction; LOCATED IN: endomembrane system; EXPRESSED IN: 23 plant structures; EXPRESSED DURING: 13 growth stages; CONTAINS InterPro DOMAIN/s: Cytochrome c-552/DMSO reductase-like, haem-binding domain (InterPro:IPR019020); Has 36 Blast hits to 36 proteins in 12 species: Archae - 0; Bacteria - 0; Metazoa - 0; Fungi - 0; Plants - 34; …		8.5	12	12	8	7.5	5	10	0	0	0	0	0	19	17	0.160465	FALSE	FALSE	TRUE	FALSE
pf00076,pf00397	AT2G47310		flowering time control protein-related / FCA gamma-related	flowering time control protein-related / FCA gamma-related; FUNCTIONS IN: RNA binding, nucleotide binding, nucleic acid binding; EXPRESSED IN: 14 plant structures; EXPRESSED DURING: 8 growth stages; CONTAINS InterPro DOMAIN/s: RNA recognition motif, RNP-1 (InterPro:IPR000504), Ribonucleoprotein, BRUNO-like (InterPro:IPR015903), WW/Rsp5/WWP (InterPro:IPR001202), Nucleotide-binding, alpha-beta plai…		14.5	1	28	7	13	0	0	4	7	6	9	9	8	5	0.146841	FALSE	FALSE	TRUE	FALSE
pf05739	AT4G14455		Target SNARE coiled-coil domain protein	ATBET12; CONTAINS InterPro DOMAIN/s: Target SNARE coiled-coil domain (InterPro:IPR000727); BEST Arabidopsis thaliana protein match is: BET1P/SFT1P-like protein 14A (TAIR:AT3G58170.1); Has 338 Blast hits to 337 proteins in 95 species: Archae - 0; Bacteria - 0; Metazoa - 144; Fungi - 35; Plants - 128; Viruses - 0; Other Eukaryotes - 31 (source: NCBI BLink).		232.5	201	209	301	210.5	145	34	128	240	139	186	207	435	315	0.142765	FALSE	FALSE	TRUE	FALSE
pf03660	AT1G07170		PHF5-like protein	PHF5-like protein; CONTAINS InterPro DOMAIN/s: PHF5-like (InterPro:IPR005345); BEST Arabidopsis thaliana protein match is: PHF5-like protein (TAIR:AT2G30000.1); Has 420 Blast hits to 420 proteins in 206 species: Archae - 0; Bacteria - 0; Metazoa - 129; Fungi - 128; Plants - 86; Viruses - 0; Other Eukaryotes - 77 (source: NCBI BLink).		37.5	114	29	32	34	17	22	55	0	19	65	60	129	111	0.137504	FALSE	FALSE	TRUE	FALSE
pf05018	AT3G12300		0	unknown protein; FUNCTIONS IN: molecular_function unknown; INVOLVED IN: biological_process unknown; LOCATED IN: endomembrane system; EXPRESSED IN: 23 plant structures; EXPRESSED DURING: 15 growth stages; CONTAINS InterPro DOMAIN/s: Protein of unknown function DUF667 (InterPro:IPR007714); Has 373 Blast hits to 371 proteins in 116 species: Archae - 0; Bacteria - 0; Metazoa - 213; Fungi - 4; Plants …		11.5	16	6	13	10.5	4	4	14	3	10	2	16	61	40	0.120294	FALSE	FALSE	TRUE	FALSE
pf04716	AT5G52840		NADH-ubiquinone oxidoreductase-related	NADH-ubiquinone oxidoreductase-related; FUNCTIONS IN: oxidoreductase activity, acting on NADH or NADPH; INVOLVED IN: photorespiration; LOCATED IN: mitochondrion, mitochondrial membrane, chloroplast, respiratory chain complex I, membrane; EXPRESSED IN: 22 plant structures; EXPRESSED DURING: 15 growth stages; CONTAINS InterPro DOMAIN/s: ETC complex I subunit (InterPro:IPR006806); BEST Arabidopsis t…		129.5	292	150	122	119.5	46	46	28	7	21	31	61	229	178	0.115017	FALSE	FALSE	TRUE	FALSE
pf00333,pf03719	AT1G58983		Ribosomal protein S5 family protein	Ribosomal protein S5 family protein; FUNCTIONS IN: structural constituent of ribosome, RNA binding; INVOLVED IN: translation; LOCATED IN: cytosolic small ribosomal subunit, ribosome, cell wall; CONTAINS InterPro DOMAIN/s: Ribosomal protein S5, eukaryotic/archaeal (InterPro:IPR005711), Ribosomal protein S5, N-terminal (InterPro:IPR013810), Double-stranded RNA-binding-like (InterPro:IPR014720), Rib…		129	329	67	314	121.5	59	33	54	162	145	223	253	200	191	0.0857299	FALSE	FALSE	TRUE	FALSE
pf05664	AT1G04470		Protein of unknown function (DUF810)	CONTAINS InterPro DOMAIN/s: Munc13 homology 1 (InterPro:IPR014770), Protein of unknown function DUF810 (InterPro:IPR008528), Mammalian uncoordinated homology 13, domain 2 (InterPro:IPR014772); BEST Arabidopsis thaliana protein match is: Protein of unknown function (DUF810) (TAIR:AT2G33420.1); Has 201 Blast hits to 187 proteins in 29 species: Archae - 0; Bacteria - 4; Metazoa - 3; Fungi - 4; Plant…		28.5	44	37	40	27	29	35	15	14	24	22	18	28	10	0.0752881	FALSE	FALSE	TRUE	FALSE
pf00005,pf01061,pf08370	AT1G15210		pleiotropic drug resistance 7	pleiotropic drug resistance 7 (PDR7); FUNCTIONS IN: ATPase activity, coupled to transmembrane movement of substances; INVOLVED IN: drug transmembrane transport; LOCATED IN: plasma membrane, chloroplast, membrane; EXPRESSED IN: 9 plant structures; EXPRESSED DURING: 4 anthesis, F mature embryo stage, petal differentiation and expansion stage, E expanded cotyledon stage, D bilateral stage; CONTAINS …		35.5	17	40	19	34	15	19	73	98	106	108	87	52	35	0.0605415	FALSE	FALSE	TRUE	FALSE
pf00487,pf11960	AT3G11170		fatty acid desaturase 7	fatty acid desaturase 7 (FAD7); FUNCTIONS IN: omega-3 fatty acid desaturase activity; INVOLVED IN: response to cold, response to wounding, fatty acid biosynthetic process, jasmonic acid mediated signaling pathway; LOCATED IN: plastid membrane, chloroplast, chloroplast envelope; EXPRESSED IN: male gametophyte, guard cell, pollen tube; EXPRESSED DURING: L mature pollen stage, M germinated pollen st…		1131.5	2052	1715	1016	1085	888	954	293	764	1098	1154	425	1176	961	0.0604869	FALSE	FALSE	TRUE	FALSE
pf02585	AT3G58130		N-acetylglucosaminylphosphatidylinositol de-N-acetylase family protein	N-acetylglucosaminylphosphatidylinositol de-N-acetylase family protein; FUNCTIONS IN: molecular_function unknown; INVOLVED IN: biological_process unknown; LOCATED IN: endomembrane system; CONTAINS InterPro DOMAIN/s: N-acetylglucosaminyl phosphatidylinositol deacetylase (InterPro:IPR003737); BEST Arabidopsis thaliana protein match is: N-acetylglucosaminylphosphatidylinositol de-N-acetylase family …		12.5	1	1	1	12	0	0	3	31	23	8	20	23	0	0.0544478	FALSE	FALSE	TRUE	FALSE
pf03070	AT5G32470		Haem oxygenase-like, multi-helical	Haem oxygenase-like, multi-helical; FUNCTIONS IN: molecular_function unknown; INVOLVED IN: biological_process unknown; LOCATED IN: mitochondrion; EXPRESSED IN: 23 plant structures; EXPRESSED DURING: 13 growth stages; CONTAINS InterPro DOMAIN/s: Haem oxygenase-like, multi-helical (InterPro:IPR016084), TENA/THI-4 protein/Coenzyme PQQ biosynthesis protein C (InterPro:IPR004305); Has 1988 Blast hits …		16	6	5	10	15.5	0	0	16	54	22	18	27	46	18	0.0430687	FALSE	FALSE	TRUE	FALSE
pf03195	AT1G72980	LOB	LOB domain-containing protein 7	LOB domain-containing protein 7 (LBD7); CONTAINS InterPro DOMAIN/s: Lateral organ boundaries, LOB (InterPro:IPR004883); BEST Arabidopsis thaliana protein match is: LOB domain-containing protein 22 (TAIR:AT3G13850.1); Has 893 Blast hits to 889 proteins in 33 species: Archae - 0; Bacteria - 2; Metazoa - 5; Fungi - 0; Plants - 865; Viruses - 0; Other Eukaryotes - 21 (source: NCBI BLink).		111	61	79	74	109	39	24	18	40	27	18	45	593	287	0.0259952	FALSE	FALSE	TRUE	FALSE
pf01293	AT4G37870		phosphoenolpyruvate carboxykinase 1	phosphoenolpyruvate carboxykinase 1 (PCK1); FUNCTIONS IN: phosphoenolpyruvate carboxykinase activity, purine nucleotide binding, phosphoenolpyruvate carboxykinase (ATP) activity, ATP binding; INVOLVED IN: defense response to fungus, incompatible interaction, response to cadmium ion, cellular response to phosphate starvation, gluconeogenesis; LOCATED IN: cytosol, nucleolus, nucleus, membrane; EXPR…	PEPCK	8821.5	2109	74	23	101.5	28	55	12	19	5	16	6	59	9	6.42749	FALSE	FALSE	TRUE	FALSE
pf00514,pf04564	AT1G10560		plant U-box 18	plant U-box 18 (PUB18); FUNCTIONS IN: ubiquitin-protein ligase activity; INVOLVED IN: protein ubiquitination; LOCATED IN: ubiquitin ligase complex; EXPRESSED IN: 9 plant structures; EXPRESSED DURING: 4 anthesis, LP.10 ten leaves visible, petal differentiation and expansion stage; CONTAINS InterPro DOMAIN/s: Zinc finger, RING-type (InterPro:IPR001841), U box domain (InterPro:IPR003613), Armadillo-…		337	8	0	205	13.5	0	0	103	51	78	75	52	31	30	4.5429	FALSE	FALSE	TRUE	FALSE
pf02219	AT3G59970		methylenetetrahydrofolate reductase 1	methylenetetrahydrofolate reductase 1 (MTHFR1); FUNCTIONS IN: methylenetetrahydrofolate reductase (NADPH) activity; INVOLVED IN: oxidation reduction, methionine metabolic process; EXPRESSED IN: fruit, guard cell, leaf; EXPRESSED DURING: seedling growth; CONTAINS InterPro DOMAIN/s: Methylenetetrahydrofolate reductase (InterPro:IPR003171), Eukaryotic-type methylenetetrahydrofolate reductase (InterP…		1394.5	77	29	85	61.5	57	45	62	88	216	148	105	66	33	4.48078	FALSE	FALSE	TRUE	FALSE
pf06552	AT3G27080		translocase of outer membrane 20 kDa subunit 3	translocase of outer membrane 20 kDa subunit 3 (TOM20-3); CONTAINS InterPro DOMAIN/s: Plant specific mitochondrial import receptor subunit TOM20 (InterPro:IPR010547); BEST Arabidopsis thaliana protein match is: translocase outer membrane 20-1 (TAIR:AT3G27070.1); Has 97 Blast hits to 97 proteins in 23 species: Archae - 0; Bacteria - 2; Metazoa - 0; Fungi - 0; Plants - 95; Viruses - 0; Other Eukary…		34	8	33	7	2	21	12	29	45	30	31	74	117	76	3.54432	FALSE	FALSE	TRUE	FALSE
pf01202	AT3G26900		shikimate kinase like 1	shikimate kinase like 1 (SKL1); FUNCTIONS IN: shikimate kinase activity, ATP binding; INVOLVED IN: aromatic amino acid family biosynthetic process; LOCATED IN: chloroplast stroma, chloroplast; EXPRESSED IN: 22 plant structures; EXPRESSED DURING: 14 growth stages; CONTAINS InterPro DOMAIN/s: Shikimate kinase (InterPro:IPR000623); BEST Arabidopsis thaliana protein match is: shikimate kinase 1 (TAIR…		102	35	9	278	8.5	9	3	62	137	67	124	51	204	155	3.43857	FALSE	FALSE	TRUE	FALSE
pf01758	AT2G26900		Sodium Bile acid symporter family	Sodium Bile acid symporter family; FUNCTIONS IN: transporter activity, bile acid:sodium symporter activity; INVOLVED IN: sodium ion transport, organic anion transport; LOCATED IN: membrane, chloroplast envelope; EXPRESSED IN: 23 plant structures; EXPRESSED DURING: 13 growth stages; CONTAINS InterPro DOMAIN/s: Bile acid:sodium symporter (InterPro:IPR002657), Bile acid transporter (InterPro:IPR0047…		2820	92	68	11353	294.5	102	157	2971	4128	1245	212	353	3842	125	3.25498	FALSE	FALSE	TRUE	FALSE
pf02365	AT3G56520		NAC (No Apical Meristem) domain transcriptional regulator superfamily protein	NAC (No Apical Meristem) domain transcriptional regulator superfamily protein; FUNCTIONS IN: sequence-specific DNA binding transcription factor activity; INVOLVED IN: multicellular organismal development, regulation of transcription; CONTAINS InterPro DOMAIN/s: No apical meristem (NAM) protein (InterPro:IPR003441); BEST Arabidopsis thaliana protein match is: NAC domain containing protein 95 (TAIR…		953	758	213	385	134.5	326	88	415	350	314	426	473	538	406	2.8157	FALSE	FALSE	TRUE	FALSE
pf04418	AT1G22520		Domain of unknown function (DUF543)	Domain of unknown function (DUF543); CONTAINS InterPro DOMAIN/s: Protein of unknown function DUF543 (InterPro:IPR007512); BEST Arabidopsis thaliana protein match is: Domain of unknown function (DUF543) (TAIR:AT1G72170.1); Has 107 Blast hits to 107 proteins in 40 species: Archae - 0; Bacteria - 0; Metazoa - 39; Fungi - 4; Plants - 51; Viruses - 0; Other Eukaryotes - 13 (source: NCBI BLink).		32.5	0	82	15	4.5	44	73	34	28	44	102	41	59	33	2.60666	FALSE	FALSE	TRUE	FALSE
pf04424	AT4G11860		Protein of unknown function (DUF544)	FUNCTIONS IN: molecular_function unknown; INVOLVED IN: biological_process unknown; LOCATED IN: cytosol, nucleus, plasma membrane; EXPRESSED IN: 25 plant structures; EXPRESSED DURING: 14 growth stages; CONTAINS InterPro DOMAIN/s: Protein of unknown function DUF544 (InterPro:IPR007518), Ubiquitin interacting motif (InterPro:IPR003903); BEST Arabidopsis thaliana protein match is: Protein of unknown …		11	0	4	28	1	0	0	9	8	14	12	16	19	2	2.58496	FALSE	FALSE	TRUE	FALSE
pf03000	AT2G14820		Phototropic-responsive NPH3 family protein	NAKED PINS IN YUC MUTANTS 2 (NPY2); FUNCTIONS IN: signal transducer activity; INVOLVED IN: response to light stimulus; LOCATED IN: cellular_component unknown; EXPRESSED IN: hypophysis, root meristem; CONTAINS InterPro DOMAIN/s: NPH3 (InterPro:IPR004249), BTB/POZ fold (InterPro:IPR011333); BEST Arabidopsis thaliana protein match is: Phototropic-responsive NPH3 family protein (TAIR:AT5G67440.1); Ha…	phosphorelay protein	1367	270	717	172	239.5	246	237	257	187	192	160	113	246	157	2.50796	FALSE	FALSE	TRUE	FALSE
pf00670,pf05221	AT3G23810		S-adenosyl-l-homocysteine (SAH) hydrolase 2	S-adenosyl-l-homocysteine (SAH) hydrolase 2 (SAHH2); FUNCTIONS IN: adenosylhomocysteinase activity; INVOLVED IN: one-carbon metabolic process; LOCATED IN: plasma membrane, vacuole, membrane; EXPRESSED IN: 33 plant structures; EXPRESSED DURING: 15 growth stages; CONTAINS InterPro DOMAIN/s: S-adenosyl-L-homocysteine hydrolase (InterPro:IPR000043), S-adenosyl-L-homocysteine hydrolase, conserved site…		1957	237	135	171	357	324	142	73	87	359	229	200	534	489	2.45135	FALSE	FALSE	TRUE	FALSE
pf00487	AT2G31360		16:0delta9 desaturase 2	16:0delta9 desaturase 2 (DS2); FUNCTIONS IN: oxidoreductase activity, oxidoreductase activity, acting on paired donors, with oxidation of a pair of donors resulting in the reduction of molecular oxygen to two molecules of water; INVOLVED IN: oxidation reduction, lipid metabolic process; EXPRESSED IN: 22 plant structures; EXPRESSED DURING: 14 growth stages; CONTAINS InterPro DOMAIN/s: Fatty acid d…		179	2	96	991	39.5	9	57	70	66	93	106	71	602	217	2.152	FALSE	FALSE	TRUE	FALSE
pf00560,pf07714,pf08263	AT1G63430		Leucine-rich repeat protein kinase family protein	Leucine-rich repeat protein kinase family protein; FUNCTIONS IN: protein serine/threonine kinase activity, protein kinase activity, ATP binding; INVOLVED IN: transmembrane receptor protein tyrosine kinase signaling pathway, protein amino acid phosphorylation; LOCATED IN: plasma membrane; EXPRESSED IN: 22 plant structures; EXPRESSED DURING: 13 growth stages; CONTAINS InterPro DOMAIN/s: Protein kin…		174.5	74	91	14	40.5	53	57	308	269	496	401	343	227	204	2.08029	FALSE	FALSE	TRUE	FALSE
pf00225,pf00373,pf00784,pf09379	AT5G65930		kinesin-like calmodulin-binding protein (ZWICHEL)	ZWICHEL (ZWI); FUNCTIONS IN: microtubule motor activity, calmodulin binding; INVOLVED IN: trichome branching, pollen germination; LOCATED IN: plasma membrane; EXPRESSED IN: 24 plant structures; EXPRESSED DURING: 15 growth stages; CONTAINS InterPro DOMAIN/s: FERM central domain (InterPro:IPR019748), Prismane-like (InterPro:IPR011254), MyTH4 domain (InterPro:IPR000857), Kinesin, motor domain (Inter…		7	0	0	17	1	0	0	3	2	6	3	12	2	1	2	FALSE	FALSE	TRUE	FALSE
pf03600	AT3G19490		sodium:hydrogen antiporter 1	sodium:hydrogen antiporter 1 (NHD1); FUNCTIONS IN: potassium:hydrogen antiporter activity, sodium:hydrogen antiporter activity; INVOLVED IN: sodium ion transport; LOCATED IN: integral to membrane, chloroplast; EXPRESSED IN: 23 plant structures; EXPRESSED DURING: 13 growth stages; CONTAINS InterPro DOMAIN/s: Na+/H+ antiporter NhaD-like (InterPro:IPR018390), Divalent ion symporter (InterPro:IPR0046…	citrate transporter (DIC?!)	1193	283	436	292	308	288	368	453	865	320	101	78	1038	68	1.95012	FALSE	FALSE	TRUE	FALSE
pf00656	AT1G16420		metacaspase 8	metacaspase 8 (MC8); CONTAINS InterPro DOMAIN/s: Peptidase C14, caspase catalytic (InterPro:IPR011600); BEST Arabidopsis thaliana protein match is: metacaspase 7 (TAIR:AT1G79310.1); Has 1067 Blast hits to 1064 proteins in 261 species: Archae - 3; Bacteria - 286; Metazoa - 0; Fungi - 258; Plants - 304; Viruses - 0; Other Eukaryotes - 216 (source: NCBI BLink).		447	484	420	173	118	230	304	73	78	77	122	89	76	26	1.91254	FALSE	FALSE	TRUE	FALSE
pf10474,pf10475	AT2G27900		0	CONTAINS InterPro DOMAIN/s: Protein of unknown function DUF2451, C-terminal (InterPro:IPR019514), Vacuolar protein sorting-associated protein 54 (InterPro:IPR019515); Has 316 Blast hits to 252 proteins in 92 species: Archae - 0; Bacteria - 2; Metazoa - 200; Fungi - 2; Plants - 68; Viruses - 0; Other Eukaryotes - 44 (source: NCBI BLink).		6.5	0	0	6	1	0	9	19	17	21	13	7	10	1	1.90689	FALSE	FALSE	TRUE	FALSE
pf00400,pf12265	AT2G19520		Transducin family protein / WD-40 repeat family protein	FVE; FUNCTIONS IN: metal ion binding; INVOLVED IN: flower development, unidimensional cell growth, trichome morphogenesis, leaf morphogenesis; LOCATED IN: nucleolus, nucleus, CUL4 RING ubiquitin ligase complex, cytoplasm; EXPRESSED IN: guard cell; CONTAINS InterPro DOMAIN/s: Histone-binding protein RBBP4 (InterPro:IPR022052), WD40 repeat 2 (InterPro:IPR019782), WD40 repeat-like-containing domain …		51	16	23	11	13	21	8	64	70	90	77	124	45	39	1.89308	FALSE	FALSE	TRUE	FALSE
pf00570,pf01612	AT2G32415		Polynucleotidyl transferase, ribonuclease H fold protein with HRDC domain	Polynucleotidyl transferase, ribonuclease H fold protein with HRDC domain; FUNCTIONS IN: 3'-5' exonuclease activity, nucleic acid binding; INVOLVED IN: nucleobase, nucleoside, nucleotide and nucleic acid metabolic process; LOCATED IN: intracellular; EXPRESSED IN: shoot apex, cultured cell; CONTAINS InterPro DOMAIN/s: Polynucleotidyl transferase, ribonuclease H fold (InterPro:IPR012337), Helicase/…		9.5	1	1	4	2	1	1	16	17	23	23	5	14	6	1.80735	FALSE	FALSE	TRUE	FALSE
pf08507	AT4G33625		0	FUNCTIONS IN: molecular_function unknown; INVOLVED IN: biological_process unknown; LOCATED IN: plasma membrane, vacuole; EXPRESSED IN: cultured cell; CONTAINS InterPro DOMAIN/s: Golgi apparatus membrane protein TVP15 (InterPro:IPR013714); Has 59 Blast hits to 59 proteins in 18 species: Archae - 0; Bacteria - 0; Metazoa - 0; Fungi - 0; Plants - 50; Viruses - 0; Other Eukaryotes - 9 (source: NCBI B…		14	14	8	0	3.5	8	3	0	0	2	4	0	18	0	1.73697	FALSE	FALSE	TRUE	FALSE
pf00514	AT1G01830		ARM repeat superfamily protein	ARM repeat superfamily protein; FUNCTIONS IN: binding; LOCATED IN: cellular_component unknown; EXPRESSED IN: 22 plant structures; EXPRESSED DURING: 13 growth stages; CONTAINS InterPro DOMAIN/s: Armadillo-like helical (InterPro:IPR011989), Armadillo (InterPro:IPR000225), Armadillo-type fold (InterPro:IPR016024); BEST Arabidopsis thaliana protein match is: ARM repeat superfamily protein (TAIR:AT2G4…		134	106	140	29	40	75	38	75	102	94	116	129	133	85	1.71926	FALSE	FALSE	TRUE	FALSE
pf01417	AT2G43160		ENTH/VHS family protein	ENTH/VHS family protein; FUNCTIONS IN: binding; LOCATED IN: plasma membrane; EXPRESSED IN: 24 plant structures; EXPRESSED DURING: 13 growth stages; CONTAINS InterPro DOMAIN/s: Epsin, N-terminal (InterPro:IPR001026), Epsin-like, N-terminal (InterPro:IPR013809), ENTH/VHS (InterPro:IPR008942); BEST Arabidopsis thaliana protein match is: ENTH/VHS family protein (TAIR:AT3G59290.1); Has 18929 Blast hit…		137.5	18	98	66	44	32	18	62	65	87	120	69	77	27	1.62189	FALSE	FALSE	TRUE	FALSE
pf00626,pf04810,pf04811,pf04815,pf08033	AT5G43670		Sec23/Sec24 protein transport family protein	Sec23/Sec24 protein transport family protein; FUNCTIONS IN: transporter activity, zinc ion binding; INVOLVED IN: intracellular protein transport, transport, ER to Golgi vesicle-mediated transport; LOCATED IN: COPII vesicle coat; EXPRESSED IN: 23 plant structures; EXPRESSED DURING: 13 growth stages; CONTAINS InterPro DOMAIN/s: Sec23/Sec24, helical domain (InterPro:IPR006900), Sec23/Sec24 beta-sand…		54.5	79	113	68	17.5	86	134	87	87	112	80	79	121	68	1.58496	FALSE	FALSE	TRUE	FALSE
pf05691	AT5G20250		Raffinose synthase family protein	DARK INDUCIBLE 10 (DIN10); FUNCTIONS IN: hydrolase activity, hydrolyzing O-glycosyl compounds; INVOLVED IN: response to karrikin, aging, response to light stimulus, response to cold, response to sucrose stimulus; LOCATED IN: chloroplast; EXPRESSED IN: 25 plant structures; EXPRESSED DURING: 14 growth stages; CONTAINS InterPro DOMAIN/s: Glycoside hydrolase, catalytic core (InterPro:IPR017853), Raff…		321.5	123	127	161	107	247	71	36	96	72	62	77	119	27	1.57827	FALSE	FALSE	TRUE	FALSE
pf03360	AT1G27600		Nucleotide-diphospho-sugar transferases superfamily protein	IRREGULAR XYLEM 9-LIKE (IRX9-L); CONTAINS InterPro DOMAIN/s: Glycosyl transferase, family 43 (InterPro:IPR005027); BEST Arabidopsis thaliana protein match is: Nucleotide-diphospho-sugar transferases superfamily protein (TAIR:AT2G37090.1); Has 684 Blast hits to 682 proteins in 94 species: Archae - 0; Bacteria - 0; Metazoa - 425; Fungi - 0; Plants - 243; Viruses - 0; Other Eukaryotes - 16 (source: …		147	20	31	99	49	33	60	23	27	19	22	26	68	22	1.5656	FALSE	FALSE	TRUE	FALSE
pf00490	AT1G44318		Aldolase superfamily protein	hemb2; FUNCTIONS IN: porphobilinogen synthase activity, catalytic activity, metal ion binding; INVOLVED IN: porphyrin biosynthetic process; EXPRESSED IN: root; CONTAINS InterPro DOMAIN/s: Aldolase-type TIM barrel (InterPro:IPR013785), Tetrapyrrole biosynthesis, porphobilinogen synthase (InterPro:IPR001731); BEST Arabidopsis thaliana protein match is: Aldolase superfamily protein (TAIR:AT1G69740.2…		116	51	21	355	39	15	23	56	161	141	88	84	450	367	1.54844	FALSE	FALSE	TRUE	FALSE
pf01991	AT4G11150		vacuolar ATP synthase subunit E1	vacuolar ATP synthase subunit E1 (TUF); FUNCTIONS IN: proton-transporting ATPase activity, rotational mechanism; INVOLVED IN: in 7 processes; LOCATED IN: in 7 components; EXPRESSED IN: 27 plant structures; EXPRESSED DURING: 18 growth stages; CONTAINS InterPro DOMAIN/s: ATPase, V1/A1 complex, subunit E (InterPro:IPR002842); BEST Arabidopsis thaliana protein match is: vacuolar H+-ATPase subunit E i…		228	62	76	309	78.5	57	78	275	226	289	305	271	732	654	1.52632	FALSE	FALSE	TRUE	FALSE
pf05627	AT5G19473		RPM1-interacting protein 4 (RIN4) family protein	RPM1-interacting protein 4 (RIN4) family protein; CONTAINS InterPro DOMAIN/s: RPM1-interacting protein 4, defence response (InterPro:IPR008700); BEST Arabidopsis thaliana protein match is: unknown protein (TAIR:AT5G09960.1); Has 77 Blast hits to 77 proteins in 15 species: Archae - 0; Bacteria - 0; Metazoa - 0; Fungi - 0; Plants - 77; Viruses - 0; Other Eukaryotes - 0 (source: NCBI BLink).		444.5	916	218	248	158	408	172	340	296	248	479	436	711	542	1.4864	FALSE	FALSE	TRUE	FALSE
pf00026	AT3G02740		Eukaryotic aspartyl protease family protein	Eukaryotic aspartyl protease family protein; FUNCTIONS IN: aspartic-type endopeptidase activity; INVOLVED IN: proteolysis; LOCATED IN: plasma membrane, anchored to membrane; EXPRESSED IN: 22 plant structures; EXPRESSED DURING: 13 growth stages; CONTAINS InterPro DOMAIN/s: Peptidase aspartic (InterPro:IPR021109), Peptidase aspartic, catalytic (InterPro:IPR009007), Peptidase A1 (InterPro:IPR001461)…		669.5	211	237	0	245	133	13	227	247	429	501	670	533	465	1.44658	FALSE	FALSE	TRUE	FALSE
pf02190	AT2G25740		ATP-dependent protease La (LON) domain protein	ATP-dependent protease La (LON) domain protein; FUNCTIONS IN: ATP-dependent peptidase activity; INVOLVED IN: proteolysis, N-terminal protein myristoylation; LOCATED IN: cellular_component unknown; EXPRESSED IN: 22 plant structures; EXPRESSED DURING: 13 growth stages; CONTAINS InterPro DOMAIN/s: Peptidase S16, lon N-terminal (InterPro:IPR003111); Has 2345 Blast hits to 2258 proteins in 710 species…		211.5	5	135	98	77	34	36	150	153	68	68	75	536	379	1.44592	FALSE	FALSE	TRUE	FALSE
pf09597	AT5G26800		0	FUNCTIONS IN: molecular_function unknown; INVOLVED IN: biological_process unknown; LOCATED IN: mitochondrion; CONTAINS InterPro DOMAIN/s: IGR protein motif (InterPro:IPR019083); BEST Arabidopsis thaliana protein match is: unknown protein (TAIR:AT3G05810.1); Has 1807 Blast hits to 1807 proteins in 277 species: Archae - 0; Bacteria - 0; Metazoa - 736; Fungi - 347; Plants - 385; Viruses - 0; Other E…		8.5	2	3	7	2.5	4	3	27	28	19	51	72	147	121	1.44057	FALSE	FALSE	TRUE	FALSE
pf00226,pf12171	AT1G74250		DNAJ heat shock N-terminal domain-containing protein	DNAJ heat shock N-terminal domain-containing protein; FUNCTIONS IN: heat shock protein binding, zinc ion binding, nucleic acid binding; INVOLVED IN: protein folding; LOCATED IN: intracellular; EXPRESSED IN: 22 plant structures; EXPRESSED DURING: 13 growth stages; CONTAINS InterPro DOMAIN/s: Zinc finger, C2H2-like (InterPro:IPR015880), Molecular chaperone, heat shock protein, Hsp40, DnaJ (InterPro…		12.5	7	4	0	4	4	0	1	1	0	0	0	15	3	1.43296	FALSE	FALSE	TRUE	FALSE
pf00643,pf06203	AT3G02380	C2C2-CO-like	CONSTANS-like 2	CONSTANS-like 2 (COL2); FUNCTIONS IN: sequence-specific DNA binding transcription factor activity, zinc ion binding; INVOLVED IN: regulation of flower development; LOCATED IN: intracellular; EXPRESSED IN: 20 plant structures; EXPRESSED DURING: 13 growth stages; CONTAINS InterPro DOMAIN/s: CCT domain (InterPro:IPR010402), Zinc finger, B-box (InterPro:IPR000315); BEST Arabidopsis thaliana protein m…		677	254	320	416	256	419	111	596	653	430	681	592	512	403	1.39952	FALSE	FALSE	TRUE	FALSE
pf04536	AT1G54780		thylakoid lumen 18.3 kDa protein	TLP18.3; FUNCTIONS IN: molecular_function unknown; INVOLVED IN: photosystem II repair; LOCATED IN: thylakoid, thylakoid lumen, chloroplast thylakoid membrane, chloroplast thylakoid lumen, chloroplast; EXPRESSED IN: 21 plant structures; EXPRESSED DURING: 14 growth stages; CONTAINS InterPro DOMAIN/s: Protein of unknown function DUF477 (InterPro:IPR007621); Has 209 Blast hits to 209 proteins in 92 s…		457	196	61	1212	173.5	140	162	104	170	216	207	208	429	425	1.39212	FALSE	FALSE	TRUE	FALSE
pf05615	AT5G16790		Tho complex subunit 7/Mft1p	THO7; CONTAINS InterPro DOMAIN/s: Tho complex subunit 7 (InterPro:IPR018018), Tho complex subunit 7/Mft1p (InterPro:IPR008501); BEST Arabidopsis thaliana protein match is: Tho complex subunit 7/Mft1p (TAIR:AT3G02950.1); Has 30201 Blast hits to 17322 proteins in 780 species: Archae - 12; Bacteria - 1396; Metazoa - 17338; Fungi - 3422; Plants - 5037; Viruses - 0; Other Eukaryotes - 2996 (source: NC…		46.5	28	32	27	17.5	22	36	30	40	22	11	16	49	38	1.3604	FALSE	FALSE	TRUE	FALSE
pf07765	AT5G58320		Kinase interacting (KIP1-like) family protein	Kinase interacting (KIP1-like) family protein; CONTAINS InterPro DOMAIN/s: KIP1-like (InterPro:IPR011684); BEST Arabidopsis thaliana protein match is: Kinase interacting (KIP1-like) family protein (TAIR:AT2G30500.2); Has 43389 Blast hits to 26086 proteins in 1835 species: Archae - 761; Bacteria - 5000; Metazoa - 21918; Fungi - 3966; Plants - 2572; Viruses - 157; Other Eukaryotes - 9015 (source: N…		358	164	95	46	139.5	98	77	10	5	10	15	12	36	34	1.35341	FALSE	FALSE	TRUE	FALSE
pf01588	AT3G59980		Nucleic acid-binding, OB-fold-like protein	Nucleic acid-binding, OB-fold-like protein; FUNCTIONS IN: tRNA binding; LOCATED IN: chloroplast; EXPRESSED IN: 22 plant structures; EXPRESSED DURING: 13 growth stages; CONTAINS InterPro DOMAIN/s: Nucleic acid-binding, OB-fold-like (InterPro:IPR016027), Nucleic acid-binding, OB-fold (InterPro:IPR012340), tRNA-binding domain (InterPro:IPR002547); BEST Arabidopsis thaliana protein match is: methioni…		42	30	8	48	16	12	2	29	39	60	51	41	35	29	1.3388	FALSE	FALSE	TRUE	FALSE
pf00646,pf00989,pf01344,pf07646	AT5G57360		Galactose oxidase/kelch repeat superfamily protein	ZEITLUPE (ZTL); CONTAINS InterPro DOMAIN/s: F-box domain, cyclin-like (InterPro:IPR001810), Galactose oxidase/kelch, beta-propeller (InterPro:IPR011043), Kelch repeat type 1 (InterPro:IPR006652), PAS fold (InterPro:IPR013767), PAS (InterPro:IPR000014), Kelch repeat type 2 (InterPro:IPR011498), Kelch-type beta propeller (InterPro:IPR015915); BEST Arabidopsis thaliana protein match is: LOV KELCH pr…		57	41	47	0	22	35	58	29	15	60	54	30	17	3	1.33442	FALSE	FALSE	TRUE	FALSE
pf07064	AT5G28350		Quinoprotein amine dehydrogenase, beta chain-like; RIC1-like guanyl-nucleotide exchange factor	Quinoprotein amine dehydrogenase, beta chain-like; RIC1-like guanyl-nucleotide exchange factor; FUNCTIONS IN: molecular_function unknown; INVOLVED IN: biological_process unknown; EXPRESSED IN: cultured cell; CONTAINS InterPro DOMAIN/s: Ribosome control protein 1 (InterPro:IPR009771), WD40 repeat (InterPro:IPR001680), WD40/YVTN repeat-like-containing domain (InterPro:IPR015943), Quinoprotein amine…		4	0	0	8	1	0	0	10	7	11	0	8	7	6	1.32193	FALSE	FALSE	TRUE	FALSE
pf05978	AT3G09470		Major facilitator superfamily protein	Major facilitator superfamily protein; CONTAINS InterPro DOMAIN/s: Major facilitator superfamily, general substrate transporter (InterPro:IPR016196); Has 797 Blast hits to 785 proteins in 150 species: Archae - 2; Bacteria - 12; Metazoa - 475; Fungi - 196; Plants - 54; Viruses - 0; Other Eukaryotes - 58 (source: NCBI BLink).		46	0	17	0	18	28	26	20	29	26	69	22	41	19	1.30666	FALSE	FALSE	TRUE	FALSE
pf03982	AT3G26840		Esterase/lipase/thioesterase family protein	Esterase/lipase/thioesterase family protein; FUNCTIONS IN: transferase activity, transferring acyl groups other than amino-acyl groups, catalytic activity, acyltransferase activity; INVOLVED IN: metabolic process; LOCATED IN: plastoglobule; CONTAINS InterPro DOMAIN/s: Diacylglycerol acyltransferase (InterPro:IPR007130), Phospholipid/glycerol acyltransferase (InterPro:IPR002123); BEST Arabidopsis …		120	55	56	11	48	70	60	132	90	58	54	56	146	9	1.30415	FALSE	FALSE	TRUE	FALSE
pf03162	AT4G03960		Phosphotyrosine protein phosphatases superfamily protein	Phosphotyrosine protein phosphatases superfamily protein; FUNCTIONS IN: phosphatase activity, protein tyrosine phosphatase activity, phosphoprotein phosphatase activity; INVOLVED IN: dephosphorylation; LOCATED IN: cellular_component unknown; EXPRESSED IN: 22 plant structures; EXPRESSED DURING: 13 growth stages; CONTAINS InterPro DOMAIN/s: Protein-tyrosine phosphatase, active site (InterPro:IPR016…		318.5	148	93	278	130	259	163	29	53	6	13	9	1016	54	1.28625	FALSE	FALSE	TRUE	FALSE
pf00352	AT3G13445		TATA binding protein 1	TATA binding protein 1 (TBP1); FUNCTIONS IN: RNA polymerase II transcription factor activity, binding, DNA binding; INVOLVED IN: transcription initiation from RNA polymerase II promoter, regulation of transcription, DNA-dependent; EXPRESSED IN: 24 plant structures; EXPRESSED DURING: 15 growth stages; CONTAINS InterPro DOMAIN/s: TATA-box binding (InterPro:IPR000814), Beta2-adaptin/TATA-box binding…		30.5	17	49	17	12	19	19	56	66	54	30	59	76	15	1.27684	FALSE	FALSE	TRUE	FALSE
pf00587,pf03129,pf09180	AT3G62120		Class II aaRS and biotin synthetases superfamily protein	Class II aaRS and biotin synthetases superfamily protein; FUNCTIONS IN: proline-tRNA ligase activity, aminoacyl-tRNA ligase activity, nucleotide binding, ATP binding; INVOLVED IN: prolyl-tRNA aminoacylation, translation, tRNA aminoacylation for protein translation; LOCATED IN: membrane; EXPRESSED IN: 22 plant structures; EXPRESSED DURING: 13 growth stages; CONTAINS InterPro DOMAIN/s: Aminoacyl-tR…		31.5	68	40	83	13	47	57	99	120	188	118	187	48	32	1.21501	FALSE	FALSE	TRUE	FALSE
pf09770	AT1G79090		0	FUNCTIONS IN: molecular_function unknown; INVOLVED IN: biological_process unknown; LOCATED IN: cellular_component unknown; EXPRESSED IN: 25 plant structures; EXPRESSED DURING: 15 growth stages; CONTAINS InterPro DOMAIN/s: Topoisomerase II-associated protein PAT1 (InterPro:IPR019167); BEST Arabidopsis thaliana protein match is: Topoisomerase II-associated protein PAT1 (TAIR:AT3G22270.1); Has 30201…		69.5	45	25	0	30	22	19	9	5	16	12	11	18	10	1.18536	FALSE	FALSE	TRUE	FALSE
pf08245	AT5G41480		Folylpolyglutamate synthetase family protein	GLOBULAR ARREST1 (GLA1); FUNCTIONS IN: dihydrofolate synthase activity; INVOLVED IN: one-carbon metabolic process, embryo development ending in seed dormancy; LOCATED IN: mitochondrial matrix; EXPRESSED IN: 22 plant structures; EXPRESSED DURING: 13 growth stages; CONTAINS InterPro DOMAIN/s: Mur ligase, central (InterPro:IPR013221), Folylpolyglutamate synthetase, conserved site (InterPro:IPR018109…		21.5	18	18	0	9	6	15	63	48	248	81	50	51	38	1.16993	FALSE	FALSE	TRUE	FALSE
pf09243	AT1G64600		methyltransferases;copper ion binding	methyltransferases;copper ion binding; FUNCTIONS IN: methyltransferase activity, copper ion binding; INVOLVED IN: translation; LOCATED IN: cellular_component unknown; EXPRESSED IN: 23 plant structures; EXPRESSED DURING: 13 growth stages; CONTAINS InterPro DOMAIN/s: Ribosomal protein Rsm22, bacterial-type (InterPro:IPR015324), Cytochrome c oxidase assembly protein CtaG/Cox11 (InterPro:IPR007533); …		3.5	0	1	0	1	0	0	7	6	18	16	3	7	0	1.16993	FALSE	FALSE	TRUE	FALSE
pf02519	AT4G34800		SAUR-like auxin-responsive protein family	SAUR-like auxin-responsive protein family ; CONTAINS InterPro DOMAIN/s: Auxin responsive SAUR protein (InterPro:IPR003676); BEST Arabidopsis thaliana protein match is: SAUR-like auxin-responsive protein family (TAIR:AT4G34810.1); Has 1259 Blast hits to 1249 proteins in 28 species: Archae - 0; Bacteria - 0; Metazoa - 0; Fungi - 0; Plants - 1258; Viruses - 0; Other Eukaryotes - 1 (source: NCBI BLin…		474	623	390	117	213	181	149	187	591	99	203	192	2727	2494	1.15032	FALSE	FALSE	TRUE	FALSE
pf06624	AT1G27330		Ribosome associated membrane protein RAMP4	Ribosome associated membrane protein RAMP4; CONTAINS InterPro DOMAIN/s: Ribosome associated membrane RAMP4 (InterPro:IPR010580); BEST Arabidopsis thaliana protein match is: Ribosome associated membrane protein RAMP4 (TAIR:AT1G27350.1); Has 348 Blast hits to 348 proteins in 106 species: Archae - 0; Bacteria - 0; Metazoa - 210; Fungi - 0; Plants - 100; Viruses - 0; Other Eukaryotes - 38 (source: NC…		343	42	198	94	156	67	91	99	220	198	249	355	498	333	1.13164	FALSE	FALSE	TRUE	FALSE
pf00962	AT2G38280		AMP deaminase, putative / myoadenylate deaminase, putative	EMBRYONIC FACTOR1 (FAC1); FUNCTIONS IN: AMP deaminase activity; INVOLVED IN: purine ribonucleoside monophosphate biosynthetic process, embryo development ending in seed dormancy; LOCATED IN: cytosol, nucleus, microsome; EXPRESSED IN: 26 plant structures; EXPRESSED DURING: 13 growth stages; CONTAINS InterPro DOMAIN/s: Adenosine/AMP deaminase (InterPro:IPR001365), Adenosine/AMP deaminase active sit…		17.5	9	2	8	7.5	4	2	37	59	58	47	50	52	31	1.12199	FALSE	FALSE	TRUE	FALSE
pf00724	AT2G06050		oxophytodienoate-reductase 3	oxophytodienoate-reductase 3 (OPR3); FUNCTIONS IN: 12-oxophytodienoate reductase activity; INVOLVED IN: response to jasmonic acid stimulus, response to fungus, jasmonic acid biosynthetic process, response to wounding, response to ozone; LOCATED IN: peroxisome; EXPRESSED IN: 25 plant structures; EXPRESSED DURING: 14 growth stages; CONTAINS InterPro DOMAIN/s: Aldolase-type TIM barrel (InterPro:IPR0…		87	60	51	80	39.5	87	38	119	59	191	136	170	79	39	1.11958	FALSE	FALSE	TRUE	FALSE
pf05178	AT3G24080		KRR1 family protein	KRR1 family protein; FUNCTIONS IN: molecular_function unknown; INVOLVED IN: response to salt stress; LOCATED IN: cytosol; EXPRESSED IN: 23 plant structures; EXPRESSED DURING: 13 growth stages; CONTAINS InterPro DOMAIN/s: KRR1 interacting protein 1, subgroup (InterPro:IPR007851), KRR1 interacting protein 1 (InterPro:IPR018034); Has 58267 Blast hits to 33525 proteins in 1602 species: Archae - 251; …		5.5	4	5	4	2	7	2	13	6	3	14	14	20	0	1.11548	FALSE	FALSE	TRUE	FALSE
pf01221	AT3G16120		Dynein light chain type 1 family protein	Dynein light chain type 1 family protein; FUNCTIONS IN: microtubule motor activity; INVOLVED IN: microtubule-based process; LOCATED IN: microtubule associated complex; EXPRESSED IN: 12 plant structures; EXPRESSED DURING: 6 growth stages; CONTAINS InterPro DOMAIN/s: Dynein light chain, type 1/2 (InterPro:IPR001372); BEST Arabidopsis thaliana protein match is: RHO guanyl-nucleotide exchange factor …		458	329	78	177	211	59	122	85	85	51	92	42	239	170	1.11443	FALSE	FALSE	TRUE	FALSE
pf00122,pf00403,pf00702	AT5G21930		P-type ATPase of Arabidopsis 2	P-type ATPase of Arabidopsis 2 (PAA2); CONTAINS InterPro DOMAIN/s: Heavy metal transport/detoxification protein (InterPro:IPR006121), ATPase, P type, cation/copper-transporter (InterPro:IPR006403), ATPase, P-type, ATPase-associated domain (InterPro:IPR008250), Haloacid dehalogenase-like hydrolase (InterPro:IPR005834), ATPase, P-type, K/Mg/Cd/Cu/Zn/Na/Ca/Na/H-transporter (InterPro:IPR001757), ATPa…		127.5	90	25	185	58.5	68	34	42	23	47	40	48	115	33	1.11081	FALSE	FALSE	TRUE	FALSE
pf00155	AT4G23590		Tyrosine transaminase family protein	Tyrosine transaminase family protein; FUNCTIONS IN: 1-aminocyclopropane-1-carboxylate synthase activity, pyridoxal phosphate binding, transferase activity, transferring nitrogenous groups, transaminase activity, catalytic activity; INVOLVED IN: cellular amino acid and derivative metabolic process, biosynthetic process; LOCATED IN: cellular_component unknown; EXPRESSED IN: root; CONTAINS InterPro …		5112	1908	1380	3857	2409.5	1891	1981	2981	2866	5193	2355	2204	9208	2117	1.08484	FALSE	FALSE	TRUE	FALSE
pf05160	AT1G64750		deletion of SUV3 suppressor 1(I)	deletion of SUV3 suppressor 1(I) (DSS1(I)); CONTAINS InterPro DOMAIN/s: DSS1/SEM1 (InterPro:IPR007834); BEST Arabidopsis thaliana protein match is: DSS1 homolog on chromosome V (TAIR:AT5G45010.1); Has 305 Blast hits to 305 proteins in 129 species: Archae - 0; Bacteria - 0; Metazoa - 134; Fungi - 77; Plants - 68; Viruses - 0; Other Eukaryotes - 26 (source: NCBI BLink).		169	233	61	511	79.5	66	74	71	121	79	78	138	447	339	1.07847	FALSE	FALSE	TRUE	FALSE
pf00651,pf00917	AT3G03740		BTB-POZ and MATH domain 4	BTB-POZ and MATH domain 4 (BPM4); CONTAINS InterPro DOMAIN/s: TRAF-like (InterPro:IPR008974), MATH (InterPro:IPR002083), BTB/POZ fold (InterPro:IPR011333), BTB/POZ (InterPro:IPR013069), Kelch related (InterPro:IPR013089), BTB/POZ-like (InterPro:IPR000210), TRAF-type (InterPro:IPR013322); BEST Arabidopsis thaliana protein match is: BTB-POZ and MATH domain 5 (TAIR:AT5G21010.1); Has 5789 Blast hits …		257	463	111	86	122.5	159	90	36	53	38	39	32	101	39	1.06286	FALSE	FALSE	TRUE	FALSE
pf00590	AT5G40850		urophorphyrin methylase 1	urophorphyrin methylase 1 (UPM1); CONTAINS InterPro DOMAIN/s: Tetrapyrrole methylase (InterPro:IPR000878), Tetrapyrrole methylase, subdomain 1 (InterPro:IPR014777), Uroporphyrin-III C-methyltransferase, plant (InterPro:IPR012383), Uroporphyrin-III C-methyltransferase, C-terminal (InterPro:IPR006366), Tetrapyrrole methylase, subdomain 2 (InterPro:IPR014776), Uroporphiryn-III C-methyltransferase, c…		12.5	7	4	38	5.5	7	4	24	25	37	31	66	202	44	1.05445	FALSE	FALSE	TRUE	FALSE
pf01544	AT3G58970		magnesium transporter 6	magnesium transporter 6 (MGT6); FUNCTIONS IN: magnesium ion transmembrane transporter activity, metal ion transmembrane transporter activity; INVOLVED IN: transmembrane transport, metal ion transport; LOCATED IN: plasma membrane, membrane; EXPRESSED IN: 28 plant structures; EXPRESSED DURING: 13 growth stages; CONTAINS InterPro DOMAIN/s: Mg2+ transporter protein, CorA-like (InterPro:IPR002523); BE…		228	87	124	0	109.5	57	68	266	247	251	224	236	94	92	1.0513	FALSE	FALSE	TRUE	FALSE
pf04641	AT5G58020		0	unknown protein; CONTAINS InterPro DOMAIN/s: Protein of unknown function DUF602 (InterPro:IPR006735); Has 385 Blast hits to 385 proteins in 189 species: Archae - 0; Bacteria - 0; Metazoa - 153; Fungi - 117; Plants - 50; Viruses - 0; Other Eukaryotes - 65 (source: NCBI BLink).		57	41	25	14	27.5	15	16	25	46	32	29	37	42	28	1.02509	FALSE	FALSE	TRUE	FALSE
pf04414	AT2G03800		D-aminoacyl-tRNA deacylases	GEKO1 (GEK1); CONTAINS InterPro DOMAIN/s: Uncharacterised conserved protein UCP016210 (InterPro:IPR018033), D-aminoacyl-tRNA deacylase (InterPro:IPR007508); Has 35333 Blast hits to 34131 proteins in 2444 species: Archae - 798; Bacteria - 22429; Metazoa - 974; Fungi - 991; Plants - 531; Viruses - 0; Other Eukaryotes - 9610 (source: NCBI BLink).		19	16	15	3	9	10	9	23	18	18	14	26	7	5	1	FALSE	FALSE	TRUE	FALSE
pf00875,pf03441	AT2G47590		photolyase/blue-light receptor 2	photolyase/blue-light receptor 2 (PHR2); FUNCTIONS IN: DNA photolyase activity; INVOLVED IN: DNA repair; LOCATED IN: cellular_component unknown; EXPRESSED IN: 22 plant structures; EXPRESSED DURING: 13 growth stages; CONTAINS InterPro DOMAIN/s: Rossmann-like alpha/beta/alpha sandwich fold (InterPro:IPR014729), DNA photolyase, N-terminal (InterPro:IPR006050), DNA photolyase, FAD-binding/Cryptochrom…		71.5	54	29	93	35.5	20	53	115	145	143	130	208	179	69	0.990085	FALSE	FALSE	TRUE	FALSE
pf00676,pf02779,pf02780	AT3G21500		1-deoxy-D-xylulose 5-phosphate synthase 1	1-deoxy-D-xylulose 5-phosphate synthase 1 (DXPS1); FUNCTIONS IN: 1-deoxy-D-xylulose-5-phosphate synthase activity; INVOLVED IN: metabolic process, terpenoid biosynthetic process; EXPRESSED IN: stem, embryo, sepal, stamen; EXPRESSED DURING: 4 anthesis, C globular stage; CONTAINS InterPro DOMAIN/s: Transketolase, N-terminal (InterPro:IPR005474), Transketolase, C-terminal (InterPro:IPR005476), Trans…		60.5	6	42	0	30	14	6	72	67	159	73	116	392	296	0.988318	FALSE	FALSE	TRUE	FALSE
pf03092	AT1G79710		Major facilitator superfamily protein	Major facilitator superfamily protein; CONTAINS InterPro DOMAIN/s: Major facilitator superfamily, general substrate transporter (InterPro:IPR016196), Biopterin transport-related protein BT1 (InterPro:IPR004324); BEST Arabidopsis thaliana protein match is: Major facilitator superfamily protein (TAIR:AT5G25050.1); Has 1010 Blast hits to 995 proteins in 167 species: Archae - 4; Bacteria - 188; Metaz…		270	104	159	0	136	91	159	19	61	39	41	33	59	19	0.984117	FALSE	FALSE	TRUE	FALSE
pf04037,pf04046	AT4G21660		proline-rich spliceosome-associated (PSP) family protein	proline-rich spliceosome-associated (PSP) family protein; INVOLVED IN: mRNA processing; LOCATED IN: nucleus, chloroplast; CONTAINS InterPro DOMAIN/s: PSP, proline-rich (InterPro:IPR006568), Protein of unknown function DUF382 (InterPro:IPR007180); BEST Arabidopsis thaliana protein match is: pliceosome associated protein-related (TAIR:AT1G11520.1); Has 10486 Blast hits to 6076 proteins in 488 speci…		33.5	38	19	31	16.5	13	24	24	21	25	26	21	28	23	0.979241	FALSE	FALSE	TRUE	FALSE
pf00069,pf06479	AT5G24360		inositol requiring 1-1	inositol requiring 1-1 (IRE1-1); FUNCTIONS IN: endoribonuclease activity, producing 5'-phosphomonoesters, protein serine/threonine kinase activity, protein kinase activity, kinase activity, ATP binding; INVOLVED IN: protein amino acid phosphorylation, mRNA processing; LOCATED IN: endomembrane system; EXPRESSED IN: 24 plant structures; EXPRESSED DURING: 15 growth stages; CONTAINS InterPro DOMAIN/s…		28.5	10	7	13	14	11	9	8	12	9	12	5	22	18	0.975752	FALSE	FALSE	TRUE	FALSE
pf00389,pf01842,pf02826	AT4G34200		D-3-phosphoglycerate dehydrogenase	embryo sac development arrest 9 (EDA9); FUNCTIONS IN: ATP binding; INVOLVED IN: megagametogenesis; LOCATED IN: mitochondrion, chloroplast, membrane; EXPRESSED IN: 26 plant structures; EXPRESSED DURING: 14 growth stages; CONTAINS InterPro DOMAIN/s: D-3-phosphoglycerate dehydrogenase (InterPro:IPR006236), D-isomer specific 2-hydroxyacid dehydrogenase, catalytic domain (InterPro:IPR006139), D-isomer…		27.5	56	52	22	13.5	40	33	17	41	84	45	63	70	55	0.974909	FALSE	FALSE	TRUE	FALSE
pf00257	AT5G66400		Dehydrin family protein	RESPONSIVE TO ABA 18 (RAB18); FUNCTIONS IN: molecular_function unknown; INVOLVED IN: cold acclimation, response to water deprivation, response to 1-Aminocyclopropane-1-carboxylic Acid, response to abscisic acid stimulus, response to stress; LOCATED IN: cellular_component unknown; EXPRESSED IN: 17 plant structures; EXPRESSED DURING: 10 growth stages; CONTAINS InterPro DOMAIN/s: Dehydrin (InterPro:…		332.5	345	302	19	170	205	149	84	95	115	1020	386	263	143	0.96369	FALSE	FALSE	TRUE	FALSE
pf04725	AT1G79040		photosystem II subunit R	photosystem II subunit R (PSBR); FUNCTIONS IN: molecular_function unknown; INVOLVED IN: photosystem II oxygen evolving complex assembly, photosynthesis, response to light intensity; LOCATED IN: thylakoid, chloroplast thylakoid membrane, chloroplast, photosystem II; EXPRESSED IN: 25 plant structures; EXPRESSED DURING: 14 growth stages; CONTAINS InterPro DOMAIN/s: Photosystem II protein PsbR (Inter…		21028	10820	9067	11368	10807.5	10485	6756	15412	17977	9026	22566	16067	30492	5388	0.960214	FALSE	FALSE	TRUE	FALSE
pf09229	AT5G58110		chaperone binding;ATPase activators	chaperone binding;ATPase activators; FUNCTIONS IN: ATPase activator activity, chaperone binding; INVOLVED IN: biological_process unknown; LOCATED IN: cytoplasm; EXPRESSED IN: 23 plant structures; EXPRESSED DURING: 15 growth stages; CONTAINS InterPro DOMAIN/s: Activator of Hsp90 ATPase, N-terminal (InterPro:IPR015310); Has 297 Blast hits to 292 proteins in 99 species: Archae - 0; Bacteria - 0; Met…		105	26	61	81	53.5	38	15	12	67	14	17	45	323	24	0.959736	FALSE	FALSE	TRUE	FALSE
pf01602,pf02883	AT1G60070		Adaptor protein complex AP-1, gamma subunit	Adaptor protein complex AP-1, gamma subunit; FUNCTIONS IN: protein transporter activity, clathrin binding, binding; INVOLVED IN: intracellular protein transport, vesicle-mediated transport, protein transport; LOCATED IN: membrane coat, Golgi apparatus part, Golgi apparatus, clathrin adaptor complex; EXPRESSED IN: 22 plant structures; EXPRESSED DURING: 13 growth stages; CONTAINS InterPro DOMAIN/s:…		14.5	0	18	0	7	6	5	26	28	39	31	24	31	25	0.954196	FALSE	FALSE	TRUE	FALSE
pf00044,pf02672,pf02800	AT1G42970		glyceraldehyde-3-phosphate dehydrogenase B subunit	glyceraldehyde-3-phosphate dehydrogenase B subunit (GAPB); FUNCTIONS IN: glyceraldehyde-3-phosphate dehydrogenase (phosphorylating) activity, glyceraldehyde-3-phosphate dehydrogenase (NADP+) (phosphorylating) activity, glyceraldehyde-3-phosphate dehydrogenase activity; INVOLVED IN: in 6 processes; LOCATED IN: in 7 components; EXPRESSED IN: 25 plant structures; EXPRESSED DURING: 15 growth stages; …		6895.5	4458	3878	0	3594.5	2788	1669	1835	1391	2037	2030	1106	3158	772	0.939672	FALSE	FALSE	TRUE	FALSE
pf00850	AT1G08460		histone deacetylase 8	histone deacetylase 8 (HDA08); CONTAINS InterPro DOMAIN/s: Histone deacetylase superfamily (InterPro:IPR000286); BEST Arabidopsis thaliana protein match is: histone deacetylase 5 (TAIR:AT5G61060.1); Has 9025 Blast hits to 8820 proteins in 1442 species: Archae - 223; Bacteria - 3178; Metazoa - 1474; Fungi - 641; Plants - 477; Viruses - 0; Other Eukaryotes - 3032 (source: NCBI BLink).		158.5	56	38	139	82.5	49	90	111	120	130	120	118	92	79	0.933708	FALSE	FALSE	TRUE	FALSE
pf02704	AT4G09600		GAST1 protein homolog 3	GAST1 protein homolog 3 (GASA3); FUNCTIONS IN: molecular_function unknown; INVOLVED IN: response to gibberellin stimulus; LOCATED IN: endomembrane system; EXPRESSED IN: fruit, seed, leaf; EXPRESSED DURING: LP.04 four leaves visible; CONTAINS InterPro DOMAIN/s: Gibberellin regulated protein (InterPro:IPR003854); BEST Arabidopsis thaliana protein match is: GAST1 protein homolog 2 (TAIR:AT4G09610.1)…		63.5	58	33	0	33	77	112	138	483	3132	3150	749	1554	789	0.923764	FALSE	FALSE	TRUE	FALSE
pf00195,pf02797	AT1G02050		Chalcone and stilbene synthase family protein	LESS ADHESIVE POLLEN 6 (LAP6); FUNCTIONS IN: transferase activity, transferring acyl groups other than amino-acyl groups, catalytic activity, acyltransferase activity; INVOLVED IN: phenylpropanoid biosynthetic process, pollen exine formation; EXPRESSED IN: 11 plant structures; EXPRESSED DURING: 6 growth stages; CONTAINS InterPro DOMAIN/s: Chalcone/stilbene synthase, N-terminal (InterPro:IPR001099…		43.5	24	14	7	22.5	23	9	16	5	21	40	223	6	4	0.921145	FALSE	FALSE	TRUE	FALSE
pf04422,pf04432	AT1G04620		coenzyme F420 hydrogenase family / dehydrogenase, beta subunit family	coenzyme F420 hydrogenase family / dehydrogenase, beta subunit family; FUNCTIONS IN: coenzyme F420 hydrogenase activity; INVOLVED IN: biological_process unknown; LOCATED IN: chloroplast; EXPRESSED IN: 22 plant structures; EXPRESSED DURING: 13 growth stages; CONTAINS InterPro DOMAIN/s: Coenzyme F420 hydrogenase/dehydrogenase beta subunit, C-terminal (InterPro:IPR007525), Coenzyme F420 hydrogenase/…		30	14	1	28	15.5	4	6	52	71	81	0	75	36	13	0.909802	FALSE	FALSE	TRUE	FALSE
pf00560	AT4G19470		Leucine-rich repeat (LRR) family protein	Leucine-rich repeat (LRR) family protein; CONTAINS InterPro DOMAIN/s: Leucine-rich repeat (InterPro:IPR001611); BEST Arabidopsis thaliana protein match is: Disease resistance protein (TIR-NBS-LRR class) (TAIR:AT4G19510.1); Has 2847 Blast hits to 2079 proteins in 92 species: Archae - 0; Bacteria - 76; Metazoa - 106; Fungi - 8; Plants - 2633; Viruses - 0; Other Eukaryotes - 24 (source: NCBI BLink).		732	262	185	906	392	268	282	301	225	235	252	238	293	221	0.899284	FALSE	FALSE	TRUE	FALSE
pf01425	AT5G07360		Amidase family protein	Amidase family protein; FUNCTIONS IN: amidase activity, carbon-nitrogen ligase activity, with glutamine as amido-N-donor; INVOLVED IN: acrylonitrile catabolic process, aldoxime metabolic process; EXPRESSED IN: 22 plant structures; EXPRESSED DURING: 13 growth stages; CONTAINS InterPro DOMAIN/s: Amidase (InterPro:IPR000120); BEST Arabidopsis thaliana protein match is: Amidase family protein (TAIR:A…		61	27	9	78	32.5	12	31	54	93	118	147	194	58	54	0.888107	FALSE	FALSE	TRUE	FALSE
pf06962	AT1G16445		S-adenosyl-L-methionine-dependent methyltransferases superfamily protein	S-adenosyl-L-methionine-dependent methyltransferases superfamily protein; INVOLVED IN: biological_process unknown; LOCATED IN: chloroplast; CONTAINS InterPro DOMAIN/s: Putative rRNA methylase (InterPro:IPR010719); Has 1208 Blast hits to 1208 proteins in 621 species: Archae - 2; Bacteria - 1139; Metazoa - 0; Fungi - 0; Plants - 33; Viruses - 0; Other Eukaryotes - 34 (source: NCBI BLink).		11	14	3	4	5.5	13	13	0	5	3	3	3	25	6	0.884523	FALSE	FALSE	TRUE	FALSE
pf01406	AT3G56300		Cysteinyl-tRNA synthetase, class Ia family protein	Cysteinyl-tRNA synthetase, class Ia family protein; FUNCTIONS IN: cysteine-tRNA ligase activity, nucleotide binding, ATP binding; INVOLVED IN: cysteinyl-tRNA aminoacylation, translation; LOCATED IN: cytoplasm; EXPRESSED IN: 11 plant structures; EXPRESSED DURING: 6 growth stages; CONTAINS InterPro DOMAIN/s: Rossmann-like alpha/beta/alpha sandwich fold (InterPro:IPR014729), Cysteinyl-tRNA synthetas…		27.5	59	36	23	14.5	41	7	8	8	11	7	31	30	27	0.878694	FALSE	FALSE	TRUE	FALSE
pf12452	AT5G48830		0	unknown protein; FUNCTIONS IN: molecular_function unknown; INVOLVED IN: biological_process unknown; LOCATED IN: chloroplast; EXPRESSED IN: 22 plant structures; EXPRESSED DURING: 13 growth stages; Has 30201 Blast hits to 17322 proteins in 780 species: Archae - 12; Bacteria - 1396; Metazoa - 17338; Fungi - 3422; Plants - 5037; Viruses - 0; Other Eukaryotes - 2996 (source: NCBI BLink).		33	75	5	0	17.5	22	19	13	20	12	7	6	146	12	0.878009	FALSE	FALSE	TRUE	FALSE
pf02544	AT2G38050		3-oxo-5-alpha-steroid 4-dehydrogenase family protein	DE-ETIOLATED 2 (DET2); FUNCTIONS IN: sterol 5-alpha reductase activity; INVOLVED IN: response to light stimulus, brassinosteroid homeostasis, brassinosteroid biosynthetic process; LOCATED IN: endomembrane system, integral to membrane, membrane, cytoplasm; EXPRESSED IN: 22 plant structures; EXPRESSED DURING: 13 growth stages; CONTAINS InterPro DOMAIN/s: 3-oxo-5-alpha-steroid 4-dehydrogenase, C-ter…		478.5	160	192	112	260	121	156	37	38	65	44	94	145	119	0.877481	FALSE	FALSE	TRUE	FALSE
pf00004,pf02861,pf07724,pf10431	AT5G15450		casein lytic proteinase B3	casein lytic proteinase B3 (CLPB3); FUNCTIONS IN: nucleoside-triphosphatase activity, ATPase activity, nucleotide binding, ATP binding; INVOLVED IN: chloroplast organization, response to heat; LOCATED IN: plastid stroma, chloroplast, chloroplast stroma; EXPRESSED IN: 28 plant structures; EXPRESSED DURING: 14 growth stages; CONTAINS InterPro DOMAIN/s: Clp ATPase, C-terminal (InterPro:IPR019489), A…		233.5	174	73	0	127.5	93	24	105	96	135	66	49	59	31	0.86782	FALSE	FALSE	TRUE	FALSE
pf01246	AT2G36620		ribosomal protein L24	ribosomal protein L24 (RPL24A); FUNCTIONS IN: structural constituent of ribosome; INVOLVED IN: translation, ribosome biogenesis; LOCATED IN: ribosome, cytosolic large ribosomal subunit, plasma membrane, chloroplast, membrane; EXPRESSED IN: 25 plant structures; EXPRESSED DURING: 13 growth stages; CONTAINS InterPro DOMAIN/s: Ribosomal protein L24e (InterPro:IPR000988); BEST Arabidopsis thaliana pro…		180.5	435	137	125	99	173	255	181	262	246	241	735	1262	1164	0.85997	FALSE	FALSE	TRUE	FALSE
pf01918	AT2G34160		Alba DNA/RNA-binding protein	Alba DNA/RNA-binding protein; FUNCTIONS IN: nucleic acid binding; INVOLVED IN: biological_process unknown; LOCATED IN: cellular_component unknown; EXPRESSED IN: 23 plant structures; EXPRESSED DURING: 13 growth stages; CONTAINS InterPro DOMAIN/s: Alba, DNA/RNA-binding protein (InterPro:IPR002775), Uncharacterised conserved protein UCP030333, DNA/RNA-binding Alba-related (InterPro:IPR014560); BEST …		153	85	20	61	84	38	34	132	179	168	225	336	329	241	0.857396	FALSE	FALSE	TRUE	FALSE
pf02450	AT5G13640		phospholipid:diacylglycerol acyltransferase	phospholipid:diacylglycerol acyltransferase (PDAT); FUNCTIONS IN: phosphatidylcholine-sterol O-acyltransferase activity, phospholipid:diacylglycerol acyltransferase activity; INVOLVED IN: lipid metabolic process; LOCATED IN: endoplasmic reticulum, vacuole; EXPRESSED IN: 25 plant structures; EXPRESSED DURING: 15 growth stages; CONTAINS InterPro DOMAIN/s: Lecithin:cholesterol acyltransferase (Inter…		147	0	50	79	81.5	16	61	417	297	162	285	172	84	72	0.843131	FALSE	FALSE	TRUE	FALSE
pf01124	AT1G65820		microsomal glutathione s-transferase, putative	microsomal glutathione s-transferase, putative; FUNCTIONS IN: glutathione transferase activity; INVOLVED IN: biological_process unknown; LOCATED IN: endoplasmic reticulum, vacuole, membrane; EXPRESSED IN: 23 plant structures; EXPRESSED DURING: 14 growth stages; CONTAINS InterPro DOMAIN/s: Membrane-associated, eicosanoid/glutathione metabolism (MAPEG) protein (InterPro:IPR001129); Has 397 Blast hi…		46.5	51	77	33	25.5	48	63	25	13	16	96	8	267	171	0.841935	FALSE	FALSE	TRUE	FALSE
pf00023,pf00415	AT3G03790		ankyrin repeat family protein / regulator of chromosome condensation (RCC1) family protein	ankyrin repeat family protein / regulator of chromosome condensation (RCC1) family protein; CONTAINS InterPro DOMAIN/s: Regulator of chromosome condensation/beta-lactamase-inhibitor protein II (InterPro:IPR009091), Regulator of chromosome condensation, RCC1 (InterPro:IPR000408), Ankyrin repeat-containing domain (InterPro:IPR020683), Ankyrin repeat (InterPro:IPR002110); BEST Arabidopsis thaliana p…		81	162	15	98	45	18	27	6	9	13	8	7	8	2	0.83399	FALSE	FALSE	TRUE	FALSE
pf00881	AT1G02020		nitroreductase family protein	nitroreductase family protein; FUNCTIONS IN: oxidoreductase activity, acting on NADH or NADPH, nitrogenous group as acceptor, oxidoreductase activity; INVOLVED IN: metabolic process; LOCATED IN: chloroplast; EXPRESSED IN: 23 plant structures; EXPRESSED DURING: 13 growth stages; CONTAINS InterPro DOMAIN/s: Nitroreductase-like (InterPro:IPR000415); Has 762 Blast hits to 681 proteins in 314 species:…		7	13	10	0	3.5	2	4	6	5	3	3	5	7	3	0.830075	FALSE	FALSE	TRUE	FALSE
pf04851,pf09416	AT5G47010		RNA helicase, putative	LOW-LEVEL BETA-AMYLASE 1 (LBA1); FUNCTIONS IN: in 6 functions; INVOLVED IN: sugar mediated signaling pathway, RNA interference, nuclear-transcribed mRNA catabolic process, nonsense-mediated decay, response to sucrose stimulus; LOCATED IN: plasma membrane; EXPRESSED IN: 23 plant structures; EXPRESSED DURING: 13 growth stages; CONTAINS InterPro DOMAIN/s: Restriction endonuclease, type I, R subunit/…		15	20	8	0	8	10	21	6	7	8	7	12	6	4	0.830075	FALSE	FALSE	TRUE	FALSE
pf06916	AT2G27290		Protein of unknown function (DUF1279)	Protein of unknown function (DUF1279); FUNCTIONS IN: molecular_function unknown; INVOLVED IN: biological_process unknown; LOCATED IN: chloroplast thylakoid membrane, chloroplast; EXPRESSED IN: 22 plant structures; EXPRESSED DURING: 13 growth stages; CONTAINS InterPro DOMAIN/s: Protein of unknown function DUF1279 (InterPro:IPR009688); Has 214 Blast hits to 212 proteins in 70 species: Archae - 0; B…		192.5	161	110	109	108	248	150	78	198	97	83	554	467	376	0.828005	FALSE	FALSE	TRUE	FALSE
pf00270,pf00271,pf08152	AT5G62190		DEAD box RNA helicase (PRH75)	PRH75; FUNCTIONS IN: DEAD/H-box RNA helicase binding, ATP-dependent helicase activity; INVOLVED IN: RNA metabolic process; LOCATED IN: nucleolus, nucleus; EXPRESSED IN: 24 plant structures; EXPRESSED DURING: 13 growth stages; CONTAINS InterPro DOMAIN/s: DNA/RNA helicase, DEAD/DEAH box type, N-terminal (InterPro:IPR011545), RNA helicase, ATP-dependent, DEAD-box, conserved site (InterPro:IPR000629)…		10.5	2	3	5	5.5	0	6	60	13	26	13	30	37	18	0.823122	FALSE	FALSE	TRUE	FALSE
pf00466	AT3G12370		Ribosomal protein L10 family protein	Ribosomal protein L10 family protein; FUNCTIONS IN: structural constituent of ribosome; INVOLVED IN: translation, ribosome biogenesis; LOCATED IN: ribosome, intracellular; EXPRESSED IN: 23 plant structures; EXPRESSED DURING: 15 growth stages; CONTAINS InterPro DOMAIN/s: Ribosomal protein L10 (InterPro:IPR001790); BEST Arabidopsis thaliana protein match is: Ribosomal protein L10 family protein (TA…		62.5	63	94	73	35	75	85	39	69	77	99	121	342	272	0.81876	FALSE	FALSE	TRUE	FALSE
pf00651,pf07707	AT4G01160		BTB/POZ/Kelch-associated protein	BTB/POZ/Kelch-associated protein; CONTAINS InterPro DOMAIN/s: BTB/POZ (InterPro:IPR013069), BTB/Kelch-associated (InterPro:IPR011705), BTB/POZ fold (InterPro:IPR011333), Kelch related (InterPro:IPR013089), BTB/POZ-like (InterPro:IPR000210); BEST Arabidopsis thaliana protein match is: POZ/BTB containin G-protein 1 (TAIR:AT3G61600.2); Has 3481 Blast hits to 3463 proteins in 124 species: Archae - 0;…		104.5	94	43	18	59	40	43	38	32	17	38	27	51	26	0.814209	FALSE	FALSE	TRUE	FALSE
pf02518,pf10436	AT3G06483		pyruvate dehydrogenase kinase	pyruvate dehydrogenase kinase (PDK); FUNCTIONS IN: ATP binding, pyruvate dehydrogenase (acetyl-transferring) kinase activity, histidine phosphotransfer kinase activity; INVOLVED IN: signal transduction, peptidyl-histidine phosphorylation, phosphorylation; LOCATED IN: mitochondrion; EXPRESSED IN: 24 plant structures; EXPRESSED DURING: 15 growth stages; CONTAINS InterPro DOMAIN/s: Signal transducti…		950	317	613	1042	549.5	325	427	140	121	36	104	55	361	87	0.788703	FALSE	FALSE	TRUE	FALSE
pf01900	AT1G04635		ribonuclease P family protein / Rpp14 family protein	EMBRYO DEFECTIVE 1687 (EMB1687); FUNCTIONS IN: ribonuclease activity, ribonuclease P activity; INVOLVED IN: tRNA processing, embryo development ending in seed dormancy; LOCATED IN: vacuole; CONTAINS InterPro DOMAIN/s: Ribonuclease P-related (InterPro:IPR002759); Has 266 Blast hits to 266 proteins in 135 species: Archae - 0; Bacteria - 0; Metazoa - 85; Fungi - 108; Plants - 56; Viruses - 0; Other …		14.5	9	5	5	8	9	6	0	4	0	0	5	31	0	0.784271	FALSE	FALSE	TRUE	FALSE
pf10033	AT3G18770		Autophagy-related protein 13	Autophagy-related protein 13; LOCATED IN: chloroplast; EXPRESSED IN: 6 plant structures; EXPRESSED DURING: 4 anthesis, petal differentiation and expansion stage; CONTAINS InterPro DOMAIN/s: Autophagy-related protein 13 (InterPro:IPR018731); BEST Arabidopsis thaliana protein match is: Autophagy-related protein 13 (TAIR:AT3G49590.1); Has 480 Blast hits to 395 proteins in 141 species: Archae - 0; Ba…		38.5	52	23	14	22	35	18	16	6	12	19	10	29	25	0.780219	FALSE	FALSE	TRUE	FALSE
pf01472	AT1G09150		pseudouridine synthase and archaeosine transglycosylase (PUA) domain-containing protein	pseudouridine synthase and archaeosine transglycosylase (PUA) domain-containing protein; FUNCTIONS IN: RNA binding; INVOLVED IN: biological_process unknown; LOCATED IN: cellular_component unknown; EXPRESSED IN: 24 plant structures; EXPRESSED DURING: 14 growth stages; CONTAINS InterPro DOMAIN/s: Pseudouridine synthase/archaeosine transglycosylase-like (InterPro:IPR015947), Pseudouridine synthase/a…		54.5	74	21	31	31.5	19	33	23	17	13	19	29	136	92	0.772048	FALSE	FALSE	TRUE	FALSE
pf03735	AT2G44440		Emsy N Terminus (ENT) domain-containing protein	Emsy N Terminus (ENT) domain-containing protein; FUNCTIONS IN: molecular_function unknown; INVOLVED IN: biological_process unknown; LOCATED IN: cellular_component unknown; EXPRESSED IN: 17 plant structures; EXPRESSED DURING: 9 growth stages; CONTAINS InterPro DOMAIN/s: ENT (InterPro:IPR005491); BEST Arabidopsis thaliana protein match is: Emsy N Terminus (ENT)/ plant Tudor-like domains-containing …		63	33	16	41	36.5	11	27	35	37	49	70	35	59	50	0.771181	FALSE	FALSE	TRUE	FALSE
pf00251,pf08244	AT3G13790		Glycosyl hydrolases family 32 protein	ATBFRUCT1; FUNCTIONS IN: hydrolase activity, hydrolyzing O-glycosyl compounds, beta-fructofuranosidase activity; INVOLVED IN: response to karrikin, response to wounding; LOCATED IN: cell wall; EXPRESSED IN: 21 plant structures; EXPRESSED DURING: 13 growth stages; CONTAINS InterPro DOMAIN/s: Glycoside hydrolase, family 32 (InterPro:IPR001362), Glycoside hydrolase, family 32, active site (InterPro:…		343.5	232	150	61	202	239	246	84	39	40	362	150	52	13	0.763024	FALSE	FALSE	TRUE	FALSE
pf00355,pf08802	AT4G03280		photosynthetic electron transfer C	photosynthetic electron transfer C (PETC); FUNCTIONS IN: electron transporter, transferring electrons from cytochrome b6/f complex of photosystem II activity; INVOLVED IN: response to karrikin, defense response to bacterium, photosynthetic electron transport in cytochrome b6/f, nonphotochemical quenching; LOCATED IN: in 7 components; EXPRESSED IN: 26 plant structures; EXPRESSED DURING: 14 growth …		3116.5	4805	3135	2835	1841	3162	603	284	1736	416	735	1324	10494	5886	0.759116	FALSE	FALSE	TRUE	FALSE
pf08711	AT5G05140		Transcription elongation factor (TFIIS) family protein	Transcription elongation factor (TFIIS) family protein; FUNCTIONS IN: transcription regulator activity, DNA binding; INVOLVED IN: transcription; LOCATED IN: nucleus; EXPRESSED IN: 24 plant structures; EXPRESSED DURING: 15 growth stages; CONTAINS InterPro DOMAIN/s: Transcription factor IIS, N-terminal (InterPro:IPR017923), Transcription elongation factor, TFIIS/elongin A/CRSP70, N-terminal (InterP…		282	191	167	189	168	150	177	157	131	104	107	93	96	90	0.743779	FALSE	FALSE	TRUE	FALSE
pf00454	AT1G13640		Phosphatidylinositol 3- and 4-kinase family protein	Phosphatidylinositol 3- and 4-kinase family protein; FUNCTIONS IN: inositol or phosphatidylinositol kinase activity, phosphotransferase activity, alcohol group as acceptor; LOCATED IN: cellular_component unknown; EXPRESSED IN: 22 plant structures; EXPRESSED DURING: 15 growth stages; CONTAINS InterPro DOMAIN/s: Phosphatidylinositol 3-/4-kinase, catalytic (InterPro:IPR000403); BEST Arabidopsis thal…		181	15	61	186	108	113	122	96	84	62	98	35	125	124	0.73961	FALSE	FALSE	TRUE	FALSE
pf00737	ATCG00710		photosystem II reaction center protein H	photosystem II reaction center protein H (PSBH); FUNCTIONS IN: phosphate binding; INVOLVED IN: photosynthesis, light harvesting in photosystem II; LOCATED IN: thylakoid, chloroplast thylakoid membrane, chloroplast, oxygen evolving complex, membrane; EXPRESSED IN: 22 plant structures; EXPRESSED DURING: 13 growth stages; CONTAINS InterPro DOMAIN/s: Photosystem II phosphoprotein PsbH (InterPro:IPR00…		26.5	56	5	12	15.5	11	1	32	43	107	165	30	50	23	0.736966	FALSE	FALSE	TRUE	FALSE
pf05096	AT4G25720		glutaminyl cyclase	glutaminyl cyclase (QC); FUNCTIONS IN: glutaminyl-peptide cyclotransferase activity, catalytic activity; INVOLVED IN: peptidyl-pyroglutamic acid biosynthetic process, using glutaminyl-peptide cyclotransferase; EXPRESSED IN: 25 plant structures; EXPRESSED DURING: 13 growth stages; CONTAINS InterPro DOMAIN/s: Glutamine cyclotransferase (InterPro:IPR007788), Nitrous oxide reductase, N-terminal (Inte…		4	2	0	6	2	0	1	21	16	15	12	12	45	33	0.736966	FALSE	FALSE	TRUE	FALSE
pf01127	AT4G32210		succinate dehydrogenase 3-2	succinate dehydrogenase 3-2 (SDH3-2); CONTAINS InterPro DOMAIN/s: Succinate dehydrogenase/Fumarate reductase, transmembrane subunit (InterPro:IPR000701); BEST Arabidopsis thaliana protein match is: succinate dehydrogenase 3-1 (TAIR:AT5G09600.3); Has 30201 Blast hits to 17322 proteins in 780 species: Archae - 12; Bacteria - 1396; Metazoa - 17338; Fungi - 3422; Plants - 5037; Viruses - 0; Other Euk…		70.5	34	16	0	42	13	82	12	30	32	22	48	156	128	0.733607	FALSE	FALSE	TRUE	FALSE
pf00076,pf00098	AT1G23860		RS-containing zinc finger protein 21	RS-containing zinc finger protein 21 (RSZP21); FUNCTIONS IN: protein binding; INVOLVED IN: nuclear mRNA splicing, via spliceosome; LOCATED IN: nuclear speck, nucleus; EXPRESSED IN: 24 plant structures; EXPRESSED DURING: 13 growth stages; CONTAINS InterPro DOMAIN/s: RNA recognition motif, RNP-1 (InterPro:IPR000504), Nucleotide-binding, alpha-beta plait (InterPro:IPR012677), Zinc finger, CCHC-type …		424.5	588	106	260	255	202	111	98	129	96	144	217	335	106	0.733015	FALSE	FALSE	TRUE	FALSE
pf03106	AT1G69810	WRKY	WRKY DNA-binding protein 36	WRKY DNA-binding protein 36 (WRKY36); CONTAINS InterPro DOMAIN/s: DNA-binding WRKY (InterPro:IPR003657); BEST Arabidopsis thaliana protein match is: WRKY family transcription factor (TAIR:AT4G04450.1); Has 3417 Blast hits to 2974 proteins in 232 species: Archae - 0; Bacteria - 11; Metazoa - 46; Fungi - 17; Plants - 3258; Viruses - 0; Other Eukaryotes - 85 (source: NCBI BLink).		537	291	234	128	334	247	187	250	227	388	288	352	279	185	0.683445	FALSE	FALSE	TRUE	FALSE
pf07883	AT4G17050		ureidoglycine aminohydrolase	ureidoglycine aminohydrolase (UGLYAH); FUNCTIONS IN: ureidoglycine aminohydrolase activity, sequence-specific DNA binding transcription factor activity; INVOLVED IN: allantoin catabolic process, regulation of transcription; LOCATED IN: endomembrane system; CONTAINS InterPro DOMAIN/s: Cupin 2, conserved barrel (InterPro:IPR013096), Cupin, RmlC-type (InterPro:IPR011051), RmlC-like jelly roll fold (…		3	0	0	11	1.5	0	0	46	57	29	46	37	20	6	0.678072	FALSE	FALSE	TRUE	FALSE
pf11347	AT5G20935		0	unknown protein; CONTAINS InterPro DOMAIN/s: Protein of unknown function DUF3148 (InterPro:IPR021495); Has 30201 Blast hits to 17322 proteins in 780 species: Archae - 12; Bacteria - 1396; Metazoa - 17338; Fungi - 3422; Plants - 5037; Viruses - 0; Other Eukaryotes - 2996 (source: NCBI BLink).		11	0	0	103	6.5	0	0	57	64	25	42	34	119	0	0.678072	FALSE	FALSE	TRUE	FALSE
pf05493	AT4G26710		ATPase, V0 complex, subunit E	ATPase, V0 complex, subunit E; FUNCTIONS IN: hydrogen ion transmembrane transporter activity; INVOLVED IN: ATP hydrolysis coupled proton transport; LOCATED IN: vacuole; EXPRESSED IN: 24 plant structures; EXPRESSED DURING: 15 growth stages; CONTAINS InterPro DOMAIN/s: ATPase, V0 complex, subunit E (InterPro:IPR008389); BEST Arabidopsis thaliana protein match is: ATPase, V0 complex, subunit E (TAIR…		72.5	29	57	53	45	37	49	207	570	330	398	230	249	66	0.67611	FALSE	FALSE	TRUE	FALSE
pf07019	AT5G49540		Rab5-interacting family protein	Rab5-interacting family protein; CONTAINS InterPro DOMAIN/s: Protein of unknown function DUF786 (InterPro:IPR008504); Has 30201 Blast hits to 17322 proteins in 780 species: Archae - 12; Bacteria - 1396; Metazoa - 17338; Fungi - 3422; Plants - 5037; Viruses - 0; Other Eukaryotes - 2996 (source: NCBI BLink).		86.5	83	98	38	54	70	137	55	111	42	82	203	235	234	0.669851	FALSE	FALSE	TRUE	FALSE
pf07123	AT2G30570		photosystem II reaction center W	photosystem II reaction center W (PSBW); FUNCTIONS IN: molecular_function unknown; INVOLVED IN: biological_process unknown; LOCATED IN: chloroplast thylakoid membrane; EXPRESSED IN: 22 plant structures; EXPRESSED DURING: 13 growth stages; CONTAINS InterPro DOMAIN/s: Photosystem II protein PsbW, class 2 (InterPro:IPR009806); Has 77 Blast hits to 77 proteins in 26 species: Archae - 0; Bacteria - 0;…		3920	0	3077	5873	2481.5	1272	1133	1233	3414	1107	1127	5118	5868	2147	0.659428	FALSE	FALSE	TRUE	FALSE
pf03463,pf03464,pf03465	AT4G27650		Eukaryotic release factor 1 (eRF1) family protein	PELOTA (PEL1); FUNCTIONS IN: translation release factor activity; INVOLVED IN: meiosis, translational termination, translation; EXPRESSED IN: 23 plant structures; EXPRESSED DURING: 13 growth stages; CONTAINS InterPro DOMAIN/s: eRF1 domain 2 (InterPro:IPR005141), eRF1 domain 3 (InterPro:IPR005142), eRF1 domain 1 (InterPro:IPR005140), Probable translation factor pelota (InterPro:IPR004405); BEST Ar…		135.5	78	120	109	85.5	52	206	118	115	210	139	94	209	155	0.658129	FALSE	FALSE	TRUE	FALSE
pf00745,pf01488,pf05201	AT1G09940		Glutamyl-tRNA reductase family protein	HEMA2; FUNCTIONS IN: glutamyl-tRNA reductase activity; INVOLVED IN: response to oxidative stress, heme biosynthetic process, tetrapyrrole biosynthetic process, porphyrin biosynthetic process; LOCATED IN: cytoplasm; EXPRESSED IN: 23 plant structures; EXPRESSED DURING: 15 growth stages; CONTAINS InterPro DOMAIN/s: Quinate/shikimate 5-dehydrogenase/glutamyl-tRNA reductase (InterPro:IPR006151), Tetra…		544	475	351	0	347	133	220	212	327	642	414	428	1018	981	0.647169	FALSE	FALSE	TRUE	FALSE
pf08137	AT3G25717		ROTUNDIFOLIA like 16	ROTUNDIFOLIA like 16 (RTFL16); FUNCTIONS IN: molecular_function unknown; INVOLVED IN: shoot development; LOCATED IN: mitochondrion; CONTAINS InterPro DOMAIN/s: DVL (InterPro:IPR012552); BEST Arabidopsis thaliana protein match is: ROTUNDIFOLIA like 17 (TAIR:AT1G13245.1); Has 67 Blast hits to 67 proteins in 11 species: Archae - 0; Bacteria - 0; Metazoa - 0; Fungi - 0; Plants - 67; Viruses - 0; Othe…		125.5	65	1	25	80	5	0	59	160	31	104	86	842	600	0.643144	FALSE	FALSE	TRUE	FALSE
pf05056	AT5G37320		Protein of unknown function (DUF674)	Protein of unknown function (DUF674); CONTAINS InterPro DOMAIN/s: Protein of unknown function DUF674 (InterPro:IPR007750); BEST Arabidopsis thaliana protein match is: Protein of unknown function (DUF674) (TAIR:AT5G43240.3); Has 1807 Blast hits to 1807 proteins in 277 species: Archae - 0; Bacteria - 0; Metazoa - 736; Fungi - 347; Plants - 385; Viruses - 0; Other Eukaryotes - 339 (source: NCBI BLin…		95	131	43	0	60.5	57	50	0	0	0	1	0	7	0	0.642448	FALSE	FALSE	TRUE	FALSE
pf09734	AT5G24450		Transcription factor IIIC, subunit 5	Transcription factor IIIC, subunit 5; CONTAINS InterPro DOMAIN/s: Transcription factor IIIC, subunit 5 (InterPro:IPR019136); BEST Arabidopsis thaliana protein match is: Transcription factor IIIC, subunit 5 (TAIR:AT3G49410.1); Has 680 Blast hits to 642 proteins in 201 species: Archae - 0; Bacteria - 19; Metazoa - 202; Fungi - 159; Plants - 80; Viruses - 10; Other Eukaryotes - 210 (source: NCBI BLi…		6	2	4	0	3.5	2	0	4	4	3	1	3	4	0	0.63743	FALSE	FALSE	TRUE	FALSE
pf00534,pf00862,pf05116	AT5G11110		sucrose phosphate synthase 2F	sucrose phosphate synthase 2F (SPS2F); FUNCTIONS IN: sucrose-phosphate synthase activity; INVOLVED IN: biosynthetic process, sucrose metabolic process; LOCATED IN: plasma membrane; EXPRESSED IN: 25 plant structures; EXPRESSED DURING: 15 growth stages; CONTAINS InterPro DOMAIN/s: Sucrose-phosphate synthase (InterPro:IPR006380), Sucrose synthase (InterPro:IPR000368), Sucrose phosphate synthase, pla…		167.5	224	94	0	109	61	50	72	35	35	13	16	25	20	0.615245	FALSE	FALSE	TRUE	FALSE
pf00810	AT1G19970		ER lumen protein retaining receptor family protein	ER lumen protein retaining receptor family protein; FUNCTIONS IN: ER retention sequence binding, receptor activity; INVOLVED IN: protein retention in ER lumen, protein transport; LOCATED IN: integral to membrane; EXPRESSED IN: 23 plant structures; EXPRESSED DURING: 15 growth stages; CONTAINS InterPro DOMAIN/s: ER lumen protein retaining receptor (InterPro:IPR000133); BEST Arabidopsis thaliana pro…		137.5	67	80	102	89.5	106	45	80	99	117	100	191	266	211	0.613896	FALSE	FALSE	TRUE	FALSE
pf01809	AT3G09310		0	unknown protein; CONTAINS InterPro DOMAIN/s: Protein of unknown function DUF37 (InterPro:IPR002696); Has 5781 Blast hits to 5781 proteins in 1903 species: Archae - 0; Bacteria - 3956; Metazoa - 2; Fungi - 0; Plants - 42; Viruses - 3; Other Eukaryotes - 1778 (source: NCBI BLink).		63	19	27	7	41	24	49	0	0	0	0	0	76	27	0.607683	FALSE	FALSE	TRUE	FALSE
pf03911	AT5G60460		Preprotein translocase Sec, Sec61-beta subunit protein	Preprotein translocase Sec, Sec61-beta subunit protein; FUNCTIONS IN: protein transporter activity; INVOLVED IN: protein transport; LOCATED IN: plasma membrane; EXPRESSED IN: 22 plant structures; EXPRESSED DURING: 13 growth stages; CONTAINS InterPro DOMAIN/s: Preprotein translocase Sec, Sec61-beta subunit, eukarya (InterPro:IPR016482), Preprotein translocase Sec, Sec61-beta subunit (InterPro:IPR0…		72	197	71	50	47	75	90	41	91	95	138	338	132	129	0.604862	FALSE	FALSE	TRUE	FALSE
pf00627,pf00632,pf06012,pf06025	AT1G55860		ubiquitin-protein ligase 1	ubiquitin-protein ligase 1 (UPL1); FUNCTIONS IN: ubiquitin-protein ligase activity; INVOLVED IN: protein ubiquitination, ubiquitin-dependent protein catabolic process; LOCATED IN: cytosol, mitochondrion, ubiquitin ligase complex, membrane; EXPRESSED IN: guard cell, cultured cell, trichome, leaf; CONTAINS InterPro DOMAIN/s: Ubiquitin-associated/translation elongation factor EF1B, N-terminal (Inter…		31.5	47	35	0	20.5	53	0	8	9	10	6	7	3	1	0.596103	FALSE	FALSE	TRUE	FALSE
pf10250	AT5G65470		O-fucosyltransferase family protein	O-fucosyltransferase family protein; CONTAINS InterPro DOMAIN/s: GDP-fucose protein O-fucosyltransferase (InterPro:IPR019378); BEST Arabidopsis thaliana protein match is: O-fucosyltransferase family protein (TAIR:AT4G24530.1); Has 30201 Blast hits to 17322 proteins in 780 species: Archae - 12; Bacteria - 1396; Metazoa - 17338; Fungi - 3422; Plants - 5037; Viruses - 0; Other Eukaryotes - 2996 (sou…		141	53	75	125	93	79	69	257	209	332	298	299	206	168	0.595158	FALSE	FALSE	TRUE	FALSE
pf00226,pf00684,pf01556	AT1G28210		DNAJ heat shock family protein	ATJ1; FUNCTIONS IN: unfolded protein binding, heat shock protein binding, ATP binding; INVOLVED IN: protein folding, response to heat; LOCATED IN: mitochondrion; EXPRESSED IN: 22 plant structures; EXPRESSED DURING: 11 growth stages; CONTAINS InterPro DOMAIN/s: Molecular chaperone, heat shock protein, Hsp40, DnaJ (InterPro:IPR015609), HSP40/DnaJ peptide-binding (InterPro:IPR008971), Chaperone DnaJ…		1645	848	798	700	1093	423	975	617	428	419	456	469	411	410	0.589352	FALSE	FALSE	TRUE	FALSE
pf01068,pf04675,pf04679	AT1G08130		DNA ligase 1	DNA ligase 1 (LIG1); FUNCTIONS IN: DNA binding, DNA ligase (ATP) activity, ATP binding; INVOLVED IN: DNA repair, DNA replication, DNA recombination; LOCATED IN: mitochondrion, nucleus; EXPRESSED IN: 24 plant structures; EXPRESSED DURING: 14 growth stages; CONTAINS InterPro DOMAIN/s: Nucleic acid-binding, OB-fold (InterPro:IPR012340), DNA ligase, N-terminal (InterPro:IPR012308), ATP dependent DNA …		2	7	5	0	1	2	2	5	14	11	11	13	13	8	0.584963	FALSE	FALSE	TRUE	FALSE
[truncated: 3,802 more rows]

## Sheet: pf_C4
PFAM domains	representative AGI	TF?	short description	description		Pmax	Zea mays total reads RPKM	Sorghum bicolor fpkm	Setaria italica	Dcla	Brachypodium dystachyon fpkm	Oryza sativa fpkm	F. trinervia rpkm	F. bidentis rpkm	F. ramosissima rpkm	F. robusta rpkm	F. pringlei rpkm	gynandra rpkm	spinosa rpkm	fold-change Pmax/Dcla	C4	C4 rev	monocot	monot reverse	NAD-ME	NAD-ME reverse
[truncated: 34 more rows]

[truncated: 5 more sheets: pf_C4 reverse, pf_NAD-ME, pf_NAD-ME reverse, Supplemental 3 Quantification, Supplement 5 Pathway Enrichment]
